# Supplementary material for: Avian learning favors colorful, not bright, signals
Source: PLoS One. 2018 Mar 22;13(3):e0194279. doi: 10.1371/journal.pone.0194279 (PMC5864004; doi:10.1371/journal.pone.0194279)
Supplement: S1 Text — (ZIP) [file pone.0194279.s001.zip]

Archive with 29 entries (29 files):
- IMG_7336.JPG
- OrangeBand1.txt
- OrangeBand2.txt
- OrangeBand3.txt
- OrangeBlackCenter1.txt
- OrangeBlackCenter2.txt
- OrangeBlackCenter3.txt
- OrangeTanOuter1.txt
- OrangeTanOuter2.txt
- OrangeTanOuter3.txt
- WhiteBand1.txt
- WhiteBand2.txt
- WhiteBand3.txt
- WhiteBlackCenter1.txt
- WhiteBlackCenter2.txt
- WhiteBlackCenter3.txt
- WhiteTanOuter1.txt
- WhiteTanOuter2.txt
- WhiteTanOuter3.txt
- YellowBand1.txt
- YellowBand2.txt
- YellowBand3.txt
- YellowBlackCenter1.txt
- YellowBlackCenter2.txt
- YellowBlackCenter3.txt
- YellowTanOuter1.txt
- YellowTanOuter2.txt
- YellowTanOuter3.txt
- IMG_7337.JPG
