# Supplementary material for: Avian learning favors colorful, not bright, signals
Source: PLoS One. 2018 Mar 22;13(3):e0194279. doi: 10.1371/journal.pone.0194279 (PMC5864004; doi:10.1371/journal.pone.0194279)
Supplement: S1 Text — (ZIP) [file pone.0194279.s001.zip › OrangeBand1.txt]

Jaz Data File
++++++++++++++++++++++++++++++++++++
Date: Wed May 31 03:34:58 2017
User: jaz
Dark Spectrum Present: Yes
Reference Spectrum Present: Yes
Processed Spectrum Present: Yes
Spectrometers: JAZA3305
Integration Time (usec): 450000 (JAZA3305)
Spectra Averaged: 1 (JAZA3305)
Boxcar Smoothing: 5 (JAZA3305)
Correct for Electrical Dark: No (JAZA3305)
Strobe/Lamp Enabled: Yes (JAZA3305)
Correct for Detector Non-linearity: No (JAZA3305)
Correct for Stray Light: No (JAZA3305)
Number of Pixels in Processed Spectrum: 2048
>>>>>Begin Processed Spectral Data<<<<<
W	D	R	S	P
189.090729	0.000000	0.000000	0.000000	0.000000
189.548096	0.000000	0.000000	0.000000	0.000000
190.005432	1251.765747	1270.624634	1204.618164	-250.001938
190.462753	1308.342651	1261.195190	1223.477173	180.000107
190.920044	0.000000	0.000000	0.000000	0.000000
191.377304	1046.674072	1056.317871	1022.028870	-255.554916
191.834534	1166.042969	1178.901367	1140.540527	-198.332947
192.291718	1287.769165	1296.984375	1260.552246	-295.347778
192.748886	1294.198364	1302.127686	1267.195679	-340.542206
193.206039	1292.055420	1305.556519	1273.196289	-139.685898
193.663162	1289.912231	1307.485474	1279.625488	-58.536400
194.120255	1295.698608	1314.129028	1287.554810	-44.186726
194.577316	1300.841919	1314.557495	1296.770020	-29.688139
195.034348	1306.413940	1309.199951	1293.126831	-476.922394
195.491364	1306.413940	1310.914307	1299.770386	-147.622528
195.948349	1316.700684	1299.770386	1304.056641	74.682930
196.405304	1320.343750	1294.626953	1305.985352	55.832764
196.862228	1317.557861	1290.340820	1309.199829	30.708820
197.319122	1311.557373	1291.626831	1300.627686	54.838886
197.775986	1307.699951	1284.769043	1295.270020	54.206017
198.232819	1305.771118	1288.197876	1293.555542	69.512367
198.689636	1320.129639	1296.555786	1297.413208	96.362823
199.146423	1320.772583	1314.343262	1298.270264	349.995239
199.603180	1320.558350	1314.343262	1296.984497	379.300385
200.059921	1321.843994	1316.057617	1297.198730	425.918732
200.516617	1332.559448	1320.772461	1299.556030	279.998749
200.973297	1322.487061	1342.203125	1297.198730	-128.262558
201.429932	1321.843994	1349.703857	1295.698486	-93.846504
201.886551	1322.701294	1354.204224	1291.198120	-100.000778
202.343140	1320.558105	1356.775879	1295.484253	-69.230797
202.799713	1318.415161	1367.705566	1303.199219	-30.869987
203.256241	1324.415649	1371.348877	1307.699707	-35.616436
203.712753	1316.057739	1377.778076	1310.271484	-9.374957
204.169220	1312.414551	1361.490845	1311.771606	-1.310091
204.625671	1311.985840	1372.420410	1313.700439	2.837117
205.082092	1307.271118	1378.421021	1321.201172	19.578459
205.538483	1296.127319	1379.706909	1316.700684	24.615297
205.994843	1301.699219	1377.992554	1318.200806	21.629133
206.451187	1299.984863	1378.421021	1317.772095	22.677336
206.907486	1298.484619	1382.921387	1326.772949	33.502384
207.363770	1299.341797	1385.921753	1328.058838	33.168232
207.820023	1299.984741	1390.207886	1328.273071	31.353741
208.276260	1287.340698	1395.994019	1331.487793	40.631149
208.732452	1287.554810	1389.779297	1324.630005	36.268410
209.188599	1282.839966	1404.566284	1319.915161	30.457830
209.644760	1279.411255	1411.638550	1313.914673	26.094021
210.100845	1270.624756	1415.495972	1311.128662	27.958561
210.556931	1272.339355	1428.997314	1311.557251	25.034090
211.012985	1271.053467	1440.569946	1308.771362	22.250282
211.469009	1267.838745	1460.286133	1314.343262	24.164795
211.925003	1269.767456	1471.430176	1307.271118	18.597221
212.380966	1266.767212	1486.860229	1313.057373	21.032089
212.836914	1269.553223	1498.004272	1315.843384	20.262617
213.292816	1282.625854	1509.362427	1317.772217	15.500967
213.748703	1288.412109	1529.935913	1321.415405	13.664614
214.204559	1290.555176	1545.365967	1326.558838	14.129567
214.660385	1290.769531	1560.581909	1338.560059	17.712503
215.116165	1293.984009	1574.726074	1344.346313	17.938995
215.571960	1291.198120	1595.728149	1350.132568	19.352591
216.027664	1286.269165	1618.658936	1358.276245	21.663446
216.483383	1280.911499	1635.589111	1364.919800	23.685820
216.939056	1273.625122	1659.162964	1371.777466	25.458549
217.394730	1279.625610	1682.522217	1382.921509	25.638315
217.850342	1276.839600	1714.025269	1397.494385	27.598064
218.305939	1267.838623	1759.458496	1405.852417	28.073275
218.761505	1264.195435	1791.818848	1417.424805	29.041428
219.217041	1259.909302	1841.752075	1428.783081	29.023954
219.672546	1267.838745	1889.756958	1435.212402	26.912487
220.128036	1273.625000	1951.048462	1450.213745	26.067705
220.583496	1269.124634	2015.340576	1466.500977	26.450298
221.038895	1263.552612	2081.132813	1488.145996	27.470501
221.494308	1272.767822	2187.857666	1511.719849	26.112411
221.949646	1277.911255	2297.796875	1542.794189	25.971828
222.404984	1271.267700	2439.453613	1575.369019	26.031929
222.860291	1275.339478	2606.184326	1610.086670	25.152985
223.315567	1275.982422	2790.488281	1658.519897	25.258236
223.770813	1271.053345	3010.795410	1716.811279	25.622070
224.226044	1268.481567	3271.392334	1786.246582	25.850628
224.681229	1258.194946	3582.780273	1874.112427	26.495798
225.136383	1254.551636	3941.743652	1967.121582	26.517271
225.591522	1256.480469	4321.280762	2069.988770	26.543598
226.046616	1261.623779	4667.601074	2155.497070	26.244253
226.501694	1256.266113	4915.125488	2226.861572	26.527269
226.956726	1256.694824	5106.287109	2269.722656	26.315199
227.411743	1254.122925	5230.370605	2303.154541	26.382452
227.866714	1253.051514	5306.020508	2320.941650	26.348343
228.321671	1264.624146	5333.023438	2339.157959	26.411709
228.776611	1262.052490	5300.448730	2327.156982	26.374443
229.231506	1264.838379	5194.366699	2305.726318	26.488878
229.686371	1271.482056	5045.423828	2257.292725	26.121511
230.141220	1271.696289	4857.048340	2198.358643	25.845785
230.596024	1279.196899	4634.812012	2130.637695	25.373611
231.050797	1287.340576	4440.435547	2074.917969	24.977915
231.505554	1292.483887	4303.708008	2027.127441	24.396841
231.960281	1291.840942	4211.770508	2010.840210	24.623856
232.414963	1304.913818	4162.051270	1995.624512	24.174919
232.869614	1297.412964	4128.405273	1983.194580	24.224073
233.324265	1286.697754	4111.046387	1964.335571	23.992712
233.778839	1289.697998	4133.548828	1967.121460	23.820641
234.233414	1289.483643	4180.267578	1965.192627	23.374594
234.687973	1283.697388	4231.486328	1981.051514	23.656853
235.142487	1283.054565	4294.706543	2003.767944	23.930834
235.596954	1279.839966	4371.857910	2017.055054	23.842522
236.051422	1270.410400	4479.868164	2049.415527	24.272173
236.505859	1269.124512	4605.023438	2074.917969	24.155212
236.960251	1265.481323	4818.258301	2118.850830	24.019789
237.414612	1254.551758	5052.495605	2168.355713	24.060492
237.868942	1258.409180	5339.238770	2237.148193	23.983824
238.323257	1256.051880	5690.916016	2314.512695	23.866814
238.777512	1260.980957	6078.167480	2399.592529	23.636444
239.231781	1266.124268	6464.349609	2490.887207	23.561172
239.685974	1261.838257	6808.525391	2563.108643	23.460318
240.140167	1262.695435	7112.412109	2632.115479	23.410023
240.594330	1257.123413	7349.650391	2696.193115	23.620243
241.048462	1263.766846	7572.742676	2742.697510	23.441692
241.502563	1264.838379	7810.193848	2801.417725	23.475874
241.956619	1266.552856	8045.074707	2849.636719	23.354410
242.410660	1269.981812	8309.530273	2910.928223	23.310394
242.864670	1269.553223	8648.348633	2985.721680	23.258112
243.318649	1279.411255	8984.166992	3061.371826	23.128059
243.772583	1270.196045	9299.841797	3128.021240	23.137075
244.226517	1265.266968	9541.793945	3176.454590	23.091661
244.680389	1272.553467	9697.380859	3201.314209	22.893772
245.134247	1275.125122	9742.813477	3206.671875	22.810791
245.588074	1272.767700	9791.675781	3203.885742	22.668610
246.041870	1265.481323	9761.671875	3188.241211	22.630848
246.495636	1263.552612	9649.803711	3159.524414	22.608097
246.949387	1265.267090	9441.069336	3104.233398	22.492794
247.403091	1265.695679	9187.757813	3027.082764	22.233948
247.856766	1265.267090	8834.366211	2925.930176	21.940037
248.310410	1262.266724	8440.470703	2824.348633	21.761459
248.764023	1272.124878	8032.645508	2720.624268	21.425856
249.217606	1273.410645	7648.822266	2625.471680	21.207432
249.671158	1274.482300	7342.578125	2564.394287	21.257278
250.124695	1276.411011	7110.054688	2498.602051	20.950731
250.578171	1279.411255	6918.250000	2457.240967	20.887806
251.031662	1282.411621	6817.097168	2424.452148	20.634245
251.485077	1282.411621	6783.665527	2413.736816	20.564861
251.938477	1287.554810	6803.382324	2410.950928	20.366774
252.391861	1289.483643	6858.887695	2419.308838	20.286283
252.845200	1299.127441	6933.251465	2436.238770	20.182575
253.298508	1301.056396	7050.477051	2450.383057	19.990303
253.751801	1292.484009	7218.065918	2474.599854	19.949362
254.205048	1297.413208	7484.448730	2525.390625	19.847589
254.658279	1289.483765	7849.413574	2586.253906	19.768049
255.111465	1286.483521	8350.890625	2681.191650	19.742748
255.564621	1293.555542	8982.453125	2798.203369	19.569098
256.017761	1293.769897	9682.592773	2933.859375	19.550888
256.470825	1294.841309	10383.589844	3054.942383	19.365715
256.923950	1286.054810	10974.434570	3163.595947	19.379309
257.376953	1289.269409	11368.972656	3243.961182	19.392355
257.829987	1282.840210	11574.493164	3291.751709	19.519814
258.282928	1274.267944	11629.569336	3311.467773	19.673012
258.735870	1282.411499	11591.209961	3320.040039	19.765917
259.188812	1282.625854	11469.697266	3302.467041	19.827496
259.641693	1282.411621	11301.038086	3261.748535	19.756569
260.094543	1280.268433	11010.866211	3206.671875	19.797380
260.547333	1273.196411	10608.612305	3143.023193	20.029388
261.000183	1269.767456	10086.990234	3048.513428	20.173540
261.452911	1272.124756	9579.082031	2957.433350	20.287918
261.905640	1272.339111	9195.473633	2881.782959	20.313221
262.358337	1265.267090	8989.524414	2832.920898	20.295204
262.811035	1262.052368	8947.949219	2808.918213	20.126028
263.263641	1266.338623	9022.743164	2826.277588	20.111626
263.716217	1263.123901	9159.255859	2845.779297	20.043427
264.168823	1258.194946	9306.913086	2865.709961	19.972311
264.621368	1261.838257	9457.141602	2900.427490	19.994247
265.073883	1259.695190	9647.446289	2939.217041	20.023506
265.526367	1260.980835	9827.678711	2956.361328	19.790361
265.978821	1266.124146	10056.344727	2997.936768	19.701584
266.431244	1259.052124	10297.439453	3035.011963	19.649078
266.883636	1262.909668	10541.320313	3084.302490	19.630442
267.335999	1262.695313	10825.491211	3144.308350	19.676390
267.788330	1261.623779	11114.375977	3212.243652	19.797716
268.240601	1266.767090	11376.259766	3257.676758	19.693468
268.692871	1263.766846	11552.205078	3291.965820	19.713381
269.145081	1257.337646	11708.220703	3322.183350	19.757620
269.597351	1257.980591	11803.586914	3335.041504	19.695984
270.049500	1253.908691	11882.666016	3342.328125	19.648764
270.501587	1256.051880	11923.170898	3345.757080	19.590155
270.953735	1250.908447	11929.170898	3348.971680	19.647984
271.405823	1253.051636	11908.811523	3353.043701	19.707579
271.857849	1257.980591	11825.874023	3342.114014	19.721369
272.309875	1268.053101	11698.577148	3317.468506	19.648251
272.761871	1274.910767	11565.278320	3286.608398	19.549328
273.213806	1265.695679	11439.908203	3247.176025	19.475515
273.665741	1267.838745	11372.402344	3223.816162	19.357367
274.117615	1274.268066	11292.250977	3205.385986	19.276516
274.569489	1275.982422	11252.603516	3204.957275	19.334951
275.021271	1285.626343	11245.532227	3201.528320	19.236145
275.473083	1281.554565	11295.250977	3209.457764	19.252663
275.924835	1284.769043	11362.542969	3220.601807	19.208933
276.376587	1286.269165	11464.553711	3240.960938	19.204531
276.828308	1278.768433	11625.927734	3277.821777	19.319828
277.279938	1269.338989	11748.939453	3301.609375	19.392632
277.731598	1262.695313	11939.671875	3325.826416	19.323177
278.183197	1260.766479	12147.121094	3366.973389	19.347221
278.634796	1262.695190	12351.784180	3413.692139	19.397419
279.086304	1261.409424	12583.449219	3451.196045	19.340919
279.537842	1253.694458	12800.969727	3487.199219	19.342268
279.989288	1251.337036	12962.342773	3518.059326	19.355486
280.440765	1253.908691	13134.431641	3565.207275	19.454517
280.892151	1253.265869	13310.805664	3592.209473	19.398182
281.343567	1249.193970	13479.037109	3613.426025	19.331663
281.794891	1252.622925	13612.764648	3616.426025	19.124403
282.246216	1251.551270	13735.991211	3642.142822	19.148569
282.697510	1248.979614	13818.712891	3660.144775	19.182308
283.148773	1254.122925	13827.928711	3667.217041	19.191439
283.599976	1253.694458	13782.281250	3668.717285	19.276100
284.051178	1251.122681	13739.420898	3662.931152	19.312548
284.502350	1254.123047	13662.697266	3662.288086	19.407267
284.953461	1256.480347	13636.125000	3661.216309	19.424919
285.404602	1261.623779	13611.265625	3649.215088	19.333284
285.855621	1262.481201	13601.191406	3640.643066	19.273991
286.306671	1265.910156	13554.687500	3628.856201	19.228487
286.757660	1263.552612	13543.756836	3644.286133	19.386757
287.208618	1263.981201	13573.975586	3632.713379	19.242350
287.659546	1265.481445	13503.038086	3632.713867	19.343996
288.110504	1270.410522	13444.961914	3604.424805	19.171253
288.561340	1275.982422	13418.600586	3581.922607	18.990469
289.012207	1279.197144	13411.530273	3578.708008	18.953575
289.463013	1280.482910	13495.109375	3586.423340	18.878517
289.913757	1274.696533	13604.619141	3599.495850	18.854939
290.364532	1273.410645	13756.134766	3622.855713	18.821573
290.815216	1269.124512	13900.579102	3655.001709	18.888380
291.265900	1266.552734	14031.090820	3688.004883	18.970152
291.716553	1263.123901	14131.172852	3703.649170	18.965776
292.167206	1271.910522	14205.965820	3716.292969	18.898808
292.617767	1281.768677	14340.549805	3725.079834	18.710100
293.068298	1278.339844	14535.355469	3769.870117	18.794050
293.518829	1278.554199	14741.733398	3803.730713	18.756166
293.969299	1282.840332	14904.391602	3832.447754	18.717453
294.419769	1286.054810	14956.896484	3839.091309	18.675051
294.870209	1285.626221	14911.035156	3838.019531	18.732599
295.320587	1280.482788	14699.728516	3810.374023	18.852707
295.770935	1285.411865	14469.777344	3762.797607	18.790331
296.221252	1282.840210	14212.822266	3712.864014	18.793715
296.671539	1286.269043	13908.508789	3643.428711	18.674654
297.121796	1279.197021	13571.832031	3595.209961	18.840654
297.572021	1271.267578	13237.728516	3541.847412	18.974531
298.022217	1268.267334	12856.688477	3475.412354	19.046124
298.472382	1256.694824	12488.725586	3417.763916	19.240234
298.922485	1254.337402	12113.687500	3359.900879	19.389406
299.372589	1249.837036	11781.512695	3293.894531	19.408663
299.822693	1253.908691	11504.842773	3228.745361	19.264944
300.272705	1251.551270	11327.182617	3186.527100	19.204514
300.722687	1249.837036	11140.735352	3152.238037	19.233854
301.172668	1255.837524	10969.290039	3117.948975	19.170439
301.622559	1259.909302	10835.992188	3095.446289	19.167931
302.072510	1262.052490	10742.125977	3080.230713	19.178947
302.522339	1266.552856	10645.259766	3068.229736	19.210291
302.972198	1272.553589	10575.180664	3057.085938	19.183102
303.421997	1272.339233	10513.246094	3033.940430	19.063076
303.871735	1264.838379	10480.457031	3021.724854	19.064226
304.321503	1270.410400	10506.816406	3035.869385	19.114134
304.771210	1269.981689	10553.535156	3046.156006	19.132483
305.220856	1273.196289	10610.969727	3066.514893	19.204992
305.670471	1270.196045	10655.116211	3092.231934	19.414507
306.120117	1270.410278	10728.409180	3118.377441	19.538670
306.569702	1270.838867	10780.700195	3137.450684	19.628170
307.019226	1266.981323	10831.491211	3140.450928	19.587723
307.468719	1266.338501	10875.852539	3154.809570	19.652098
307.918213	1266.124268	10909.071289	3155.452393	19.592850
308.367645	1270.196045	10906.928711	3164.239014	19.654411
308.817047	1276.839722	10917.428711	3169.811035	19.635433
309.266388	1268.481567	10864.923828	3163.381836	19.745861
309.715790	1263.766968	10778.344727	3159.952881	19.929270
310.165070	1260.766479	10685.977539	3132.950195	19.863573
310.614319	1261.409424	10605.613281	3109.162354	19.774321
311.063568	1260.766479	10547.320313	3105.304932	19.862465
311.512817	1257.552002	10490.100586	3102.304688	19.980968
311.961945	1268.267212	10402.663086	3092.232178	19.968098
312.411072	1272.982056	10247.290039	3066.944336	19.989981
312.860199	1265.267090	10103.705078	3054.514160	20.243929
313.309265	1263.123901	9957.333984	3030.083008	20.323400
313.758331	1262.909668	9824.035156	2995.579590	20.238811
314.207336	1268.910278	9713.881836	2966.219727	20.098463
314.656311	1278.339722	9646.803711	2948.861084	19.962103
315.105225	1281.554321	9563.652344	2944.789063	20.082289
315.554138	1278.125488	9495.931641	2925.072754	20.041203
316.003021	1271.481812	9423.711914	2896.141357	19.929020
316.451874	1265.695557	9373.133789	2871.924805	19.811796
316.900665	1259.694946	9348.703125	2860.994873	19.795998
317.349426	1256.909058	9367.562500	2854.351318	19.695604
317.798187	1263.338257	9411.280273	2849.850830	19.471329
318.246918	1263.981079	9515.648438	2871.496094	19.481094
318.695557	1257.551880	9623.444336	2892.926758	19.548122
319.144196	1259.052002	9771.315430	2930.216309	19.632431
319.592834	1251.980103	9936.974609	2969.648682	19.777430
320.041382	1256.480591	10131.565430	3006.509521	19.718447
320.489899	1258.837891	10338.158203	3053.871094	19.770569
320.938416	1256.266113	10488.386719	3083.445557	19.791546
321.386932	1259.695190	10611.183594	3110.448242	19.791000
321.835327	1254.337402	10697.764648	3122.877930	19.786676
322.283722	1254.766113	10795.916016	3140.450928	19.763704
322.732117	1244.907959	10844.779297	3163.381836	19.984371
323.180450	1247.265381	10867.280273	3165.524902	19.940298
323.628754	1251.980103	10861.066406	3167.024902	19.929522
324.077026	1248.765381	10795.488281	3141.951416	19.830744
324.525238	1245.550781	10691.334961	3105.090576	19.686453
324.973480	1243.407837	10550.320313	3064.371826	19.565716
325.421600	1251.122803	10365.160156	3031.797607	19.537718
325.869751	1261.838257	10253.291016	3009.509521	19.437029
326.317871	1259.266479	10158.997070	2994.507813	19.497684
326.765930	1263.552612	10077.347656	2984.007080	19.520020
327.213959	1258.837891	10035.342773	2970.934326	19.507725
327.661957	1271.053223	10008.768555	2953.361328	19.253410
328.109924	1273.625122	9987.980469	2943.931641	19.167299
328.557831	1276.411011	9980.694336	2944.788818	19.167320
329.005737	1284.340210	10028.697266	2949.503662	19.042719
329.453613	1291.412354	10069.844727	2979.935303	19.234903
329.901459	1289.483643	10139.065430	2990.864990	19.225555
330.349213	1284.125977	10205.714844	2998.579834	19.216911
330.796967	1281.982910	10238.503906	3002.866211	19.213747
331.244720	1286.054810	10270.222656	2997.722900	19.052050
331.692413	1291.412476	10315.655273	3012.295898	19.069559
332.140045	1295.270020	10327.440430	3017.867432	19.071800
332.587677	1285.411865	10347.584961	3019.153320	19.131630
333.035309	1286.269043	10327.227539	3018.939209	19.164673
333.482819	1280.268555	10334.514648	3024.296875	19.261993
333.930328	1280.268555	10295.509766	3025.367920	19.357212
334.377838	1281.982910	10268.293945	3010.152344	19.231134
334.825317	1277.911133	10212.359375	3003.508789	19.313982
335.272705	1273.196411	10186.857422	3005.866455	19.438366
335.720062	1272.982056	10171.856445	3008.438232	19.501974
336.167450	1273.625000	10131.566406	3011.224121	19.616285
336.614777	1268.696045	10099.847656	2997.508057	19.576292
337.062012	1266.767090	10111.634766	2992.150635	19.507174
337.509277	1273.839355	10125.779297	2997.722656	19.474640
337.956482	1268.695801	10178.712891	3001.365723	19.446314
338.403687	1273.410645	10217.288086	3008.223633	19.396656
338.850800	1271.053345	10280.508789	3015.938965	19.367271
339.297913	1272.553589	10344.372070	3032.011719	19.394768
339.745026	1284.768921	10427.737305	3058.157227	19.396198
340.192047	1291.841064	10524.604492	3066.300781	19.219160
340.639038	1295.484253	10627.257813	3083.445313	19.159927
341.086029	1295.055664	10741.483398	3109.376465	19.206423
341.532959	1288.626465	10878.425781	3136.164307	19.265657
341.979828	1293.341187	10959.218750	3159.524170	19.306917
342.426727	1293.984131	11043.441406	3164.882080	19.189766
342.873535	1297.841675	11082.874023	3176.454590	19.198843
343.320343	1292.912598	11084.802734	3170.025635	19.170078
343.767059	1290.983887	11080.301758	3165.096191	19.144463
344.213806	1286.697754	11045.155273	3145.808838	19.051281
344.660522	1279.411255	11000.792969	3126.306885	18.998283
345.107178	1283.054565	10934.144531	3116.877441	19.001200
345.553772	1283.483032	10864.065430	3099.732910	18.957615
346.000366	1286.269165	10817.990234	3077.659180	18.793983
346.446960	1287.769287	10769.342773	3054.728271	18.635715
346.893463	1281.125854	10745.341797	3039.512451	18.579317
347.339905	1286.697754	10720.695313	3048.513428	18.675175
347.786377	1286.269043	10733.982422	3052.370850	18.693432
348.232788	1293.126953	10791.416016	3061.157227	18.614197
348.679169	1286.054688	10873.709961	3073.372803	18.641869
349.125519	1286.269043	11008.722656	3093.731934	18.590605
349.571838	1291.412476	11180.167969	3113.448486	18.425331
350.018097	1280.697021	11368.330078	3141.522461	18.446602
350.464325	1276.411011	11587.351563	3183.097900	18.491882
350.910553	1274.053711	11819.660156	3231.745850	18.564054
351.356720	1272.124878	12056.468750	3281.036133	18.628035
351.802856	1270.838989	12317.066406	3322.825928	18.576359
352.248932	1260.338013	12579.592773	3359.258545	18.542921
352.695007	1260.337891	12846.188477	3400.833740	18.475086
353.141052	1269.981689	13204.081055	3459.339600	18.345396
353.587036	1275.339355	13568.402344	3519.345459	18.254248
354.032990	1274.267822	13951.369141	3589.638184	18.264193
354.478912	1272.982056	14320.406250	3670.431885	18.374889
354.924774	1276.411011	14637.578125	3736.009521	18.408562
355.370605	1275.339355	14875.244141	3779.299805	18.411604
355.816467	1279.197021	15141.200195	3833.090576	18.423698
356.262238	1287.126221	15370.079102	3893.096680	18.504433
356.708008	1292.698364	15618.675781	3953.745117	18.574976
357.153656	1296.555786	15884.417969	4012.893799	18.620535
357.599365	1292.912598	16188.087891	4076.542969	18.688133
358.045013	1284.125977	16426.826172	4124.333496	18.756281
358.490631	1283.054565	16665.136719	4175.552734	18.804335
358.936157	1284.983276	16713.353516	4205.770020	18.931271
359.381714	1288.412109	16611.773438	4192.696777	18.953314
359.827209	1291.841064	16451.898438	4165.479980	18.955330
360.272644	1296.127197	16244.021484	4130.977051	18.964878
360.718109	1291.840942	15961.352539	4082.757813	19.025290
361.163513	1291.626831	15665.394531	4022.537598	18.999268
361.608856	1289.055054	15296.785156	3961.246094	19.076544
362.054169	1284.983154	14880.172852	3891.382080	19.171480
362.499481	1287.554810	14407.199219	3810.802979	19.232595
362.944733	1281.768677	13911.937500	3734.081055	19.416307
363.389923	1281.554321	13370.168945	3644.286133	19.545101
363.835083	1277.482544	12942.842773	3569.064209	19.644327
364.280243	1269.124634	12656.741211	3521.916992	19.782827
364.725372	1262.695435	12424.003906	3476.055420	19.830648
365.170410	1259.480835	12284.277344	3447.981445	19.850710
365.615448	1260.980957	12146.906250	3410.906006	19.749584
366.060455	1260.766602	12061.612305	3391.404053	19.726580
366.505402	1256.909058	12002.034180	3375.117188	19.713200
366.950317	1268.267334	11979.105469	3366.973389	19.594229
367.395233	1269.553101	12008.678711	3353.900635	19.408913
367.840088	1271.696289	12016.608398	3332.898438	19.183052
368.284882	1270.838989	12019.393555	3326.040771	19.120726
368.729675	1270.838989	12056.683594	3308.253174	18.889704
369.174438	1274.696533	12095.900391	3306.753174	18.778471
369.619141	1280.911377	12159.336914	3326.897705	18.807743
370.063812	1277.482422	12243.558594	3326.898193	18.688688
370.508453	1274.482056	12376.214844	3354.329102	18.734438
370.953094	1273.839355	12490.655273	3375.331299	18.735191
371.397614	1274.267944	12632.096680	3390.975586	18.636551
371.842133	1259.909302	12781.255859	3416.478027	18.718027
372.286652	1257.551880	12907.696289	3448.410156	18.805418
372.731140	1256.694702	13051.924805	3479.913086	18.848452
373.175537	1270.838989	13258.944336	3519.131104	18.754356
373.619904	1272.553467	13473.464844	3553.848633	18.697744
374.064270	1271.910645	13682.413086	3585.994629	18.646175
374.508606	1267.838501	13869.931641	3603.567871	18.534456
374.952881	1276.625122	13986.300781	3623.284180	18.463564
375.397095	1280.482666	14039.449219	3621.784180	18.350245
375.841339	1278.768188	14031.734375	3619.211914	18.352154
376.285522	1278.339600	14003.446289	3612.997070	18.346861
376.729645	1285.626099	13951.369141	3594.566650	18.229807
377.173706	1286.269043	13911.079102	3577.208008	18.146324
377.617767	1289.269287	13841.000977	3577.850830	18.233194
378.061798	1281.768677	13733.847656	3558.992188	18.287899
378.505768	1285.197510	13602.049805	3538.847412	18.297287
378.949738	1286.697754	13502.183594	3509.058594	18.192978
379.393677	1288.412231	13452.034180	3498.985840	18.173647
379.837524	1279.839966	13453.962891	3504.986572	18.277674
380.281372	1277.268311	13504.753906	3518.059326	18.325853
380.725189	1271.481934	13621.336914	3526.203125	18.257065
381.168976	1271.910645	13763.850586	3544.419434	18.191801
381.612701	1272.339111	13877.218750	3561.135254	18.158016
382.056396	1267.838623	13964.227539	3572.493652	18.152052
382.500031	1263.552612	14060.665039	3570.778809	18.029272
382.943665	1253.908691	14172.747070	3579.136963	17.998741
383.387238	1241.693237	14283.759766	3588.781006	17.996288
383.830811	1239.550171	14380.840820	3598.638916	17.951729
384.274323	1243.407715	14471.062500	3598.853271	17.806978
384.717804	1253.265747	14535.140625	3610.639893	17.748804
385.161224	1257.766235	14591.502930	3616.211914	17.687809
385.604645	1267.838745	14652.579102	3622.855469	17.594788
386.048035	1270.196167	14694.800781	3622.212646	17.520193
386.491333	1273.196411	14733.589844	3637.856934	17.567545
386.934631	1280.482910	14793.165039	3654.358643	17.567762
387.377869	1283.697388	14899.034180	3672.789063	17.547064
387.821136	1291.198120	15061.907227	3692.718994	17.439342
388.264282	1289.697876	15221.350586	3717.150635	17.424011
388.707428	1285.197510	15348.005859	3747.153320	17.506857
389.150543	1284.554565	15409.083984	3760.655273	17.530500
389.593597	1281.982910	15450.447266	3766.226807	17.533613
390.036621	1283.268799	15476.377930	3760.868896	17.456358
390.479614	1274.267822	15495.235352	3770.298584	17.551764
390.922638	1275.339478	15529.522461	3777.585205	17.554466
391.365509	1272.767700	15553.096680	3779.728271	17.555342
391.808411	1268.481567	15510.665039	3776.084961	17.606874
392.251251	1266.124390	15384.868164	3760.868896	17.669735
392.694092	1260.552368	15144.202148	3720.793701	17.720421
393.136871	1278.125366	14917.678711	3690.576416	17.687170
393.579590	1276.839600	14659.868164	3656.072754	17.777988
394.022308	1282.197388	14502.137695	3633.785156	17.788189
394.464966	1280.482788	14349.980469	3612.568848	17.843729
394.907562	1277.911133	14197.393555	3600.353271	17.976278
395.350159	1283.054565	14034.947266	3573.779053	17.963800
395.792755	1278.339722	13871.002930	3565.207031	18.160315
396.235229	1279.197021	13707.488281	3539.489990	18.186676
396.677704	1277.911133	13620.481445	3518.059326	18.149771
397.120148	1278.339722	13581.477539	3496.200195	18.026787
397.562561	1284.340332	13581.262695	3504.558594	18.055073
398.004944	1268.481689	13599.049805	3503.700684	18.127460
398.447235	1269.338745	13650.483398	3519.345459	18.172850
398.889557	1265.909912	13692.274414	3525.989014	18.187775
399.331818	1265.910034	13750.349609	3528.132080	18.120335
399.774017	1266.338501	13865.431641	3548.490723	18.113625
400.216187	1272.124878	13987.586914	3570.564697	18.075945
400.658356	1277.268188	14107.170898	3598.853271	18.095110
401.100433	1273.196289	14282.687500	3627.570557	18.097359
401.542511	1280.482788	14412.128906	3662.931152	18.142799
401.984558	1283.911621	14502.996094	3707.292725	18.332443
402.426575	1286.911987	14612.934570	3745.224365	18.447458
402.868500	1292.483887	14647.866211	3765.369385	18.516022
403.310394	1297.841675	14731.231445	3768.798340	18.394140
403.752289	1296.770020	14748.375977	3788.300537	18.522179
404.194153	1295.484253	14785.238281	3814.874268	18.676325
404.635956	1301.699219	14776.021484	3826.018555	18.734295
405.077698	1295.484253	14765.305664	3837.805420	18.874203
405.519440	1290.983887	14726.730469	3845.306152	19.011391
405.961090	1288.840698	14687.511719	3844.020264	19.070396
406.402740	1281.554199	14696.727539	3864.807861	19.256207
406.844391	1282.197144	14714.514648	3870.379883	19.268326
407.285980	1283.054443	14750.089844	3887.739014	19.341188
407.727509	1284.554565	14824.454102	3918.813232	19.455526
408.168976	1283.483154	14812.668945	3941.743896	19.648342
408.610474	1285.411865	14872.246094	3973.246826	19.782644
409.051910	1282.411499	14869.458984	3990.820313	19.933754
409.493317	1276.625366	14919.821289	4006.678955	20.010368
409.934631	1274.482300	15000.828125	4033.253174	20.098364
410.375946	1276.625244	15052.261719	4044.825684	20.094900
410.817230	1281.554199	15117.410156	4084.257568	20.256813
411.258453	1283.268677	15170.346680	4089.615723	20.208334
411.699677	1282.411499	15314.144531	4128.405273	20.282553
412.140839	1283.697388	15455.802734	4144.691895	20.187506
412.581940	1284.554688	15650.393555	4174.267090	20.115166
413.023010	1285.411865	15910.347656	4208.555664	19.987396
413.464081	1282.411499	16200.089844	4248.202637	19.881048
413.905090	1288.626465	16581.556641	4315.708984	19.794001
414.346069	1284.768921	16986.593750	4396.931641	19.820387
414.786987	1292.055420	17425.708984	4485.011719	19.790659
415.227875	1294.841309	17962.548828	4575.449219	19.682419
415.668762	1297.198730	18507.957031	4657.742676	19.525833
416.109558	1303.413574	19067.083984	4756.752930	19.440462
416.550323	1305.770996	19641.000000	4855.762207	19.361588
416.991119	1302.342163	20231.841797	4978.345703	19.419443
417.431793	1304.270874	20884.623047	5092.785645	19.348553
417.872437	1307.699707	21492.181641	5225.655762	19.410734
418.313080	1313.485962	22071.880859	5343.953125	19.416084
418.753662	1308.342651	22547.423828	5435.033203	19.429703
419.194214	1315.629028	22913.888672	5505.754883	19.400295
419.634705	1313.057495	23169.558594	5545.187500	19.363253
420.075226	1307.913940	23412.794922	5585.690918	19.352182
420.515656	1303.413574	23623.888672	5623.194824	19.353447
420.956055	1300.627563	23769.617188	5662.626953	19.413420
421.396393	1293.555542	23793.619141	5662.626953	19.418039
421.836700	1292.055420	23701.468750	5641.410645	19.408609
422.276978	1285.840454	23483.732422	5613.765625	19.497009
422.717194	1288.412109	23215.207031	5562.117188	19.490788
423.157440	1278.982666	22872.744141	5491.824707	19.509531
423.597626	1288.197876	22581.501953	5429.461426	19.448666
424.037720	1288.626465	22217.394531	5357.668945	19.442341
424.477783	1287.340576	21858.429688	5299.163086	19.502235
424.917847	1288.626465	21443.103516	5227.584473	19.543837
425.357880	1283.911743	20996.486328	5163.935059	19.682987
425.797882	1276.196777	20522.656250	5086.355957	19.796677
426.237793	1273.625000	20086.328125	5017.563477	19.901119
426.677673	1278.768433	19771.511719	4960.343750	19.908215
427.117554	1285.411865	19410.189453	4901.194824	19.949392
427.557343	1274.910767	19131.376953	4854.690430	20.047525
427.997131	1273.625000	18880.207031	4813.972168	20.108089
428.436890	1262.909668	18644.255859	4783.112305	20.252762
428.876587	1261.838013	18556.392578	4771.968262	20.296160
429.316223	1264.195435	18537.320313	4764.681641	20.265507
429.755859	1270.196045	18559.177734	4780.969238	20.306419
430.195465	1270.196167	18580.394531	4764.253418	20.184961
430.634979	1275.125244	18684.548828	4775.396973	20.105616
431.074493	1278.339844	18748.625000	4788.898438	20.094456
431.513947	1275.339478	18760.626953	4807.114746	20.198555
431.953430	1266.981567	18838.205078	4833.902832	20.299791
432.392792	1274.267944	18915.353516	4856.405273	20.305651
432.832153	1275.982422	19022.937500	4873.978516	20.273878
433.271454	1284.768921	19150.236328	4886.408203	20.159782
433.710693	1274.482300	19232.314453	4906.124512	20.223166
434.149963	1278.982544	19315.039063	4925.197266	20.216253
434.589172	1267.624390	19430.548828	4945.985352	20.252029
435.028320	1271.696167	19601.351563	4989.704590	20.284113
435.467407	1267.410034	19746.652344	5010.063477	20.253284
435.906494	1279.197021	19944.029297	5057.639648	20.243647
436.345551	1272.767700	20131.332031	5089.142578	20.236826
436.784546	1279.625488	20388.929688	5121.502441	20.104744
437.223511	1283.697388	20654.455078	5169.078613	20.057972
437.662415	1293.555542	20916.550781	5231.655762	20.068802
438.101318	1289.055176	21145.218750	5281.589355	20.107279
438.540161	1299.770386	21362.095703	5315.664063	20.017088
438.978912	1295.698486	21467.750000	5335.809082	20.028259
439.417725	1301.056152	21528.398438	5334.523438	19.940668
439.856445	1299.984619	21527.755859	5337.738281	19.961435
440.295135	1307.056885	21544.255859	5343.953125	19.947901
440.733765	1297.413086	21520.683594	5334.952148	19.964819
441.172394	1298.270386	21544.900391	5315.449707	19.841223
441.610962	1302.556519	21511.683594	5310.092773	19.830328
442.049469	1291.412476	21547.472656	5297.876953	19.779089
442.487946	1285.411865	21584.976563	5303.449219	19.793713
442.926422	1290.126465	21652.267578	5308.592285	19.734987
443.364807	1286.697632	21701.558594	5321.236328	19.762753
443.803192	1284.340210	21873.216797	5344.166992	19.718544
444.241516	1284.554688	21959.583984	5370.312988	19.761803
444.679810	1287.769287	22089.236328	5386.385742	19.703497
445.118073	1289.055054	22135.742188	5380.170898	19.624777
445.556274	1293.769653	22157.388672	5375.670410	19.564682
445.994415	1296.770142	22121.597656	5367.741211	19.548643
446.432587	1301.056274	22079.164063	5363.883789	19.553406
446.870667	1308.556885	21926.794922	5325.951172	19.484663
447.308716	1311.557373	21692.126953	5277.731934	19.460567
447.746735	1312.628906	21375.597656	5225.440918	19.502657
448.184692	1312.200195	21141.359375	5172.292969	19.466749
448.622620	1320.343872	20884.835938	5116.358887	19.402575
449.060516	1330.202026	20645.667969	5066.639648	19.344278
449.498383	1335.130981	20411.216797	5024.850098	19.342119
449.936188	1338.345581	20185.767578	4985.845703	19.352779
450.373993	1336.845459	19983.031250	4948.342773	19.368559
450.811707	1339.202881	19770.011719	4919.411621	19.425131
451.249420	1337.274170	19529.130859	4875.264160	19.448206
451.687042	1335.988281	19324.039063	4849.118652	19.530355
452.124664	1330.844849	19226.312500	4827.902344	19.541584
452.562225	1326.130127	19207.240234	4809.043457	19.478172
452.999756	1326.773071	19164.167969	4810.543457	19.530714
453.437256	1325.701538	19117.234375	4812.900879	19.600330
453.874725	1325.915894	19121.304688	4804.971680	19.550322
454.312164	1329.773315	19167.810547	4814.187012	19.533615
454.749512	1327.201660	19292.107422	4836.903320	19.536432
455.186829	1328.273193	19519.486328	4887.051270	19.563171
455.624115	1326.344482	19844.162109	4947.270996	19.553743
456.061401	1326.130127	20315.423828	5027.207520	19.490337
456.498596	1333.845093	20764.611328	5119.359375	19.482063
456.935791	1338.131348	21224.513672	5195.866699	19.398880
457.372894	1340.274414	21545.328125	5265.944824	19.429150
457.810028	1338.559937	21741.205078	5300.448242	19.418503
458.247070	1338.774292	21838.929688	5319.736328	19.419178
458.684052	1340.917236	21861.429688	5322.736328	19.404093
459.121033	1331.487793	21751.062500	5306.449219	19.466427
459.557953	1331.273560	21668.982422	5299.162598	19.510010
459.994873	1335.131104	21431.316406	5254.586914	19.503481
460.431702	1331.487793	21123.144531	5200.581543	19.549116
460.868530	1334.059448	20730.533203	5123.859863	19.538603
461.305298	1322.486938	20353.783203	5049.066895	19.581326
461.742035	1326.987427	19928.382813	4981.131348	19.644463
462.178741	1327.844604	19668.857422	4935.913574	19.672134
462.615387	1335.559692	19433.763672	4907.838867	19.738310
463.051971	1336.202637	19369.257813	4896.694824	19.744255
463.488586	1334.059570	19344.398438	4909.124512	19.850069
463.925079	1343.917725	19408.689453	4926.912109	19.834152
464.361572	1345.203491	19421.333984	4944.056641	19.909422
464.798035	1345.846313	19477.054688	4953.057617	19.895041
465.234406	1356.775879	19533.632813	4976.631348	19.914639
465.670776	1356.132935	19528.488281	4983.703613	19.962029
466.107117	1368.134155	19497.199219	4980.702637	19.926943
466.543396	1366.848511	19441.693359	4970.844727	19.939291
466.979645	1370.491577	19356.398438	4960.558105	19.960442
467.415863	1373.063354	19340.539063	4950.271484	19.909351
467.851990	1371.777466	19219.671875	4947.485840	20.034344
468.288116	1367.920044	19158.595703	4948.771973	20.127689
468.724182	1360.847900	19088.945313	4945.771484	20.221704
469.160248	1367.277100	19075.443359	4951.128418	20.238411
469.596252	1361.919434	19101.804688	4961.629395	20.291620
470.032196	1359.990723	19163.308594	4975.773926	20.309603
470.468109	1358.490479	19242.816406	5021.421387	20.481236
470.903992	1352.275513	19348.041016	5070.068848	20.659267
471.339844	1346.060669	19473.839844	5120.216797	20.819738
471.775604	1346.703491	19566.205078	5165.221191	20.958408
472.211395	1340.917236	19719.863281	5201.867676	21.007465
472.647095	1339.417114	19909.953125	5249.015137	21.052694
473.082794	1336.845337	20073.039063	5302.806152	21.167377
473.518402	1337.488403	20299.777344	5365.812012	21.243868
473.954010	1337.274048	20491.367188	5426.246582	21.347775
474.389557	1338.131348	20781.966797	5504.897461	21.429754
474.825073	1338.988770	21078.998047	5581.190918	21.490376
475.260529	1347.346680	21443.746094	5651.697266	21.418518
475.695923	1350.132568	21887.576172	5734.205566	21.346733
476.131348	1359.347656	22459.130859	5852.288574	21.293777
476.566681	1356.990356	23277.570313	5998.231445	21.172985
477.001984	1361.276367	24234.664063	6191.964355	21.119251
477.437256	1364.491089	25368.773438	6421.059082	21.065273
477.872467	1375.634888	26711.619141	6688.942383	20.971388
478.307648	1384.207275	28097.970703	6970.755859	20.912624
478.742767	1382.921387	29568.970703	7258.141113	20.844425
479.177887	1384.635864	31119.267578	7579.601074	20.834175
479.612946	1385.707397	32968.949219	7986.997070	20.901241
480.047943	1381.206909	35273.386719	8512.907227	21.042318
480.482941	1382.492676	37874.214844	9132.039063	21.236450
480.917847	1384.635864	40468.187500	9748.813477	21.400763
481.352722	1385.064575	42709.406250	10306.868164	21.589706
481.787598	1385.921753	44388.070313	10726.695313	21.721643
482.222382	1386.136230	45424.246094	11020.938477	21.878330
482.657166	1380.778442	45985.296875	11166.024414	21.937790
483.091888	1375.206421	46336.332031	11287.750000	22.046921
483.526581	1369.848755	46664.433594	11394.475586	22.132065
483.961212	1368.777222	46960.609375	11500.771484	22.223267
484.395844	1367.705566	47043.546875	11547.489258	22.287020
484.830353	1365.776733	46581.285156	11472.268555	22.351828
485.264893	1361.062134	45593.757813	11253.889648	22.365417
485.699371	1351.847046	44268.058594	10948.288086	22.360878
486.133820	1356.347412	42848.277344	10622.542969	22.332525
486.568176	1351.203979	41570.152344	10343.085938	22.357327
487.002533	1356.561646	40676.066406	10121.492188	22.291559
487.436859	1356.132935	40031.214844	10001.053711	22.352690
487.871094	1355.704346	39637.316406	9911.043945	22.348431
488.305359	1360.847778	39244.703125	9856.824219	22.426378
488.739502	1357.418823	38695.011719	9740.884766	22.453150
489.173676	1353.989990	37811.421875	9549.080078	22.478516
489.607788	1347.775146	36654.597656	9267.910156	22.432306
490.041840	1352.275513	35451.050781	8982.238281	22.376062
490.475861	1360.204956	34261.218750	8713.926758	22.351048
490.909851	1354.632935	33166.109375	8470.045898	22.367441
491.343750	1351.418335	32204.300781	8266.025391	22.411543
491.777649	1346.060669	31310.861328	8060.934082	22.409204
492.211517	1347.132324	30367.050781	7854.556152	22.423990
492.645294	1344.774902	29298.732422	7619.676270	22.447273
493.079071	1349.061035	28157.123047	7333.576660	22.323566
493.512787	1356.561768	27055.798828	7084.551758	22.288563
493.946503	1359.347778	26125.279297	6868.960449	22.246742
494.380096	1363.205200	25440.568359	6714.873535	22.226971
494.813751	1357.847656	24919.375000	6589.503418	22.204229
495.247284	1358.919067	24580.343750	6503.137695	22.152901
495.680786	1363.419434	24319.101563	6427.487793	22.060196
496.114258	1366.205444	24093.867188	6354.837402	21.949604
496.547699	1361.490723	23849.554688	6305.546875	21.985245
496.981079	1358.276123	23636.105469	6224.968262	21.845451
497.414429	1359.562012	23356.433594	6145.889160	21.759127
497.847717	1358.490356	23040.761719	6077.095703	21.762505
498.280975	1355.918701	22668.294922	5990.087891	21.744026
498.714203	1358.061646	22316.617188	5888.935547	21.618256
499.147369	1356.561523	22036.949219	5816.070801	21.563955
499.580505	1359.347534	21763.492188	5758.851074	21.561813
500.013611	1351.632690	21544.042969	5698.416504	21.526819
500.446655	1343.917603	21364.667969	5658.555176	21.550829
500.879639	1344.560425	21254.513672	5636.052734	21.554506
501.312653	1346.703613	21126.789063	5585.262207	21.428413
501.745544	1347.989380	21057.781250	5563.831543	21.389584
502.178436	1347.560669	21010.632813	5553.759277	21.391361
502.611267	1339.417114	21002.060547	5541.972656	21.373301
503.044037	1334.059326	20992.632813	5523.327637	21.310135
503.476807	1335.345215	21000.345703	5519.041504	21.274836
503.909515	1337.273926	21012.775391	5499.539551	21.154558
504.342194	1335.559692	21068.923828	5489.466797	21.050173
504.774841	1337.916870	21096.355469	5480.251953	20.964890
505.207428	1340.274292	21137.931641	5473.394043	20.876810
505.639954	1346.489258	21188.937500	5443.819336	20.649317
506.072449	1350.561035	21272.517578	5442.533203	20.540010
506.504852	1345.846313	21377.312500	5439.318848	20.435211
506.937286	1346.274902	21464.750000	5417.459961	20.236052
507.369690	1339.845703	21580.904297	5417.460449	20.145264
507.802032	1343.274658	21727.917969	5409.959473	19.949747
508.234314	1335.130981	21829.927734	5414.246094	19.903175
508.666504	1333.202271	21917.150391	5429.675293	19.901300
509.098724	1337.274170	22009.300781	5424.746582	19.772963
509.530853	1329.987793	22067.164063	5415.531250	19.701542
509.962952	1329.344849	22113.882813	5409.959473	19.632935
510.395050	1327.844727	22136.171875	5410.173828	19.618727
510.827118	1323.987183	22148.386719	5398.815918	19.567568
511.259125	1327.201660	22114.310547	5385.529297	19.523291
511.691040	1322.701294	22125.669922	5393.029297	19.566093
512.122925	1320.129517	22127.814453	5379.742676	19.510162
512.554810	1314.557617	22158.246094	5380.171387	19.505253
512.986572	1313.485962	22254.041016	5356.383301	19.306543
513.418396	1305.556641	22339.121094	5334.737793	19.155960
513.850098	1297.627319	22490.207031	5323.379395	18.996044
514.281799	1300.841919	22679.654297	5332.166016	18.856632
514.713440	1290.983887	22893.314453	5354.025391	18.808348
515.145020	1288.197998	23195.917969	5394.958008	18.745720
515.576599	1280.911499	23530.666016	5435.461914	18.672342
516.008057	1281.768677	23812.265625	5467.393555	18.577599
516.439575	1285.197632	24009.855469	5468.679688	18.409439
516.870972	1299.341675	24150.654297	5476.180664	18.278332
517.302368	1302.127808	24205.091797	5470.608887	18.200617
517.733704	1304.270874	24221.806641	5464.822266	18.154446
518.165039	1311.557373	24210.445313	5462.465332	18.127117
518.596252	1314.557617	24135.439453	5451.749512	18.128973
519.027466	1322.272583	24107.150391	5430.318848	18.029707
519.458618	1326.130127	24073.718750	5385.957520	17.847288
519.889771	1315.843384	24007.498047	5339.238770	17.730728
520.320862	1319.915161	23986.925781	5312.449707	17.613857
520.751892	1321.415405	24109.724609	5307.307129	17.490950
521.182922	1323.772705	24462.470703	5328.737305	17.308514
521.613831	1308.342651	24959.019531	5384.671387	17.235567
522.044739	1302.985107	25759.455078	5502.325684	17.170673
522.475586	1298.484741	26723.193359	5655.125977	17.135462
522.906372	1289.483643	27835.445313	5816.927734	17.055115
523.337219	1287.340698	28954.982422	5987.516113	16.987986
523.767944	1277.482422	29994.158203	6156.175293	16.989059
524.198669	1275.982300	31165.341797	6324.406250	16.890371
524.629333	1276.410889	32463.185547	6529.926270	16.845331
525.059875	1274.267822	33978.976563	6772.093262	16.810501
525.490356	1268.481567	35615.636719	7057.764160	16.855202
525.920898	1258.623535	37035.851563	7325.219238	16.956585
526.351379	1266.338501	38145.531250	7506.736328	16.921190
526.781860	1275.125000	38706.371094	7606.389160	16.914383
527.212219	1277.482544	38837.097656	7639.178223	16.937597
527.642639	1280.482910	38631.363281	7608.317383	16.941595
528.072876	1276.196655	38241.328125	7542.311035	16.951418
528.503113	1271.053223	37809.710938	7468.161133	16.960415
528.933350	1273.410767	37202.367188	7394.225098	17.035881
529.363525	1278.339722	36535.015625	7282.142578	17.028839
529.793640	1272.982056	35669.433594	7140.701172	17.059082
530.223694	1275.768188	34654.257813	6968.612305	17.055429
530.653748	1272.553467	33681.523438	6790.522949	17.026056
531.083679	1269.553223	32736.425781	6615.220215	16.988237
531.513672	1262.481079	31939.205078	6467.134277	16.966131
531.943542	1264.838379	31288.142578	6339.621582	16.902813
532.373413	1258.409180	30723.873047	6237.826660	16.899164
532.803284	1260.552246	30339.623047	6171.819824	16.889355
533.233093	1264.838501	30037.019531	6128.530762	16.904148
533.662781	1262.480957	29841.787109	6063.595215	16.799269
534.092468	1254.123169	29496.751953	6012.375488	16.847767
534.522095	1252.194336	29079.283203	5922.366699	16.782827
534.951721	1251.337036	28568.587891	5820.142578	16.724983
535.381226	1252.408691	28059.611328	5711.274902	16.633089
535.810730	1254.123047	27712.435547	5639.053711	16.572979
536.240234	1262.480957	27510.773438	5585.048340	16.467995
536.669678	1255.408813	27493.843750	5585.262207	16.501949
537.099060	1262.266724	27725.724609	5610.336426	16.430468
537.528381	1268.052856	28103.970703	5651.269043	16.333395
537.957703	1268.910156	28585.945313	5704.416504	16.237144
538.386841	1272.553345	29040.919922	5802.140625	16.312040
538.816040	1283.268677	29480.037109	5876.076660	16.288420
539.245239	1286.054565	29793.998047	5937.368652	16.315853
539.674377	1283.697266	29965.011719	5975.729492	16.359196
540.103455	1289.483643	30020.517578	6001.875000	16.401749
540.532471	1284.769043	29921.720703	6016.662109	16.523731
540.961426	1276.196777	29739.560547	5998.874512	16.592129
541.390381	1280.697144	29391.095703	5954.512695	16.626642
541.819275	1284.340332	28836.470703	5875.219238	16.662519
542.248108	1277.053833	28082.542969	5760.565430	16.726095
542.676880	1274.267944	27148.810547	5616.551270	16.782066
543.105713	1277.911255	26128.705078	5448.962891	16.784382
543.534424	1278.553955	25120.820313	5283.304199	16.796852
543.963074	1274.053589	24218.375000	5134.361328	16.824675
544.391663	1272.338989	23424.798828	4995.704590	16.807911
544.820251	1269.767456	22708.585938	4862.834473	16.759632
545.248779	1275.768066	22079.595703	4744.322754	16.672676
545.677246	1275.339355	21497.539063	4645.527344	16.665783
546.105713	1275.553711	20943.341797	4527.016113	16.531916
546.534119	1272.982056	20472.078125	4440.650391	16.499050
546.962524	1272.553467	20003.820313	4369.285645	16.532421
547.390747	1276.196655	19546.060547	4295.778809	16.527666
547.819031	1274.482300	19097.515625	4217.556152	16.512754
548.247253	1266.124146	18666.117188	4140.405762	16.518867
548.675476	1271.267578	18282.935547	4073.328125	16.471403
549.103577	1273.196289	17947.759766	4011.822021	16.423973
549.531677	1276.625122	17663.804688	3974.103760	16.460907
549.959717	1265.052612	17494.931641	3950.530518	16.546507
550.387695	1262.909668	17334.628906	3915.598389	16.505322
550.815674	1260.980835	17264.550781	3902.525879	16.505972
551.243530	1259.480835	17160.181641	3887.524414	16.527847
551.671448	1260.338013	17044.455078	3866.522461	16.511436
552.099304	1257.123413	16955.947266	3847.877930	16.502857
552.527039	1260.552246	16892.728516	3830.304688	16.438866
552.954834	1260.337891	16838.080078	3814.017090	16.393127
553.382446	1256.480347	16708.427734	3783.585693	16.354609
553.810120	1257.337646	16599.345703	3764.083496	16.339100
554.237671	1248.979614	16518.335938	3738.795410	16.305965
554.665222	1259.266357	16380.535156	3718.007813	16.260153
555.092712	1259.909302	16253.880859	3701.720215	16.285286
555.520203	1259.909302	16159.584961	3691.862305	16.322187
555.947632	1264.409668	16086.292969	3673.645996	16.254591
556.375061	1268.481689	16053.933594	3668.502930	16.232315
556.802307	1267.195801	16050.290039	3668.074219	16.240704
557.229614	1259.052124	16025.428711	3658.216309	16.247480
557.656799	1260.980957	16035.715820	3653.930420	16.196226
558.083984	1271.053223	16077.505859	3663.574219	16.158636
558.511169	1267.838745	16119.938477	3657.573486	16.090216
558.938232	1281.340088	16143.728516	3658.859131	15.996883
559.365356	1280.697144	16173.944336	3659.073486	15.969496
559.792297	1282.625854	16252.378906	3665.502930	15.917945
560.219238	1283.268677	16262.453125	3666.145508	15.907922
560.646179	1284.983154	16287.099609	3675.575195	15.935032
561.073059	1277.696777	16320.531250	3670.645996	15.907569
561.499939	1282.625854	16338.105469	3665.502441	15.827304
561.926697	1291.412354	16408.398438	3676.861084	15.779922
562.353455	1286.269043	16445.044922	3673.860840	15.750559
562.780151	1283.054565	16539.552734	3689.076416	15.770473
563.206726	1281.982910	16607.056641	3711.149902	15.850931
563.633301	1278.339722	16671.562500	3736.866455	15.971489
564.059875	1276.625244	16723.210938	3755.296875	16.046728
564.486450	1280.482788	16749.785156	3761.083496	16.035633
564.912903	1267.410034	16798.861328	3757.440430	16.032181
565.339355	1258.837769	16860.798828	3753.368164	15.988569
565.765747	1262.052368	16878.798828	3758.940430	15.988530
566.192017	1256.265991	16894.658203	3760.654785	16.014360
566.618347	1242.764648	16901.087891	3769.226807	16.134947
567.044495	1246.193604	16913.945313	3775.870361	16.145754
567.470703	1238.907349	16888.230469	3764.512451	16.138748
567.896912	1232.906616	16857.156250	3761.726318	16.185225
568.322998	1235.264038	16855.011719	3760.011475	16.163818
568.749023	1232.692261	16895.515625	3759.583008	16.133047
569.175049	1227.763184	16947.164063	3787.442871	16.283571
569.600952	1234.192383	17001.169922	3808.016602	16.324144
570.026917	1238.692871	17033.742188	3843.163086	16.489157
570.452759	1239.121582	17052.601563	3868.879883	16.629852
570.878601	1244.693481	17057.746094	3887.095947	16.710260
571.304443	1250.479858	17033.097656	3883.881104	16.685453
571.730164	1259.909302	16988.738281	3893.525146	16.743877
572.155823	1262.481079	16913.087891	3905.097656	16.885075
572.581482	1272.553589	16875.154297	3907.455322	16.887581
573.007080	1263.123901	16746.787109	3895.025146	16.997925
573.432556	1267.624390	16575.769531	3885.810059	17.103218
573.858093	1271.053345	16357.605469	3860.307617	17.162666
574.283508	1280.697144	16124.225586	3840.162598	17.242971
574.708984	1277.911255	15855.055664	3811.230713	17.378708
575.134399	1275.125122	15616.103516	3786.800537	17.513975
575.559631	1278.125488	15369.650391	3776.727295	17.731237
575.984924	1281.982910	15122.340820	3766.011963	17.947723
576.410156	1276.625122	14874.602539	3750.154053	18.190416
576.835327	1283.268677	14635.006836	3730.009277	18.325260
577.260437	1284.340332	14335.193359	3714.578857	18.621300
577.685547	1283.268799	14102.668945	3716.936035	18.984251
578.110657	1275.339478	13871.217773	3707.077881	19.305826
578.535645	1280.482788	13665.269531	3689.719482	19.453196
578.960571	1275.768066	13476.037109	3699.577393	19.866850
579.385498	1276.411011	13351.953125	3704.935059	20.111097
579.810303	1284.126099	13192.509766	3713.292969	20.398796
580.235107	1273.839355	13095.000000	3721.864990	20.708843
580.659912	1265.910034	12982.059570	3744.367432	21.154198
581.084656	1259.480835	12880.477539	3779.514160	21.685171
581.509338	1253.480347	12776.325195	3815.089111	22.230700
581.933899	1245.765137	12739.035156	3857.307617	22.722364
582.358521	1244.479370	12664.886719	3896.954102	23.225744
582.782959	1244.693604	12610.452148	3957.174072	23.865370
583.207520	1239.550171	12568.018555	4024.251709	24.581448
583.632019	1236.764160	12553.233398	4080.829102	25.132088
584.056396	1243.407715	12499.227539	4135.048828	25.690186
584.480774	1234.406860	12516.799805	4206.412598	26.341982
584.905029	1244.693481	12492.582031	4274.348145	26.935320
585.329285	1251.337036	12512.299805	4337.568848	27.406466
585.753418	1253.694458	12519.584961	4399.931641	27.927107
586.177612	1257.551880	12548.946289	4482.654297	28.562483
586.601746	1267.410156	12538.659180	4566.233887	29.267597
587.025818	1273.839355	12568.018555	4660.314453	29.984251
587.449890	1281.983032	12593.092773	4731.893066	30.500193
587.873901	1279.625610	12599.950195	4810.543457	31.190962
588.297729	1278.553955	12597.165039	4903.552246	32.026882
588.721680	1272.767700	12624.809570	4986.274902	32.712242
589.145447	1277.911133	12609.593750	5068.354980	33.449966
589.569275	1264.624146	12607.237305	5147.862305	34.235836
589.993042	1265.695801	12618.594727	5249.229980	35.088257
590.416687	1271.053345	12638.524414	5359.812012	35.968941
590.840393	1269.553223	12652.456055	5458.606445	36.801273
591.263916	1269.124512	12710.105469	5553.758789	37.449886
591.687561	1263.338257	12745.250977	5652.339844	38.225349
592.111023	1263.338379	12786.397461	5774.280762	39.147091
592.534485	1264.838379	12842.975586	5899.435547	40.028870
592.957886	1268.910278	12908.553711	5999.730957	40.644035
593.381226	1266.124146	12993.631836	6126.815430	41.446926
593.804626	1265.052734	13093.712891	6268.472168	42.299122
594.227905	1277.268311	13228.941406	6413.129395	42.971905
594.651062	1271.053345	13283.589844	6529.712402	43.776428
595.074280	1266.767212	13314.235352	6620.578613	44.439308
595.497375	1262.695313	13300.090820	6704.372070	45.206429
595.920471	1257.552002	13246.084961	6778.308105	46.050304
596.343567	1260.338013	13179.652344	6812.597168	46.582035
596.766541	1256.051758	13075.712891	6836.599609	47.214111
597.189514	1259.480713	12979.702148	6871.531250	47.883488
597.612366	1262.052368	12898.050781	6928.751465	48.699726
598.035278	1265.695679	12761.752930	6964.326660	49.570305
598.458008	1262.481079	12658.671875	6989.400391	50.252930
598.880737	1250.694092	12509.084961	7025.190430	51.290600
599.303528	1246.407959	12425.077148	7082.837891	52.210419
599.726135	1244.907715	12391.430664	7169.632324	53.153118
600.148804	1255.194580	12434.291016	7276.357422	53.860909
600.571411	1255.408936	12496.655273	7425.728516	54.889996
600.993835	1252.622925	12604.878906	7593.960449	55.859711
601.416382	1252.622925	12754.465820	7775.263672	56.709526
601.838684	1248.336792	12901.266602	7959.781250	57.594482
602.261169	1246.408081	13045.922852	8131.012207	58.346500
602.683472	1234.621216	13196.581055	8310.815430	59.155811
603.105774	1235.906982	13291.731445	8453.115234	59.864906
603.528015	1246.408081	13376.170898	8595.415039	60.586567
603.950134	1255.408936	13407.672852	8686.067383	61.146290
604.372314	1256.909058	13416.459961	8751.000977	61.631321
604.794434	1248.979614	13350.667969	8807.149414	62.455498
605.216431	1244.479248	13292.162109	8810.365234	62.799511
605.638489	1253.694458	13206.438477	8831.366211	63.396923
606.060425	1255.194580	13128.859375	8843.154297	63.905796
606.482361	1253.265747	13070.997070	8861.371094	64.378731
606.904236	1253.051636	13005.418945	8890.087891	64.982964
607.325928	1263.552612	12957.627930	8940.448242	65.647736
607.747742	1268.053101	12906.409180	8976.023438	66.229027
608.169434	1262.695313	12866.761719	8994.881836	66.633423
608.591125	1256.694824	12816.615234	9033.886719	67.277214
609.012756	1262.695313	12744.821289	9084.891602	68.124985
609.434326	1262.266724	12691.031250	9104.608398	68.619331
609.855896	1268.267090	12614.094727	9139.325195	69.374031
610.277283	1267.410034	12535.444336	9139.753906	69.864395
610.698792	1268.695801	12415.217773	9127.110352	70.501045
611.120056	1267.410034	12265.203125	9079.105469	71.029663
611.541382	1263.981201	12084.113281	9010.527344	71.593819
611.962708	1262.909668	11918.027344	8922.017578	71.881966
612.383972	1252.622925	11780.656250	8862.011719	72.277397
612.805176	1254.337402	11651.429688	8813.365234	72.703293
613.226318	1251.765747	11557.777344	8769.432617	72.944481
613.647339	1251.551514	11497.126953	8740.285156	73.092369
614.068359	1260.123779	11435.835938	8726.355469	73.373062
614.489380	1251.122925	11397.475586	8710.925781	73.522011
614.910400	1256.909302	11354.613281	8724.427734	73.952637
615.331299	1260.123901	11310.895508	8720.569336	74.227585
615.752136	1262.052490	11274.892578	8738.357422	74.667175
616.172974	1267.195801	11253.247070	8753.573242	74.968346
616.593628	1267.624390	11206.958008	8762.788086	75.409111
617.014404	1274.053589	11165.595703	8774.575195	75.827629
617.435059	1270.624756	11087.159180	8769.431641	76.389557
617.855652	1275.553711	11029.296875	8756.144531	76.694565
618.276245	1267.624390	10962.647461	8739.643555	77.070663
618.696716	1257.337646	10904.141602	8718.855469	77.347046
619.117249	1270.624634	10828.920898	8692.924805	77.652969
619.537598	1260.123535	10753.912109	8658.635742	77.930023
619.957947	1254.337280	10715.979492	8633.347656	77.988678
620.378235	1256.266113	10654.045898	8608.916992	78.238174
620.798523	1251.551270	10585.039063	8580.627930	78.524521
621.218811	1251.765747	10534.034180	8546.767578	78.590721
621.639038	1257.766357	10482.599609	8537.766602	78.917419
622.059082	1264.195435	10458.168945	8522.764648	78.949211
622.479248	1260.766602	10438.452148	8558.553711	79.516640
622.899231	1262.909668	10423.236328	8548.481445	79.533981
623.319153	1270.410400	10439.309570	8581.056641	79.733086
623.739136	1266.338501	10454.954102	8602.058594	79.834885
624.158997	1268.267334	10461.597656	8647.491211	80.267143
624.578918	1271.481934	10462.026367	8700.854492	80.837128
624.998657	1269.981689	10484.099609	8721.213867	80.867561
625.418457	1270.838989	10492.885742	8742.858398	81.023438
625.838074	1270.410278	10463.311523	8765.360352	81.529755
626.257751	1266.767212	10441.666992	8746.715820	81.526222
626.677307	1266.767212	10399.449219	8727.642578	81.694244
627.096802	1268.910278	10339.871094	8672.137695	81.614586
627.516357	1268.695801	10257.149414	8630.775391	81.905968
627.935791	1271.267578	10149.996094	8546.551758	81.940605
628.355225	1267.410034	10028.913086	8477.545898	82.293365
628.774536	1265.481201	9915.329102	8360.534180	82.025177
629.193848	1261.409424	9790.389648	8259.166992	82.046829
629.613098	1266.124146	9682.378906	8162.515137	81.941330
630.032349	1268.267334	9572.868164	8074.649902	81.959183
630.451477	1266.767090	9496.574219	8006.929199	81.899399
630.870605	1262.266724	9398.422852	7955.923828	82.270508
631.289673	1256.051880	9348.061523	7905.348145	82.171135
631.708740	1255.194580	9265.124023	7857.984863	82.432556
632.127625	1253.265747	9185.401367	7829.696777	82.908707
632.546509	1246.836670	9104.178711	7808.694824	83.512444
632.965393	1248.765259	9050.173828	7772.906250	83.627731
633.384155	1249.193848	8990.381836	7728.543945	83.699684
633.802979	1247.265259	8933.163086	7686.968750	83.785965
634.221741	1245.979370	8846.153320	7641.750000	84.152954
634.640381	1247.908081	8765.145508	7601.674805	84.522629
635.058960	1248.765381	8689.708984	7539.525391	84.542503
635.477600	1253.480103	8612.344727	7461.517578	84.361351
635.896057	1251.979980	8502.620117	7401.940430	84.819550
636.314514	1259.052246	8414.326172	7340.005859	84.985619
636.732910	1267.195801	8348.534180	7241.210938	84.362801
637.151367	1266.981567	8287.456055	7148.844238	83.781555
637.569641	1264.409790	8210.734375	7077.265625	83.682465
637.987976	1262.480957	8131.226074	7042.762695	84.153389
638.406189	1263.338135	8066.291016	6976.541992	83.981239
638.824402	1262.695313	7999.642090	6914.606445	83.894249
639.242432	1256.694824	7941.564453	6861.030762	83.836128
639.660522	1256.909058	7871.057617	6810.240234	83.961388
640.078613	1255.623169	7807.837402	6768.664551	84.140129
640.496582	1256.266113	7764.333008	6725.373535	84.035820
640.914490	1250.479858	7732.187500	6693.656250	83.977509
641.332397	1243.193481	7680.539063	6698.156738	84.739326
641.750183	1247.265137	7640.893555	6688.513672	85.104233
642.167969	1248.122437	7581.958984	6673.297363	85.653854
642.585693	1249.622559	7547.026367	6640.293945	85.601486
643.003357	1244.693481	7505.021973	6626.150391	85.961258
643.421021	1243.836426	7483.805176	6627.222168	86.272636
643.838684	1248.122559	7480.162598	6615.006348	86.117607
644.256226	1250.051270	7472.875488	6615.435547	86.221046
644.673645	1246.836792	7476.304688	6613.291992	86.146286
645.091064	1247.693970	7453.588867	6620.792480	86.580559
645.508423	1257.766479	7455.303223	6613.291992	86.413773
645.925842	1257.552002	7466.446777	6602.147949	86.079666
646.343079	1246.836670	7450.587891	6591.861328	86.157944
646.760376	1248.336792	7464.732910	6589.289551	85.917191
647.177551	1246.622314	7459.804199	6589.931641	85.999573
647.594604	1258.623535	7448.230957	6590.789551	86.147079
648.011719	1257.123291	7431.515625	6574.716797	86.123352
648.428772	1262.052368	7406.440918	6575.359375	86.474136
648.845764	1260.766724	7396.583008	6549.428223	86.193283
649.262756	1263.981201	7360.793457	6538.712891	86.516212
649.679626	1258.194946	7363.793945	6518.140137	86.149536
650.096497	1250.051270	7335.720215	6507.638672	86.392921
650.513245	1249.622559	7296.287598	6475.921387	86.432747
650.929993	1252.837280	7280.642578	6452.990723	86.269432
651.346619	1251.979980	7265.427734	6428.559570	86.083389
651.763245	1253.694458	7253.426270	6413.129395	85.994423
652.179871	1247.050903	7251.068848	6373.054199	85.376213
652.596436	1245.550781	7244.210938	6371.553223	85.452454
653.012939	1240.193237	7225.994141	6367.910645	85.664680
653.429443	1248.765503	7213.135742	6376.697266	85.976082
653.845703	1255.408936	7229.851563	6381.197266	85.795258
654.262146	1259.909302	7212.065430	6373.697266	85.914886
654.678345	1263.123901	7223.637695	6364.053223	85.578682
655.094604	1271.053223	7265.426758	6392.984375	85.445648
655.510803	1276.411011	7301.001953	6420.416016	85.383476
655.926941	1274.267944	7340.648926	6453.204590	85.371109
656.343079	1278.125488	7405.583984	6501.853027	85.251129
656.759094	1285.411987	7466.447266	6561.000488	85.351212
657.175049	1291.198120	7531.166992	6590.789551	84.929771
657.591003	1292.483887	7581.529297	6621.649902	84.737282
658.006897	1281.982910	7616.032715	6642.008301	84.622406
658.422729	1277.053833	7616.890137	6650.581055	84.758141
658.838562	1279.839844	7618.604980	6655.724609	84.809654
659.254333	1275.553589	7582.815918	6649.081055	85.195877
659.669983	1271.267578	7533.096680	6599.576660	85.091896
660.085571	1274.053589	7460.232422	6574.288574	85.678658
660.501221	1274.267944	7373.437500	6508.710449	85.822220
660.916687	1271.482056	7259.426270	6419.558105	85.974014
661.332214	1268.267456	7156.987793	6345.836426	86.225334
661.747681	1263.338257	7051.763672	6272.758301	86.542015
662.163025	1262.266846	6935.823730	6172.462891	86.545296
662.578430	1274.696533	6847.101074	6097.026367	86.539490
662.993652	1275.982300	6761.163574	6026.090820	86.598930
663.408936	1276.196655	6700.086426	5971.443359	86.566040
663.824036	1281.768677	6658.296387	5927.938965	86.415817
664.239197	1282.840088	6611.148438	5896.221680	86.582481
664.654297	1280.482788	6572.787598	5866.218262	86.649117
665.069336	1289.697998	6554.786133	5841.358887	86.449860
665.484314	1294.412720	6542.570313	5825.714844	86.340820
665.899292	1298.484497	6509.781250	5803.641113	86.449821
666.314148	1300.627686	6480.850098	5788.211426	86.629173
666.728943	1307.056885	6482.992676	5783.496582	86.485611
667.143677	1294.841309	6463.276855	5760.994141	86.412086
667.558472	1287.340698	6464.562500	5755.851074	86.310966
667.973206	1287.126221	6459.848145	5751.349609	86.303185
668.387756	1283.268677	6440.774902	5739.991699	86.412361
668.802368	1278.982544	6431.559570	5729.705078	86.378571
669.216858	1272.338989	6413.129395	5700.987793	86.147232
669.631409	1260.980957	6384.626465	5687.271973	86.389488
670.045776	1257.123413	6350.551270	5662.841797	86.498100
670.460144	1246.622314	6331.692383	5652.554199	86.644455
670.874512	1251.765747	6309.619141	5629.837891	86.559883
671.288757	1249.408325	6288.617188	5610.979004	86.552689
671.703003	1248.336792	6280.687988	5601.335449	86.500298
672.117126	1260.552246	6256.257324	5580.333008	86.469894
672.531311	1266.981445	6224.539063	5547.544922	86.344200
672.945313	1267.410034	6197.965332	5512.184082	86.091194
673.359314	1272.982056	6176.105957	5500.611816	86.223190
673.773315	1276.839722	6164.319824	5496.968262	86.345695
674.187256	1283.268799	6149.103516	5493.539063	86.527199
674.601135	1288.840698	6144.389160	5494.824707	86.622223
675.014954	1298.270386	6145.460449	5485.824219	86.391365
675.428650	1294.198364	6156.604492	5502.754395	86.552956
675.842407	1286.911987	6150.603516	5516.469727	86.961884
676.256042	1290.769531	6155.103516	5523.542480	87.016495
676.669678	1284.554688	6175.891113	5539.829590	86.996162
677.083191	1276.625244	6208.037598	5570.046875	87.062729
677.496704	1275.339600	6245.327637	5612.050781	87.257973
677.910217	1273.196411	6293.332520	5641.196777	87.009598
678.323547	1274.910889	6325.264160	5660.055664	86.828468
678.736938	1271.696167	6368.554199	5679.985840	86.490334
679.150208	1269.124512	6392.984375	5697.987305	86.436066
679.563477	1262.909668	6392.770508	5712.560547	86.740189
679.976685	1256.909058	6365.553223	5712.131836	87.209496
680.389832	1260.766479	6371.554199	5698.844727	86.837463
680.802979	1259.909302	6341.551270	5697.130859	87.318657
681.216064	1262.695435	6297.189453	5665.413086	87.451042
681.629028	1268.481689	6250.041992	5633.695801	87.627441
682.041870	1265.267090	6187.464355	5601.549805	88.096481
682.454773	1272.339233	6116.742676	5550.330078	88.307899
682.867615	1274.910889	6049.021973	5495.682129	88.409576
683.280457	1278.768433	5987.944824	5434.819336	88.254303
683.693237	1272.339111	5926.867676	5390.243652	88.470924
684.105896	1272.553345	5865.575684	5328.737793	88.311882
684.518555	1278.553955	5842.430664	5284.375488	87.772339
684.931030	1274.482056	5801.069824	5252.015137	87.870453
685.343567	1274.053589	5766.137695	5214.297363	87.715271
685.756042	1267.624268	5743.421387	5192.651855	87.694496
686.168518	1271.053223	5703.345703	5162.220703	87.791306
686.580872	1275.125122	5684.915039	5123.431641	87.267342
686.993225	1263.124023	5647.411621	5093.000000	87.354576
687.405518	1251.551392	5633.052734	5054.424805	86.793846
687.817627	1253.265991	5590.405762	5023.993652	86.940422
688.229858	1259.052246	5543.901367	4992.490234	87.131142
688.641907	1255.837524	5502.111328	4959.700684	87.226196
689.054077	1251.122681	5451.964355	4903.980957	86.955391
689.466064	1254.123047	5391.958008	4864.977051	87.264328
689.878052	1254.551636	5345.024902	4820.187012	87.169266
690.289978	1260.980957	5302.377930	4772.396484	86.886185
690.701843	1256.480591	5275.160645	4728.678711	86.401459
691.113586	1260.552368	5224.155273	4683.888184	86.369293
691.525330	1262.909668	5183.008301	4656.456543	86.567894
691.937073	1277.268311	5146.147949	4655.384766	87.315109
692.348755	1269.981812	5136.075684	4632.240234	86.967842
692.760315	1271.267578	5157.077637	4623.453613	86.267365
693.171875	1279.839966	5178.722656	4650.884766	86.461815
693.583435	1284.554688	5192.652344	4680.459473	86.894058
693.994751	1284.126099	5216.440430	4689.460449	86.598732
694.406128	1285.626221	5250.729492	4713.891602	86.460938
694.817444	1284.125977	5285.232910	4744.108887	86.475639
695.228760	1284.126099	5314.378418	4781.184082	86.770203
695.640076	1275.982422	5373.956055	4840.117676	86.973114
696.051208	1277.053955	5445.105469	4898.837891	86.893929
696.462402	1270.624878	5513.469727	4945.985840	86.624916
696.873474	1272.982178	5567.903809	5014.777832	87.121391
697.284424	1267.195801	5599.835449	5052.066895	87.357162
697.695374	1264.838379	5614.836426	5069.854492	87.471672
698.106323	1256.909058	5612.693848	5069.854492	87.537506
698.517212	1260.766602	5594.906738	5063.211426	87.732391
698.928101	1263.552612	5550.759277	5039.208984	88.067978
699.338867	1265.695679	5479.609375	4995.704102	88.516487
699.749573	1266.124268	5403.101563	4933.770020	88.655205
700.160095	1272.124878	5321.665039	4851.690430	88.394371
700.570740	1272.339233	5217.511719	4759.109863	88.380692
700.981262	1276.839722	5098.785645	4659.028809	88.493904
701.391785	1282.625977	4960.343750	4552.089355	88.899246
701.802307	1280.697266	4840.117676	4444.507813	88.885551
702.212708	1274.696655	4749.894531	4332.853516	87.999504
702.623108	1281.125854	4668.887207	4249.273926	87.613846
703.033264	1280.911377	4589.808105	4185.625000	87.784958
703.443481	1274.267944	4533.444824	4138.906250	87.894531
703.853699	1272.553467	4492.726563	4100.331055	87.814461
704.263855	1267.624390	4453.937012	4072.899414	88.041428
704.673950	1263.338257	4427.791992	4049.325684	88.040077
705.083984	1263.766846	4401.860352	4027.680664	88.076210
705.493958	1260.338013	4389.002441	4012.250732	87.958061
705.903931	1249.408325	4400.574707	4006.893555	87.506813
706.313721	1249.837036	4405.075195	4017.608643	87.719887
706.723511	1250.265503	4392.859863	4032.824463	88.543381
707.133301	1253.694458	4404.003418	4039.467773	88.428574
707.543030	1241.693237	4410.218262	4033.681396	88.116341
707.952698	1242.550415	4418.576660	4027.252441	87.678810
708.362305	1243.836304	4432.720703	4042.896729	87.775543
708.771912	1246.622437	4455.437012	4062.613037	87.757980
709.181335	1254.337402	4460.794922	4085.758057	88.303703
709.590820	1252.837158	4481.368652	4096.044922	88.065048
710.000183	1251.122681	4485.654297	4097.116211	87.987808
710.409546	1257.766357	4490.369141	4091.329834	87.655792
710.818848	1265.052856	4492.083496	4091.544434	87.587997
711.228088	1277.696777	4495.512207	4084.258057	87.219460
711.637329	1273.410767	4481.796875	4067.113037	87.074997
712.046448	1285.626099	4467.437988	4054.254883	87.014221
712.455444	1290.340942	4449.007813	4040.753662	87.075104
712.864441	1286.269043	4424.362793	4015.465088	86.969872
713.273438	1287.126343	4406.789551	3989.962646	86.638725
713.682434	1284.340332	4366.714355	3958.459473	86.755180
714.091309	1289.055176	4321.924316	3943.886963	87.535324
714.500061	1288.626465	4284.634766	3921.385010	87.875542
714.908875	1283.483154	4237.059082	3897.811035	88.513992
715.317505	1279.839966	4192.697266	3855.164063	88.412300
715.726135	1271.267700	4146.406738	3816.160400	88.513718
716.134766	1270.410400	4104.616699	3783.799805	88.680542
716.543274	1264.409790	4057.683594	3742.438477	88.714134
716.951843	1261.838135	4021.680420	3706.435059	88.577415
717.360291	1260.337891	3974.961670	3664.644775	88.568695
717.768738	1256.051880	3923.313477	3611.711670	88.317528
718.177063	1249.622681	3900.811523	3570.564941	87.543457
718.585205	1250.051270	3862.450684	3523.202881	87.013939
718.993469	1249.836914	3837.161865	3487.842285	86.498810
719.401672	1256.051636	3809.087646	3461.268066	86.376228
719.809814	1257.766235	3771.798340	3423.978760	86.164864
720.217896	1262.480957	3754.439941	3398.904785	85.732704
720.625916	1265.267090	3726.365723	3378.116943	85.849869
721.033875	1258.837891	3708.792236	3368.901611	86.126656
721.441650	1254.980469	3679.860840	3338.899170	85.939034
721.849548	1257.552002	3674.289063	3340.613525	86.193138
722.257385	1259.052246	3666.788818	3326.468994	85.865570
722.665161	1257.766235	3643.857666	3313.396729	86.150536
723.072876	1254.551758	3647.929443	3308.038818	85.798706
723.480469	1254.980347	3644.071777	3296.252197	85.441353
723.888123	1255.194580	3635.928223	3291.965820	85.552254
724.295532	1253.480347	3643.643555	3310.396240	86.057556
724.703064	1248.765503	3646.857910	3318.325195	86.300247
725.110474	1242.550537	3656.715820	3336.541504	86.737679
725.517822	1255.408936	3690.576416	3345.970947	85.848801
725.925171	1260.552246	3711.149414	3377.688477	86.392670
726.332520	1259.480713	3714.792725	3376.831299	86.235497
726.739685	1263.123901	3722.079590	3396.118896	86.743950
727.146851	1272.339233	3751.439209	3411.120361	86.272484
727.553894	1273.410645	3754.654053	3417.763916	86.422531
727.960938	1278.125488	3771.584473	3433.622559	86.446060
728.367981	1278.554077	3783.585693	3450.981445	86.722542
728.774902	1270.410278	3800.944336	3444.981201	85.933273
729.181824	1273.196289	3811.874023	3449.481445	85.725143
729.588684	1277.696777	3827.089600	3437.480225	84.717560
729.995422	1275.767944	3810.159424	3444.552246	85.574158
730.402039	1275.768066	3820.231934	3434.050781	84.822693
730.808777	1278.553955	3831.375977	3438.122803	84.595352
731.215393	1284.125854	3834.805420	3443.909180	84.674812
731.622009	1280.268433	3821.518066	3446.052490	85.225166
732.028503	1287.340576	3820.446045	3448.409912	85.313042
732.434998	1278.554077	3794.943848	3434.051514	85.658340
732.841370	1283.697388	3790.872070	3412.834961	84.921791
733.247742	1285.411865	3774.584961	3402.548340	85.053810
733.653931	1276.410889	3755.725830	3393.333008	85.383347
734.060181	1279.839722	3734.080566	3380.474365	85.592041
734.466370	1281.554199	3726.580322	3369.330566	85.388718
734.872559	1282.840088	3702.792236	3362.901611	85.954659
735.278625	1279.196899	3693.790771	3348.114258	85.683876
735.684692	1272.553467	3676.646240	3338.899170	85.951164
736.090698	1273.839355	3672.574463	3341.042236	86.178871
736.496460	1264.624146	3670.860352	3337.184570	86.132874
736.902344	1271.053345	3674.503662	3352.614746	86.607224
737.308167	1263.338257	3676.646729	3354.757813	86.661911
737.713928	1267.410156	3671.502930	3371.474121	87.520081
738.119690	1274.482300	3675.360352	3380.689209	87.726532
738.525330	1272.982056	3676.431885	3383.903809	87.828835
738.930908	1269.124634	3667.645508	3369.759277	87.580421
739.336426	1263.766846	3657.787598	3354.757813	87.342224
739.741821	1268.910278	3650.929932	3342.113525	87.035522
740.147278	1273.625000	3649.858398	3318.968506	86.075027
740.552673	1264.195435	3630.142090	3285.107910	85.416649
740.957947	1267.195801	3614.497559	3260.248535	84.908249
741.363220	1262.909668	3596.067139	3228.959961	84.265648
741.768494	1262.909668	3569.064209	3213.958496	84.601822
742.173645	1263.552612	3549.777100	3178.597656	83.764519
742.578613	1257.980591	3525.774414	3144.737305	83.197891
742.983704	1250.908447	3495.343018	3126.949463	83.586357
743.388733	1250.479736	3478.412598	3110.876465	83.503265
743.793640	1256.480347	3451.195557	3099.732666	83.985939
744.198547	1249.622559	3418.192383	3090.517334	84.889809
744.603394	1243.193359	3403.619629	3085.374268	85.269325
745.008179	1248.979614	3386.475098	3077.444580	85.542397
745.412781	1248.122437	3363.115723	3068.657959	86.077606
745.817444	1250.908325	3342.756836	3058.585938	86.415314
746.222107	1254.551636	3331.398438	3042.726807	86.100487
746.626648	1251.979980	3326.040771	3037.583496	86.092148
747.031189	1256.694824	3306.539063	3031.797607	86.596962
747.435669	1265.910034	3308.467773	3031.583008	86.444214
747.840027	1262.052612	3311.253662	3037.155273	86.624130
748.244385	1259.909424	3310.181885	3034.369385	86.547516
748.648499	1264.409668	3313.396729	3023.439697	85.848763
749.052795	1260.980835	3297.966553	3000.937256	85.418198
749.456970	1264.409668	3288.751465	2990.007813	85.242432
749.861084	1271.910400	3280.821777	2976.720703	84.862396
750.265137	1274.910767	3285.750732	2970.505859	84.322723
750.669189	1272.339111	3280.393066	2958.718994	83.980804
751.073181	1276.411011	3269.249756	2951.218262	84.041283
751.476929	1280.268555	3253.176514	2949.289307	84.596992
751.880798	1279.411255	3236.246094	2932.144775	84.459534
752.284546	1282.411621	3218.244385	2915.643311	84.368431
752.688354	1282.625854	3209.886475	2900.427490	83.943062
753.091980	1284.340210	3191.455566	2891.212158	84.256676
753.495667	1293.769775	3181.169434	2897.855713	84.989204
753.899231	1294.841309	3175.597412	2891.211914	84.879196
754.302734	1284.340332	3163.596191	2889.497559	85.414513
754.706055	1277.268188	3128.664063	2878.996338	86.514626
755.109497	1275.553711	3116.877197	2871.710205	86.685287
755.512878	1277.268188	3100.590088	2859.280518	86.765388
755.916199	1272.124878	3116.877197	2847.708008	85.408928
756.319397	1268.695801	3102.518799	2849.851074	86.221802
756.722595	1279.197021	3093.518066	2848.993896	86.522552
757.125732	1277.911133	3083.659912	2851.565430	87.146912
757.528687	1279.197021	3083.659912	2859.708984	87.589050
757.931702	1272.767700	3081.731201	2875.138916	88.579521
758.334656	1271.481934	3092.446777	2893.355225	89.066696
758.737610	1276.196655	3111.090820	2907.070801	88.881104
759.140442	1280.482910	3138.522461	2924.429688	88.477493
759.543274	1282.625854	3135.736572	2942.645752	89.580177
759.945984	1280.482910	3148.594727	2955.932861	89.686813
760.348572	1279.196899	3152.452393	2971.577393	90.344353
760.751221	1287.983643	3181.812256	2997.293945	90.256866
761.153809	1275.768066	3219.316162	3031.154785	90.318665
761.556274	1273.839355	3266.034912	3074.873291	90.404472
761.958740	1260.980835	3306.967285	3113.877197	90.562492
762.361206	1260.552246	3342.113525	3135.307617	90.064865
762.763550	1257.980591	3351.757080	3147.308838	90.235435
763.165833	1262.052490	3352.614746	3156.738281	90.630440
763.567932	1254.551636	3351.971680	3150.738037	90.405663
763.970154	1253.908813	3349.614746	3138.093750	89.906929
764.372253	1253.051636	3328.398438	3126.092773	90.251961
764.774353	1256.694824	3289.608643	3097.803955	90.565033
765.176453	1248.979736	3245.461182	3045.942139	90.006470
765.578369	1254.337402	3178.383057	2988.293213	90.120308
765.980286	1263.338257	3110.876709	2918.429443	89.583588
766.382019	1275.982422	3039.941162	2840.635986	88.701256
766.783813	1284.768799	2974.791992	2774.843750	88.168907
767.185608	1293.769653	2919.072021	2714.409180	87.407707
767.587219	1289.483643	2864.209473	2652.474609	86.554176
767.988892	1308.342651	2806.775146	2611.970459	86.999435
768.390442	1310.914185	2769.057373	2567.609375	86.184624
768.791992	1314.557495	2732.625244	2538.249268	86.292900
769.193420	1315.843384	2711.408936	2520.676025	86.332932
769.594788	1317.772095	2682.048828	2503.103027	86.883469
769.996094	1321.629639	2668.119141	2486.601318	86.519180
770.397400	1310.485718	2651.831787	2470.742432	86.499428
770.798645	1309.199829	2632.758545	2452.740723	86.398956
771.199829	1298.270264	2606.398682	2434.096191	86.828323
771.600952	1289.912354	2590.754150	2422.952148	87.100510
772.002014	1291.841064	2571.252197	2416.737305	87.922966
772.402893	1281.339966	2566.323242	2412.450928	88.025345
772.803894	1276.625366	2548.750000	2409.236328	89.033020
773.204773	1268.052979	2547.250000	2405.164551	88.892609
773.605652	1266.124268	2533.963135	2389.305908	88.590248
774.006409	1262.480957	2535.677734	2383.305420	88.032303
774.407104	1254.551636	2531.177490	2371.732910	87.510468
774.807861	1255.408813	2520.676270	2362.088867	87.466095
775.208435	1250.908325	2512.318115	2357.374268	87.716614
775.608948	1261.195190	2514.461182	2353.730957	87.175095
776.009399	1264.195435	2499.459473	2340.872559	87.161697
776.409851	1259.909302	2502.459961	2340.229736	86.943771
776.810242	1259.909302	2496.030518	2323.728271	86.061058
777.210632	1265.481323	2504.817383	2314.512695	84.644623
777.610901	1278.339722	2499.673828	2303.154541	83.909454
778.011108	1276.625244	2490.887451	2304.440430	84.645241
778.411133	1272.767700	2481.029297	2297.582520	84.817299
778.811279	1280.054199	2466.456299	2293.296631	85.404640
779.211304	1286.483398	2456.598145	2285.795654	85.402931
779.611328	1289.912231	2445.025635	2276.580566	85.417442
780.011292	1286.054810	2432.595459	2273.365723	86.112160
780.411133	1280.482788	2427.881104	2269.508301	86.197227
780.810974	1281.982910	2416.308594	2265.650879	86.718300
781.210632	1282.839966	2404.092773	2266.079590	87.691162
781.610352	1276.625122	2387.805664	2263.079102	88.775314
782.010071	1266.124146	2368.946777	2250.006592	89.214928
782.409668	1266.767090	2365.303711	2234.362061	88.080353
782.809204	1277.268188	2354.374023	2237.576660	89.156372
783.208679	1277.482544	2353.088135	2237.148193	89.220963
783.608093	1275.125122	2348.159180	2236.505371	89.594566
784.007507	1271.696411	2345.801758	2245.077393	90.622490
784.406677	1277.268311	2351.588135	2241.219971	89.726692
784.805969	1285.411865	2348.373291	2246.363281	90.403229
785.205139	1284.554565	2341.729980	2249.363770	91.262924
785.604370	1288.412231	2353.945313	2251.292236	90.366035
786.003418	1293.769775	2353.302490	2258.793213	91.080101
786.402466	1301.699219	2362.732178	2271.651367	91.415833
786.801453	1303.413574	2365.518066	2274.223145	91.404335
787.200256	1295.912964	2374.090088	2280.866699	91.353607
787.599121	1292.483887	2380.947998	2276.794678	90.431168
787.997864	1286.054688	2392.306152	2289.438965	90.701286
788.396667	1286.697632	2390.163086	2288.153320	90.755508
788.795349	1285.840332	2390.591797	2280.009521	89.990303
789.194031	1281.339966	2395.520752	2272.937256	88.997879
789.592590	1281.125732	2389.305908	2255.364258	87.913368
789.991089	1277.482544	2375.161865	2241.005615	87.778191
790.389465	1281.125732	2374.518799	2236.933838	87.416695
790.787903	1282.625854	2372.590088	2234.576416	87.337776
791.186218	1282.411621	2375.804688	2232.647461	86.907066
791.584473	1281.768677	2362.303223	2213.145508	86.195930
791.982788	1281.768555	2343.229736	2210.145264	87.462143
792.380920	1284.983276	2322.013672	2182.500000	86.546806
792.779053	1284.983276	2322.870850	2172.855957	85.546135
793.177002	1276.625244	2311.941162	2175.213623	86.793640
793.575012	1279.839966	2310.869629	2171.784668	86.510094
793.972961	1278.554077	2317.727539	2181.214111	86.863266
794.370850	1276.625244	2315.584229	2193.215332	88.221970
794.768677	1274.267944	2313.655518	2198.787109	88.948456
795.166504	1267.195801	2312.798584	2192.357910	88.481224
795.564209	1268.053101	2311.298340	2197.286865	89.071457
795.961731	1270.410522	2320.084961	2194.500977	88.035912
796.359375	1270.196167	2328.657227	2200.716309	87.912552
796.756897	1279.197021	2342.586914	2219.789307	88.452248
797.154358	1277.268066	2328.442871	2218.931885	89.582039
797.551819	1281.125610	2320.727539	2217.431885	90.063919
797.949219	1274.053467	2307.655273	2217.217773	91.250259
798.346558	1278.768188	2301.868652	2205.430664	90.573944
798.743774	1281.982910	2298.011475	2187.000488	89.074028
799.140869	1278.768433	2289.653320	2174.999268	88.658051
799.538025	1279.411377	2281.723877	2167.498535	88.603821
799.935120	1278.982788	2269.079834	2155.926025	88.571442
800.332153	1283.054565	2253.435303	2157.426025	90.106018
800.729126	1283.268799	2250.006348	2144.353271	89.071175
801.126038	1279.625488	2226.861328	2126.994385	89.457016
801.522888	1286.697754	2228.575928	2124.208496	88.919220
801.919556	1292.698242	2231.361816	2114.350342	87.534248
802.316345	1298.913208	2228.790039	2122.493896	88.568794
802.713013	1294.412842	2220.432129	2121.636963	89.331200
803.109680	1295.698608	2225.146729	2136.424072	90.454262
803.506226	1296.127319	2227.718750	2131.066162	89.625000
803.902710	1295.698730	2225.146973	2133.852051	90.177513
804.299194	1293.769897	2220.003662	2137.495361	91.092064
804.695557	1290.555176	2221.503906	2132.566406	90.446571
805.091797	1288.840820	2203.930176	2134.066650	92.365387
805.488098	1290.126709	2204.787842	2134.709473	92.338326
805.884277	1287.340698	2196.000977	2131.280762	92.877403
806.280457	1283.697388	2185.714600	2128.708740	93.680183
806.676636	1283.268799	2185.714600	2111.135742	91.735916
807.072632	1285.840332	2185.714600	2103.849365	90.902596
807.468628	1283.911621	2178.642334	2089.276367	90.011971
807.864441	1278.553955	2166.855469	2084.990479	90.784096
808.260315	1281.982910	2153.782715	2073.203369	90.757126
808.656128	1289.483643	2152.497070	2054.344727	88.626785
809.051941	1294.841309	2143.495850	2042.343384	88.080841
809.447571	1295.269897	2145.638916	2028.627808	86.239960
809.843262	1288.626465	2145.853516	2027.984863	86.250008
810.238831	1287.554810	2154.211426	2028.413330	85.484665
810.634338	1287.340698	2160.854980	2026.484375	84.617241
811.029724	1287.983521	2157.640381	2017.697998	83.908325
811.425110	1285.840576	2154.854492	2011.269043	83.477196
811.820496	1286.054810	2143.710205	2009.339966	84.332840
812.215759	1294.841309	2140.067139	2004.625122	83.975639
812.611023	1292.698364	2143.067383	1998.838989	83.039314
813.006165	1291.841064	2141.781494	1998.624878	83.156868
813.401245	1286.054810	2147.567871	2001.839355	83.084587
813.796265	1288.626465	2155.282959	2012.554565	83.531143
814.191223	1291.841064	2153.997070	2007.196899	82.972900
814.586182	1289.697998	2157.640381	2002.053467	82.074051
814.981018	1290.769409	2167.284180	2008.911255	81.931519
815.375916	1288.626465	2165.998291	2023.055542	83.707848
815.770630	1298.484497	2170.284424	2045.771973	85.717773
816.165344	1293.555542	2194.715576	2068.488525	85.992828
816.559875	1287.769043	2229.004639	2091.205322	85.359741
816.954468	1286.054688	2282.152588	2141.353027	85.864891
817.349060	1278.553955	2371.304443	2225.575684	86.664040
817.743469	1285.840332	2485.958252	2338.729492	87.732140
818.137939	1280.697144	2622.900146	2452.312012	87.290436
818.532288	1277.482422	2776.558350	2585.396484	87.248016
818.926575	1284.554565	2923.144043	2724.695801	87.889084
819.320862	1275.553711	3104.661865	2883.282959	87.896896
819.714844	1278.768311	3369.759277	3097.160889	86.963196
820.109009	1273.625000	3698.719727	3387.760986	87.177460
820.503052	1277.053955	4088.758057	3731.722900	87.301826
820.897095	1286.912109	4456.937012	4054.469482	87.303963
821.291016	1283.911865	4772.182617	4337.783203	87.546852
821.684875	1297.841797	4994.418457	4531.301758	87.471741
822.078735	1294.412842	5149.576660	4675.101563	87.692482
822.472412	1301.913452	5238.728516	4751.822754	87.631989
822.866089	1305.128052	5269.160645	4791.041504	87.938568
823.259766	1305.556641	5287.376953	4802.614258	87.825600
823.653381	1305.770996	5223.941406	4768.539551	88.377182
824.046875	1305.128052	5088.713867	4659.457520	88.654778
824.440369	1299.127441	4885.336426	4460.580566	88.155853
824.833801	1299.984741	4618.095703	4215.413574	87.864113
825.227112	1290.769531	4389.001953	4012.036621	87.832893
825.620300	1296.341675	4178.552734	3823.875244	87.694267
826.013550	1282.411621	4013.107910	3677.075195	87.694244
826.406799	1286.054810	3852.164063	3526.202881	87.297447
826.799866	1285.197510	3719.722412	3410.691650	87.306320
827.192932	1284.983276	3610.425781	3302.895264	86.775406
827.585938	1280.268677	3486.770508	3196.385010	86.839546
827.978882	1286.054810	3390.975586	3103.804688	86.357155
828.371643	1278.554199	3293.037598	3028.154541	86.851067
828.764465	1280.268433	3194.670410	2955.933350	87.529419
829.157227	1279.839966	3084.731201	2863.781250	87.758270
829.549988	1283.268921	2952.932617	2765.842773	88.794762
829.942627	1282.625977	2831.849365	2658.475098	88.808960
830.335144	1280.268677	2721.267090	2565.037354	89.158226
830.727722	1269.767456	2647.331299	2494.958984	88.939003
831.120178	1262.052368	2603.184326	2461.956055	89.469475
831.512451	1260.980835	2600.398193	2457.669922	89.344002
831.904846	1267.410034	2629.758057	2495.602051	90.152588
832.297119	1269.338867	2666.619141	2540.392090	90.966232
832.689331	1268.695923	2695.979004	2580.896240	91.936935
833.081543	1269.981812	2722.338623	2597.183594	91.382622
833.473694	1268.910278	2742.697754	2616.042480	91.406136
833.865723	1265.481323	2745.483643	2601.898193	90.298294
834.257568	1263.338257	2734.554199	2590.540039	90.211212
834.649536	1274.053589	2716.552246	2570.395264	89.867790
835.041382	1278.553955	2686.763672	2544.249756	89.879784
835.433228	1283.054443	2634.901367	2502.459961	90.202927
835.825012	1281.339966	2566.966309	2436.239258	89.831642
836.216675	1270.196045	2488.530029	2349.016357	88.548813
836.608337	1265.052734	2399.592529	2261.150635	87.797531
836.999756	1269.338745	2331.657227	2175.642334	85.313736
837.391296	1268.481567	2268.865479	2122.279541	85.347031
837.782715	1275.553711	2212.074219	2074.917725	85.354675
838.174194	1274.053589	2169.855713	2045.771973	86.148308
838.565491	1277.482422	2145.210693	2033.342285	87.107895
838.956787	1272.981934	2113.278809	2020.698364	88.982414
839.348022	1271.696167	2104.920898	2002.267944	87.680038
839.739197	1277.911011	2082.847412	1989.195190	88.365265
840.130127	1288.197754	2065.702881	1979.551270	88.919479
840.521179	1293.341309	2043.843262	1968.407471	89.948624
840.912170	1295.912964	2039.342896	1957.049316	88.930550
841.303101	1301.056152	2015.126221	1944.833862	90.156097
841.693970	1302.985107	1990.480957	1923.831665	90.305496
842.084778	1297.841675	1965.407104	1898.543457	89.983955
842.475464	1301.699219	1937.761597	1879.470215	90.835587
842.866028	1299.770386	1911.401855	1840.680420	88.437248
843.256653	1302.127808	1886.970703	1816.249878	87.907722
843.647217	1301.056152	1851.610229	1802.105469	91.008194
844.037720	1293.341309	1834.894409	1780.246094	89.908966
844.428223	1289.912354	1816.035278	1770.387939	91.323830
844.818604	1291.198242	1804.462769	1760.315552	91.398743
845.208923	1289.055176	1790.532837	1738.670410	89.658081
845.599182	1290.555298	1781.531982	1731.812622	89.873375
845.989258	1285.626099	1775.745728	1719.597534	88.543983
846.379395	1290.340820	1771.459717	1715.096802	88.285034
846.769470	1290.769409	1766.101929	1708.667603	87.917023
847.159546	1294.841309	1756.458130	1706.739014	89.229355
847.549438	1299.556152	1768.030762	1706.524536	86.870956
847.939392	1303.842285	1763.744507	1701.809692	86.533051
848.329163	1304.913696	1756.243774	1692.380371	85.849953
848.718872	1306.199585	1754.100830	1683.379395	84.210487
849.108582	1310.057129	1749.171753	1677.164429	83.601700
849.498230	1316.914917	1734.384644	1682.308105	87.525673
849.887817	1319.272217	1729.241333	1678.664795	87.663330
850.277405	1324.201294	1720.454712	1672.235840	87.831306
850.666870	1320.343872	1716.811279	1667.735229	87.621666
851.056274	1309.414185	1712.310913	1656.162598	86.063843
851.445496	1305.770996	1706.310425	1655.734009	87.372925
851.834839	1301.056274	1693.880493	1647.590210	88.216034
852.224060	1297.627441	1697.952393	1652.305054	88.597427
852.613220	1298.913208	1703.310059	1657.877075	88.765251
853.002380	1290.769531	1699.666870	1662.806152	90.985336
853.391418	1284.340332	1699.452393	1669.449585	92.772362
853.780396	1280.054199	1712.953857	1670.306763	90.148506
854.169312	1271.696289	1720.025757	1667.520752	88.288742
854.558105	1271.910645	1720.668823	1671.378174	89.016212
854.946899	1275.553711	1721.526123	1674.378784	89.428192
855.335693	1287.126221	1725.169189	1679.736328	89.628220
855.724365	1283.911621	1728.169556	1682.522217	89.725037
856.112976	1280.054077	1734.813232	1686.165527	89.302536
856.501526	1282.840088	1734.384644	1670.306763	85.809181
856.890076	1281.768555	1725.812134	1663.234741	85.907379
857.278381	1287.126221	1716.382813	1658.520020	86.520233
857.666809	1281.982910	1711.453613	1650.590576	85.828362
858.055115	1290.126587	1707.810425	1655.090942	87.378136
858.443420	1291.198120	1713.167969	1659.591431	87.303230
858.831543	1293.341309	1717.882813	1655.734009	85.360962
859.219788	1289.912354	1714.025391	1656.162598	86.356750
859.607788	1289.912231	1719.811646	1659.377075	85.942162
859.995850	1290.769409	1724.097778	1659.162598	85.014786
860.383728	1287.983398	1722.169067	1657.234253	85.044456
860.771606	1287.126221	1720.454590	1656.591309	85.262154
861.159424	1287.340698	1736.527710	1662.806152	83.587784
861.547241	1289.055054	1747.885864	1666.663330	82.297935
861.934937	1294.412842	1753.457886	1675.021484	82.913139
862.322632	1283.483154	1743.814087	1672.449951	84.497208
862.710205	1282.625854	1738.884888	1671.592651	85.251312
863.097656	1280.268555	1734.384644	1675.878906	87.116570
863.485107	1282.625854	1735.670288	1675.235962	86.660400
863.872498	1282.411621	1726.669434	1678.879028	89.242645
864.259827	1279.625488	1719.168701	1667.092285	88.152153
864.647156	1285.840454	1718.954590	1669.449585	88.569984
865.034424	1284.983276	1718.097168	1668.378052	88.520546
865.421570	1287.554932	1716.382813	1666.234863	88.305809
865.808655	1281.768677	1711.453491	1663.234741	88.778114
866.195557	1281.982910	1707.810547	1655.948364	87.820854
866.582581	1290.983887	1718.311646	1648.661743	83.701057
866.969482	1291.626831	1710.810669	1649.519043	85.378342
867.356323	1291.626831	1715.525391	1650.376465	84.631012
867.743225	1292.483887	1719.168823	1653.805176	84.681053
868.129883	1293.769897	1729.455200	1642.232544	79.980354
868.516602	1304.270752	1742.742310	1651.662109	79.227798
868.903076	1307.699707	1743.813965	1654.447998	79.508591
869.289673	1302.556396	1743.385254	1669.449585	83.228035
869.676147	1300.841919	1742.313721	1671.164063	83.883530
870.062561	1302.127808	1748.100098	1668.806641	82.220093
870.448914	1302.127808	1748.100098	1676.307373	83.901978
870.835266	1292.055420	1745.099976	1683.808105	86.471115
871.221558	1295.484253	1757.744019	1679.307739	83.031990
871.607544	1289.912354	1758.386841	1685.736816	84.492210
871.993713	1291.198120	1763.958862	1682.736694	82.819603
872.379761	1291.412476	1761.601440	1699.666870	86.827728
872.765747	1289.697998	1759.672363	1698.809692	87.049789
873.151672	1281.982910	1762.887207	1699.238159	86.764717
873.537598	1284.768921	1768.030518	1696.237793	85.144127
873.923401	1282.411621	1769.744995	1699.666748	85.620056
874.309204	1283.911743	1775.531250	1708.667603	86.399307
874.694763	1282.625854	1785.603638	1716.382813	86.237793
875.080383	1284.126099	1804.677002	1728.383911	85.343781
875.465942	1275.339478	1825.464844	1752.386230	86.716011
875.851440	1286.697754	1873.683960	1790.747192	85.870750
876.236938	1280.482788	1934.546875	1853.324585	87.581909
876.622314	1282.197266	2019.841064	1917.830933	86.170815
877.007629	1276.411011	2108.778320	2008.053955	87.899048
877.392761	1283.483154	2218.717773	2109.421631	88.313507
877.777954	1288.840698	2343.230225	2221.718018	88.475586
878.163086	1293.341187	2518.104004	2380.947998	88.801422
878.548218	1293.984131	2740.125977	2582.396240	89.093063
878.933167	1297.412964	3044.656006	2821.776855	87.243950
879.318176	1296.984497	3368.044678	3096.946777	86.910194
879.703003	1297.627319	3657.144287	3360.543945	87.429604
880.087830	1284.768799	3875.737549	3553.634277	87.568230
880.472534	1282.197144	4036.896240	3704.935059	87.949265
880.857239	1276.196533	4137.191406	3802.659180	88.307137
881.241882	1276.625122	4187.982422	3841.877197	88.111885
881.626465	1269.338745	4190.125488	3838.876709	87.974182
882.010986	1267.624390	4144.906738	3795.801025	87.866829
882.395447	1259.480591	4033.896240	3679.646973	87.231583
882.779846	1253.694458	3857.521240	3522.345947	87.127586
883.164063	1250.479736	3592.852295	3296.680664	87.355911
883.548340	1250.265503	3288.322754	3040.369629	87.833847
883.932495	1253.051514	2999.222900	2778.701172	87.371132
884.316650	1257.123413	2758.342041	2573.823975	87.708778
884.700745	1259.480835	2544.463867	2373.018555	86.657776
885.084778	1260.552368	2373.875732	2215.931641	85.813278
885.468750	1263.124146	2239.505615	2093.348389	85.030724
885.852661	1263.981323	2130.851807	1997.981934	84.672462
886.236389	1262.052612	2051.558594	1936.261353	85.396278
886.620117	1266.552856	1989.195313	1898.757690	87.485153
887.003845	1269.124634	1936.261597	1846.681274	86.572426
887.387451	1278.339844	1890.185425	1826.536377	89.597206
887.771057	1283.054565	1858.682373	1801.248169	90.022339
888.154602	1284.983276	1839.609009	1773.173950	88.021645
888.538086	1280.268555	1822.035889	1743.599731	85.522171
888.921326	1282.840210	1810.677734	1731.812622	85.058830
889.304688	1278.768311	1802.748413	1725.169434	85.194290
889.687927	1278.125488	1806.605835	1738.884888	87.185722
890.071167	1275.768066	1817.964111	1747.885864	87.075111
890.454285	1274.267944	1837.037476	1753.029175	85.072342
890.837402	1277.482544	1861.682861	1764.173096	83.308846
891.220459	1282.411621	1893.399902	1795.461792	83.970543
891.603271	1272.124878	1939.904663	1809.820435	80.519890
891.986145	1270.624756	1985.980591	1843.037964	80.017967
892.369019	1273.196411	2041.057495	1897.471924	81.300583
892.751770	1279.411255	2101.491943	1946.548096	81.152237
893.134460	1276.625244	2146.710693	1995.838745	82.660103
893.517151	1278.768433	2180.999756	2033.342285	83.634186
893.899658	1277.268188	2199.215820	2045.986328	83.379807
894.282227	1283.483276	2206.502197	2059.916260	84.118858
894.664612	1284.340332	2197.929932	2059.487793	84.846352
895.046997	1287.769287	2177.570801	2057.773438	86.536621
895.429321	1283.483276	2151.425537	2036.128540	86.716049
895.811523	1282.411621	2105.563477	2013.626221	88.831070
896.193726	1285.626099	2059.701904	1978.265625	89.479546
896.575928	1293.126953	1997.981689	1925.331909	89.692940
896.958008	1289.269409	1925.331909	1871.540894	91.543121
897.339905	1293.341309	1870.683716	1818.821411	91.017059
897.721863	1295.912964	1811.320679	1770.602417	92.099792
898.103760	1294.627075	1774.674194	1732.241455	91.160713
898.485535	1288.626465	1747.885864	1696.666504	88.847404
898.867310	1287.983521	1738.027710	1688.737183	89.047623
899.249084	1280.268433	1735.027344	1679.736450	87.841713
899.630676	1282.625854	1743.171021	1684.022339	87.156815
900.012268	1291.626709	1759.029663	1692.808960	85.832199
900.393616	1292.912598	1766.101929	1704.595825	87.001801
900.775085	1291.198120	1787.961060	1732.670044	88.869736
901.156494	1297.627319	1823.107544	1760.529785	88.091316
901.537842	1293.769897	1879.041382	1813.463623	88.795326
901.919067	1296.127197	1951.905884	1869.397705	87.418289
902.300293	1303.413696	2003.125122	1916.545288	87.626350
902.681458	1299.770508	2047.058105	1951.262939	87.180954
903.062378	1305.342529	2072.346191	1965.835571	86.113411
903.443359	1308.557007	2079.418213	1967.764526	85.515724
903.824341	1306.413940	2074.489258	1961.121094	85.239967
904.205200	1306.413940	2063.988281	1957.477783	85.940590
904.586060	1303.413574	2046.843384	1929.832153	84.260620
904.966797	1297.412964	2019.626587	1900.900757	83.560844
905.347473	1288.412231	1979.765747	1860.610962	82.764999
905.728027	1290.126587	1918.902710	1805.748535	82.004059
906.108521	1287.340576	1846.466797	1742.528198	81.410530
906.489075	1280.268433	1790.961304	1692.594604	80.738579
906.869507	1287.555054	1731.812866	1657.448364	83.260956
907.249878	1279.625610	1688.094238	1624.016479	84.312683
907.630188	1275.339600	1661.948730	1610.300781	86.640785
908.010437	1282.411621	1643.089722	1598.513794	87.641075
908.390625	1281.125854	1632.374512	1581.798096	85.600967
908.770630	1284.340332	1627.230957	1586.727051	88.187515
909.150696	1278.553955	1624.016357	1582.226685	87.903267
909.530640	1284.125854	1628.945435	1588.870239	88.377922
909.910583	1287.983521	1644.161255	1585.655518	83.574005
910.290527	1287.126221	1664.734741	1602.157104	83.427910
910.670288	1293.126831	1696.023560	1629.588623	83.510681
911.049988	1281.554199	1738.456299	1666.234863	84.193237
911.429565	1290.983887	1795.033203	1712.525269	83.630981
911.809204	1287.769287	1855.039063	1747.885864	81.110718
912.188721	1279.411255	1913.116089	1807.248779	83.293907
912.568237	1282.625977	1985.337769	1881.613281	85.239395
912.947632	1272.767700	2085.847900	1972.479370	86.056908
913.327026	1276.196777	2203.287598	2096.348633	88.465103
913.706299	1278.339722	2331.014648	2227.933105	90.207657
914.085510	1274.482300	2427.023682	2336.157959	92.116058
914.464539	1273.196411	2516.604248	2404.093018	90.951378
914.843628	1264.409790	2562.251221	2450.168945	91.363945
915.222717	1275.125122	2577.895752	2454.669434	90.541214
915.601685	1270.624878	2569.966553	2445.239990	90.400787
915.980591	1277.268188	2544.892334	2431.738770	91.073570
916.359436	1281.125732	2508.888916	2384.376953	89.858635
916.738220	1269.338745	2445.454346	2322.228027	89.522598
917.116821	1273.839355	2356.945557	2238.648438	89.077972
917.495483	1269.981689	2246.577881	2125.065674	87.557579
917.874023	1263.552612	2119.922363	2001.410522	86.161133
918.252563	1265.909912	2017.269165	1895.971802	83.856277
918.631042	1265.695557	1914.187622	1819.464355	85.393303
919.009399	1279.197021	1834.680054	1749.600098	84.683609
919.387695	1277.268188	1777.674316	1701.167114	84.710976
919.766052	1272.982056	1726.883545	1664.734863	86.307892
920.144104	1273.624878	1687.665649	1632.374512	86.645966
920.522278	1266.552856	1653.805054	1605.800659	87.603844
920.900269	1265.052856	1621.015991	1588.441528	90.848923
921.278320	1258.194946	1598.942505	1570.011230	91.509468
921.656311	1262.052368	1574.511719	1548.580444	91.700912
922.034180	1265.267090	1552.652344	1529.078613	91.797165
922.411987	1263.766968	1532.507446	1512.576904	92.583725
922.789612	1270.624878	1510.434082	1496.504028	94.191193
923.167297	1263.124146	1496.504028	1476.359131	91.368195
923.544922	1261.838013	1483.002808	1475.501831	96.608421
923.922485	1261.195190	1477.430664	1459.000244	91.476692
924.299988	1256.051880	1465.000854	1450.213745	92.923103
924.677429	1257.551880	1454.499878	1449.785034	97.606049
925.054810	1260.980835	1458.571655	1440.998535	91.106308
925.431946	1264.409790	1452.785400	1438.855469	92.605240
925.809204	1261.195190	1449.785034	1430.283203	89.659126
926.186401	1262.909546	1452.571045	1425.139771	85.536720
926.563477	1258.409180	1441.641479	1422.782471	89.707596
926.940491	1256.909058	1446.784912	1412.281372	81.828369
927.317505	1253.480103	1439.712769	1416.567505	87.571854
927.694397	1260.980957	1439.069824	1407.566528	82.310349
928.071289	1272.124878	1430.926025	1410.138184	86.909515
928.447937	1270.838989	1425.996948	1403.066162	85.221008
928.824707	1271.053223	1428.783081	1393.422363	77.581467
929.201355	1275.125122	1425.997192	1397.494263	81.107880
929.577881	1278.339722	1425.782837	1387.207520	73.837151
929.954407	1278.553955	1420.425293	1393.636719	81.117699
930.330933	1273.839111	1412.067261	1398.780029	90.387466
930.707336	1276.625122	1413.781616	1396.422729	87.343735
931.083496	1273.196289	1401.994629	1398.351440	97.171402
931.459778	1265.909912	1403.066284	1398.137207	96.406235
931.835938	1261.195190	1406.495239	1397.708618	93.952774
932.212158	1253.908813	1411.638550	1388.921997	85.597801
932.588196	1257.766479	1421.925293	1392.779419	82.245316
932.964172	1258.837891	1421.925293	1397.708496	85.151031
933.340149	1258.409302	1430.283325	1391.707886	77.555977
933.716003	1258.409302	1428.783081	1400.065796	83.144539
934.091736	1258.623535	1434.997925	1394.494019	77.035271
934.467468	1257.551880	1440.570068	1396.208496	75.761116
934.843140	1253.694458	1448.070679	1397.708740	74.090485
935.218750	1258.194946	1454.285522	1409.495605	77.158554
935.594299	1264.838379	1452.356689	1409.495605	77.142990
935.969788	1256.480469	1442.927246	1401.994873	78.046082
936.345276	1257.766357	1444.213135	1409.495483	81.379326
936.720459	1250.265503	1436.283691	1407.138062	84.331841
937.095764	1252.837158	1431.140503	1408.638184	87.379753
937.471008	1246.193604	1424.711304	1409.495361	91.476509
937.846130	1244.693604	1413.353027	1404.780640	94.917336
938.221252	1242.550659	1408.638184	1407.566528	99.354767
938.596252	1246.193848	1403.066284	1398.780029	97.267685
938.971191	1250.908569	1400.494629	1396.208496	97.134674
939.346130	1247.265259	1395.136841	1377.135132	87.826118
939.720886	1241.907715	1388.707764	1366.205566	84.671532
940.095581	1249.622559	1382.492798	1366.848511	88.225891
940.470337	1253.908691	1371.348877	1356.347412	87.226295
940.844971	1262.266846	1365.562622	1350.989746	85.892090
941.219543	1257.552002	1363.633789	1345.631958	83.030235
941.594055	1260.552246	1357.204590	1344.560547	86.918015
941.968506	1261.623779	1359.776245	1339.202881	79.039383
942.342712	1270.624634	1356.776001	1325.701538	63.930389
942.717041	1268.052856	1352.061279	1320.343872	62.244968
943.091309	1262.909668	1340.060059	1315.200439	67.777718
943.465515	1268.052856	1340.274414	1320.558105	72.700241
943.839600	1278.553833	1344.346191	1321.415405	65.146736
944.213623	1282.197144	1349.275391	1320.343872	56.868999
944.587646	1279.196899	1347.346558	1333.416626	79.559792
944.961426	1276.625244	1343.060425	1336.845581	90.645248
945.335266	1275.553711	1346.060669	1340.703003	92.401222
945.709106	1281.339966	1347.560791	1341.988770	91.585693
946.082825	1277.268311	1343.060425	1346.274780	104.885628
946.456421	1264.838379	1337.916992	1351.632690	118.768417
946.830017	1270.196045	1337.702637	1350.775513	119.365334
947.203613	1271.696167	1341.560181	1354.418701	118.405067
947.577026	1262.695313	1340.703003	1351.418335	113.736252
947.950317	1263.338257	1347.132080	1352.704224	106.649826
948.323669	1262.266724	1350.346802	1352.275391	102.189583
948.696899	1263.338257	1356.775879	1348.846558	91.513779
949.070068	1273.839355	1360.419189	1347.346558	84.901070
949.443237	1278.768433	1364.491089	1349.061035	82.000031
949.816284	1280.697144	1364.276733	1343.060425	74.615440
950.189270	1286.269043	1369.420044	1341.345947	66.237213
950.562073	1294.412842	1370.491577	1346.275024	68.169090
950.934998	1291.198120	1366.419800	1347.560913	74.928925
951.307739	1286.697754	1367.919922	1340.917358	66.754684
951.680481	1290.769531	1364.062378	1345.846436	75.146355
952.053162	1283.697388	1357.847534	1346.274902	84.392975
952.425781	1282.411499	1349.489502	1342.845947	90.095779
952.798279	1276.625366	1338.560059	1338.345581	99.653702
953.170776	1266.124268	1340.060059	1340.274292	100.289757
953.543030	1271.481934	1331.059204	1338.988403	113.309105
953.915405	1265.052734	1326.987427	1337.273926	116.608620
954.287659	1269.124512	1329.130493	1336.845459	112.856995
954.659851	1270.410278	1332.988037	1338.988403	109.588654
955.031982	1269.124512	1330.844849	1335.559692	107.639046
955.404114	1273.839233	1324.630005	1332.988159	116.456047
955.776123	1274.910767	1320.558228	1325.058716	109.859230
956.147888	1274.696533	1319.915283	1315.414917	90.047569
956.519775	1282.411621	1321.844116	1316.700684	86.956360
956.891602	1279.411255	1327.416016	1313.271606	70.535400
957.263306	1278.768433	1329.559082	1309.414185	60.337391
957.635010	1268.052979	1331.273560	1298.698730	48.474327
958.006592	1272.124878	1327.844604	1299.127441	48.461407
958.378174	1260.552246	1322.701294	1294.412720	54.482693
958.749512	1259.266479	1319.915283	1286.483398	44.876266
959.120911	1262.695313	1317.772217	1293.555542	56.031162
959.492310	1261.838257	1322.058472	1305.556763	72.597725
959.863586	1256.051880	1323.772827	1308.128418	76.898712
960.234741	1257.980591	1320.558228	1316.914917	94.177933
960.605896	1243.836304	1319.915283	1312.843018	90.704048
960.976990	1248.765381	1319.915161	1313.486084	90.964027
961.347961	1247.693848	1317.986450	1318.843628	101.219444
961.718811	1248.979736	1312.200317	1319.058105	110.847397
962.089661	1249.193970	1319.272339	1320.343872	101.529053
962.460510	1256.909058	1326.558716	1318.415161	88.307831
962.831299	1256.909058	1335.130981	1319.486694	80.000122
963.201965	1258.194824	1343.060425	1315.414917	67.424362
963.572510	1265.695557	1340.488647	1306.413940	54.441372
963.943054	1267.624390	1345.203247	1299.127441	40.607780
964.313477	1262.909424	1346.274902	1295.912964	39.588978
964.683838	1268.267212	1349.060913	1299.770386	38.992115
965.054199	1267.624390	1354.418579	1299.984619	37.283867
965.424500	1274.053589	1349.489502	1296.555786	29.829556
965.794678	1279.411255	1353.989868	1296.341553	22.701277
966.164795	1279.839966	1350.346802	1297.841675	25.531864
966.534912	1267.838745	1345.203247	1292.484131	31.856194
966.904907	1265.267090	1340.488647	1291.841064	35.327606
967.274780	1263.766846	1341.131592	1290.983765	35.180000
967.644592	1255.408936	1344.131836	1289.912231	38.888828
968.014404	1257.337769	1344.989136	1298.484497	46.943623
968.384155	1270.196045	1341.131592	1303.413574	46.827763
968.753845	1279.196899	1347.346558	1305.128052	38.050304
969.123474	1281.125732	1343.488892	1312.414551	50.171959
969.492981	1280.268555	1351.418335	1317.129395	51.807384
969.862305	1280.482788	1351.846924	1323.344238	60.060211
970.231750	1272.553467	1351.846924	1319.486694	59.189281
970.601135	1280.054199	1352.704224	1331.487793	70.796387
970.970337	1285.411865	1347.560791	1329.130371	70.344749
971.339539	1286.697632	1344.989136	1329.558960	73.529289
971.708740	1291.198120	1342.417480	1331.273438	78.242516
972.077759	1288.626465	1343.060425	1330.630493	77.165115
972.446777	1285.197510	1351.204102	1332.345093	71.428596
972.815613	1273.196167	1348.632324	1326.558838	70.738853
973.184509	1268.052979	1350.132568	1328.916138	74.151390
973.553284	1261.195190	1346.060669	1329.344849	80.303154
973.921997	1260.338013	1357.204590	1334.273682	76.327324
974.290710	1262.909790	1366.634155	1347.132324	81.198410
974.659302	1266.981445	1377.135254	1356.990356	81.712029
975.027771	1261.623901	1388.921997	1370.920288	85.858620
975.396118	1257.551880	1403.709106	1379.492432	83.431076
975.764526	1248.550903	1420.210815	1388.707764	81.647987
976.132874	1243.836304	1433.497925	1399.851685	82.259857
976.501160	1239.978760	1454.071289	1416.781982	82.582619
976.869324	1246.193726	1471.858765	1440.998535	86.324760
977.237488	1260.980835	1487.074463	1459.428955	87.772537
977.605530	1263.552612	1496.289795	1470.144287	88.766083
977.973450	1261.195190	1496.503906	1475.930542	91.256859
978.341309	1264.838379	1491.360596	1474.001831	92.336838
978.709167	1263.766846	1484.502808	1461.143433	89.417503
979.077026	1265.910034	1479.787964	1451.285156	86.673332
979.444702	1270.410400	1469.072754	1443.355957	87.055023
979.812378	1280.911499	1455.142700	1439.927002	91.266953
980.179932	1287.769287	1448.070557	1430.926147	89.304886
980.547485	1292.269653	1427.497192	1409.923950	87.004684
980.914795	1292.055420	1407.352417	1389.350586	84.386559
981.282166	1288.626465	1389.350586	1364.491089	75.319221
981.649475	1280.482788	1373.706177	1345.203491	69.425392
982.016785	1277.696777	1363.848145	1332.559448	63.681717
982.383911	1277.696777	1354.632935	1322.487061	58.217468
982.751038	1281.554443	1344.346191	1321.201050	63.139835
983.118103	1280.697144	1328.273315	1322.915527	88.738503
983.484924	1278.554077	1319.701050	1323.558472	109.374741
983.851868	1275.553833	1315.414917	1317.986450	106.451241
984.218689	1279.625732	1302.556519	1313.700317	148.597549
984.585449	1271.482056	1298.270264	1309.200073	140.800827
984.952209	1271.267700	1291.198120	1312.414551	206.452499
985.318787	1263.981201	1284.769043	1310.914429	225.772491
985.685425	1275.553711	1288.412231	1310.057129	268.331177
986.051880	1277.268066	1286.697754	1310.700073	354.539917
986.418213	1276.196533	1290.555176	1311.771606	247.760696
986.784607	1272.124878	1298.270264	1313.486206	158.197433
987.150879	1267.410034	1312.200073	1313.914795	103.828354
987.517090	1270.410522	1318.629395	1317.772217	98.222321
987.883301	1276.625366	1326.344482	1314.343384	75.862206
988.249390	1272.339233	1342.846069	1313.271729	58.054649
988.615417	1283.697388	1358.061890	1326.558716	57.636810
988.981262	1280.054199	1375.849243	1334.059570	56.375954
989.347168	1285.197632	1398.137207	1349.703979	57.115807
989.712952	1288.197876	1422.568237	1365.776855	57.735188
990.078674	1288.626465	1442.498535	1370.491699	53.203442
990.444397	1287.769165	1456.857300	1384.421631	57.160999
990.809998	1277.482422	1466.929688	1391.065063	59.954754
991.175537	1277.696777	1468.215454	1391.279419	59.617588
991.540894	1270.839111	1471.215820	1395.565552	62.245975
991.906311	1264.409790	1467.572510	1402.852051	68.143539
992.271729	1264.409790	1456.643066	1411.209839	76.365578
992.636963	1257.337769	1449.570801	1401.137573	74.804939
993.002136	1260.766602	1427.068726	1383.778809	73.969116
993.367310	1256.694824	1411.424316	1366.205566	70.775612
993.732361	1251.551270	1384.635986	1360.419189	81.803474
994.097351	1251.765625	1364.491089	1360.847778	96.767982
994.462219	1251.337158	1352.704224	1344.560547	91.966148
994.827026	1266.552856	1334.702393	1329.773315	92.767265
995.191833	1270.410278	1327.201660	1325.915771	97.735771
995.556580	1280.054199	1321.629761	1315.843384	86.082260
995.921204	1282.625854	1312.414551	1306.199585	79.136497
996.285828	1279.839722	1307.699707	1294.412720	52.307987
996.650391	1284.554565	1297.627441	1292.484009	60.655693
997.014648	1291.841064	1309.414185	1295.912964	23.171181
997.379028	1308.985596	1319.915283	1314.128906	47.058167
997.743408	1310.700073	1330.844849	1308.985596	-8.510780
998.107605	1315.200562	1328.916138	1294.412720	-151.563751
998.471802	1322.058350	1325.701538	1295.912842	-717.654541
998.835938	1315.843506	1325.915894	1305.770996	-100.001213
999.199951	1321.844116	1326.987427	1299.984741	-425.005920
999.563904	1314.129028	1325.487305	1301.270508	-113.208382
999.927673	1314.343262	1332.130859	1303.627808	-60.241154
1000.291565	1319.915161	1330.416382	1305.342285	-138.773163
1000.655396	1312.843262	1330.202026	1298.913208	-80.247955
1001.019043	1301.913330	1321.415405	1297.841675	-20.878061
1001.382629	1281.125732	1302.556396	1276.625244	-21.000227
1001.746216	1270.624634	1291.626831	1267.838745	-13.264749
1002.109741	1271.696167	1291.412354	1270.624634	-5.434789
1002.473022	1265.695557	1291.841064	1269.981812	16.393848
1002.836365	1265.052612	1299.556152	1266.767212	4.969344
1003.199646	1266.124146	1300.841919	1270.196045	11.728573
1003.562866	1273.624878	1299.984619	1267.838745	-21.950644
1003.925964	1268.910156	1297.841675	1267.195801	-5.925563
1004.289124	1271.696167	1300.413208	1264.409790	-25.373007
1004.652100	1278.553955	1301.270630	1274.910767	-16.037508
1005.015076	1278.339722	1303.413574	1277.053833	-5.128405
1005.377747	1277.911011	1306.199585	1284.554565	23.484940
1005.740662	1286.697754	1308.771240	1289.055054	10.679327
1006.103333	1276.196655	1308.557007	1298.055908	67.549492
1006.466003	1275.553833	1303.413696	1302.556274	96.922379
1006.828552	1269.124634	1303.413696	1300.627563	91.874573
1007.191101	1261.623779	1297.198730	1296.770020	98.794907
1007.553528	1257.337646	1301.699219	1298.698853	93.236565
1007.915771	1257.766235	1303.199341	1303.627808	100.943069
1008.278137	1251.979980	1298.055908	1308.771240	123.255814
1008.640442	1246.193726	1302.556396	1299.127441	93.916267
1009.002563	1250.908447	1304.056519	1301.056152	94.354706
1009.364624	1250.694092	1298.484619	1294.412720	91.479691
1009.726685	1244.479370	1298.913208	1294.412598	91.731964
1010.088684	1255.194580	1301.056274	1297.841553	92.990402
1010.450439	1247.050903	1300.842041	1293.769897	86.852585
1010.812256	1258.409058	1294.412842	1290.555176	89.285385
1011.174011	1262.266724	1298.056030	1292.912598	85.628578
1011.535706	1264.195435	1292.055420	1292.484009	101.538368
1011.897400	1266.338623	1297.412964	1288.197754	70.344635
1012.258911	1263.766846	1304.485107	1282.411621	45.789715
1012.620361	1264.195435	1300.841919	1290.126709	70.760605
1012.981812	1253.480103	1298.698853	1289.483643	79.620819
1013.343079	1254.551636	1305.770874	1282.840088	55.230129
1013.704285	1256.480347	1303.628052	1286.911987	64.545326
1014.065430	1249.194092	1296.555786	1279.197021	63.348515
1014.426575	1253.694458	1296.555786	1280.054199	61.500057
1014.787720	1251.979980	1298.913208	1291.198120	83.561569
1015.148743	1248.551025	1301.270630	1290.983765	80.487587
1015.509644	1247.050903	1301.699219	1284.340332	68.235275
1015.870361	1252.837158	1297.198730	1282.197266	66.183647
1016.231140	1258.623535	1292.912598	1283.697388	73.124931
1016.591919	1259.909302	1289.269531	1280.268433	69.342545
1016.952515	1267.195801	1286.483276	1275.125122	41.111244
1017.313049	1269.553223	1282.197266	1276.196655	52.541996
1017.673584	1273.839355	1280.911377	1269.553223	-60.606899
1018.034058	1278.768433	1289.269409	1269.553101	-87.756905
1018.394348	1282.197388	1298.484497	1266.767212	-94.738579
1018.754639	1284.769043	1293.126953	1260.980957	-284.617645
1019.114868	1285.840576	1283.054443	1265.695801	723.037170
1019.475037	1284.554688	1285.411865	1270.624756	-1625.092529
1019.835022	1277.053955	1280.268555	1271.696289	-166.666672
1020.195129	1274.053589	1285.197510	1275.982300	17.307293
1020.555054	1275.339478	1286.269043	1275.339478	0.000000
1020.914917	1281.125732	1287.126343	1277.482544	-60.713631
1021.274536	1285.626343	1290.983765	1280.268433	-100.009117
1021.634338	1289.269531	1293.341187	1283.697388	-136.852051
1021.993958	1286.697754	1284.125977	1279.625488	274.995239
1022.353577	1287.126465	1270.196045	1288.626465	-8.859792
1022.713135	1285.411865	1271.267578	1289.697998	-30.302925
1023.072632	1282.625854	1273.410645	1278.339722	46.511505
1023.431946	1274.053467	1268.052856	1272.124878	32.139877
1023.791260	1276.839600	1273.624878	1268.910156	246.660339
1024.150391	1269.553101	1265.266968	1261.838013	180.001144
1024.509644	1265.909790	1265.266846	1263.123901	433.301697
1024.868652	1257.337524	1264.838379	1262.909668	74.286781
1025.227661	1247.693848	1267.838745	1271.910522	120.212448
1025.586670	1248.765503	1267.195801	1270.410278	117.441269
1025.945557	1253.908813	1277.482544	1268.267212	60.908470
1026.304443	1255.408936	1282.840210	1261.623901	22.656496
1026.663086	1256.909058	1287.769287	1256.480591	-1.388411
1027.021729	1259.480835	1293.126953	1263.766846	12.738500
1027.380371	1272.767700	1296.984497	1267.624512	-21.238104
1027.738892	1276.625244	1287.983521	1267.410156	-81.131042
1028.097290	1276.839600	1294.841309	1271.053223	-32.143486
1028.455688	1277.482422	1296.984375	1268.267212	-47.252754
1028.814087	1285.197388	1304.913696	1270.838989	-72.824982
1029.172241	1289.697998	1298.056030	1267.410034	-266.665192
1029.530518	1294.841431	1296.555908	1268.695801	-1524.991089
1029.888550	1290.769653	1290.555176	1275.553711	7094.422363
1030.246582	1292.912720	1290.555176	1276.196533	709.050903
1030.604614	1287.340698	1291.198120	1272.767700	-377.791138
1030.962524	1286.483521	1287.340576	1276.196655	-1200.256348
1031.320313	1277.053955	1281.125854	1283.697388	163.153168
1031.678101	1272.767700	1277.053955	1290.126587	404.989594
1032.035645	1278.768433	1276.411011	1289.483643	-454.530853
1032.393311	1281.125610	1267.838745	1289.055054	-59.678814
1032.750977	1277.482422	1265.695679	1284.554688	-60.001865
1033.108398	1278.339844	1273.196411	1282.625854	-83.329773
1033.465820	1265.481323	1267.838867	1274.696411	390.876617
1033.823120	1265.910034	1261.409668	1269.338867	-76.190086
1034.180298	1262.052612	1261.195313	1262.266724	-24.975082
1034.537476	1262.052612	1261.838257	1267.195801	-2399.373535
1034.894653	1260.338013	1267.410034	1258.409302	-27.272413
1035.251709	1262.052368	1276.411011	1250.265503	-82.088997
1035.608643	1257.337524	1277.696899	1242.550537	-72.629868
1035.965576	1277.696777	1272.982056	1228.191895	1050.006470
1036.322388	1251.765747	1336.631226	1287.126343	41.666641
1036.679077	1237.621460	1313.057373	1218.762451	-25.000040
1037.035889	1247.050903	1313.057373	1251.765747	7.143003
1037.392456	1232.906738	1206.975586	1214.047729	72.727226
>>>>>End Processed Spectral Data<<<<<
