# Supplementary material for: Avian learning favors colorful, not bright, signals
Source: PLoS One. 2018 Mar 22;13(3):e0194279. doi: 10.1371/journal.pone.0194279 (PMC5864004; doi:10.1371/journal.pone.0194279)
Supplement: S1 Text — (ZIP) [file pone.0194279.s001.zip › OrangeBand2.txt]

Jaz Data File
++++++++++++++++++++++++++++++++++++
Date: Wed May 31 03:35:03 2017
User: jaz
Dark Spectrum Present: Yes
Reference Spectrum Present: Yes
Processed Spectrum Present: Yes
Spectrometers: JAZA3305
Integration Time (usec): 450000 (JAZA3305)
Spectra Averaged: 1 (JAZA3305)
Boxcar Smoothing: 5 (JAZA3305)
Correct for Electrical Dark: No (JAZA3305)
Strobe/Lamp Enabled: Yes (JAZA3305)
Correct for Detector Non-linearity: No (JAZA3305)
Correct for Stray Light: No (JAZA3305)
Number of Pixels in Processed Spectrum: 2048
>>>>>Begin Processed Spectral Data<<<<<
W	D	R	S	P
189.090729	0.000000	0.000000	0.000000	0.000000
189.548096	0.000000	0.000000	0.000000	0.000000
190.005432	1251.765747	1270.624634	1199.903442	-275.001953
190.462753	1308.342651	1261.195190	1251.765747	119.999893
190.920044	0.000000	0.000000	0.000000	0.000000
191.377304	1046.674072	1056.317871	1027.600830	-197.777267
191.834534	1166.042969	1178.901367	1140.111816	-201.667053
192.291718	1287.769165	1296.984375	1252.622925	-381.393799
192.748886	1294.198364	1302.127686	1259.052002	-443.245544
193.206039	1292.055420	1305.556519	1259.052124	-244.448959
193.663162	1289.912231	1307.485474	1264.409790	-145.120865
194.120255	1295.698608	1314.129028	1263.123901	-176.744247
194.577316	1300.841919	1314.557495	1268.267212	-237.501556
195.034348	1306.413940	1309.199951	1272.339233	-1223.064453
195.491364	1306.413940	1310.914307	1272.767700	-747.633362
195.948349	1316.700684	1299.770386	1273.624878	254.430283
196.405304	1320.343750	1294.626953	1278.768311	161.666473
196.862228	1317.557861	1290.340820	1281.554321	132.283081
197.319122	1311.557373	1291.626831	1283.054443	143.011307
197.775986	1307.699951	1284.769043	1283.483154	105.607666
198.232819	1305.771118	1288.197876	1286.911987	107.317314
198.689636	1320.129639	1296.555786	1286.697754	141.817657
199.146423	1320.772583	1314.343262	1302.984985	276.663696
199.603180	1320.558350	1314.343262	1295.698608	399.990173
200.059921	1321.843994	1316.057617	1298.698853	399.993683
200.516617	1332.559448	1320.772461	1302.127808	258.179962
200.973297	1322.487061	1342.203125	1300.627686	-110.870888
201.429932	1321.843994	1349.703857	1296.127197	-92.307693
201.886551	1322.701294	1354.204224	1298.484497	-76.871574
202.343140	1320.558105	1356.775879	1300.841919	-54.437878
202.799713	1318.415161	1367.705566	1301.056274	-35.217579
203.256241	1324.415649	1371.348877	1308.557007	-33.789799
203.712753	1316.057739	1377.778076	1308.342773	-12.499876
204.169220	1312.414551	1361.490845	1297.198730	-31.004419
204.625671	1311.985840	1372.420410	1304.485107	-12.411327
205.082092	1307.271118	1378.421021	1302.984863	-6.024260
205.538483	1296.127319	1379.706909	1297.627197	1.794551
205.994843	1301.699219	1377.992554	1288.197754	-17.696781
206.451187	1299.984863	1378.421021	1283.911621	-20.492134
206.907486	1298.484619	1382.921387	1283.054443	-18.274239
207.363770	1299.341797	1385.921753	1286.054688	-15.346635
207.820023	1299.984741	1390.207886	1284.983276	-16.627069
208.276260	1287.340698	1395.994019	1271.696289	-14.398464
208.732452	1287.554810	1389.779297	1272.553467	-14.674901
209.188599	1282.839966	1404.566284	1273.625000	-7.570233
209.644760	1279.411255	1411.638550	1274.696533	-3.565619
210.100845	1270.624756	1415.495972	1272.982056	1.627169
210.556931	1272.339355	1428.997314	1267.195801	-3.283303
211.012985	1271.053467	1440.569946	1279.411255	4.930369
211.469009	1267.838745	1460.286133	1292.698364	12.917619
211.925003	1269.767456	1471.430176	1298.055908	14.027606
212.380966	1266.767212	1486.860229	1296.984497	13.729324
212.836914	1269.553223	1498.004272	1299.556152	13.133199
213.292816	1282.625854	1509.362427	1305.770996	10.207944
213.748703	1288.412109	1529.935913	1305.985229	7.275937
214.204559	1290.555176	1545.365967	1309.414185	7.401181
214.660385	1290.769531	1560.581909	1300.627563	3.653662
215.116165	1293.984009	1574.726074	1290.555176	-1.221346
215.571960	1291.198120	1595.728149	1297.841675	2.181576
216.027664	1286.269165	1618.658936	1299.556152	3.997412
216.483383	1280.911499	1635.589111	1298.270264	4.894238
216.939056	1273.625122	1659.162964	1296.341553	5.892140
217.394730	1279.625610	1682.522217	1294.841431	3.776607
217.850342	1276.839600	1714.025269	1300.627686	5.441186
218.305939	1267.838623	1759.458496	1300.627563	6.669572
218.761505	1264.195435	1791.818848	1302.770630	7.311123
219.217041	1259.909302	1841.752075	1302.984863	7.403299
219.672546	1267.838745	1889.756958	1317.343506	7.960011
220.128036	1273.625000	1951.048462	1333.416504	8.826311
220.583496	1269.124634	2015.340576	1340.060059	9.506019
221.038895	1263.552612	2081.132813	1345.632202	10.039331
221.494308	1272.767822	2187.857666	1360.419189	9.578444
221.949646	1277.911255	2297.796875	1367.920044	8.825380
222.404984	1271.267700	2439.453613	1383.778687	9.631257
222.860291	1275.339478	2606.184326	1400.065918	9.371975
223.315567	1275.982422	2790.488281	1420.853638	9.565577
223.770813	1271.053345	3010.795410	1443.355957	9.903917
224.226044	1268.481567	3271.392334	1464.572266	9.790286
224.681229	1258.194946	3582.780273	1488.145996	9.892132
225.136383	1254.551636	3941.743652	1518.148926	9.809396
225.591522	1256.480469	4321.280762	1548.366333	9.523813
226.046616	1261.623779	4667.601074	1575.583252	9.217896
226.501694	1256.266113	4915.125488	1589.084473	9.096232
226.956726	1256.694824	5106.287109	1604.300415	9.029673
227.411743	1254.122925	5230.370605	1614.158325	9.054652
227.866714	1253.051514	5306.020508	1615.658569	8.946702
228.321671	1264.624146	5333.023438	1620.158936	8.738935
228.776611	1262.052490	5300.448730	1614.801270	8.734873
229.231506	1264.838379	5194.366699	1616.301514	8.944156
229.686371	1271.482056	5045.423828	1612.872681	9.045996
230.141220	1271.696289	4857.048340	1591.656128	8.924085
230.596024	1279.196899	4634.812012	1571.725708	8.717591
231.050797	1287.340576	4440.435547	1552.437988	8.407530
231.505554	1292.483887	4303.708008	1541.294067	8.262758
231.960281	1291.840942	4211.770508	1534.221924	8.300919
232.414963	1304.913818	4162.051270	1532.078979	7.950796
232.869614	1297.412964	4128.405273	1530.364502	8.228619
233.324265	1286.697754	4111.046387	1526.721191	8.498364
233.778839	1289.697998	4133.548828	1528.864380	8.409948
234.233414	1289.483643	4180.267578	1522.435059	8.058416
234.687973	1283.697388	4231.486328	1520.077759	8.018904
235.142487	1283.054565	4294.706543	1532.936035	8.297156
235.596954	1279.839966	4371.857910	1536.364868	8.296358
236.051422	1270.410400	4479.868164	1545.151611	8.560362
236.505859	1269.124512	4605.023438	1563.153198	8.814076
236.960251	1265.481323	4818.258301	1591.441772	9.174808
237.414612	1254.551758	5052.495605	1604.943237	9.225821
237.868942	1258.409180	5339.238770	1627.016846	9.032665
238.323257	1256.051880	5690.916016	1657.234009	9.046097
238.777512	1260.980957	6078.167480	1685.951172	8.821959
239.231781	1266.124268	6464.349609	1718.525879	8.703001
239.685974	1261.838257	6808.525391	1736.955933	8.565792
240.140167	1262.695435	7112.412109	1766.744873	8.616647
240.594330	1257.123413	7349.650391	1795.462036	8.836048
241.048462	1263.766846	7572.742676	1812.606567	8.699347
241.502563	1264.838379	7810.193848	1817.107056	8.437566
241.956619	1266.552856	8045.074707	1823.750488	8.220046
242.410660	1269.981812	8309.530273	1841.537964	8.119216
242.864670	1269.553223	8648.348633	1865.326050	8.074121
243.318649	1279.411255	8984.166992	1886.756592	7.882733
243.772583	1270.196045	9299.841797	1903.686768	7.889399
244.226517	1265.266968	9541.793945	1919.974243	7.910410
244.680389	1272.553467	9697.380859	1941.405029	7.939054
245.134247	1275.125122	9742.813477	1928.117920	7.711583
245.588074	1272.767700	9791.675781	1921.045654	7.609871
246.041870	1265.481323	9761.671875	1915.045044	7.645353
246.495636	1263.552612	9649.803711	1907.758667	7.681693
246.949387	1265.267090	9441.069336	1887.613770	7.612056
247.403091	1265.695679	9187.757813	1878.612915	7.736840
247.856766	1265.267090	8834.366211	1849.252808	7.715393
248.310410	1262.266724	8440.470703	1813.677856	7.681742
248.764023	1272.124878	8032.645508	1796.962036	7.763266
249.217606	1273.410645	7648.822266	1756.886719	7.583449
249.671158	1274.482300	7342.578125	1722.597656	7.384778
250.124695	1276.411011	7110.054688	1704.810059	7.343593
250.578171	1279.411255	6918.250000	1694.737793	7.365462
251.031662	1282.411621	6817.097168	1689.594238	7.356924
251.485077	1282.411621	6783.665527	1693.451904	7.471756
251.938477	1287.554810	6803.382324	1695.380859	7.393742
252.391861	1289.483643	6858.887695	1689.165894	7.176392
252.845200	1299.127441	6933.251465	1690.880127	6.953214
253.298508	1301.056396	7050.477051	1701.381226	6.962872
253.751801	1292.484009	7218.065918	1690.665894	6.719709
254.205048	1297.413208	7484.448730	1717.453979	6.789047
254.658279	1289.483765	7849.413574	1751.528931	7.043447
255.111465	1286.483521	8350.890625	1786.246460	7.074379
255.564621	1293.555542	8982.453125	1822.464478	6.878866
256.017761	1293.769897	9682.592773	1865.325806	6.813303
256.470825	1294.841309	10383.589844	1900.257813	6.661165
256.923950	1286.054810	10974.434570	1936.261353	6.711200
257.376953	1289.269409	11368.972656	1963.478394	6.688778
257.829987	1282.840210	11574.493164	1975.479614	6.730108
258.282928	1274.267944	11629.569336	1976.336792	6.779801
258.735870	1282.411499	11591.209961	1984.266113	6.808306
259.188812	1282.625854	11469.697266	1979.551514	6.841276
259.641693	1282.411621	11301.038086	1959.835083	6.761640
260.094543	1280.268433	11010.866211	1942.476196	6.805417
260.547333	1273.196411	10608.612305	1920.616821	6.935100
261.000183	1269.767456	10086.990234	1890.828247	7.043724
261.452911	1272.124756	9579.082031	1864.897217	7.135856
261.905640	1272.339111	9195.473633	1844.538208	7.221878
262.358337	1265.267090	8989.524414	1828.250854	7.288517
262.811035	1262.052368	8947.949219	1828.893799	7.375085
263.263641	1266.338623	9022.743164	1828.465210	7.247257
263.716217	1263.123901	9159.255859	1834.037109	7.230290
264.168823	1258.194946	9306.913086	1829.107910	7.093216
264.621368	1261.838257	9457.141602	1833.179810	6.971573
265.073883	1259.695190	9647.446289	1845.395386	6.982804
265.526367	1260.980835	9827.678711	1849.253052	6.866966
265.978821	1266.124146	10056.344727	1869.826294	6.867884
266.431244	1259.052124	10297.439453	1886.113647	6.937758
266.883636	1262.909668	10541.320313	1903.258179	6.901490
267.335999	1262.695313	10825.491211	1916.759399	6.839674
267.788330	1261.623779	11114.375977	1938.404419	6.868950
268.240601	1266.767090	11376.259766	1959.835205	6.855618
268.692871	1263.766846	11552.205078	1975.694092	6.919682
269.145081	1257.337646	11708.220703	1993.481323	7.043842
269.597351	1257.980591	11803.586914	2011.483154	7.145180
270.049500	1253.908691	11882.666016	2013.197632	7.143722
270.501587	1256.051880	11923.170898	2018.555176	7.148165
270.953735	1250.908447	11929.170898	2013.411743	7.140706
271.405823	1253.051636	11908.811523	2009.125854	7.095451
271.857849	1257.980591	11825.874023	2006.768311	7.085496
272.309875	1268.053101	11698.577148	2001.196411	7.028825
272.761871	1274.910767	11565.278320	1992.409790	6.972531
273.213806	1265.695679	11439.908203	1984.908936	7.068982
273.665741	1267.838745	11372.402344	1975.479614	7.003181
274.117615	1274.268066	11292.250977	1971.193359	6.956743
274.569489	1275.982422	11252.603516	1969.907715	6.955514
275.021271	1285.626343	11245.532227	1973.122192	6.902634
275.473083	1281.554565	11295.250977	1976.336792	6.938319
275.924835	1284.769043	11362.542969	1975.265259	6.851675
276.376587	1286.269165	11464.553711	1980.194214	6.817702
276.828308	1278.768433	11625.927734	1990.909668	6.882481
277.279938	1269.338989	11748.939453	2003.339722	7.004091
277.731598	1262.695313	11939.671875	2005.696899	6.958914
278.183197	1260.766479	12147.121094	2005.696777	6.842789
278.634796	1262.695190	12351.784180	2028.198853	6.903215
279.086304	1261.409424	12583.449219	2049.200928	6.958035
279.537842	1253.694458	12800.969727	2052.844238	6.920678
279.989288	1251.337036	12962.342773	2058.630615	6.893461
280.440765	1253.908691	13134.431641	2067.631348	6.849216
280.892151	1253.265869	13310.805664	2084.990479	6.897963
281.343567	1249.193970	13479.037109	2095.920166	6.923443
281.794891	1252.622925	13612.764648	2094.205566	6.808843
282.246216	1251.551270	13735.991211	2096.134277	6.765086
282.697510	1248.979614	13818.712891	2100.848877	6.777147
283.148773	1254.122925	13827.928711	2108.349854	6.793702
283.599976	1253.694458	13782.281250	2098.491455	6.742955
284.051178	1251.122681	13739.420898	2082.633057	6.658316
284.502350	1254.123047	13662.697266	2084.133057	6.689004
284.953461	1256.480347	13636.125000	2083.489990	6.680399
285.404602	1261.623779	13611.265625	2084.561768	6.663659
285.855621	1262.481201	13601.191406	2081.561523	6.638298
286.306671	1265.910156	13554.687500	2079.846924	6.623415
286.757660	1263.552612	13543.756836	2082.847412	6.671671
287.208618	1263.981201	13573.975586	2090.347900	6.712974
287.659546	1265.481445	13503.038086	2092.062500	6.754461
288.110504	1270.410522	13444.961914	2088.418945	6.719002
288.561340	1275.982422	13418.600586	2090.776367	6.710200
289.012207	1279.197144	13411.530273	2096.134277	6.733553
289.463013	1280.482910	13495.109375	2101.492188	6.721526
289.913757	1274.696533	13604.619141	2113.921875	6.806412
290.364532	1273.410645	13756.134766	2125.065918	6.822671
290.815216	1269.124512	13900.579102	2140.924316	6.901816
291.265900	1266.552734	14031.090820	2151.854004	6.935631
291.716553	1263.123901	14131.172852	2162.140869	6.986428
292.167206	1271.910522	14205.965820	2163.426514	6.892780
292.617767	1281.768677	14340.549805	2179.499512	6.874537
293.068298	1278.339844	14535.355469	2209.502441	7.023923
293.518829	1278.554199	14741.733398	2224.075195	7.023014
293.969299	1282.840332	14904.391602	2240.148438	7.027894
294.419769	1286.054810	14956.896484	2240.148682	6.979043
294.870209	1285.626221	14911.035156	2226.647217	6.906369
295.320587	1280.482788	14699.728516	2214.003174	6.956578
295.770935	1285.411865	14469.777344	2196.215576	6.908211
296.221252	1282.840210	14212.822266	2180.571289	6.943018
296.671539	1286.269043	13908.508789	2161.497803	6.934021
297.121796	1279.197021	13571.832031	2148.853760	7.074616
297.572021	1271.267578	13237.728516	2123.136963	7.118808
298.022217	1268.267334	12856.688477	2086.276123	7.058846
298.472382	1256.694824	12488.725586	2061.202148	7.162617
298.922485	1254.337402	12113.687500	2030.556274	7.147932
299.372589	1249.837036	11781.512695	2008.268433	7.201431
299.822693	1253.908691	11504.842773	1998.838989	7.266951
300.272705	1251.551270	11327.182617	1986.194824	7.291291
300.722687	1249.837036	11140.735352	1973.550781	7.316967
301.172668	1255.837524	10969.290039	1960.478027	7.254275
301.622559	1259.909302	10835.992188	1948.262451	7.188254
302.072510	1262.052490	10742.125977	1939.047363	7.141241
302.522339	1266.552856	10645.259766	1936.904297	7.147589
302.972198	1272.553589	10575.180664	1937.761597	7.150754
303.421997	1272.339233	10513.246094	1927.474731	7.089515
303.871735	1264.838379	10480.457031	1931.975342	7.239199
304.321503	1270.410400	10506.816406	1942.262085	7.273951
304.771210	1269.981689	10553.535156	1945.262451	7.273947
305.220856	1273.196289	10610.969727	1952.977295	7.279905
305.670471	1270.196045	10655.116211	1956.620605	7.314123
306.120117	1270.410278	10728.409180	1969.050415	7.386765
306.569702	1270.838867	10780.700195	1979.980103	7.456904
307.019226	1266.981323	10831.491211	1981.694580	7.472555
307.468719	1266.338501	10875.852539	1980.837402	7.435328
307.918213	1266.124268	10909.071289	1985.123413	7.456218
308.367645	1270.196045	10906.928711	1994.552734	7.516622
308.817047	1276.839722	10917.428711	2000.553223	7.506943
309.266388	1268.481567	10864.923828	1996.267456	7.583913
309.715790	1263.766968	10778.344727	1993.052612	7.664929
310.165070	1260.766479	10685.977539	1983.623169	7.669395
310.614319	1261.409424	10605.613281	1985.123413	7.745058
311.063568	1260.766479	10547.320313	1979.979980	7.744676
311.512817	1257.552002	10490.100586	1966.907104	7.683199
311.961945	1268.267212	10402.663086	1965.835815	7.636724
312.411072	1272.982056	10247.290039	1957.478027	7.627285
312.860199	1265.267090	10103.705078	1948.477051	7.729986
313.309265	1263.123901	9957.333984	1929.617920	7.665953
313.758331	1262.909668	9824.035156	1921.045654	7.687494
314.207336	1268.910278	9713.881836	1909.044434	7.580063
314.656311	1278.339722	9646.803711	1917.402344	7.636559
315.105225	1281.554321	9563.652344	1918.902466	7.695492
315.554138	1278.125488	9495.931641	1908.187378	7.667032
316.003021	1271.481812	9423.711914	1897.257813	7.676133
316.451874	1265.695557	9373.133789	1894.257446	7.752903
316.900665	1259.694946	9348.703125	1890.614136	7.799710
317.349426	1256.909058	9367.562500	1895.114502	7.868731
317.798187	1263.338257	9411.280273	1903.257935	7.853758
318.246918	1263.981079	9515.648438	1919.116821	7.939435
318.695557	1257.551880	9623.444336	1917.830933	7.892512
319.144196	1259.052002	9771.315430	1937.975830	7.975832
319.592834	1251.980103	9936.974609	1947.405518	8.007207
320.041382	1256.480591	10131.565430	1964.121216	7.973339
320.489899	1258.837891	10338.158203	1978.908325	7.930885
320.938416	1256.266113	10488.386719	1991.123901	7.959794
321.386932	1259.695190	10611.183594	2003.767944	7.956731
321.835327	1254.337402	10697.764648	2012.340210	8.026776
322.283722	1254.766113	10795.916016	2020.269531	8.023177
322.732117	1244.907959	10844.779297	2023.912964	8.114744
323.180450	1247.265381	10867.280273	2021.555542	8.048742
323.628754	1251.980103	10861.066406	2026.913330	8.064589
324.077026	1248.765381	10795.488281	2021.341064	8.092575
324.525238	1245.550781	10691.334961	1997.767578	7.963519
324.973480	1243.407837	10550.320313	1983.623413	7.953396
325.421600	1251.122803	10365.160156	1974.193726	7.933597
325.869751	1261.838257	10253.291016	1967.764526	7.851081
326.317871	1259.266479	10158.997070	1960.478027	7.879020
326.765930	1263.552612	10077.347656	1960.478027	7.907212
327.213959	1258.837891	10035.342773	1954.048950	7.921275
327.661957	1271.053223	10008.768555	1948.691040	7.755321
328.109924	1273.625122	9987.980469	1959.406616	7.869561
328.557831	1276.411011	9980.694336	1960.263672	7.856507
329.005737	1284.340210	10028.697266	1954.263184	7.661203
329.453613	1291.412354	10069.844727	1964.549927	7.668084
329.901459	1289.483643	10139.065430	1968.193237	7.669397
330.349213	1284.125977	10205.714844	1969.907715	7.686767
330.796967	1281.982910	10238.503906	1979.765747	7.790780
331.244720	1286.054810	10270.222656	1981.908691	7.745335
331.692413	1291.412476	10315.655273	1976.765503	7.594576
332.140045	1295.270020	10327.440430	1972.907837	7.502492
332.587677	1285.411865	10347.584961	1970.336304	7.558060
333.035309	1286.269043	10327.227539	1964.549927	7.502311
333.482819	1280.268555	10334.514648	1960.478149	7.512603
333.930328	1280.268555	10295.509766	1967.121582	7.618798
334.377838	1281.982910	10268.293945	1967.550293	7.629019
334.825317	1277.911133	10212.359375	1970.979248	7.757257
335.272705	1273.196411	10186.857422	1976.122559	7.885942
335.720062	1272.982056	10171.856445	1964.335571	7.769000
336.167450	1273.625000	10131.566406	1961.763794	7.768609
336.614777	1268.696045	10099.847656	1961.120972	7.840710
337.062012	1266.767090	10111.634766	1961.763794	7.857627
337.509277	1273.839355	10125.779297	1959.192139	7.742403
337.956482	1268.695801	10178.712891	1962.835449	7.790553
338.403687	1273.410645	10217.288086	1965.407349	7.737100
338.850800	1271.053345	10280.508789	1965.407104	7.706945
339.297913	1272.553589	10344.372070	1977.836792	7.774441
339.745026	1284.768921	10427.737305	1982.980347	7.636594
340.192047	1291.841064	10524.604492	1986.194946	7.520542
340.639038	1295.484253	10627.257813	1994.981567	7.495867
341.086029	1295.055664	10741.483398	2005.482422	7.520586
341.532959	1288.626465	10878.425781	2013.626099	7.560113
341.979828	1293.341187	10959.218750	2018.983887	7.507261
342.426727	1293.984131	11043.441406	2026.484497	7.513243
342.873535	1297.841675	11082.874023	2022.412598	7.404891
343.320343	1292.912598	11084.802734	2019.841064	7.423780
343.767059	1290.983887	11080.301758	2017.697754	7.423539
344.213806	1286.697754	11045.155273	2009.768433	7.409682
344.660522	1279.411255	11000.792969	2000.553589	7.418105
345.107178	1283.054565	10934.144531	2001.625122	7.445486
345.553772	1283.483032	10864.065430	2000.124878	7.480149
346.000366	1286.269165	10817.990234	1996.481567	7.451041
346.446960	1287.769287	10769.342773	1997.338745	7.483668
346.893463	1281.125854	10745.341797	2001.839355	7.615142
347.339905	1286.697754	10720.695313	2010.197266	7.669066
347.786377	1286.269043	10733.982422	2010.411621	7.664740
348.232788	1293.126953	10791.416016	2012.126099	7.569776
348.679169	1286.054688	10873.709961	2021.341064	7.669095
349.125519	1286.269043	11008.722656	2029.056152	7.639915
349.571838	1291.412476	11180.167969	2036.771362	7.537438
350.018097	1280.697021	11368.330078	2039.343018	7.520555
350.464325	1276.411011	11587.351563	2058.630615	7.586307
350.910553	1274.053711	11819.660156	2074.060791	7.586165
351.356720	1272.124878	12056.468750	2089.276367	7.577202
351.802856	1270.838989	12317.066406	2105.349365	7.554709
352.248932	1260.338013	12579.592773	2116.279053	7.561814
352.695007	1260.337891	12846.188477	2139.638428	7.589435
353.141052	1269.981689	13204.081055	2176.713867	7.597826
353.587036	1275.339355	13568.402344	2206.287842	7.572958
354.032990	1274.267822	13951.369141	2235.862305	7.585287
354.478912	1272.982056	14320.406250	2265.864990	7.609801
354.924774	1276.411011	14637.578125	2293.296387	7.610753
355.370605	1275.339355	14875.244141	2301.654297	7.546486
355.816467	1279.197021	15141.200195	2320.941650	7.515109
356.262238	1287.126221	15370.079102	2355.230957	7.584381
356.708008	1292.698364	15618.675781	2388.448975	7.648697
357.153656	1296.555786	15884.417969	2414.808350	7.665637
357.599365	1292.912598	16188.087891	2441.811279	7.713227
358.045013	1284.125977	16426.826172	2456.812744	7.744238
358.490631	1283.054565	16665.136719	2468.599365	7.707310
358.936157	1284.983276	16713.353516	2480.600830	7.749474
359.381714	1288.412109	16611.773438	2482.529297	7.792789
359.827209	1291.841064	16451.898438	2475.885742	7.810291
360.272644	1296.127197	16244.021484	2479.529053	7.916846
360.718109	1291.840942	15961.352539	2466.885010	8.010110
361.163513	1291.626831	15665.394531	2439.453613	7.985567
361.608856	1289.055054	15296.785156	2412.236816	8.018299
362.054169	1284.983154	14880.172852	2380.519287	8.058263
362.499481	1287.554810	14407.199219	2344.301514	8.054690
362.944733	1281.768677	13911.937500	2308.297852	8.127597
363.389923	1281.554321	13370.168945	2270.580078	8.181465
363.835083	1277.482544	12942.842773	2233.933594	8.199070
364.280243	1269.124634	12656.741211	2218.074951	8.333178
364.725372	1262.695435	12424.003906	2201.359131	8.409979
365.170410	1259.480835	12284.277344	2186.143066	8.405254
365.615448	1260.980957	12146.906250	2170.498535	8.354986
366.060455	1260.766602	12061.612305	2152.496826	8.256115
366.505402	1256.909058	12002.034180	2137.924072	8.199206
366.950317	1268.267334	11979.105469	2141.781494	8.155423
367.395233	1269.553101	12008.678711	2144.567383	8.147910
367.840088	1271.696289	12016.608398	2147.353271	8.149504
368.284882	1270.838989	12019.393555	2158.926025	8.262385
368.729675	1270.838989	12056.683594	2157.426025	8.219913
369.174438	1274.696533	12095.900391	2161.069336	8.191073
369.619141	1280.911377	12159.336914	2171.141602	8.183447
370.063812	1277.482422	12243.558594	2163.855225	8.082862
370.508453	1274.482056	12376.214844	2175.427734	8.115361
370.953094	1273.839355	12490.655273	2193.000732	8.194494
371.397614	1274.267944	12632.096680	2204.787598	8.192760
371.842133	1259.909302	12781.255859	2215.288818	8.292255
372.286652	1257.551880	12907.696289	2231.361816	8.358780
372.731140	1256.694702	13051.924805	2251.935303	8.437653
373.175537	1270.838989	13258.944336	2271.008545	8.343016
373.619904	1272.553467	13473.464844	2290.296143	8.341530
374.064270	1271.910645	13682.413086	2303.154541	8.309445
374.508606	1267.838501	13869.931641	2313.441406	8.297058
374.952881	1276.625122	13986.300781	2333.157471	8.312819
375.397095	1280.482666	14039.449219	2343.658447	8.332773
375.841339	1278.768188	14031.734375	2339.372559	8.316531
376.285522	1278.339600	14003.446289	2333.371826	8.290950
376.729645	1285.626099	13951.369141	2322.870850	8.189371
377.173706	1286.269043	13911.079102	2309.155273	8.102191
377.617767	1289.269287	13841.000977	2293.939209	8.004233
378.061798	1281.768677	13733.847656	2267.365479	7.915118
378.505768	1285.197510	13602.049805	2255.792725	7.880221
378.949738	1286.697754	13502.183594	2246.363281	7.856139
379.393677	1288.412231	13452.034180	2230.075928	7.741639
379.837524	1279.839966	13453.962891	2217.217285	7.699752
380.281372	1277.268311	13504.753906	2216.789063	7.683679
380.725189	1271.481934	13621.336914	2220.646240	7.685631
381.168976	1271.910645	13763.850586	2231.575928	7.682276
381.612701	1272.339111	13877.218750	2241.434082	7.688252
382.056396	1267.838623	13964.227539	2249.577881	7.732429
382.500031	1263.552612	14060.665039	2249.149414	7.701713
382.943665	1253.908691	14172.747070	2270.151367	7.866363
383.387238	1241.693237	14283.759766	2272.294434	7.902131
383.830811	1239.550171	14380.840820	2270.365723	7.844097
384.274323	1243.407715	14471.062500	2279.795166	7.835006
384.717804	1253.265747	14535.140625	2294.796631	7.841746
385.161224	1257.766235	14591.502930	2297.368408	7.796781
385.604645	1267.838745	14652.579102	2304.655029	7.746256
386.048035	1270.196167	14694.800781	2306.583740	7.720060
386.491333	1273.196411	14733.589844	2310.012695	7.702719
386.934631	1280.482910	14793.165039	2317.727539	7.676083
387.377869	1283.697388	14899.034180	2332.728760	7.704777
387.821136	1291.198120	15061.907227	2331.657227	7.555596
388.264282	1289.697876	15221.350586	2345.158447	7.575990
388.707428	1285.197510	15348.005859	2360.802979	7.648582
389.150543	1284.554565	15409.083984	2371.947021	7.698610
389.593597	1281.982910	15450.447266	2386.091309	7.792717
390.036621	1283.268799	15476.377930	2387.377197	7.779186
390.479614	1274.267822	15495.235352	2388.234375	7.833268
390.922638	1275.339478	15529.522461	2403.449951	7.914242
391.365509	1272.767700	15553.096680	2399.378174	7.889247
391.808411	1268.481567	15510.665039	2400.235352	7.946491
392.251251	1266.124390	15384.868164	2390.377197	7.962839
392.694092	1260.552368	15144.202148	2378.590576	8.052913
393.136871	1278.125366	14917.678711	2376.447510	8.052479
393.579590	1276.839600	14659.868164	2352.445068	8.037086
394.022308	1282.197388	14502.137695	2335.300537	7.966021
394.464966	1280.482788	14349.980469	2316.655762	7.928177
394.907562	1277.911133	14197.393555	2316.870117	8.041800
395.350159	1283.054565	14034.947266	2310.441162	8.056738
395.792755	1278.339722	13871.002930	2290.510742	8.037784
396.235229	1279.197021	13707.488281	2290.724854	8.138913
396.677704	1277.911133	13620.481445	2272.294434	8.056534
397.120148	1278.339722	13581.477539	2269.508545	8.056228
397.562561	1284.340332	13581.262695	2275.294678	8.058557
398.004944	1268.481689	13599.049805	2270.580078	8.126944
398.447235	1269.338745	13650.483398	2286.653076	8.216642
398.889557	1265.909912	13692.274414	2291.582031	8.254000
399.331818	1265.910034	13750.349609	2295.439209	8.246499
399.774017	1266.338501	13865.431641	2297.796875	8.186767
400.216187	1272.124878	13987.586914	2304.868896	8.121954
400.658356	1277.268188	14107.170898	2311.726807	8.062872
401.100433	1273.196289	14282.687500	2316.656006	8.020758
401.542511	1280.482788	14412.128906	2343.230225	8.093025
401.984558	1283.911621	14502.996094	2365.089355	8.178916
402.426575	1286.911987	14612.934570	2369.375244	8.122929
402.868500	1292.483887	14647.866211	2384.376709	8.175676
403.310394	1297.841675	14731.231445	2383.948242	8.085127
403.752289	1296.770020	14748.375977	2404.521729	8.235089
404.194153	1295.484253	14785.238281	2417.165771	8.315063
404.635956	1301.699219	14776.021484	2424.238037	8.330948
405.077698	1295.484253	14765.305664	2427.666992	8.405329
405.519440	1290.983887	14726.730469	2445.668945	8.594127
405.961090	1288.840698	14687.511719	2446.097412	8.637101
406.402740	1281.554199	14696.727539	2453.597900	8.736702
406.844391	1282.197144	14714.514648	2455.312256	8.733527
407.285980	1283.054443	14750.089844	2471.171143	8.822408
407.727509	1284.554565	14824.454102	2473.100098	8.778097
408.168976	1283.483154	14812.668945	2495.601807	8.959288
408.610474	1285.411865	14872.246094	2504.174072	8.970171
409.051910	1282.411499	14869.458984	2506.960205	9.012618
409.493317	1276.625366	14919.821289	2521.104492	9.121610
409.934631	1274.482300	15000.828125	2536.749023	9.195942
410.375946	1276.625244	15052.261719	2544.035400	9.200375
410.817230	1281.554199	15117.410156	2568.466309	9.301283
411.258453	1283.268677	15170.346680	2578.752930	9.328703
411.699677	1282.411499	15314.144531	2596.754883	9.366936
412.140839	1283.697388	15455.802734	2613.256592	9.381522
412.581940	1284.554688	15650.393555	2633.187256	9.387774
413.023010	1285.411865	15910.347656	2646.902588	9.309380
413.464081	1282.411499	16200.089844	2677.334229	9.350802
413.905090	1288.626465	16581.556641	2711.837646	9.306334
414.346069	1284.768921	16986.593750	2733.910889	9.229131
414.786987	1292.055420	17425.708984	2768.628662	9.152132
415.227875	1294.841309	17962.548828	2811.489990	9.099324
415.668762	1297.198730	18507.957031	2850.708252	9.026386
416.109558	1303.413574	19067.083984	2894.640869	8.957762
416.550323	1305.770996	19641.000000	2940.502686	8.915796
416.991119	1302.342163	20231.841797	2994.079590	8.937042
417.431793	1304.270874	20884.623047	3054.942383	8.940961
417.872437	1307.699707	21492.181641	3104.018799	8.899506
418.313080	1313.485962	22071.880859	3137.450928	8.786638
418.753662	1308.342651	22547.423828	3173.882813	8.783525
419.194214	1315.629028	22913.888672	3212.243896	8.781332
419.634705	1313.057495	23169.558594	3231.317139	8.776608
420.075226	1307.913940	23412.794922	3251.676025	8.793362
420.515656	1303.413574	23623.888672	3267.106201	8.797719
420.956055	1300.627563	23769.617188	3275.035400	8.787256
421.396393	1293.555542	23793.619141	3270.535156	8.786551
421.836700	1292.055420	23701.468750	3253.819336	8.754195
422.276978	1285.840454	23483.732422	3228.959473	8.753619
422.717194	1288.412109	23215.207031	3200.242432	8.719151
423.157440	1278.982666	22872.744141	3180.312256	8.804995
423.597626	1288.197876	22581.501953	3154.381104	8.764178
424.037720	1288.626465	22217.394531	3122.449219	8.762211
424.477783	1287.340576	21858.429688	3097.375244	8.798924
424.917847	1288.626465	21443.103516	3064.800781	8.812803
425.357880	1283.911743	20996.486328	3037.797852	8.897296
425.797882	1276.196777	20522.656250	3007.581055	8.995859
426.237793	1273.625000	20086.328125	2982.935303	9.085937
426.677673	1278.768433	19771.511719	2961.933838	9.101761
427.117554	1285.411865	19410.189453	2936.431152	9.109184
427.557343	1274.910767	19131.376953	2931.930664	9.279663
427.997131	1273.625000	18880.207031	2915.643555	9.326163
428.436890	1262.909668	18644.255859	2908.571289	9.467976
428.876587	1261.838013	18556.392578	2917.143555	9.571253
429.316223	1264.195435	18537.320313	2918.643555	9.578163
429.755859	1270.196045	18559.177734	2918.857910	9.535911
430.195465	1270.196167	18580.394531	2912.000244	9.484606
430.634979	1275.125244	18684.548828	2920.572266	9.451473
431.074493	1278.339844	18748.625000	2921.215332	9.403828
431.513947	1275.339478	18760.626953	2924.858643	9.433755
431.953430	1266.981567	18838.205078	2933.430664	9.483968
432.392792	1274.267944	18915.353516	2936.859619	9.424542
432.832153	1275.982422	19022.937500	2939.431396	9.373152
433.271454	1284.768921	19150.236328	2944.574707	9.290582
433.710693	1274.482300	19232.314453	2942.860352	9.290531
434.149963	1278.982544	19315.039063	2956.147217	9.298954
434.589172	1267.624390	19430.548828	2972.005859	9.383850
435.028320	1271.696167	19601.351563	2985.078369	9.347596
435.467407	1267.410034	19746.652344	2994.293701	9.344992
435.906494	1279.197021	19944.029297	3024.082275	9.348518
436.345551	1272.767700	20131.332031	3045.299072	9.399079
436.784546	1279.625488	20388.929688	3076.373535	9.402477
437.223511	1283.697388	20654.455078	3105.733398	9.406116
437.662415	1293.555542	20916.550781	3135.521973	9.386775
438.101318	1289.055176	21145.218750	3167.025146	9.457869
438.540161	1299.770386	21362.095703	3192.313477	9.433318
438.978912	1295.698486	21467.750000	3197.670898	9.428751
439.417725	1301.056152	21528.398438	3201.314209	9.394502
439.856445	1299.984619	21527.755859	3214.172607	9.463168
440.295135	1307.056885	21544.255859	3210.743652	9.406869
440.733765	1297.413086	21520.683594	3198.528076	9.400631
441.172394	1298.270386	21544.900391	3202.385742	9.404604
441.610962	1302.556519	21511.683594	3191.884521	9.348885
442.049469	1291.412476	21547.472656	3178.383057	9.315585
442.487946	1285.411865	21584.976563	3166.810791	9.268174
442.926422	1290.126465	21652.267578	3156.523682	9.166017
443.364807	1286.697632	21701.558594	3144.308594	9.099307
443.803192	1284.340210	21873.216797	3145.165771	9.038013
444.241516	1284.554688	21959.583984	3148.594482	9.015899
444.679810	1287.769287	22089.236328	3146.237549	8.934314
445.118073	1289.055054	22135.742188	3150.952393	8.931382
445.556274	1293.769653	22157.388672	3149.666504	8.895373
445.994415	1296.770142	22121.597656	3135.521973	8.829614
446.432587	1301.056274	22079.164063	3136.593750	8.833998
446.870667	1308.556885	21926.794922	3126.520996	8.817262
447.308716	1311.557373	21692.126953	3114.520264	8.846479
447.746735	1312.628906	21375.597656	3088.160156	8.849793
448.184692	1312.200195	21141.359375	3077.659180	8.903347
448.622620	1320.343872	20884.835938	3080.445313	8.996408
449.060516	1330.202026	20645.667969	3064.586670	8.979253
449.498383	1335.130981	20411.216797	3051.728271	8.998687
449.936188	1338.345581	20185.767578	3027.511475	8.962318
450.373993	1336.845459	19983.031250	3014.867188	8.999276
450.811707	1339.202881	19770.011719	2997.722656	8.998628
451.249420	1337.274170	19529.130859	2975.434814	9.004911
451.687042	1335.988281	19324.039063	2965.576904	9.059284
452.124664	1330.844849	19226.312500	2957.433105	9.089387
452.562225	1326.130127	19207.240234	2954.004150	9.103876
452.999756	1326.773071	19164.167969	2934.288086	9.012051
453.437256	1325.701538	19117.234375	2920.786621	8.965417
453.874725	1325.915894	19121.304688	2914.785889	8.928549
454.312164	1329.773315	19167.810547	2911.356934	8.866355
454.749512	1327.201660	19292.107422	2926.787354	8.903947
455.186829	1328.273193	19519.486328	2934.073975	8.827343
455.624115	1326.344482	19844.162109	2961.933350	8.832514
456.061401	1326.130127	20315.423828	2988.078857	8.752030
456.498596	1333.845093	20764.611328	3017.010742	8.662374
456.935791	1338.131348	21224.513672	3055.371338	8.635256
457.372894	1340.274414	21545.328125	3084.731201	8.633764
457.810028	1338.559937	21741.205078	3113.234131	8.698256
458.247070	1338.774292	21838.929688	3117.734619	8.677789
458.684052	1340.917236	21861.429688	3120.949219	8.674403
459.121033	1331.487793	21751.062500	3120.734619	8.762410
459.557953	1331.273560	21668.982422	3123.520996	8.812435
459.994873	1335.131104	21431.316406	3111.090820	8.837297
460.431702	1331.487793	21123.144531	3086.017090	8.864995
460.868530	1334.059448	20730.533203	3061.157715	8.904186
461.305298	1322.486938	20353.783203	3037.155273	9.009729
461.742035	1326.987427	19928.382813	3006.081055	9.026709
462.178741	1327.844604	19668.857422	2987.221680	9.047358
462.615387	1335.559692	19433.763672	2972.434570	9.044406
463.051971	1336.202637	19369.257813	2975.220459	9.088964
463.488586	1334.059570	19344.398438	2966.005371	9.061160
463.925079	1343.917725	19408.689453	2976.934814	9.039788
464.361572	1345.203491	19421.333984	2979.935303	9.043593
464.798035	1345.846313	19477.054688	2992.579102	9.082311
465.234406	1356.775879	19533.632813	3006.509277	9.076010
465.670776	1356.132935	19528.488281	2997.293945	9.031086
466.107117	1368.134155	19497.199219	3004.152100	9.024282
466.543396	1366.848511	19441.693359	3008.652344	9.083363
466.979645	1370.491577	19356.398438	3017.867432	9.159260
467.415863	1373.063354	19340.539063	3017.438965	9.151957
467.851990	1371.777466	19219.671875	3014.224365	9.202469
468.288116	1367.920044	19158.595703	3032.868896	9.358547
468.724182	1360.847900	19088.945313	3025.154053	9.387957
469.160248	1367.277100	19075.443359	3028.368652	9.380370
469.596252	1361.919434	19101.804688	3033.297607	9.421584
470.032196	1359.990723	19163.308594	3050.656494	9.496352
470.468109	1358.490479	19242.816406	3077.445068	9.611514
470.903992	1352.275513	19348.041016	3082.802490	9.616301
471.339844	1346.060669	19473.839844	3099.303955	9.671583
471.775604	1346.703491	19566.205078	3104.019287	9.645247
472.211395	1340.917236	19719.863281	3126.735352	9.716652
472.647095	1339.417114	19909.953125	3147.951660	9.738731
473.082794	1336.845337	20073.039063	3172.168213	9.795602
473.518402	1337.488403	20299.777344	3210.529053	9.877714
473.954010	1337.274048	20491.367188	3246.318604	9.966770
474.389557	1338.131348	20781.966797	3278.464600	9.979169
474.825073	1338.988770	21078.998047	3310.396240	9.986861
475.260529	1347.346680	21443.746094	3356.258057	9.996375
475.695923	1350.132568	21887.576172	3414.978027	10.054053
476.131348	1359.347656	22459.130859	3479.912598	10.050174
476.566681	1356.990356	23277.570313	3568.635986	10.089356
477.001984	1361.276367	24234.664063	3672.360107	10.103811
477.437256	1364.491089	25368.773438	3783.585205	10.077761
477.872467	1375.634888	26711.619141	3911.312256	10.008205
478.307648	1384.207275	28097.970703	4052.754639	9.989410
478.742767	1382.921387	29568.970703	4190.553711	9.961071
479.177887	1384.635864	31119.267578	4360.713379	10.008793
479.612946	1385.707397	32968.949219	4531.515625	9.960371
480.047943	1381.206909	35273.386719	4771.325195	10.002656
480.482941	1382.492676	37874.214844	5044.352051	10.034767
480.917847	1384.635864	40468.187500	5336.452637	10.111202
481.352722	1385.064575	42709.406250	5589.120117	10.173316
481.787598	1385.921753	44388.070313	5777.066895	10.211455
482.222382	1386.136230	45424.246094	5902.650391	10.255922
482.657166	1380.778442	45985.296875	5986.444824	10.325561
483.091888	1375.206421	46336.332031	6052.021973	10.401909
483.526581	1369.848755	46664.433594	6098.312500	10.439358
483.961212	1368.777222	46960.609375	6140.531250	10.466248
484.395844	1367.705566	47043.546875	6194.965332	10.568519
484.830353	1365.776733	46581.285156	6165.390625	10.614973
485.264893	1361.062134	45593.757813	6080.311035	10.669142
485.699371	1351.847046	44268.058594	5936.082520	10.681827
486.133820	1356.347412	42848.277344	5792.282715	10.691080
486.568176	1351.203979	41570.152344	5666.484375	10.729470
487.002533	1356.561646	40676.066406	5582.904785	10.748720
487.436859	1356.132935	40031.214844	5519.470703	10.764911
487.871094	1355.704346	39637.316406	5469.537109	10.746238
488.305359	1360.847778	39244.703125	5429.890137	10.740835
488.739502	1357.418823	38695.011719	5377.170898	10.765965
489.173676	1353.989990	37811.421875	5279.232422	10.766644
489.607788	1347.775146	36654.597656	5163.720703	10.807955
490.041840	1352.275513	35451.050781	5041.351563	10.818794
490.475861	1360.204956	34261.218750	4912.982422	10.798382
490.909851	1354.632935	33166.109375	4792.327637	10.806461
491.343750	1351.418335	32204.300781	4707.247559	10.876874
491.777649	1346.060669	31310.861328	4609.523438	10.890988
492.211517	1347.132324	30367.050781	4507.084961	10.888909
492.645294	1344.774902	29298.732422	4399.074219	10.926179
493.079071	1349.061035	28157.123047	4278.848145	10.928754
493.512787	1356.561768	27055.798828	4160.123047	10.909122
493.946503	1359.347778	26125.279297	4056.827148	10.891896
494.380096	1363.205200	25440.568359	3981.819580	10.875834
494.813751	1357.847656	24919.375000	3915.170166	10.853806
495.247284	1358.919067	24580.343750	3879.380615	10.854034
495.680786	1363.419434	24319.101563	3851.092285	10.836850
496.114258	1366.205444	24093.867188	3807.374023	10.740957
496.547699	1361.490723	23849.554688	3788.514648	10.792498
496.981079	1358.276123	23636.105469	3758.725830	10.775061
497.414429	1359.562012	23356.433594	3721.865479	10.739270
497.847717	1358.490356	23040.761719	3693.576660	10.769566
498.280975	1355.918701	22668.294922	3654.787598	10.786544
498.714203	1358.061646	22316.617188	3617.069336	10.778452
499.147369	1356.561523	22036.949219	3573.993164	10.722389
499.580505	1359.347534	21763.492188	3534.132080	10.658544
500.013611	1351.632690	21544.042969	3507.129883	10.674788
500.446655	1343.917603	21364.667969	3474.340820	10.641077
500.879639	1344.560425	21254.513672	3454.838867	10.599113
501.312653	1346.703613	21126.789063	3426.121826	10.512686
501.745544	1347.989380	21057.781250	3404.691406	10.434926
502.178436	1347.560669	21010.632813	3397.833496	10.427022
502.611267	1339.417114	21002.060547	3390.332764	10.430518
503.044037	1334.059326	20992.632813	3383.903320	10.427226
503.476807	1335.345215	21000.345703	3375.974121	10.376959
503.909515	1337.273926	21012.775391	3372.974121	10.346370
504.342194	1335.559692	21068.923828	3374.474121	10.332321
504.774841	1337.916870	21096.355469	3359.472412	10.231352
505.207428	1340.274292	21137.931641	3356.686523	10.185104
505.639954	1346.489258	21188.937500	3352.400146	10.109190
506.072449	1350.561035	21272.517578	3355.614746	10.064542
506.504852	1345.846313	21377.312500	3359.043701	10.050175
506.937286	1346.274902	21464.750000	3357.972412	9.999254
507.369690	1339.845703	21580.904297	3350.471680	9.933403
507.802032	1343.274658	21727.917969	3332.041260	9.756201
508.234314	1335.130981	21829.927734	3321.111572	9.690169
508.666504	1333.202271	21917.150391	3311.896729	9.612803
509.098724	1337.274170	22009.300781	3306.324219	9.525190
509.530853	1329.987793	22067.164063	3302.681152	9.512836
509.962952	1329.344849	22113.882813	3302.252441	9.492189
510.395050	1327.844727	22136.171875	3288.750977	9.423660
510.827118	1323.987183	22148.386719	3271.821045	9.353613
511.259125	1327.201660	22114.310547	3259.177246	9.294105
511.691040	1322.701294	22125.669922	3237.317871	9.203574
512.122925	1320.129517	22127.814453	3224.888184	9.154111
512.554810	1314.557617	22158.246094	3228.316650	9.181480
512.986572	1313.485962	22254.041016	3224.245117	9.124682
513.418396	1305.556641	22339.121094	3225.316650	9.127127
513.850098	1297.627319	22490.207031	3227.459473	9.106169
514.281799	1300.841919	22679.654297	3232.174316	9.033862
514.713440	1290.983887	22893.314453	3230.459961	8.978087
515.145020	1288.197998	23195.917969	3240.960938	8.913584
515.576599	1280.911499	23530.666016	3252.533691	8.861321
516.008057	1281.768677	23812.265625	3260.248535	8.781342
516.439575	1285.197632	24009.855469	3262.605713	8.701596
516.870972	1299.341675	24150.654297	3260.248535	8.581157
517.302368	1302.127808	24205.091797	3250.818848	8.508467
517.733704	1304.270874	24221.806641	3236.889160	8.432924
518.165039	1311.557373	24210.445313	3215.243896	8.313445
518.596252	1314.557617	24135.439453	3194.027588	8.235746
519.027466	1322.272583	24107.150391	3175.811768	8.134953
519.458618	1326.130127	24073.718750	3160.595947	8.064441
519.889771	1315.843384	24007.498047	3144.737305	8.059765
520.320862	1319.915161	23986.925781	3128.664307	7.979655
520.751892	1321.415405	24109.724609	3129.521240	7.934357
521.182922	1323.772705	24462.470703	3145.808594	7.874410
521.613831	1308.342651	24959.019531	3175.168945	7.893331
522.044739	1302.985107	25759.455078	3222.959229	7.850577
522.475586	1298.484741	26723.193359	3297.323486	7.861796
522.906372	1289.483643	27835.445313	3376.616943	7.862339
523.337219	1287.340698	28954.982422	3444.980713	7.798424
523.767944	1277.482422	29994.158203	3516.773682	7.797878
524.198669	1275.982300	31165.341797	3600.567383	7.777299
524.629333	1276.410889	32463.185547	3679.646973	7.705946
525.059875	1274.267822	33978.976563	3781.228271	7.665442
525.490356	1268.481567	35615.636719	3887.739014	7.625834
525.920898	1258.623535	37035.851563	3979.890625	7.606143
526.351379	1266.338501	38145.531250	4057.255615	7.567728
526.781860	1275.125000	38706.371094	4096.473633	7.537416
527.212219	1277.482544	38837.097656	4088.115479	7.483125
527.642639	1280.482910	38631.363281	4067.541992	7.461830
528.072876	1276.196655	38241.328125	4043.111084	7.485201
528.503113	1271.053223	37809.710938	4003.035400	7.476964
528.933350	1273.410767	37202.367188	3944.744385	7.435043
529.363525	1278.339722	36535.015625	3908.954834	7.461325
529.793640	1272.982056	35669.433594	3843.162598	7.472226
530.223694	1275.768188	34654.257813	3764.940674	7.457415
530.653748	1272.553467	33681.523438	3686.933350	7.449727
531.083679	1269.553223	32736.425781	3608.282959	7.432355
531.513672	1262.481079	31939.205078	3542.276367	7.431678
531.943542	1264.838379	31288.142578	3497.700684	7.437097
532.373413	1258.409180	30723.873047	3453.767090	7.450613
532.803284	1260.552246	30339.623047	3423.550049	7.438332
533.233093	1264.838501	30037.019531	3399.761963	7.420095
533.662781	1262.480957	29841.787109	3383.689209	7.422183
534.092468	1254.123169	29496.751953	3347.471191	7.412016
534.522095	1252.194336	29079.283203	3312.968018	7.405639
534.951721	1251.337036	28568.587891	3271.606934	7.395583
535.381226	1252.408691	28059.611328	3237.317383	7.404386
535.810730	1254.123047	27712.435547	3213.958008	7.407256
536.240234	1262.480957	27510.773438	3202.171631	7.389778
536.669678	1255.408813	27493.843750	3197.456787	7.401539
537.099060	1262.266724	27725.724609	3206.243652	7.345892
537.528381	1268.052856	28103.970703	3222.530518	7.283066
537.957703	1268.910156	28585.945313	3256.605469	7.276395
538.386841	1272.553345	29040.919922	3291.537354	7.270806
538.816040	1283.268677	29480.037109	3324.325928	7.238621
539.245239	1286.054565	29793.998047	3342.328125	7.212984
539.674377	1283.697266	29965.011719	3362.901367	7.249333
540.103455	1289.483643	30020.517578	3374.473633	7.256927
540.532471	1284.769043	29921.720703	3372.759277	7.291245
540.961426	1276.196777	29739.560547	3355.829590	7.306350
541.390381	1280.697144	29391.095703	3327.754883	7.282208
541.819275	1284.340332	28836.470703	3285.750977	7.264087
542.248108	1277.053833	28082.542969	3236.889160	7.311321
542.676880	1274.267944	27148.810547	3171.739990	7.333355
543.105713	1277.911255	26128.705078	3095.018555	7.312070
543.534424	1278.553955	25120.820313	3028.368896	7.339130
543.963074	1274.053589	24218.375000	2967.291260	7.379767
544.391663	1272.338989	23424.798828	2904.928223	7.369788
544.820251	1269.767456	22708.585938	2854.137451	7.390193
545.248779	1275.768066	22079.595703	2797.774414	7.315992
545.677246	1275.339355	21497.539063	2762.199463	7.352613
546.105713	1275.553711	20943.341797	2728.125000	7.385534
546.534119	1272.982056	20472.078125	2711.623291	7.493276
546.962524	1272.553467	20003.820313	2681.191650	7.520250
547.390747	1276.196655	19546.060547	2649.474365	7.516628
547.819031	1274.482300	19097.515625	2614.756836	7.519901
548.247253	1266.124146	18666.117188	2572.966797	7.510593
548.675476	1271.267578	18282.935547	2545.106689	7.488032
549.103577	1273.196289	17947.759766	2529.248291	7.532743
549.531677	1276.625122	17663.804688	2509.317627	7.522298
549.959717	1265.052612	17494.931641	2501.602539	7.618972
550.387695	1262.909668	17334.628906	2487.886963	7.621943
550.815674	1260.980835	17264.550781	2469.670898	7.552628
551.243530	1259.480835	17160.181641	2450.383301	7.489622
551.671448	1260.338013	17044.455078	2441.382568	7.482487
552.099304	1257.123413	16955.947266	2436.239258	7.510855
552.527039	1260.552246	16892.728516	2434.310547	7.508605
552.954834	1260.337891	16838.080078	2429.595459	7.505950
553.382446	1256.480347	16708.427734	2419.094482	7.524062
553.810120	1257.337646	16599.345703	2408.165039	7.501153
554.237671	1248.979614	16518.335938	2399.164063	7.532632
554.665222	1259.266357	16380.535156	2391.234619	7.485935
555.092712	1259.909302	16253.880859	2379.019287	7.463733
555.520203	1259.909302	16159.584961	2379.876465	7.516722
555.947632	1264.409668	16086.292969	2368.089600	7.446287
556.375061	1268.481689	16053.933594	2357.802979	7.367521
556.802307	1267.195801	16050.290039	2355.231201	7.359998
557.229614	1259.052124	16025.428711	2356.945313	7.435089
557.656799	1260.980957	16035.715820	2353.302490	7.393172
558.083984	1271.053223	16077.505859	2362.088867	7.368649
558.511169	1267.838745	16119.938477	2356.088135	7.327243
558.938232	1281.340088	16143.728516	2355.016602	7.224118
559.365356	1280.697144	16173.944336	2345.372803	7.148714
559.792297	1282.625854	16252.378906	2343.015381	7.083547
560.219238	1283.268677	16262.453125	2349.230469	7.116287
560.646179	1284.983154	16287.099609	2357.802734	7.151122
561.073059	1277.696777	16320.531250	2365.303467	7.230065
561.499939	1282.625854	16338.105469	2368.732422	7.214028
561.926697	1291.412354	16408.398438	2371.518555	7.144984
562.353455	1286.269043	16445.044922	2380.519287	7.218593
562.780151	1283.054565	16539.552734	2385.876953	7.228542
563.206726	1281.982910	16607.056641	2385.019775	7.197596
563.633301	1278.339722	16671.562500	2386.734131	7.200535
564.059875	1276.625244	16723.210938	2397.878174	7.258904
564.486450	1280.482788	16749.785156	2408.593506	7.292576
564.912903	1267.410034	16798.861328	2407.521973	7.340666
565.339355	1258.837769	16860.798828	2406.236084	7.354193
565.765747	1262.052368	16878.798828	2404.950195	7.318412
566.192017	1256.265991	16894.658203	2396.163818	7.289098
566.618347	1242.764648	16901.087891	2389.306152	7.322249
567.044495	1246.193604	16913.945313	2392.091797	7.313737
567.470703	1238.907349	16888.230469	2393.377930	7.377128
567.896912	1232.906616	16857.156250	2405.378906	7.504183
568.322998	1235.264038	16855.011719	2416.308350	7.561225
568.749023	1232.692261	16895.515625	2420.165771	7.581478
569.175049	1227.763184	16947.164063	2419.737549	7.582823
569.600952	1234.192383	17001.169922	2432.381836	7.599360
570.026917	1238.692871	17033.742188	2435.382080	7.576356
570.452759	1239.121582	17052.601563	2448.026123	7.644772
570.878601	1244.693481	17057.746094	2459.812744	7.684280
571.304443	1250.479858	17033.097656	2472.242676	7.741192
571.730164	1259.909302	16988.738281	2475.885742	7.730877
572.155823	1262.481079	16913.087891	2475.028564	7.747607
572.581482	1272.553589	16875.154297	2471.599854	7.684913
573.007080	1263.123901	16746.787109	2465.813477	7.767475
573.432556	1267.624390	16575.769531	2467.956543	7.841134
573.858093	1271.053345	16357.605469	2459.812744	7.879596
574.283508	1280.697144	16124.225586	2439.667969	7.807920
574.708984	1277.911255	15855.055664	2431.095703	7.910908
575.134399	1275.125122	15616.103516	2430.024170	8.053140
575.559631	1278.125488	15369.650391	2425.952393	8.145512
575.984924	1281.982910	15122.340820	2420.808838	8.228298
576.410156	1276.625122	14874.602539	2413.736572	8.362357
576.835327	1283.268677	14635.006836	2416.093994	8.484478
577.260437	1284.340332	14335.193359	2418.880127	8.693223
577.685547	1283.268799	14102.668945	2412.879639	8.811729
578.110657	1275.339478	13871.217773	2414.165527	9.041260
578.535645	1280.482788	13665.269531	2421.452148	9.212668
578.960571	1275.768066	13476.037109	2436.239258	9.511848
579.385498	1276.411011	13351.953125	2460.669922	9.807087
579.810303	1284.126099	13192.509766	2470.742432	9.964545
580.235107	1273.839355	13095.000000	2487.029541	10.262869
580.659912	1265.910034	12982.059570	2495.387695	10.493872
581.084656	1259.480835	12880.477539	2524.961914	10.889608
581.509338	1253.480347	12776.325195	2553.464600	11.281799
581.933899	1245.765137	12739.035156	2584.539307	11.648332
582.358521	1244.479370	12664.886719	2621.828369	12.060419
582.782959	1244.693604	12610.452148	2662.118408	12.471009
583.207520	1239.550171	12568.018555	2709.480225	12.975540
583.632019	1236.764160	12553.233398	2757.698975	13.440013
584.056396	1243.407715	12499.227539	2798.631836	13.817066
584.480774	1234.406860	12516.799805	2845.136475	14.276489
584.905029	1244.693481	12492.582031	2893.570068	14.659432
585.329285	1251.337036	12512.299805	2958.718994	15.161954
585.753418	1253.694458	12519.584961	3018.725098	15.667031
586.177612	1257.551880	12548.946289	3076.373291	16.108032
586.601746	1267.410156	12538.659180	3135.950195	16.577932
587.025818	1273.839355	12568.018555	3191.027344	16.975008
587.449890	1281.983032	12593.092773	3243.532227	17.341793
587.873901	1279.625610	12599.950195	3313.396240	17.965656
588.297729	1278.553955	12597.165039	3372.759277	18.502317
588.721680	1272.767700	12624.809570	3426.550537	18.972647
589.145447	1277.911133	12609.593750	3482.698975	19.456844
589.569275	1264.624146	12607.237305	3548.491455	20.135283
589.993042	1265.695801	12618.594727	3618.140625	20.721094
590.416687	1271.053345	12638.524414	3679.432129	21.186586
590.840393	1269.553223	12652.456055	3742.009521	21.720789
591.263916	1269.124512	12710.105469	3815.946045	22.260519
591.687561	1263.338257	12745.250977	3899.739990	22.961346
592.111023	1263.338379	12786.397461	3978.819336	23.565626
592.534485	1264.838379	12842.975586	4049.325928	24.049530
592.957886	1268.910278	12908.553711	4132.905762	24.605526
593.381226	1266.124146	12993.631836	4232.558105	25.294668
593.804626	1265.052734	13093.712891	4337.354980	25.973375
594.227905	1277.268311	13228.941406	4436.792480	26.435833
594.651062	1271.053345	13283.589844	4532.159180	27.147522
595.074280	1266.767212	13314.235352	4613.381348	27.778570
595.497375	1262.695313	13300.090820	4688.388672	28.458759
595.920471	1257.552002	13246.084961	4741.536621	29.060974
596.343567	1260.338013	13179.652344	4791.469727	29.625294
596.766541	1256.051758	13075.712891	4845.046875	30.364620
597.189514	1259.480713	12979.702148	4885.550293	30.938576
597.612366	1262.052368	12898.050781	4928.840332	31.512449
598.035278	1265.695679	12761.752930	4967.630371	32.201775
598.458008	1262.481079	12658.671875	5003.633789	32.828102
598.880737	1250.694092	12509.084961	5030.207520	33.570637
599.303528	1246.407959	12425.077148	5074.998047	34.249069
599.726135	1244.907715	12391.430664	5147.219238	35.009224
600.148804	1255.194580	12434.291016	5222.655762	35.489998
600.571411	1255.408936	12496.655273	5321.665039	36.172646
600.993835	1252.622925	12604.878906	5419.603516	36.706188
601.416382	1252.622925	12754.465820	5528.257324	37.173473
601.838684	1248.336792	12901.266602	5656.840820	37.831722
602.261169	1246.408081	13045.922852	5777.495605	38.400627
602.683472	1234.621216	13196.581055	5887.863770	38.900337
603.105774	1235.906982	13291.731445	5985.373535	39.395622
603.528015	1246.408081	13376.170898	6087.168945	39.908123
603.950134	1255.408936	13407.672852	6146.960449	40.252186
604.372314	1256.909058	13416.459961	6204.394043	40.688057
604.794434	1248.979614	13350.667969	6239.969238	41.242096
605.216431	1244.479248	13292.162109	6269.973145	41.713367
605.638489	1253.694458	13206.438477	6323.548828	42.415821
606.060425	1255.194580	13128.859375	6350.337891	42.911297
606.482361	1253.265747	13070.997070	6374.340332	43.333820
606.904236	1253.051636	13005.418945	6412.914551	43.904881
607.325928	1263.552612	12957.627930	6457.276855	44.413296
607.747742	1268.053101	12906.409180	6497.995117	44.937119
608.169434	1262.695313	12866.761719	6544.285645	45.514996
608.591125	1256.694824	12816.615234	6584.146484	46.085541
609.012756	1262.695313	12744.821289	6600.862305	46.491104
609.434326	1262.266724	12691.031250	6645.223633	47.100079
609.855896	1268.267090	12614.094727	6669.226074	47.603039
610.277283	1267.410034	12535.444336	6654.437988	47.808052
610.698792	1268.695801	12415.217773	6645.651855	48.238869
611.120056	1267.410034	12265.203125	6633.223145	48.789906
611.541382	1263.981201	12084.113281	6594.004395	49.260246
611.962708	1262.909668	11918.027344	6550.714355	49.626904
612.383972	1252.622925	11780.656250	6503.566895	49.875828
612.805176	1254.337402	11651.429688	6467.562500	50.141186
613.226318	1251.765747	11557.777344	6443.774902	50.378452
613.647339	1251.551514	11497.126953	6431.773926	50.560585
614.068359	1260.123779	11435.835938	6411.414551	50.623398
614.489380	1251.122925	11397.475586	6411.629395	50.860703
614.910400	1256.909302	11354.613281	6413.986328	51.071781
615.331299	1260.123901	11310.895508	6430.059570	51.438194
615.752136	1262.052490	11274.892578	6428.559570	51.598816
616.172974	1267.195801	11253.247070	6430.702637	51.707195
616.593628	1267.624390	11206.958008	6417.629883	51.814392
617.014404	1274.053589	11165.595703	6436.703125	52.192566
617.435059	1270.624756	11087.159180	6427.273438	52.530235
617.855652	1275.553711	11029.296875	6413.557617	52.677254
618.276245	1267.624390	10962.647461	6407.343262	53.013988
618.696716	1257.337646	10904.141602	6394.913574	53.256771
619.117249	1270.624634	10828.920898	6373.911133	53.391178
619.537598	1260.123535	10753.912109	6372.196777	53.846500
619.957947	1254.337280	10715.979492	6355.909668	53.918465
620.378235	1256.266113	10654.045898	6330.621582	53.995262
620.798523	1251.551270	10585.039063	6320.762695	54.312077
621.218811	1251.765747	10534.034180	6323.335449	54.637180
621.639038	1257.766357	10482.599609	6312.405762	54.793835
622.059082	1264.195435	10458.168945	6291.403320	54.679382
622.479248	1260.766602	10438.452148	6315.834473	55.079987
622.899231	1262.909668	10423.236328	6325.692383	55.268585
623.319153	1270.410400	10439.309570	6330.621582	55.188858
623.739136	1266.338501	10454.954102	6363.195801	55.469265
624.158997	1268.267334	10461.597656	6380.983887	55.613327
624.578918	1271.481934	10462.026367	6400.699707	55.809723
624.998657	1269.981689	10484.099609	6420.629883	55.899529
625.418457	1270.838989	10492.885742	6423.201660	55.870056
625.838074	1270.410278	10463.311523	6436.703125	56.198719
626.257751	1266.767212	10441.666992	6422.344238	56.192192
626.677307	1266.767212	10399.449219	6430.487793	56.541122
627.096802	1268.910278	10339.871094	6402.628418	56.595089
627.516357	1268.695801	10257.149414	6366.410645	56.714039
627.935791	1271.267578	10149.996094	6333.193359	57.011833
628.355225	1267.410034	10028.913086	6268.472168	57.079956
628.774536	1265.481201	9915.329102	6201.180176	57.061111
629.193848	1261.409424	9790.389648	6127.244141	57.050606
629.613098	1266.124146	9682.378906	6085.025391	57.257076
630.032349	1268.267334	9572.868164	6023.090820	57.255291
630.451477	1266.767090	9496.574219	5962.442383	57.056934
630.870605	1262.266724	9398.422852	5911.008301	57.136829
631.289673	1256.051880	9348.061523	5872.647461	57.051289
631.708740	1255.194580	9265.124023	5829.571777	57.108829
632.127625	1253.265747	9185.401367	5783.496094	57.112366
632.546509	1246.836670	9104.178711	5760.351074	57.443279
632.965393	1248.765259	9050.173828	5732.919922	57.478783
633.384155	1249.193848	8990.381836	5698.416016	57.474670
633.802979	1247.265259	8933.163086	5669.485352	57.536808
634.221741	1245.979370	8846.153320	5627.480957	57.650017
634.640381	1247.908081	8765.145508	5606.693359	57.983871
635.058960	1248.765381	8689.708984	5562.759766	57.976440
635.477600	1253.480103	8612.344727	5530.828125	58.125111
635.896057	1251.979980	8502.620117	5475.537109	58.250816
636.314514	1259.052246	8414.326172	5437.390137	58.395218
636.732910	1267.195801	8348.534180	5419.602539	58.638729
637.151367	1266.981567	8287.456055	5376.098633	58.530476
637.569641	1264.409790	8210.734375	5336.023438	58.615368
637.987976	1262.480957	8131.226074	5303.448730	58.831238
638.406189	1263.338135	8066.291016	5277.946289	59.012726
638.824402	1262.695313	7999.642090	5258.229980	59.307796
639.242432	1256.694824	7941.564453	5225.869629	59.375500
639.660522	1256.909058	7871.057617	5214.297363	59.832165
640.078613	1255.623169	7807.837402	5185.151855	59.972530
640.496582	1256.266113	7764.333008	5181.508301	60.313488
640.914490	1250.479858	7732.187500	5162.220703	60.350468
641.332397	1243.193481	7680.539063	5132.860840	60.423466
641.750183	1247.265137	7640.893555	5097.928223	60.226570
642.167969	1248.122437	7581.958984	5083.999023	60.561661
642.585693	1249.622559	7547.026367	5063.853516	60.568310
643.003357	1244.693481	7505.021973	5047.352051	60.742157
643.421021	1243.836426	7483.805176	5024.421387	60.586601
643.838684	1248.122559	7480.162598	5011.777344	60.392017
644.256226	1250.051270	7472.875488	4991.847168	60.130188
644.673645	1246.836792	7476.304688	4996.775879	60.196781
645.091064	1247.693970	7453.588867	4980.060547	60.142281
645.508423	1257.766479	7455.303223	4972.344727	59.936363
645.925842	1257.552002	7466.446777	4965.487305	59.719734
646.343079	1246.836670	7450.587891	4975.130859	60.097420
646.760376	1248.336792	7464.732910	4968.487793	59.844173
647.177551	1246.622314	7459.804199	4963.772949	59.826847
647.594604	1258.623535	7448.230957	4950.914551	59.653072
648.011719	1257.123291	7431.515625	4952.628906	59.852131
648.428772	1262.052368	7406.440918	4956.271973	60.123470
648.845764	1260.766724	7396.583008	4954.128906	60.193493
649.262756	1263.981201	7360.793457	4935.913574	60.227085
649.679626	1258.194946	7363.793945	4924.554199	60.049133
650.096497	1250.051270	7335.720215	4919.197266	60.291580
650.513245	1249.622559	7296.287598	4909.124512	60.520996
650.929993	1252.837280	7280.642578	4893.694824	60.401047
651.346619	1251.979980	7265.427734	4870.549316	60.174622
651.763245	1253.694458	7253.426270	4862.405762	60.147877
652.179871	1247.050903	7251.068848	4858.548340	60.151344
652.596436	1245.550781	7244.210938	4833.045898	59.804939
653.012939	1240.193237	7225.994141	4821.901855	59.836746
653.429443	1248.765503	7213.135742	4819.758789	59.872093
653.845703	1255.408936	7229.851563	4830.474121	59.839310
654.262146	1259.909302	7212.065430	4833.688477	60.041759
654.678345	1263.123901	7223.637695	4838.617676	59.986336
655.094604	1271.053223	7265.426758	4855.548340	59.797661
655.510803	1276.411011	7301.001953	4872.478516	59.689819
655.926941	1274.267944	7340.648926	4905.910645	59.865059
656.343079	1278.125488	7405.583984	4951.557129	59.950333
656.759094	1285.411987	7466.447266	5000.847656	60.110249
657.175049	1291.198120	7531.166992	5040.708984	60.088615
657.591003	1292.483887	7581.529297	5078.855469	60.205822
658.006897	1281.982910	7616.032715	5099.857910	60.275417
658.422729	1277.053833	7616.890137	5103.715332	60.358997
658.838562	1279.839844	7618.604980	5096.857422	60.217052
659.254333	1275.553589	7582.815918	5090.856934	60.490639
659.669983	1271.267578	7533.096680	5071.140625	60.683117
660.085571	1274.053589	7460.232422	5050.352539	61.044128
660.501221	1274.267944	7373.437500	5000.204590	61.089245
660.916687	1271.482056	7259.426270	4935.484375	61.189655
661.332214	1268.267456	7156.987793	4859.405762	60.983337
661.747681	1263.338257	7051.763672	4796.398926	61.036644
662.163025	1262.266846	6935.823730	4724.820801	61.029690
662.578430	1274.696533	6847.101074	4672.315918	60.972233
662.993652	1275.982300	6761.163574	4629.882813	61.144753
663.408936	1276.196655	6700.086426	4599.451660	61.270695
663.824036	1281.768677	6658.296387	4569.663086	61.152748
664.239197	1282.840088	6611.148438	4541.374023	61.155128
664.654297	1280.482788	6572.787598	4514.371582	61.105488
665.069336	1289.697998	6554.786133	4501.513184	61.002121
665.484314	1294.412720	6542.570313	4500.227539	61.084576
665.899292	1298.484497	6509.781250	4500.656250	61.446735
666.314148	1300.627686	6480.850098	4485.440918	61.480240
666.728943	1307.056885	6482.992676	4477.296875	61.249603
667.143677	1294.841309	6463.276855	4465.938477	61.355068
667.558472	1287.340698	6464.562500	4458.223145	61.246796
667.973206	1287.126221	6459.848145	4452.650879	61.196499
668.387756	1283.268677	6440.774902	4422.862305	60.874260
668.802368	1278.982544	6431.559570	4415.147461	60.865952
669.216858	1272.338989	6413.129395	4386.858887	60.584457
669.631409	1260.980957	6384.626465	4366.070801	60.603134
670.045776	1257.123413	6350.551270	4331.139160	60.352592
670.460144	1246.622314	6331.692383	4308.422363	60.211559
670.874512	1251.765747	6309.619141	4298.135742	60.230492
671.288757	1249.408325	6288.617188	4275.205078	60.045074
671.703003	1248.336792	6280.687988	4259.346680	59.833061
672.117126	1260.552246	6256.257324	4239.416016	59.628494
672.531311	1266.981445	6224.539063	4215.842285	59.482128
672.945313	1267.410034	6197.965332	4220.343262	59.890480
673.359314	1272.982056	6176.105957	4208.126953	59.862755
673.773315	1276.839722	6164.319824	4219.485352	60.207829
674.187256	1283.268799	6149.103516	4220.770996	60.369953
674.601135	1288.840698	6144.389160	4227.414551	60.519917
675.014954	1298.270386	6145.460449	4229.771484	60.478359
675.428650	1294.198364	6156.604492	4229.772461	60.372871
675.842407	1286.911987	6150.603516	4247.131348	60.863632
676.256042	1290.769531	6155.103516	4261.918457	61.080284
676.669678	1284.554688	6175.891113	4278.419922	61.207512
677.083191	1276.625244	6208.037598	4305.208008	61.414108
677.496704	1275.339600	6245.327637	4320.423828	61.269444
677.910217	1273.196411	6293.332520	4351.283691	61.314819
678.323547	1274.910889	6325.264160	4374.214844	61.368061
678.736938	1271.696167	6368.554199	4386.645020	61.115078
679.150208	1269.124512	6392.984375	4393.074219	60.968681
679.563477	1262.909668	6392.770508	4392.645020	61.010143
679.976685	1256.909058	6365.553223	4395.645508	61.439716
680.389832	1260.766479	6371.554199	4380.429688	61.040749
680.802979	1259.909302	6341.551270	4368.214355	61.167339
681.216064	1262.695435	6297.189453	4353.212891	61.386856
681.629028	1268.481689	6250.041992	4321.066895	61.277691
682.041870	1265.267090	6187.464355	4298.993164	61.633575
682.454773	1272.339233	6116.742676	4246.702637	61.397930
682.867615	1274.910889	6049.021973	4195.697266	61.179688
683.280457	1278.768433	5987.944824	4175.124023	61.504501
683.693237	1272.339111	5926.867676	4149.621582	61.816845
684.105896	1272.553345	5865.575684	4129.690918	62.206047
684.518555	1278.553955	5842.430664	4097.544922	61.767464
684.931030	1274.482056	5801.069824	4078.257568	61.940151
685.343567	1274.053589	5766.137695	4046.111572	61.709846
685.756042	1267.624268	5743.421387	4019.323242	61.479530
686.168518	1271.053223	5703.345703	4001.535400	61.604286
686.580872	1275.125122	5684.915039	3971.104004	61.136223
686.993225	1263.124023	5647.411621	3952.888184	61.350086
687.405518	1251.551392	5633.052734	3947.316406	61.526058
687.817627	1253.265991	5590.405762	3916.027344	61.394409
688.229858	1259.052246	5543.901367	3888.381348	61.363400
688.641907	1255.837524	5502.111328	3861.807617	61.370750
689.054077	1251.122681	5451.964355	3853.449463	61.947742
689.466064	1254.123047	5391.958008	3827.947021	62.202190
689.878052	1254.551636	5345.024902	3792.800781	62.052700
690.289978	1260.980957	5302.377930	3770.512695	62.095650
690.701843	1256.480591	5275.160645	3733.866211	61.646751
691.113586	1260.552368	5224.155273	3703.006348	61.622066
691.525330	1262.909668	5183.008301	3671.717773	61.447639
691.937073	1277.268311	5146.147949	3658.002197	61.535484
692.348755	1269.981812	5136.075684	3641.928955	61.352554
692.760315	1271.267578	5157.077637	3633.142334	60.782043
693.171875	1279.839966	5178.722656	3624.570068	60.138508
693.583435	1284.554688	5192.652344	3612.139893	59.558010
693.994751	1284.126099	5216.440430	3619.640625	59.392876
694.406128	1285.626221	5250.729492	3636.142334	59.280071
694.817444	1284.125977	5285.232910	3642.143066	58.934116
695.228760	1284.126099	5314.378418	3674.931885	59.321487
695.640076	1275.982422	5373.956055	3711.792969	59.439392
696.051208	1277.053955	5445.105469	3766.441162	59.725437
696.462402	1270.624878	5513.469727	3803.301758	59.692894
696.873474	1272.982178	5567.903809	3856.021240	60.141701
697.284424	1267.195801	5599.835449	3884.523682	60.409546
697.695374	1264.838379	5614.836426	3913.026611	60.877918
698.106323	1256.909058	5612.693848	3932.957275	61.436653
698.517212	1260.766602	5594.906738	3926.313965	61.501183
698.928101	1263.552612	5550.759277	3908.955322	61.704582
699.338867	1265.695679	5479.609375	3884.095459	62.137009
699.749573	1266.124268	5403.101563	3836.948242	62.142567
700.160095	1272.124878	5321.665039	3786.371338	62.087215
700.570740	1272.339233	5217.511719	3707.721191	61.730682
700.981262	1276.839722	5098.785645	3637.428223	61.764046
701.391785	1282.625977	4960.343750	3552.348389	61.715515
701.802307	1280.697266	4840.117676	3485.699219	61.948341
702.212708	1274.696655	4749.894531	3417.763916	61.667496
702.623108	1281.125854	4668.887207	3351.543213	61.114624
703.033264	1280.911377	4589.808105	3300.967041	61.049221
703.443481	1274.267944	4533.444824	3278.678955	61.500530
703.853699	1272.553467	4492.726563	3244.818604	61.247177
704.263855	1267.624390	4453.937012	3230.674316	61.608833
704.673950	1263.338257	4427.791992	3217.172852	61.743191
705.083984	1263.766846	4401.860352	3208.386475	61.968185
705.493958	1260.338013	4389.002441	3193.813232	61.798737
705.903931	1249.408325	4400.574707	3192.527588	61.663490
706.313721	1249.837036	4405.075195	3191.670166	61.543152
706.723511	1250.265503	4392.859863	3188.027100	61.661209
707.133301	1253.694458	4404.003418	3195.313477	61.632652
707.543030	1241.693237	4410.218262	3201.957275	61.866772
707.952698	1242.550415	4418.576660	3203.242920	61.734138
708.362305	1243.836304	4432.720703	3208.386475	61.606194
708.771912	1246.622437	4455.437012	3218.672852	61.457291
709.181335	1254.337402	4460.794922	3216.958740	61.208401
709.590820	1252.837158	4481.368652	3225.745117	61.108524
710.000183	1251.122681	4485.654297	3226.388184	61.068050
710.409546	1257.766357	4490.369141	3224.674072	60.845943
710.818848	1265.052856	4492.083496	3227.674072	60.818176
711.228088	1277.696777	4495.512207	3231.102539	60.705959
711.637329	1273.410767	4481.796875	3228.531250	60.937817
712.046448	1285.626099	4467.437988	3216.744385	60.692406
712.455444	1290.340942	4449.007813	3195.956787	60.329750
712.864441	1286.269043	4424.362793	3185.670166	60.527225
713.273438	1287.126343	4406.789551	3163.167725	60.136024
713.682434	1284.340332	4366.714355	3152.238037	60.599319
714.091309	1289.055176	4321.924316	3139.593750	61.016102
714.500061	1288.626465	4284.634766	3128.235352	61.401997
714.908875	1283.483154	4237.059082	3117.734619	62.102737
715.317505	1279.839966	4192.697266	3093.089111	62.249844
715.726135	1271.267700	4146.406738	3060.085938	62.216755
716.134766	1270.410400	4104.616699	3038.012451	62.366737
716.543274	1264.409790	4057.683594	3018.724854	62.804977
716.951843	1261.838135	4021.680420	2998.151367	62.913494
717.360291	1260.337891	3974.961670	2977.363525	63.250961
717.768738	1256.051880	3923.313477	2954.432617	63.675068
718.177063	1249.622681	3900.811523	2929.144531	63.349762
718.585205	1250.051270	3862.450684	2901.499023	63.215744
718.993469	1249.836914	3837.161865	2868.495850	62.561100
719.401672	1256.051636	3809.087646	2835.278320	61.856808
719.809814	1257.766235	3771.798340	2809.989990	61.742397
720.217896	1262.480957	3754.439941	2797.345947	61.592709
720.625916	1265.267090	3726.365723	2769.271973	61.111118
721.033875	1258.837891	3708.792236	2752.341553	60.960468
721.441650	1254.980469	3679.860840	2738.840088	61.193108
721.849548	1257.552002	3674.289063	2723.195557	60.645554
722.257385	1259.052246	3666.788818	2709.051025	60.222485
722.665161	1257.766235	3643.857666	2696.407227	60.292789
723.072876	1254.551758	3647.929443	2688.477783	59.912235
723.480469	1254.980347	3644.071777	2690.406738	60.082527
723.888123	1255.194580	3635.928223	2693.621338	60.419476
724.295532	1253.480347	3643.643555	2695.550293	60.333538
724.703064	1248.765503	3646.857910	2697.264893	60.402153
725.110474	1242.550537	3656.715820	2704.979980	60.577023
725.517822	1255.408936	3690.576416	2710.980469	59.772953
725.925171	1260.552246	3711.149414	2730.053711	59.965034
726.332520	1259.480713	3714.792725	2741.626221	60.364853
726.739685	1263.123901	3722.079590	2751.698486	60.536865
727.146851	1272.339233	3751.439209	2765.842773	60.243778
727.553894	1273.410645	3754.654053	2773.129150	60.442215
727.960938	1278.125488	3771.584473	2773.986328	59.991394
728.367981	1278.554077	3783.585693	2778.701172	59.885353
728.774902	1270.410278	3800.944336	2780.415771	59.671413
729.181824	1273.196289	3811.874023	2781.701416	59.420898
729.588684	1277.696777	3827.089600	2789.202148	59.288837
729.995422	1275.767944	3810.159424	2792.202637	59.834270
730.402039	1275.768066	3820.231934	2785.130615	59.319473
730.808777	1278.553955	3831.375977	2782.344238	58.906979
731.215393	1284.125854	3834.805420	2780.844238	58.679199
731.622009	1280.268433	3821.518066	2774.200684	58.787312
732.028503	1287.340576	3820.446045	2776.558105	58.790192
732.434998	1278.554077	3794.943848	2776.343994	59.521381
732.841370	1283.697388	3790.872070	2766.057129	59.124706
733.247742	1285.411865	3774.584961	2769.700195	59.629776
733.653931	1276.410889	3755.725830	2764.985352	60.039749
734.060181	1279.839722	3734.080566	2753.627197	60.050648
734.466370	1281.554199	3726.580322	2744.626465	59.838718
734.872559	1282.840088	3702.792236	2737.554443	60.113354
735.278625	1279.196899	3693.790771	2731.339600	60.140251
735.684692	1272.553467	3676.646240	2727.267578	60.509899
736.090698	1273.839355	3672.574463	2724.481689	60.475304
736.496460	1264.624146	3670.860352	2719.766846	60.473808
736.902344	1271.053345	3674.503662	2720.195557	60.294247
737.308167	1263.338257	3676.646729	2720.838135	60.394260
737.713928	1267.410156	3671.502930	2717.195068	60.304867
738.119690	1274.482300	3675.360352	2711.194580	59.841122
738.525330	1272.982056	3676.431885	2713.551758	59.937584
738.930908	1269.124634	3667.645508	2709.265869	60.042885
739.336426	1263.766846	3657.787598	2708.194336	60.334793
739.741821	1268.910278	3650.929932	2710.337646	60.512829
740.147278	1273.625000	3649.858398	2708.622803	60.389599
740.552673	1264.195435	3630.142090	2705.408447	60.914852
740.957947	1267.195801	3614.497559	2690.621094	60.640915
741.363220	1262.909668	3596.067139	2677.762695	60.641129
741.768494	1262.909668	3569.064209	2661.904053	60.663513
742.173645	1263.552612	3549.777100	2644.331055	60.395573
742.578613	1257.980591	3525.774414	2629.543945	60.480068
742.983704	1250.908447	3495.343018	2609.613281	60.536621
743.388733	1250.479736	3478.412598	2601.469727	60.638721
743.793640	1256.480347	3451.195557	2590.754150	60.794846
744.198547	1249.622559	3418.192383	2571.680908	60.964527
744.603394	1243.193359	3403.619629	2554.965088	60.718189
745.008179	1248.979614	3386.475098	2537.391846	60.276718
745.412781	1248.122437	3363.115723	2532.677246	60.735649
745.817444	1250.908325	3342.756836	2515.747070	60.465118
746.222107	1254.551636	3331.398438	2517.675781	60.819324
746.626648	1251.979980	3326.040771	2511.460693	60.725353
747.031189	1256.694824	3306.539063	2511.032227	61.191841
747.435669	1265.910034	3308.467773	2514.889648	61.147823
747.840027	1262.052612	3311.253662	2513.603760	61.075073
748.244385	1259.909424	3310.181885	2499.031006	60.436924
748.648499	1264.409668	3313.396729	2492.173340	59.920517
749.052795	1260.980835	3297.966553	2481.458008	59.915844
749.456970	1264.409668	3288.751465	2478.457275	59.972462
749.861084	1271.910400	3280.821777	2473.313965	59.803711
750.265137	1274.910767	3285.750732	2473.742676	59.618465
750.669189	1272.339111	3280.393066	2469.885010	59.637138
751.073181	1276.411011	3269.249756	2466.027832	59.694584
751.476929	1280.268555	3253.176514	2465.599121	60.080379
751.880798	1279.411255	3236.246094	2452.312012	59.938667
752.284546	1282.411621	3218.244385	2440.953857	59.847229
752.688354	1282.625854	3209.886475	2444.811279	60.302452
753.091980	1284.340210	3191.455566	2449.097412	61.074291
753.495667	1293.769775	3181.169434	2450.597412	61.292141
753.899231	1294.841309	3175.597412	2439.453613	60.859158
754.302734	1284.340332	3163.596191	2429.809814	60.953354
754.706055	1277.268188	3128.664063	2423.166260	61.893734
755.109497	1275.553711	3116.877197	2414.165527	61.836597
755.512878	1277.268188	3100.590088	2410.736572	62.165016
755.916199	1272.124878	3116.877197	2406.236084	61.477695
756.319397	1268.695801	3102.518799	2404.092773	61.914207
756.722595	1279.197021	3093.518066	2398.521240	61.693832
757.125732	1277.911133	3083.659912	2380.519287	61.060993
757.528687	1279.197021	3083.659912	2379.876221	60.997608
757.931702	1272.767700	3081.731201	2375.375977	60.952488
758.334656	1271.481934	3092.446777	2384.591064	61.127438
758.737610	1276.196655	3111.090820	2385.876953	60.476528
759.140442	1280.482910	3138.522461	2394.663818	59.965405
759.543274	1282.625854	3135.736572	2406.664795	60.656868
759.945984	1280.482910	3148.594727	2405.164551	60.204193
760.348572	1279.196899	3152.452393	2414.165527	60.588032
760.751221	1287.983643	3181.812256	2430.452881	60.325905
761.153809	1275.768066	3219.316162	2466.885010	61.285694
761.556274	1273.839355	3266.034912	2501.602539	61.628647
761.958740	1260.980835	3306.967285	2527.747803	61.914730
762.361206	1260.552246	3342.113525	2554.322021	62.153816
762.763550	1257.980591	3351.757080	2566.108887	62.476982
763.165833	1262.052490	3352.614746	2575.752686	62.839565
763.567932	1254.551636	3351.971680	2572.538086	62.838463
763.970154	1253.908813	3349.614746	2556.893799	62.174034
764.372253	1253.051636	3328.398438	2552.822021	62.629074
764.774353	1256.694824	3289.608643	2530.319824	62.650223
765.176453	1248.979736	3245.461182	2503.531250	62.838127
765.578369	1254.337402	3178.383057	2459.598633	62.642029
765.980286	1263.338257	3110.876709	2426.809570	62.974133
766.382019	1275.982422	3039.941162	2376.875977	62.410393
766.783813	1284.768799	2974.791992	2341.944336	62.553905
767.185608	1293.769653	2919.072021	2305.511963	62.249481
767.587219	1289.483643	2864.209473	2276.151855	62.656509
767.988892	1308.342651	2806.775146	2255.364014	63.200802
768.390442	1310.914185	2769.057373	2238.648193	63.624344
768.791992	1314.557495	2732.625244	2223.432617	64.092506
769.193420	1315.843384	2711.408936	2203.073486	63.574951
769.594788	1317.772095	2682.048828	2186.143066	63.650646
769.996094	1321.629639	2668.119141	2171.355713	63.106773
770.397400	1310.485718	2651.831787	2162.354736	63.508518
770.798645	1309.199829	2632.758545	2150.996582	63.601013
771.199829	1298.270264	2606.398682	2142.638916	64.547844
771.600952	1289.912354	2590.754150	2134.709229	64.942322
772.002014	1291.841064	2571.252197	2117.779053	64.556107
772.402893	1281.339966	2566.323242	2102.777588	63.925938
772.803894	1276.625366	2548.750000	2094.205566	64.268875
773.204773	1268.052979	2547.250000	2084.776123	63.846550
773.605652	1266.124268	2533.963135	2081.132813	64.283287
774.006409	1262.480957	2535.677734	2076.632568	63.945465
774.407104	1254.551636	2531.177490	2066.988525	63.639389
774.807861	1255.408813	2520.676270	2045.772217	62.466114
775.208435	1250.908325	2512.318115	2029.913574	61.756714
775.608948	1261.195190	2514.461182	2014.697632	60.123108
776.009399	1264.195435	2499.459473	2011.911743	60.530888
776.409851	1259.909302	2502.459961	2008.697144	60.262157
776.810242	1259.909302	2496.030518	2014.269165	61.026367
777.210632	1265.481323	2504.817383	2014.697754	60.453049
777.610901	1278.339722	2499.673828	2017.697754	60.536919
778.011108	1276.625244	2490.887451	2018.126465	61.065990
778.411133	1272.767700	2481.029297	2018.340942	61.706276
778.811279	1280.054199	2466.456299	2024.555786	62.752888
779.211304	1286.483398	2456.598145	2027.127441	63.296703
779.611328	1289.912231	2445.025635	2031.199341	64.174400
780.011292	1286.054810	2432.595459	2035.271118	65.345810
780.411133	1280.482788	2427.881104	2027.127686	65.072861
780.810974	1281.982910	2416.308594	2029.056519	65.860588
781.210632	1282.839966	2404.092773	2003.125122	64.239319
781.610352	1276.625122	2387.805664	1990.052368	64.204437
782.010071	1266.124146	2368.946777	1974.408081	64.224648
782.409668	1266.767090	2365.303711	1959.835083	63.090115
782.809204	1277.268188	2354.374023	1958.120728	63.211296
783.208679	1277.482544	2353.088135	1954.263184	62.920891
783.608093	1275.125122	2348.159180	1948.905518	62.792080
784.007507	1271.696411	2345.801758	1954.691772	63.587372
784.406677	1277.268311	2351.588135	1951.477051	62.756802
784.805969	1285.411865	2348.373291	1946.762207	62.217716
785.205139	1284.554565	2341.729980	1949.976929	62.943420
785.604370	1288.412231	2353.945313	1961.549683	63.173775
786.003418	1293.769775	2353.302490	1964.121216	63.268593
786.402466	1301.699219	2362.732178	1980.408691	63.966862
786.801453	1303.413574	2365.518066	1997.338745	65.334923
787.200256	1295.912964	2374.090088	1998.410278	65.156021
787.599121	1292.483887	2380.947998	1996.052856	64.638695
787.997864	1286.054688	2392.306152	1999.696167	64.509880
788.396667	1286.697632	2390.163086	1988.980835	63.643425
788.795349	1285.840332	2390.591797	1990.480957	63.782730
789.194031	1281.339966	2395.520752	1991.766846	63.762264
789.592590	1281.125732	2389.305908	1987.909424	63.778770
789.991089	1277.482544	2375.161865	1982.980347	64.271759
790.389465	1281.125732	2374.518799	1984.266113	64.308105
790.787903	1282.625854	2372.590088	1966.907349	62.780178
791.186218	1282.411621	2375.804688	1948.905518	60.956478
791.584473	1281.768677	2362.303223	1939.476074	60.868706
791.982788	1281.768555	2343.229736	1929.832397	61.053936
792.380920	1284.983276	2322.013672	1926.617676	61.872284
792.779053	1284.983276	2322.870850	1928.332153	61.986374
793.177002	1276.625244	2311.941162	1921.474243	62.285240
793.575012	1279.839966	2310.869629	1918.473877	61.941372
793.972961	1278.554077	2317.727539	1910.758667	60.837254
794.370850	1276.625244	2315.584229	1914.616333	61.406765
794.768677	1274.267944	2313.655518	1911.616089	61.319584
795.166504	1267.195801	2312.798584	1916.973877	62.143875
795.564209	1268.053101	2311.298340	1923.617310	62.838936
795.961731	1270.410522	2320.084961	1916.973877	61.596561
796.359375	1270.196167	2328.657227	1923.831665	61.753380
796.756897	1279.197021	2342.586914	1929.617920	61.164856
797.154358	1277.268066	2328.442871	1923.403076	61.467892
797.551819	1281.125610	2320.727539	1922.760254	61.719261
797.949219	1274.053467	2307.655273	1918.902710	62.388557
798.346558	1278.768188	2301.868652	1911.187622	61.814011
798.743774	1281.982910	2298.011475	1898.543457	60.683388
799.140869	1278.768433	2289.653320	1898.328979	61.288933
799.538025	1279.411377	2281.723877	1889.971191	60.915115
799.935120	1278.982788	2269.079834	1884.828003	61.190487
800.332153	1283.054565	2253.435303	1890.399902	62.588356
800.729126	1283.268799	2250.006348	1887.613770	62.513863
801.126038	1279.625488	2226.861328	1876.469849	63.009056
801.522888	1286.697754	2228.575928	1878.184448	62.798641
801.919556	1292.698242	2231.361816	1877.327271	62.283127
802.316345	1298.913208	2228.790039	1882.255981	62.733337
802.713013	1294.412842	2220.432129	1894.042969	64.753525
803.109680	1295.698608	2225.146729	1903.043823	65.344711
803.506226	1296.127319	2227.718750	1894.471436	64.228172
803.902710	1295.698730	2225.146973	1891.685547	64.122650
804.299194	1293.769897	2220.003662	1891.471436	64.530312
804.695557	1290.555176	2221.503906	1893.614502	64.779007
805.091797	1288.840820	2203.930176	1889.756958	65.667480
805.488098	1290.126709	2204.787842	1889.756714	65.557610
805.884277	1287.340698	2196.000977	1890.828491	66.415115
806.280457	1283.697388	2185.714600	1889.542603	67.165596
806.676636	1283.268799	2185.714600	1892.971436	67.561134
807.072632	1285.840332	2185.714600	1880.970337	66.134796
807.468628	1283.911621	2178.642334	1880.327271	66.658676
807.864441	1278.553955	2166.855469	1873.040894	66.924004
808.260315	1281.982910	2153.782715	1874.969849	68.018707
808.656128	1289.483643	2152.497070	1871.755127	67.469574
809.051941	1294.841309	2143.495850	1855.682129	66.085876
809.447571	1295.269897	2145.638916	1846.681519	64.843803
809.843262	1288.626465	2145.853516	1841.752075	64.524986
810.238831	1287.554810	2154.211426	1838.323364	63.550957
810.634338	1287.340698	2160.854980	1831.894165	62.340534
811.029724	1287.983521	2157.640381	1823.750488	61.606709
811.425110	1285.840576	2154.854492	1817.535522	61.183708
811.820496	1286.054810	2143.710205	1802.534058	60.219902
812.215759	1294.841309	2140.067139	1807.891724	60.699802
812.611023	1292.698364	2143.067383	1801.248047	59.803410
813.006165	1291.841064	2141.781494	1797.176270	59.455368
813.401245	1286.054810	2147.567871	1802.319580	59.925358
813.796265	1288.626465	2155.282959	1806.820190	59.792286
814.191223	1291.841064	2153.997070	1813.035034	60.452396
814.586182	1289.697998	2157.640381	1813.677856	60.370350
814.981018	1290.769409	2167.284180	1804.891357	58.655251
815.375916	1288.626465	2165.998291	1807.248779	59.110893
815.770630	1298.484497	2170.284424	1823.321777	60.201572
816.165344	1293.555542	2194.715576	1835.537231	60.142670
816.559875	1287.769043	2229.004639	1848.181519	59.540085
816.954468	1286.054688	2282.152588	1883.756348	60.004311
817.349060	1278.553955	2371.304443	1939.047363	60.443203
817.743469	1285.840332	2485.958252	2006.125488	60.017864
818.137939	1280.697144	2622.900146	2088.633789	60.194817
818.532288	1277.482422	2776.558350	2164.712646	59.185143
818.926575	1284.554565	2923.144043	2261.150635	59.599800
819.320862	1275.553711	3104.661865	2379.662109	60.363209
819.714844	1278.768311	3369.759277	2544.892578	60.551399
820.109009	1273.625000	3698.719727	2776.772461	61.983040
820.503052	1277.053955	4088.758057	3043.156006	62.812515
820.897095	1286.912109	4456.937012	3284.679688	63.020565
821.291016	1283.911865	4772.182617	3470.269531	62.677406
821.684875	1297.841797	4994.418457	3612.997070	62.629711
822.078735	1294.412842	5149.576660	3716.507568	62.827286
822.472412	1301.913452	5238.728516	3772.226807	62.749039
822.866089	1305.128052	5269.160645	3809.730713	63.183197
823.259766	1305.556641	5287.376953	3811.659912	62.938633
823.653381	1305.770996	5223.941406	3786.585938	63.315647
824.046875	1305.128052	5088.713867	3693.362305	63.120922
824.440369	1299.127441	4885.336426	3530.275146	62.214661
824.833801	1299.984741	4618.095703	3344.685059	61.622425
825.227112	1290.769531	4389.001953	3192.098633	61.368187
825.620300	1296.341675	4178.552734	3068.657959	61.491554
826.013550	1282.411621	4013.107910	2951.646484	61.128544
826.406799	1286.054810	3852.164063	2855.851318	61.174187
826.799866	1285.197510	3719.722412	2769.485840	60.968296
827.192932	1284.983276	3610.425781	2694.693115	60.621147
827.585938	1280.268677	3486.770508	2628.472168	61.101395
827.978882	1286.054810	3390.975586	2573.395264	61.158615
828.371643	1278.554199	3293.037598	2517.461182	61.499985
828.764465	1280.268433	3194.670410	2463.456055	61.804554
829.157227	1279.839966	3084.731201	2396.377930	61.861786
829.549988	1283.268921	2952.932617	2316.870361	61.904770
829.942627	1282.625977	2831.849365	2237.576660	61.640606
830.335144	1280.268677	2721.267090	2175.642090	62.135628
830.727722	1269.767456	2647.331299	2125.065430	62.087719
831.120178	1262.052368	2603.184326	2101.277588	62.575886
831.512451	1260.980835	2600.398193	2099.348877	62.591995
831.904846	1267.410034	2629.758057	2114.993164	62.214874
832.297119	1269.338867	2666.619141	2131.923584	61.733120
832.689331	1268.695923	2695.979004	2158.283447	62.327335
833.081543	1269.981812	2722.338623	2169.427246	61.930058
833.473694	1268.910278	2742.697754	2181.428467	61.916538
833.865723	1265.481323	2745.483643	2179.499756	61.757904
834.257568	1263.338257	2734.554199	2177.356689	62.126736
834.649536	1274.053589	2716.552246	2168.784180	62.026443
835.041382	1278.553955	2686.763672	2149.711182	61.862747
835.433228	1283.054443	2634.901367	2121.422607	62.016502
835.825012	1281.339966	2566.966309	2083.061768	62.360405
836.216675	1270.196045	2488.530029	2029.485107	62.321915
836.608337	1265.052734	2399.592529	1977.837036	62.825851
836.999756	1269.338745	2331.657227	1919.545410	61.206379
837.391296	1268.481567	2268.865479	1879.470215	61.075417
837.782715	1275.553711	2212.074219	1849.252808	61.258572
838.174194	1274.053589	2169.855713	1824.822144	61.483284
838.565491	1277.482422	2145.210693	1810.463379	61.422565
838.956787	1272.981934	2113.278809	1800.390991	62.764610
839.348022	1271.696167	2104.920898	1796.962036	63.040119
839.739197	1277.911011	2082.847412	1787.532471	63.312016
840.130127	1288.197754	2065.702881	1777.888672	62.982338
840.521179	1293.341309	2043.843262	1769.744995	63.478008
840.912170	1295.912964	2039.342896	1754.957764	61.746883
841.303101	1301.056152	2015.126221	1745.956909	62.304916
841.693970	1302.985107	1990.480957	1728.169556	61.845383
842.084778	1297.841675	1965.407104	1707.810547	61.412537
842.475464	1301.699219	1937.761597	1698.166748	62.331547
842.866028	1299.770386	1911.401855	1682.736450	62.613857
843.256653	1302.127808	1886.970703	1666.663574	62.330544
843.647217	1301.056152	1851.610229	1641.375366	61.813950
844.037720	1293.341309	1834.894409	1624.659424	61.179249
844.428223	1289.912354	1816.035278	1610.086426	60.855373
844.818604	1291.198242	1804.462769	1602.371582	60.626308
845.208923	1289.055176	1790.532837	1585.441406	59.102577
845.599182	1290.555298	1781.531982	1583.512451	59.668240
845.989258	1285.626099	1775.745728	1586.298462	61.346729
846.379395	1290.340820	1771.459717	1590.156128	62.316261
846.769470	1290.769409	1766.101929	1579.012085	60.640217
847.159546	1294.841309	1756.458130	1569.582520	59.517159
847.549438	1299.556152	1768.030762	1573.439941	58.462887
847.939392	1303.842285	1763.744507	1576.226074	59.226456
848.329163	1304.913696	1756.243774	1577.940552	60.493832
848.718872	1306.199585	1754.100830	1575.797607	60.191399
849.108582	1310.057129	1749.171753	1566.796753	58.467564
849.498230	1316.914917	1734.384644	1574.297363	61.652962
849.887817	1319.272217	1729.241333	1566.153564	60.219498
850.277405	1324.201294	1720.454712	1560.796143	59.707966
850.666870	1320.343872	1716.811279	1559.081665	60.216248
851.056274	1309.414185	1712.310913	1561.867676	62.659603
851.445496	1305.770996	1706.310425	1561.010254	63.723877
851.834839	1301.056274	1693.880493	1550.080566	63.393314
852.224060	1297.627441	1697.952393	1551.795044	63.490322
852.613220	1298.913208	1703.310059	1545.580200	60.996269
853.002380	1290.769531	1699.666870	1542.151245	61.477955
853.391418	1284.340332	1699.452393	1541.937012	62.054733
853.780396	1280.054199	1712.953857	1542.151489	60.544582
854.169312	1271.696289	1720.025757	1543.222778	60.564053
854.558105	1271.910645	1720.668823	1540.008179	59.742096
854.946899	1275.553711	1721.526123	1536.150757	58.433445
855.335693	1287.126221	1725.169189	1535.079224	56.604721
855.724365	1283.911621	1728.169556	1538.293823	57.260025
856.112976	1280.054077	1734.813232	1545.151611	58.294052
856.501526	1282.840088	1734.384644	1541.508545	57.285255
856.890076	1281.768555	1725.812134	1540.437012	58.252945
857.278381	1287.126221	1716.382813	1539.579712	58.811790
857.666809	1281.982910	1711.453613	1538.507935	59.730507
858.055115	1290.126587	1707.810425	1549.437866	62.083149
858.443420	1291.198120	1713.167969	1549.009033	61.097000
858.831543	1293.341309	1717.882813	1555.867065	61.837479
859.219788	1289.912354	1714.025391	1549.866455	61.293591
859.607788	1289.912231	1719.811646	1549.651978	60.418724
859.995850	1290.769409	1724.097778	1549.009277	59.594498
860.383728	1287.983398	1722.169067	1549.437866	60.217205
860.771606	1287.126221	1720.454590	1542.794434	59.001034
861.159424	1287.340698	1736.527710	1552.009644	58.921772
861.547241	1289.055054	1747.885864	1556.509888	58.290512
861.934937	1294.412842	1753.457886	1556.509766	57.096123
862.322632	1283.483154	1743.814087	1542.794189	56.331440
862.710205	1282.625854	1738.884888	1543.865723	57.256920
863.097656	1280.268555	1734.384644	1550.294922	59.461967
863.485107	1282.625854	1735.670288	1555.866821	60.312180
863.872498	1282.411621	1726.669434	1549.651978	60.154339
864.259827	1279.625488	1719.168701	1549.866333	61.482201
864.647156	1285.840454	1718.954590	1547.080444	60.316662
865.034424	1284.983276	1718.097168	1555.224121	62.394871
865.421570	1287.554932	1716.382813	1549.866333	61.169392
865.808655	1281.768677	1711.453491	1546.651855	61.645924
866.195557	1281.982910	1707.810547	1550.937866	63.160522
866.582581	1290.983887	1718.311646	1550.723755	60.782352
866.969482	1291.626831	1710.810669	1550.509277	61.758690
867.356323	1291.626831	1715.525391	1548.151855	60.515663
867.743225	1292.483887	1719.168823	1547.723389	59.819199
868.129883	1293.769897	1729.455200	1554.795410	59.911480
868.516602	1304.270752	1742.742310	1559.938721	58.308907
868.903076	1307.699707	1743.813965	1563.153442	58.574955
869.289673	1302.556396	1743.385254	1562.296143	58.920769
869.676147	1300.841919	1742.313721	1565.724976	59.999996
870.062561	1302.127808	1748.100098	1567.439575	59.490639
870.448914	1302.127808	1748.100098	1573.868774	60.932255
870.835266	1292.055420	1745.099976	1580.083862	63.576183
871.221558	1295.484253	1757.744019	1586.727295	63.004196
871.607544	1289.912354	1758.386841	1583.726685	62.717255
871.993713	1291.198120	1763.958862	1583.941284	61.922054
872.379761	1291.412476	1761.601440	1589.084473	63.309013
872.765747	1289.697998	1759.672363	1583.941284	62.608368
873.151672	1281.982910	1762.887207	1588.870239	63.814636
873.537598	1284.768921	1768.030518	1582.012451	61.507790
873.923401	1282.411621	1769.744995	1580.726563	61.213730
874.309204	1283.911743	1775.531250	1584.155396	61.072365
874.694763	1282.625854	1785.603638	1576.869141	58.500256
875.080383	1284.126099	1804.677002	1588.012939	58.377930
875.465942	1275.339478	1825.464844	1596.156616	58.317097
875.851440	1286.697754	1873.683960	1612.015259	55.421661
876.236938	1280.482788	1934.546875	1654.233887	57.142887
876.622314	1282.197266	2019.841064	1707.810547	57.699024
877.007629	1276.411011	2108.778320	1766.959106	58.934090
877.392761	1283.483154	2218.717773	1822.678833	57.653519
877.777954	1288.840698	2343.230225	1907.115601	58.638187
878.163086	1293.341187	2518.104004	2022.627075	59.545071
878.548218	1293.984131	2740.125977	2163.855225	60.151161
878.933167	1297.412964	3044.656006	2340.015381	59.671288
879.318176	1296.984497	3368.044678	2535.463135	59.799263
879.703003	1297.627319	3657.144287	2715.909424	60.108997
880.087830	1284.768799	3875.737549	2865.066895	60.992558
880.472534	1282.197144	4036.896240	2957.433350	60.813763
880.857239	1276.196533	4137.191406	3021.939697	61.018745
881.241882	1276.625122	4187.982422	3044.870117	60.736103
881.626465	1269.338745	4190.125488	3051.728027	61.024288
882.010986	1267.624390	4144.906738	3022.367920	60.986145
882.395447	1259.480591	4033.896240	2946.931641	60.821857
882.779846	1253.694458	3857.521240	2828.206055	60.469139
883.164063	1250.479736	3592.852295	2676.048096	60.860020
883.548340	1250.265503	3288.322754	2484.886475	60.578327
883.932495	1253.051514	2999.222900	2312.798340	60.689735
884.316650	1257.123413	2758.342041	2160.640381	60.185570
884.700745	1259.480835	2544.463867	2027.341919	59.756516
885.084778	1260.552368	2373.875732	1913.973511	58.691048
885.468750	1263.124146	2239.505615	1832.537109	58.318699
885.852661	1263.981323	2130.851807	1762.672974	57.527817
886.236389	1262.052612	2051.558594	1721.311768	58.170448
886.620117	1266.552856	1989.195313	1688.094116	58.333309
887.003845	1269.124634	1936.261597	1667.735107	59.749420
887.387451	1278.339844	1890.185425	1652.733643	61.190895
887.771057	1283.054565	1858.682373	1637.089355	61.504116
888.154602	1284.983276	1839.609009	1618.658936	60.162312
888.538086	1280.268555	1822.035889	1608.157837	60.522160
888.921326	1282.840210	1810.677734	1606.014771	61.226143
889.304688	1278.768311	1802.748413	1603.871582	62.044964
889.687927	1278.125488	1806.605835	1620.801880	64.841843
890.071167	1275.768066	1817.964111	1632.374512	65.770760
890.454285	1274.267944	1837.037476	1641.803955	65.308441
890.837402	1277.482544	1861.682861	1651.876465	64.086563
891.220459	1282.411621	1893.399902	1664.306274	62.504414
891.603271	1272.124878	1939.904663	1684.236694	61.713730
891.986145	1270.624756	1985.980591	1722.383301	63.151585
892.369019	1273.196411	2041.057495	1760.958496	63.522179
892.751770	1279.411255	2101.491943	1792.675903	62.434826
893.134460	1276.625244	2146.710693	1832.965576	63.940884
893.517151	1278.768433	2180.999756	1853.753174	63.729195
893.899658	1277.268188	2199.215820	1853.753418	62.529064
894.282227	1283.483276	2206.502197	1856.325073	62.061760
894.664612	1284.340332	2197.929932	1850.324585	61.951694
895.046997	1287.769287	2177.570801	1843.252441	62.427761
895.429321	1283.483276	2151.425537	1821.607422	61.999992
895.811523	1282.411621	2105.563477	1796.747925	62.483768
896.193726	1285.626099	2059.701904	1761.815674	61.517178
896.575928	1293.126953	1997.981689	1724.526245	61.203999
896.958008	1289.269409	1925.331909	1680.164917	61.455517
897.339905	1293.341309	1870.683716	1633.446045	58.908672
897.721863	1295.912964	1811.320679	1599.371094	58.877296
898.103760	1294.627075	1774.674194	1579.655029	59.374996
898.485535	1288.626465	1747.885864	1556.081299	58.236115
898.867310	1287.983521	1738.027710	1545.580200	57.238087
899.249084	1280.268433	1735.027344	1546.437500	58.529709
899.630676	1282.625854	1743.171021	1561.653198	60.586315
900.012268	1291.626709	1759.029663	1564.653564	58.413593
900.393616	1292.912598	1766.101929	1575.154663	59.646751
900.775085	1291.198120	1787.961060	1591.013306	60.353775
901.156494	1297.627319	1823.107544	1623.159302	61.949425
901.537842	1293.769897	1879.041382	1661.520020	62.834110
901.919067	1296.127197	1951.905884	1707.381714	62.712395
902.300293	1303.413696	2003.125122	1736.313354	61.868313
902.681458	1299.770508	2047.058105	1769.530762	62.862045
903.062378	1305.342529	2072.346191	1786.461060	62.727020
903.443359	1308.557007	2079.418213	1788.389893	62.246342
903.824341	1306.413940	2074.489258	1781.960815	61.914093
904.205200	1306.413940	2063.988281	1784.317993	63.083454
904.586060	1303.413574	2046.843384	1767.173340	62.381111
904.966797	1297.412964	2019.626587	1745.742676	62.077160
905.347473	1288.412231	1979.765747	1711.882324	61.252323
905.728027	1290.126587	1918.902710	1674.164185	61.077000
906.108521	1287.340576	1846.466797	1621.230469	59.716373
906.489075	1280.268433	1790.961304	1591.656250	60.973598
906.869507	1287.555054	1731.812866	1563.367676	62.083912
907.249878	1279.625610	1688.094238	1533.578979	62.172062
907.630188	1275.339600	1661.948730	1513.219971	61.529942
908.010437	1282.411621	1643.089722	1500.790161	60.546658
908.390625	1281.125854	1632.374512	1487.074341	58.633244
908.770630	1284.340332	1627.230957	1486.217285	58.875027
909.150696	1278.553955	1624.016357	1483.431274	59.305244
909.530640	1284.125854	1628.945435	1486.645874	58.732170
909.910583	1287.983521	1644.161255	1494.146606	57.882080
910.290527	1287.126221	1664.734741	1509.362427	58.853600
910.670288	1293.126831	1696.023560	1522.863647	57.021267
911.049988	1281.554199	1738.456299	1542.151245	57.035641
911.429565	1290.983887	1795.033203	1578.583496	57.057831
911.809204	1287.769287	1855.039063	1616.087158	57.876850
912.188721	1279.411255	1913.116089	1649.090332	58.336163
912.568237	1282.625977	1985.337769	1698.380981	59.164371
912.947632	1272.767700	2085.847900	1766.101929	60.674732
913.327026	1276.196777	2203.287598	1852.681763	62.182148
913.706299	1278.339722	2331.014648	1940.762085	62.927532
914.085510	1274.482300	2427.023682	2005.053955	63.387890
914.464539	1273.196411	2516.604248	2052.201416	62.650803
914.843628	1264.409790	2562.251221	2086.276367	63.325653
915.222717	1275.125122	2577.895752	2096.348633	63.036694
915.601685	1270.624878	2569.966553	2084.776123	62.658749
915.980591	1277.268188	2544.892334	2061.202148	61.842777
916.359436	1281.125732	2508.888916	2042.128906	61.982895
916.738220	1269.338745	2445.454346	2004.196533	62.481766
917.116821	1273.839355	2356.945557	1939.047363	61.416695
917.495483	1269.981689	2246.577881	1855.682129	59.973656
917.874023	1263.552612	2119.922363	1776.174316	59.859856
918.252563	1265.909912	2017.269165	1706.310425	58.613842
918.631042	1265.695557	1914.187622	1651.447632	59.484470
919.009399	1279.197021	1834.680054	1597.656738	57.330235
919.387695	1277.268188	1777.674316	1555.438354	55.588882
919.766052	1272.982056	1726.883545	1531.436035	56.940544
920.144104	1273.624878	1687.665649	1513.648560	57.971027
920.522278	1266.552856	1653.805054	1494.146606	58.771454
920.900269	1265.052856	1621.015991	1472.930176	58.398552
921.278320	1258.194946	1598.942505	1465.000854	60.691822
921.656311	1262.052368	1574.511719	1458.143066	62.757187
922.034180	1265.267090	1552.652344	1445.070313	62.565224
922.411987	1263.766968	1532.507446	1434.569214	63.556576
922.789612	1270.624878	1510.434082	1420.425049	62.466396
923.167297	1263.124146	1496.504028	1402.423340	59.687748
923.544922	1261.838013	1483.002808	1399.851685	62.403091
923.922485	1261.195190	1477.430664	1396.208496	62.438091
924.299988	1256.051880	1465.000854	1390.207886	64.205154
924.677429	1257.551880	1454.499878	1383.350098	63.873825
925.054810	1260.980835	1458.571655	1382.278564	61.388344
925.431946	1264.409790	1452.785400	1366.205566	54.038723
925.809204	1261.195190	1449.785034	1356.347534	50.454651
926.186401	1262.909546	1452.571045	1351.846924	46.892689
926.563477	1258.409180	1441.641479	1348.203735	49.005856
926.940491	1256.909058	1446.784912	1344.560547	46.162525
927.317505	1253.480103	1439.712769	1354.418701	54.200264
927.694397	1260.980957	1439.069824	1358.061890	54.512634
928.071289	1272.124878	1430.926025	1360.633545	55.735535
928.447937	1270.838989	1425.996948	1361.490723	58.425449
928.824707	1271.053223	1428.783081	1361.062134	57.065231
929.201355	1275.125122	1425.997192	1359.562012	55.965885
929.577881	1278.339722	1425.782837	1364.276611	58.284775
929.954407	1278.553955	1420.425293	1361.062012	58.156960
930.330933	1273.839111	1412.067261	1358.704834	61.395397
930.707336	1276.625122	1413.781616	1356.561768	58.281342
931.083496	1273.196289	1401.994629	1359.347778	66.888664
931.459778	1265.909912	1403.066284	1359.133545	67.968864
931.835938	1261.195190	1406.495239	1350.561157	61.504429
932.212158	1253.908813	1411.638550	1340.488770	54.891335
932.588196	1257.766479	1421.925293	1334.916870	46.997410
932.964172	1258.837891	1421.925293	1335.773926	47.174725
933.340149	1258.409302	1430.283325	1334.059448	44.014881
933.716003	1258.409302	1428.783081	1331.487793	42.893040
934.091736	1258.623535	1434.997925	1335.773926	43.742401
934.467468	1257.551880	1440.570068	1331.916504	40.632370
934.843140	1253.694458	1448.070679	1340.274414	44.542461
935.218750	1258.194946	1454.285522	1342.417603	42.950893
935.594299	1264.838379	1452.356689	1337.059692	38.514275
935.969788	1256.480469	1442.927246	1338.774292	44.137970
936.345276	1257.766357	1444.213135	1344.346313	46.436821
936.720459	1250.265503	1436.283691	1348.632324	52.880219
937.095764	1252.837158	1431.140503	1346.703613	52.644249
937.471008	1246.193604	1424.711304	1348.846680	57.503025
937.846130	1244.693604	1413.353027	1351.203979	63.151157
938.221252	1242.550659	1408.638184	1352.918457	66.451591
938.596252	1246.193848	1403.066284	1363.205200	74.590126
938.971191	1250.908569	1400.494629	1355.490112	69.913963
939.346130	1247.265259	1395.136841	1352.918457	71.449295
939.720886	1241.907715	1388.707764	1351.632568	74.744423
940.095581	1249.622559	1382.492798	1346.060669	72.580673
940.470337	1253.908691	1371.348877	1332.559448	66.970909
940.844971	1262.266846	1365.562622	1327.201660	62.862991
941.219543	1257.552002	1363.633789	1326.130127	64.646461
941.594055	1260.552246	1357.204590	1323.772705	65.410164
941.968506	1261.623779	1359.776245	1323.129761	62.663715
942.342712	1270.624634	1356.776001	1321.629761	59.204082
942.717041	1268.052856	1352.061279	1308.128418	47.704220
943.091309	1262.909668	1340.060059	1306.199707	56.111237
943.465515	1268.052856	1340.274414	1301.913574	46.884502
943.839600	1278.553833	1344.346191	1307.914063	44.625591
944.213623	1282.197144	1349.275391	1310.271606	41.853306
944.587646	1279.196899	1347.346558	1322.058350	62.893127
944.961426	1276.625244	1343.060425	1328.916138	78.709641
945.335266	1275.553711	1346.060669	1336.631226	86.626221
945.709106	1281.339966	1347.560791	1337.917114	85.437096
946.082825	1277.268311	1343.060425	1335.130981	87.947731
946.456421	1264.838379	1337.916992	1330.630615	90.029396
946.830017	1270.196045	1337.702637	1334.273926	94.920921
947.203613	1271.696167	1341.560181	1338.131348	95.092133
947.577026	1262.695313	1340.703003	1338.774292	97.527534
947.950317	1263.338257	1347.132080	1340.274414	91.816025
948.323669	1262.266724	1350.346802	1343.703247	92.457367
948.696899	1263.338257	1356.775879	1335.345215	77.064201
949.070068	1273.839355	1360.419189	1332.773560	68.069206
949.443237	1278.768433	1364.491089	1328.487427	57.999828
949.816284	1280.697144	1364.276733	1321.415405	48.717949
950.189270	1286.269043	1369.420044	1328.487549	50.773300
950.562073	1294.412842	1370.491577	1324.415771	39.436684
950.934998	1291.198120	1366.419800	1324.201538	43.874874
951.307739	1286.697754	1367.919922	1316.057739	36.147747
951.680481	1290.769531	1364.062378	1322.701294	43.567368
952.053162	1283.697388	1357.847534	1312.843140	39.306396
952.425781	1282.411499	1349.489502	1311.128784	42.811779
952.798279	1276.625366	1338.560059	1314.771851	61.591465
953.170776	1266.124268	1340.060059	1314.557495	65.507149
953.543030	1271.481934	1331.059204	1313.914673	71.223030
953.915405	1265.052734	1326.987427	1313.914673	78.892677
954.287659	1269.124512	1329.130493	1311.128540	69.999733
954.659851	1270.410278	1332.988037	1305.770996	56.506847
955.031982	1269.124512	1330.844849	1300.413208	50.694305
955.404114	1273.839233	1324.630005	1301.913574	55.274490
955.776123	1274.910767	1320.558228	1295.270020	44.601063
956.147888	1274.696533	1319.915283	1296.341431	47.867085
956.519775	1282.411621	1321.844116	1297.198730	37.499805
956.891602	1279.411255	1327.416016	1290.126709	22.321650
957.263306	1278.768433	1329.559082	1289.483887	21.097298
957.635010	1268.052979	1331.273560	1278.554199	16.610447
958.006592	1272.124878	1327.844604	1274.268066	3.846373
958.378174	1260.552246	1322.701294	1270.410278	15.861920
958.749512	1259.266479	1319.915283	1279.411255	33.215454
959.120911	1262.695313	1317.772217	1279.197021	29.961214
959.492310	1261.838257	1322.058472	1278.982544	28.469322
959.863586	1256.051880	1323.772827	1272.124878	23.734159
960.234741	1257.980591	1320.558228	1273.624878	24.999805
960.605896	1243.836304	1319.915283	1264.409790	27.042274
960.976990	1248.765381	1319.915161	1266.338623	24.698940
961.347961	1247.693848	1317.986450	1271.481812	33.841347
961.718811	1248.979736	1312.200317	1273.839233	39.321842
962.089661	1249.193970	1319.272339	1278.125488	41.284519
962.460510	1256.909058	1326.558716	1279.625610	32.615456
962.831299	1256.909058	1335.130981	1278.125488	27.123381
963.201965	1258.194824	1343.060425	1288.412231	35.606190
963.572510	1265.695557	1340.488647	1287.126343	28.653431
963.943054	1267.624390	1345.203247	1290.555298	29.558193
964.313477	1262.909424	1346.274902	1286.697754	28.534988
964.683838	1268.267212	1349.060913	1294.412842	32.360977
965.054199	1267.624390	1354.418579	1301.270630	38.765545
965.424500	1274.053589	1349.489502	1293.769897	26.136501
965.794678	1279.411255	1353.989868	1298.056030	25.000164
966.164795	1279.839966	1350.346802	1300.627808	29.483442
966.534912	1267.838745	1345.203247	1295.698608	36.011169
966.904907	1265.267090	1340.488647	1300.627686	47.008595
967.274780	1263.766846	1341.131592	1290.769409	34.902931
967.644592	1255.408936	1344.131836	1295.912964	45.652283
968.014404	1257.337769	1344.989136	1304.270874	53.545208
968.384155	1270.196045	1341.131592	1310.914307	57.401772
968.753845	1279.196899	1347.346558	1313.485962	50.314358
969.123474	1281.125732	1343.488892	1321.201050	64.261208
969.492981	1280.268555	1351.418335	1323.558472	60.843361
969.862305	1280.482788	1351.846924	1321.843994	57.957973
970.231750	1272.553467	1351.846924	1320.343750	60.270145
970.601135	1280.054199	1352.704224	1323.129761	59.291874
970.970337	1285.411865	1347.560791	1317.557739	51.723942
971.339539	1286.697632	1344.989136	1314.343384	47.426727
971.708740	1291.198120	1342.417480	1311.557251	39.748898
972.077759	1288.626465	1343.060425	1307.056763	33.858089
972.446777	1285.197510	1351.204102	1308.985596	36.038956
972.815613	1273.196167	1348.632324	1309.199951	47.727489
973.184509	1268.052979	1350.132568	1299.341797	38.120094
973.553284	1261.195190	1346.060669	1298.270264	43.686871
973.921997	1260.338013	1357.204590	1301.484863	42.477863
974.290710	1262.909790	1366.634155	1305.128052	40.702358
974.659302	1266.981445	1377.135254	1309.628418	38.715839
975.027771	1261.623901	1388.921997	1319.915161	45.791149
975.396118	1257.551880	1403.709106	1338.131226	55.131962
975.764526	1248.550903	1420.210815	1348.417969	58.177280
976.132874	1243.836304	1433.497925	1350.989624	56.497101
976.501160	1239.978760	1454.071289	1358.490356	55.355316
976.869324	1246.193726	1471.858765	1362.562256	51.566929
977.237488	1260.980835	1487.074463	1374.134766	50.047379
977.605530	1263.552612	1496.289795	1380.778320	50.368279
977.973450	1261.195190	1496.503906	1376.920776	49.180325
978.341309	1264.838379	1491.360596	1383.349854	52.317814
978.709167	1263.766846	1484.502808	1378.206543	51.844608
979.077026	1265.910034	1479.787964	1370.062988	48.697384
979.444702	1270.410400	1469.072754	1362.562256	46.386169
979.812378	1280.911499	1455.142700	1360.847778	45.879429
980.179932	1287.769287	1448.070557	1360.633545	45.454575
980.547485	1292.269653	1427.497192	1349.060913	41.996815
980.914795	1292.055420	1407.352417	1338.131348	39.962818
981.282166	1288.626465	1389.350586	1326.130005	37.233921
981.649475	1280.482788	1373.706177	1311.557251	33.333332
982.016785	1277.696777	1363.848145	1317.772217	46.517475
982.383911	1277.696777	1354.632935	1304.270874	34.540451
982.751038	1281.554443	1344.346191	1307.056763	40.614124
983.118103	1280.697144	1328.273315	1301.056274	42.792706
983.484924	1278.554077	1319.701050	1294.198364	38.020504
983.851868	1275.553833	1315.414917	1289.269409	34.408436
984.218689	1279.625732	1302.556519	1286.911987	31.774990
984.585449	1271.482056	1298.270264	1284.126099	47.200031
984.952209	1271.267700	1291.198120	1283.483154	61.290501
985.318787	1263.981201	1284.769043	1281.982910	86.597298
985.685425	1275.553711	1288.412231	1291.198120	121.665703
986.051880	1277.268066	1286.697754	1284.554688	77.273201
986.418213	1276.196533	1290.555176	1296.770142	143.283798
986.784607	1272.124878	1298.270264	1292.698364	78.688782
987.150879	1267.410034	1312.200073	1301.699097	76.555107
987.517090	1270.410522	1318.629395	1308.128296	78.222015
987.883301	1276.625366	1326.344482	1308.556885	64.223824
988.249390	1272.339233	1342.846069	1311.128540	55.014957
988.615417	1283.697388	1358.061890	1322.486816	52.161217
988.981262	1280.054199	1375.849243	1336.416870	58.836731
989.347168	1285.197632	1398.137207	1344.774902	52.751457
989.712952	1288.197876	1422.568237	1353.990112	48.963356
990.078674	1288.626465	1442.498535	1358.490479	45.403961
990.444397	1287.769165	1456.857300	1354.418579	39.416965
990.809998	1277.482422	1466.929688	1364.491089	45.927643
991.175537	1277.696777	1468.215454	1359.776245	43.082111
991.540894	1270.839111	1471.215820	1351.632568	40.320782
991.906311	1264.409790	1467.572510	1347.775024	41.033726
992.271729	1264.409790	1456.643066	1343.060425	40.914162
992.636963	1257.337769	1449.570801	1331.916382	38.795940
993.002136	1260.766602	1427.068726	1322.058350	36.855663
993.367310	1256.694824	1411.424316	1316.914917	38.919594
993.732361	1251.551270	1384.635986	1302.342163	38.164333
994.097351	1251.765625	1364.491089	1294.198486	37.642658
994.462219	1251.337158	1352.704224	1288.626465	36.786411
994.827026	1266.552856	1334.702393	1283.911743	25.471760
995.191833	1270.410278	1327.201660	1280.911499	18.490870
995.556580	1280.054199	1321.629761	1277.482544	-6.185497
995.921204	1282.625854	1312.414551	1278.982788	-12.229694
996.285828	1279.839722	1307.699707	1278.982544	-3.076734
996.650391	1284.554565	1297.627441	1275.339355	-70.491066
997.014648	1291.841064	1309.414185	1272.982056	-107.317360
997.379028	1308.985596	1319.915283	1279.196777	-272.549591
997.743408	1310.700073	1330.844849	1287.769287	-113.829941
998.107605	1315.200562	1328.916138	1286.483521	-209.375397
998.471802	1322.058350	1325.701538	1289.055176	-905.887085
998.835938	1315.843506	1325.915894	1291.412598	-242.553299
999.199951	1321.844116	1326.987427	1287.983521	-658.342407
999.563904	1314.129028	1325.487305	1290.126587	-211.321167
999.927673	1314.343262	1332.130859	1281.982910	-181.926483
1000.291565	1319.915161	1330.416382	1276.411011	-414.277069
1000.655396	1312.843262	1330.202026	1274.053589	-223.458725
1001.019043	1301.913330	1321.415405	1271.696167	-154.943329
1001.382629	1281.125732	1302.556396	1258.409302	-105.999657
1001.746216	1270.624634	1291.626831	1239.978882	-145.916885
1002.109741	1271.696167	1291.412354	1245.122070	-134.783142
1002.473022	1265.695557	1291.841064	1239.121582	-101.638779
1002.836365	1265.052612	1299.556152	1232.478027	-94.409401
1003.199646	1266.124146	1300.841919	1235.906982	-87.036583
1003.562866	1273.624878	1299.984619	1248.979614	-93.495850
1003.925964	1268.910156	1297.841675	1258.194946	-37.036457
1004.289124	1271.696167	1300.413208	1266.124268	-19.402763
1004.652100	1278.553955	1301.270630	1271.267700	-32.074478
1005.015076	1278.339722	1303.413574	1274.053589	-17.094034
1005.377747	1277.911011	1306.199585	1279.625610	6.061103
1005.740662	1286.697754	1308.771240	1287.769165	4.853837
1006.103333	1276.196655	1308.557007	1281.768677	17.218668
1006.466003	1275.553833	1303.413696	1289.697998	50.768967
1006.828552	1269.124634	1303.413696	1295.698608	77.499855
1007.191101	1261.623779	1297.198730	1292.698364	87.349625
1007.553528	1257.337646	1301.699219	1282.197388	56.038910
1007.915771	1257.766235	1303.199341	1283.911743	57.547260
1008.278137	1251.979980	1298.055908	1274.910889	49.767654
1008.640442	1246.193726	1302.556396	1278.982666	58.174923
1009.002563	1250.908447	1304.056519	1280.054199	54.838776
1009.364624	1250.694092	1298.484619	1278.982544	59.192593
1009.726685	1244.479370	1298.913208	1273.839233	53.936787
1010.088684	1255.194580	1301.056274	1276.625244	46.728897
1010.450439	1247.050903	1300.842041	1270.838989	44.223057
1010.812256	1258.409058	1294.412842	1269.338745	30.357052
1011.174011	1262.266724	1298.056030	1275.553833	37.125919
1011.535706	1264.195435	1292.055420	1278.554077	51.538586
1011.897400	1266.338623	1297.412964	1268.052979	5.516949
1012.258911	1263.766846	1304.485107	1275.553833	28.947668
1012.620361	1264.195435	1300.841919	1271.481934	19.883215
1012.981812	1253.480103	1298.698853	1268.481689	33.175591
1013.343079	1254.551636	1305.770874	1269.981812	30.125742
1013.704285	1256.480347	1303.628052	1279.625610	49.090965
1014.065430	1249.194092	1296.555786	1277.696777	60.180882
1014.426575	1253.694458	1296.555786	1283.911621	70.499832
1014.787720	1251.979980	1298.913208	1280.482666	60.730289
1015.148743	1248.551025	1301.270630	1277.268188	54.471508
1015.509644	1247.050903	1301.699219	1276.410889	53.725327
1015.870361	1252.837158	1297.198730	1277.911011	56.521561
1016.231140	1258.623535	1292.912598	1273.196289	42.499714
1016.591919	1259.909302	1289.269531	1275.339355	52.554268
1016.952515	1267.195801	1286.483276	1275.125122	41.111244
1017.313049	1269.553223	1282.197266	1275.339355	45.761730
1017.673584	1273.839355	1280.911377	1271.481934	-33.334484
1018.034058	1278.768433	1289.269409	1277.696777	-10.205292
1018.394348	1282.197388	1298.484497	1272.982056	-56.580524
1018.754639	1284.769043	1293.126953	1273.625000	-133.335281
1019.114868	1285.840576	1283.054443	1278.554077	261.527344
1019.475037	1284.554688	1285.411865	1275.768066	-1025.064087
1019.835022	1277.053955	1280.268555	1271.910522	-160.002274
1020.195129	1274.053589	1285.197510	1276.411011	21.154331
1020.555054	1275.339478	1286.269043	1274.696533	-5.882616
1020.914917	1281.125732	1287.126343	1279.625610	-24.999491
1021.274536	1285.626343	1290.983765	1277.911255	-144.007477
1021.634338	1289.269531	1293.341187	1277.268311	-294.750427
1021.993958	1286.697754	1284.125977	1270.838989	616.646118
1022.353577	1287.126465	1270.196045	1262.695313	144.303284
1022.713135	1285.411865	1271.267578	1257.123169	200.000870
1023.072632	1282.625854	1273.410645	1252.837402	323.253113
1023.431946	1274.053467	1268.052856	1252.837158	353.569183
1023.791260	1276.839600	1273.624878	1258.623535	566.645142
1024.150391	1269.553101	1265.266968	1253.908691	365.000580
1024.509644	1265.909790	1265.266846	1248.765503	2666.527344
1024.868652	1257.337524	1264.838379	1241.050415	-217.136719
1025.227661	1247.693848	1267.838745	1243.836426	-19.148382
1025.586670	1248.765503	1267.195801	1240.621826	-44.186356
1025.945557	1253.908813	1277.482544	1253.051636	-3.636157
1026.304443	1255.408936	1282.840210	1268.267456	46.875404
1026.663086	1256.909058	1287.769287	1271.267700	46.527985
1027.021729	1259.480835	1293.126953	1277.053955	52.229263
1027.380371	1272.767700	1296.984497	1284.126099	46.902977
1027.738892	1276.625244	1287.983521	1283.911743	64.151451
1028.097290	1276.839600	1294.841309	1284.340332	41.666779
1028.455688	1277.482422	1296.984375	1286.911987	48.351902
1028.814087	1285.197388	1304.913696	1298.484497	67.391464
1029.172241	1289.697998	1298.056030	1295.484253	69.229874
1029.530518	1294.841431	1296.555908	1301.699219	399.992889
1029.888550	1290.769653	1290.555176	1289.483643	599.601624
1030.246582	1292.912720	1290.555176	1286.054810	290.892151
1030.604614	1287.340698	1291.198120	1285.197510	-55.560127
1030.962524	1286.483521	1287.340576	1281.982910	-525.124634
1031.320313	1277.053955	1281.125854	1272.982056	-100.000000
1031.678101	1272.767700	1277.053955	1266.767090	-139.996582
1032.035645	1278.768433	1276.411011	1269.981689	372.726807
1032.393311	1281.125610	1267.838745	1269.767456	85.484077
1032.750977	1277.482422	1265.695679	1263.338135	120.001656
1033.108398	1278.339844	1273.196411	1263.123901	295.832458
1033.465820	1265.481323	1267.838867	1260.552246	-209.076782
1033.823120	1265.910034	1261.409668	1265.481323	9.526134
1034.180298	1262.052612	1261.195313	1259.266479	324.989319
1034.537476	1262.052612	1261.838257	1257.766113	1999.715210
1034.894653	1260.338013	1267.410034	1250.479858	-139.396561
1035.251709	1262.052368	1276.411011	1252.194336	-68.655739
1035.608643	1257.337524	1277.696899	1254.551636	-13.683567
1035.965576	1277.696777	1272.982056	1247.050903	650.003906
1036.322388	1251.765747	1336.631226	1237.621460	-16.666714
1036.679077	1237.621460	1313.057373	1211.690308	-34.375076
1037.035889	1247.050903	1313.057373	1256.480469	14.285820
1037.392456	1232.906738	1206.975586	1218.762451	54.545540
>>>>>End Processed Spectral Data<<<<<
