# Supplementary material for: Avian learning favors colorful, not bright, signals
Source: PLoS One. 2018 Mar 22;13(3):e0194279. doi: 10.1371/journal.pone.0194279 (PMC5864004; doi:10.1371/journal.pone.0194279)
Supplement: S1 Text — (ZIP) [file pone.0194279.s001.zip › OrangeBand3.txt]

Jaz Data File
++++++++++++++++++++++++++++++++++++
Date: Wed May 31 03:35:12 2017
User: jaz
Dark Spectrum Present: Yes
Reference Spectrum Present: Yes
Processed Spectrum Present: Yes
Spectrometers: JAZA3305
Integration Time (usec): 450000 (JAZA3305)
Spectra Averaged: 1 (JAZA3305)
Boxcar Smoothing: 5 (JAZA3305)
Correct for Electrical Dark: No (JAZA3305)
Strobe/Lamp Enabled: Yes (JAZA3305)
Correct for Detector Non-linearity: No (JAZA3305)
Correct for Stray Light: No (JAZA3305)
Number of Pixels in Processed Spectrum: 2048
>>>>>Begin Processed Spectral Data<<<<<
W	D	R	S	P
189.090729	0.000000	0.000000	0.000000	0.000000
189.548096	0.000000	0.000000	0.000000	0.000000
190.005432	1251.765747	1270.624634	1237.621460	-75.000648
190.462753	1308.342651	1261.195190	1211.690308	205.000107
190.920044	0.000000	0.000000	0.000000	0.000000
191.377304	1046.674072	1056.317871	1019.671448	-279.999878
191.834534	1166.042969	1178.901367	1135.182739	-240.000565
192.291718	1287.769165	1296.984375	1251.337036	-395.347778
192.748886	1294.198364	1302.127686	1259.909302	-432.433777
193.206039	1292.055420	1305.556519	1265.481323	-196.829147
193.663162	1289.912231	1307.485474	1258.623535	-178.047379
194.120255	1295.698608	1314.129028	1275.982300	-106.976990
194.577316	1300.841919	1314.557495	1280.268433	-150.000885
195.034348	1306.413940	1309.199951	1286.483276	-715.383606
195.491364	1306.413940	1310.914307	1284.554565	-485.724365
195.948349	1316.700684	1299.770386	1292.698242	141.772110
196.405304	1320.343750	1294.626953	1298.484497	84.999908
196.862228	1317.557861	1290.340820	1297.627319	73.228172
197.319122	1311.557373	1291.626831	1292.912598	93.548759
197.775986	1307.699951	1284.769043	1287.769409	86.915627
198.232819	1305.771118	1288.197876	1287.555054	103.657959
198.689636	1320.129639	1296.555786	1288.197998	135.453644
199.146423	1320.772583	1314.343262	1288.840820	496.658386
199.603180	1320.558350	1314.343262	1289.055054	506.884155
200.059921	1321.843994	1316.057617	1284.983276	637.025879
200.516617	1332.559448	1320.772461	1292.483887	339.998352
200.973297	1322.487061	1342.203125	1295.484253	-136.958405
201.429932	1321.843994	1349.703857	1294.841309	-96.923256
201.886551	1322.701294	1354.204224	1295.269897	-87.075699
202.343140	1320.558105	1356.775879	1304.485107	-44.378757
202.799713	1318.415161	1367.705566	1302.556519	-32.173893
203.256241	1324.415649	1371.348877	1303.842285	-43.835392
203.712753	1316.057739	1377.778076	1310.057129	-9.722258
204.169220	1312.414551	1361.490845	1303.199341	-18.777315
204.625671	1311.985840	1372.420410	1298.913208	-21.631050
205.082092	1307.271118	1378.421021	1302.556396	-6.626462
205.538483	1296.127319	1379.706909	1295.484253	-0.769406
205.994843	1301.699219	1377.992554	1292.912598	-11.516892
206.451187	1299.984863	1378.421021	1287.554810	-15.847352
206.907486	1298.484619	1382.921387	1289.055054	-11.167606
207.363770	1299.341797	1385.921753	1283.054565	-18.811781
207.820023	1299.984741	1390.207886	1286.697754	-14.726806
208.276260	1287.340698	1395.994019	1282.197144	-4.733914
208.732452	1287.554810	1389.779297	1280.911377	-6.498866
209.188599	1282.839966	1404.566284	1275.982300	-5.633676
209.644760	1279.411255	1411.638550	1278.125488	-0.972391
210.100845	1270.624756	1415.495972	1274.482300	2.662740
210.556931	1272.339355	1428.997314	1274.268066	1.231161
211.012985	1271.053467	1440.569946	1277.696777	3.918976
211.469009	1267.838745	1460.286133	1286.697754	9.799566
211.925003	1269.767456	1471.430176	1287.769043	8.926581
212.380966	1266.767212	1486.860229	1287.126221	9.250184
212.836914	1269.553223	1498.004272	1283.911621	6.285110
213.292816	1282.625854	1509.362427	1292.484009	4.347845
213.748703	1288.412109	1529.935913	1296.770264	3.460592
214.204559	1290.555176	1545.365967	1307.913940	6.812414
214.660385	1290.769531	1560.581909	1310.057129	7.148522
215.116165	1293.984009	1574.726074	1319.057983	8.931321
215.571960	1291.198120	1595.728149	1324.844238	11.048539
216.027664	1286.269165	1618.658936	1324.201294	11.411942
216.483383	1280.911499	1635.589111	1321.843994	11.540761
216.939056	1273.625122	1659.162964	1324.844238	13.285108
217.394730	1279.625610	1682.522217	1330.416260	12.606373
217.850342	1276.839600	1714.025269	1341.345825	14.754881
218.305939	1267.838623	1759.458496	1344.989136	15.693123
218.761505	1264.195435	1791.818848	1346.275024	15.556472
219.217041	1259.909302	1841.752075	1355.061523	16.353598
219.672546	1267.838745	1889.756958	1363.205200	15.334244
220.128036	1273.625000	1951.048462	1373.491943	14.742174
220.583496	1269.124634	2015.340576	1384.421509	15.450872
221.038895	1263.552612	2081.132813	1405.209229	17.326326
221.494308	1272.767822	2187.857666	1427.068481	16.861805
221.949646	1277.911255	2297.796875	1453.428223	17.209476
222.404984	1271.267700	2439.453613	1486.645874	18.436977
222.860291	1275.339478	2606.184326	1514.719971	17.987108
223.315567	1275.982422	2790.488281	1555.438232	18.451946
223.770813	1271.053345	3010.795410	1593.585083	18.539055
224.226044	1268.481567	3271.392334	1633.874634	18.243103
224.681229	1258.194946	3582.780273	1684.022217	18.318419
225.136383	1254.551636	3941.743652	1745.314087	18.263021
225.591522	1256.480469	4321.280762	1804.891357	17.893854
226.046616	1261.623779	4667.601074	1861.039795	17.598944
226.501694	1256.266113	4915.125488	1897.043335	17.513033
226.956726	1256.694824	5106.287109	1930.903809	17.513777
227.411743	1254.122925	5230.370605	1951.262817	17.532608
227.866714	1253.051514	5306.020508	1964.549927	17.554993
228.321671	1264.624146	5333.023438	1958.763794	17.061737
228.776611	1262.052490	5300.448730	1956.620728	17.199110
229.231506	1264.838379	5194.366699	1933.904297	17.026621
229.686371	1271.482056	5045.423828	1908.830200	16.888128
230.141220	1271.696289	4857.048340	1876.469849	16.867899
230.596024	1279.196899	4634.812012	1843.466797	16.815691
231.050797	1287.340576	4440.435547	1804.891479	16.414061
231.505554	1292.483887	4303.708008	1791.818481	16.582445
231.960281	1291.840942	4211.770508	1768.030518	16.308254
232.414963	1304.913818	4162.051270	1746.599976	15.459044
232.869614	1297.412964	4128.405273	1733.741455	15.412564
233.324265	1286.697754	4111.046387	1738.884766	16.010311
233.778839	1289.697998	4133.548828	1733.312866	15.599091
234.233414	1289.483643	4180.267578	1747.671387	15.849948
234.687973	1283.697388	4231.486328	1753.886353	15.950563
235.142487	1283.054565	4294.706543	1753.671997	15.626554
235.596954	1279.839966	4371.857910	1759.458496	15.511505
236.051422	1270.410400	4479.868164	1784.103638	16.005608
236.505859	1269.124512	4605.023438	1804.891357	16.060644
236.960251	1265.481323	4818.258301	1835.108643	16.033298
237.414612	1254.551758	5052.495605	1871.541016	16.245350
237.868942	1258.409180	5339.238770	1924.688965	16.327066
238.323257	1256.051880	5690.916016	1974.193726	16.193096
238.777512	1260.980957	6078.167480	2038.057129	16.131329
239.231781	1266.124268	6464.349609	2089.062012	15.831128
239.685974	1261.838257	6808.525391	2143.281494	15.891346
240.140167	1262.695435	7112.412109	2203.073242	16.075613
240.594330	1257.123413	7349.650391	2247.649170	16.258045
241.048462	1263.766846	7572.742676	2278.080566	16.077312
241.502563	1264.838379	7810.193848	2309.155029	15.955079
241.956619	1266.552856	8045.074707	2344.730225	15.905788
242.410660	1269.981812	8309.530273	2395.949463	15.994884
242.864670	1269.553223	8648.348633	2447.383057	15.962359
243.318649	1279.411255	8984.166992	2508.246094	15.949043
243.772583	1270.196045	9299.841797	2552.393311	15.968292
244.226517	1265.266968	9541.793945	2580.038818	15.885550
244.680389	1272.553467	9697.380859	2595.254883	15.700042
245.134247	1275.125122	9742.813477	2602.112305	15.671185
245.588074	1272.767700	9791.675781	2594.183350	15.511561
246.041870	1265.481323	9761.671875	2579.824463	15.469793
246.495636	1263.552612	9649.803711	2562.251465	15.486048
246.949387	1265.267090	9441.069336	2531.391357	15.486238
247.403091	1265.695679	9187.757813	2479.314697	15.319484
247.856766	1265.267090	8834.366211	2415.022705	15.190125
248.310410	1262.266724	8440.470703	2339.586670	15.008210
248.764023	1272.124878	8032.645508	2283.867188	14.965450
249.217606	1273.410645	7648.822266	2231.790283	15.032435
249.671158	1274.482300	7342.578125	2197.715820	15.214551
250.124695	1276.411011	7110.054688	2144.353271	14.878219
250.578171	1279.411255	6918.250000	2121.208252	14.928552
251.031662	1282.411621	6817.097168	2110.064209	14.953922
251.485077	1282.411621	6783.665527	2094.848389	14.768210
251.938477	1287.554810	6803.382324	2082.204346	14.406714
252.391861	1289.483643	6858.887695	2087.990479	14.337383
252.845200	1299.127441	6933.251465	2097.848877	14.176497
253.298508	1301.056396	7050.477051	2110.492920	14.078575
253.751801	1292.484009	7218.065918	2131.923584	14.166365
254.205048	1297.413208	7484.448730	2166.855469	14.052647
254.658279	1289.483765	7849.413574	2205.645020	13.966022
255.111465	1286.483521	8350.890625	2283.652588	14.115396
255.564621	1293.555542	8982.453125	2363.803223	13.919391
256.017761	1293.769897	9682.592773	2455.097900	13.843754
256.470825	1294.841309	10383.589844	2541.463379	13.716104
256.923950	1286.054810	10974.434570	2636.830078	13.942221
257.376953	1289.269409	11368.972656	2685.263428	13.849555
257.829987	1282.840210	11574.493164	2712.266357	13.889179
258.282928	1274.267944	11629.569336	2717.624023	13.938330
258.735870	1282.411499	11591.209961	2693.835693	13.691451
259.188812	1282.625854	11469.697266	2682.906006	13.745660
259.641693	1282.411621	11301.038086	2647.974365	13.630239
260.094543	1280.268433	11010.866211	2606.184326	13.626253
260.547333	1273.196411	10608.612305	2545.321045	13.626866
261.000183	1269.767456	10086.990234	2476.314209	13.683977
261.452911	1272.124756	9579.082031	2423.594727	13.861513
261.905640	1272.339111	9195.473633	2355.230713	13.667464
262.358337	1265.267090	8989.524414	2331.871582	13.808505
262.811035	1262.052368	8947.949219	2322.227783	13.793777
263.263641	1266.338623	9022.743164	2332.943115	13.751275
263.716217	1263.123901	9159.255859	2351.588135	13.784778
264.168823	1258.194946	9306.913086	2361.231689	13.704502
264.621368	1261.838257	9457.141602	2386.734131	13.726104
265.073883	1259.695190	9647.446289	2411.165039	13.727993
265.526367	1260.980835	9827.678711	2441.168213	13.776456
265.978821	1266.124146	10056.344727	2469.242432	13.687009
266.431244	1259.052124	10297.439453	2485.529541	13.569648
266.883636	1262.909668	10541.320313	2521.104492	13.560457
267.335999	1262.695313	10825.491211	2564.822998	13.616600
267.788330	1261.623779	11114.375977	2604.898193	13.633494
268.240601	1266.767090	11376.259766	2639.187500	13.575562
268.692871	1263.766846	11552.205078	2674.548096	13.712297
269.145081	1257.337646	11708.220703	2685.906494	13.669360
269.597351	1257.980591	11803.586914	2708.837402	13.757927
270.049500	1253.908691	11882.666016	2702.408203	13.628117
270.501587	1256.051880	11923.170898	2710.123291	13.631341
270.953735	1250.908447	11929.170898	2706.694336	13.633172
271.405823	1253.051636	11908.811523	2709.480225	13.667994
271.857849	1257.980591	11825.874023	2695.764648	13.605209
272.309875	1268.053101	11698.577148	2668.547363	13.426883
272.761871	1274.910767	11565.278320	2655.260498	13.413999
273.213806	1265.695679	11439.908203	2625.900635	13.369142
273.665741	1267.838745	11372.402344	2602.112549	13.204665
274.117615	1274.268066	11292.250977	2596.326416	13.196853
274.569489	1275.982422	11252.603516	2583.896729	13.109793
275.021271	1285.626343	11245.532227	2581.753418	13.013447
275.473083	1281.554565	11295.250977	2583.253662	12.999187
275.924835	1284.769043	11362.542969	2597.826416	13.029241
276.376587	1286.269165	11464.553711	2607.898682	12.984797
276.828308	1278.768433	11625.927734	2636.187500	13.118761
277.279938	1269.338989	11748.939453	2650.117432	13.175869
277.731598	1262.695313	11939.671875	2660.404053	13.090866
278.183197	1260.766479	12147.121094	2688.906738	13.118628
278.634796	1262.695190	12351.784180	2728.767822	13.220858
279.086304	1261.409424	12583.449219	2764.128662	13.272513
279.537842	1253.694458	12800.969727	2792.202881	13.323563
279.989288	1251.337036	12962.342773	2825.848633	13.444717
280.440765	1253.908691	13134.431641	2852.422852	13.454913
280.892151	1253.265869	13310.805664	2870.638916	13.413790
281.343567	1249.193970	13479.037109	2897.855957	13.480647
281.794891	1252.622925	13612.764648	2899.784424	13.326397
282.246216	1251.551270	13735.991211	2924.644287	13.401427
282.697510	1248.979614	13818.712891	2939.860352	13.452002
283.148773	1254.122925	13827.928711	2938.574219	13.396511
283.599976	1253.694458	13782.281250	2931.287842	13.390124
284.051178	1251.122681	13739.420898	2920.143799	13.364680
284.502350	1254.123047	13662.697266	2912.428711	13.364192
284.953461	1256.480347	13636.125000	2912.000244	13.372919
285.404602	1261.623779	13611.265625	2910.071289	13.348141
285.855621	1262.481201	13601.191406	2910.071533	13.353020
286.306671	1265.910156	13554.687500	2899.784668	13.295664
286.757660	1263.552612	13543.756836	2912.000000	13.423615
287.208618	1263.981201	13573.975586	2913.286133	13.398097
287.659546	1265.481445	13503.038086	2908.356934	13.424865
288.110504	1270.410522	13444.961914	2915.428955	13.511943
288.561340	1275.982422	13418.600586	2903.427979	13.402757
289.012207	1279.197144	13411.530273	2906.213867	13.410584
289.463013	1280.482910	13495.109375	2915.857422	13.388657
289.913757	1274.696533	13604.619141	2919.286377	13.338201
290.364532	1273.410645	13756.134766	2940.717285	13.356913
290.815216	1269.124512	13900.579102	2956.361572	13.357425
291.265900	1266.552734	14031.090820	2975.649414	13.389413
291.716553	1263.123901	14131.172852	2993.651367	13.448251
292.167206	1271.910522	14205.965820	3002.651611	13.381271
292.617767	1281.768677	14340.549805	3025.582764	13.353575
293.068298	1278.339844	14535.355469	3048.084961	13.349499
293.518829	1278.554199	14741.733398	3085.374268	13.420456
293.969299	1282.840332	14904.391602	3120.735107	13.492552
294.419769	1286.054810	14956.896484	3128.878662	13.479959
294.870209	1285.626221	14911.035156	3128.235840	13.523335
295.320587	1280.482788	14699.728516	3101.875732	13.572990
295.770935	1285.411865	14469.777344	3069.086914	13.528714
296.221252	1282.840210	14212.822266	3033.940674	13.542946
296.671539	1286.269043	13908.508789	2995.151367	13.538661
297.121796	1279.197021	13571.832031	2948.646729	13.580894
297.572021	1271.267578	13237.728516	2891.855225	13.542748
298.022217	1268.267334	12856.688477	2832.920898	13.501870
298.472382	1256.694824	12488.725586	2784.273193	13.600197
298.922485	1254.337402	12113.687500	2731.339355	13.601201
299.372589	1249.837036	11781.512695	2689.549316	13.670306
299.822693	1253.908691	11504.842773	2651.402832	13.632848
300.272705	1251.551270	11327.182617	2633.829834	13.719028
300.722687	1249.837036	11140.735352	2613.256348	13.784585
301.172668	1255.837524	10969.290039	2596.540527	13.802539
301.622559	1259.909302	10835.992188	2573.823975	13.720795
302.072510	1262.052490	10742.125977	2565.037354	13.744460
302.522339	1266.552856	10645.259766	2578.753174	13.991271
302.972198	1272.553589	10575.180664	2580.253174	14.057315
303.421997	1272.339233	10513.246094	2566.537598	14.005100
303.871735	1264.838379	10480.457031	2563.751709	14.094694
304.321503	1270.410400	10506.816406	2570.823975	14.079216
304.771210	1269.981689	10553.535156	2587.325195	14.190078
305.220856	1273.196289	10610.969727	2592.468750	14.128341
305.670471	1270.196045	10655.116211	2614.756592	14.326819
306.120117	1270.410278	10728.409180	2631.686768	14.392859
306.569702	1270.838867	10780.700195	2650.545898	14.508172
307.019226	1266.981323	10831.491211	2663.618652	14.602288
307.468719	1266.338501	10875.852539	2655.046387	14.451385
307.918213	1266.124268	10909.071289	2655.046631	14.403504
308.367645	1270.196045	10906.928711	2666.190430	14.486179
308.817047	1276.839722	10917.428711	2668.761963	14.438146
309.266388	1268.481567	10864.923828	2666.618896	14.569329
309.715790	1263.766968	10778.344727	2653.546143	14.606840
310.165070	1260.766479	10685.977539	2644.331055	14.679401
310.614319	1261.409424	10605.613281	2627.829102	14.623178
311.063568	1260.766479	10547.320313	2621.400146	14.651653
311.512817	1257.552002	10490.100586	2605.755859	14.602727
311.961945	1268.267212	10402.663086	2601.469727	14.595410
312.411072	1272.982056	10247.290039	2581.324951	14.578761
312.860199	1265.267090	10103.705078	2572.538330	14.790751
313.309265	1263.123901	9957.333984	2551.321777	14.816733
313.758331	1262.909668	9824.035156	2536.534912	14.876844
314.207336	1268.910278	9713.881836	2521.319092	14.830231
314.656311	1278.339722	9646.803711	2513.603760	14.760942
315.105225	1281.554321	9563.652344	2493.673340	14.635411
315.554138	1278.125488	9495.931641	2474.171631	14.554323
316.003021	1271.481812	9423.711914	2455.741211	14.526815
316.451874	1265.695557	9373.133789	2443.525391	14.527768
316.900665	1259.694946	9348.703125	2426.595215	14.425752
317.349426	1256.909058	9367.562500	2439.882568	14.585428
317.798187	1263.338257	9411.280273	2445.239990	14.505525
318.246918	1263.981079	9515.648438	2467.527588	14.585495
318.695557	1257.551880	9623.444336	2472.885254	14.527241
319.144196	1259.052002	9771.315430	2490.672852	14.468781
319.592834	1251.980103	9936.974609	2508.246094	14.464788
320.041382	1256.480591	10131.565430	2542.963867	14.495447
320.489899	1258.837891	10338.158203	2570.180664	14.443182
320.938416	1256.266113	10488.386719	2602.112305	14.577866
321.386932	1259.695190	10611.183594	2627.186279	14.623245
321.835327	1254.337402	10697.764648	2647.331055	14.750933
322.283722	1254.766113	10795.916016	2657.832275	14.705420
322.732117	1244.907959	10844.779297	2665.761719	14.800758
323.180450	1247.265381	10867.280273	2656.546631	14.649471
323.628754	1251.980103	10861.066406	2652.903320	14.579152
324.077026	1248.765381	10795.488281	2644.545410	14.620515
324.525238	1245.550781	10691.334961	2640.259277	14.765408
324.973480	1243.407837	10550.320313	2611.327881	14.697894
325.421600	1251.122803	10365.160156	2598.040771	14.778500
325.869751	1261.838257	10253.291016	2576.181396	14.617695
326.317871	1259.266479	10158.997070	2569.537842	14.722596
326.765930	1263.552612	10077.347656	2561.179932	14.722686
327.213959	1258.837891	10035.342773	2551.321777	14.726636
327.661957	1271.053223	10008.768555	2541.035156	14.534486
328.109924	1273.625122	9987.980469	2545.749756	14.598035
328.557831	1276.411011	9980.694336	2546.607178	14.592772
329.005737	1284.340210	10028.697266	2553.250488	14.511189
329.453613	1291.412354	10069.844727	2557.108154	14.418243
329.901459	1289.483643	10139.065430	2566.109131	14.425828
330.349213	1284.125977	10205.714844	2572.752441	14.443913
330.796967	1281.982910	10238.503906	2572.538330	14.409114
331.244720	1286.054810	10270.222656	2570.180664	14.293208
331.692413	1291.412476	10315.655273	2569.966553	14.167993
332.140045	1295.270020	10327.440430	2576.181641	14.181660
332.587677	1285.411865	10347.584961	2578.538818	14.269503
333.035309	1286.269043	10327.227539	2575.324219	14.257947
333.482819	1280.268555	10334.514648	2576.395752	14.315131
333.930328	1280.268555	10295.509766	2568.252197	14.286736
334.377838	1281.982910	10268.293945	2566.537598	14.294573
334.825317	1277.911133	10212.359375	2565.251709	14.408731
335.272705	1273.196411	10186.857422	2568.895020	14.536099
335.720062	1272.982056	10171.856445	2570.823975	14.584338
336.167450	1273.625000	10131.566406	2566.537598	14.596085
336.614777	1268.696045	10099.847656	2566.323486	14.693751
337.062012	1266.767090	10111.634766	2556.679688	14.583742
337.509277	1273.839355	10125.779297	2563.323242	14.567247
337.956482	1268.695801	10178.712891	2568.895020	14.592555
338.403687	1273.410645	10217.288086	2581.539307	14.625969
338.850800	1271.053345	10280.508789	2588.825439	14.626546
339.297913	1272.553589	10344.372070	2581.324707	14.426778
339.745026	1284.768921	10427.737305	2583.896240	14.209032
340.192047	1291.841064	10524.604492	2589.039551	14.049948
340.639038	1295.484253	10627.257813	2595.897705	13.935330
341.086029	1295.055664	10741.483398	2612.827881	13.949953
341.532959	1288.626465	10878.425781	2623.328857	13.917939
341.979828	1293.341187	10959.218750	2643.473633	13.968027
342.426727	1293.984131	11043.441406	2648.831299	13.896643
342.873535	1297.841675	11082.874023	2654.403320	13.863640
343.320343	1292.912598	11084.802734	2652.045898	13.880193
343.767059	1290.983887	11080.301758	2643.044922	13.811595
344.213806	1286.697754	11045.155273	2644.545166	13.914571
344.660522	1279.411255	11000.792969	2639.401855	13.989684
345.107178	1283.054565	10934.144531	2628.472412	13.940579
345.553772	1283.483032	10864.065430	2624.614502	13.998434
346.000366	1286.269165	10817.990234	2613.685303	13.926301
346.446960	1287.769287	10769.342773	2599.754883	13.837214
346.893463	1281.125854	10745.341797	2589.896973	13.828628
347.339905	1286.697754	10720.695313	2592.468750	13.841120
347.786377	1286.269043	10733.982422	2586.253906	13.759784
348.232788	1293.126953	10791.416016	2586.039307	13.612055
348.679169	1286.054688	10873.709961	2604.041260	13.746704
349.125519	1286.269043	11008.722656	2628.257813	13.802985
349.571838	1291.412476	11180.167969	2653.331787	13.772403
350.018097	1280.697021	11368.330078	2674.976807	13.821674
350.464325	1276.411011	11587.351563	2707.122803	13.875668
350.910553	1274.053711	11819.660156	2745.269287	13.950981
351.356720	1272.124878	12056.468750	2793.488281	14.107148
351.802856	1270.838989	12317.066406	2836.135742	14.170420
352.248932	1260.338013	12579.592773	2873.853516	14.254609
352.695007	1260.337891	12846.188477	2917.572266	14.303951
353.141052	1269.981689	13204.081055	2959.576172	14.157703
353.587036	1275.339355	13568.402344	3016.367432	14.162688
354.032990	1274.267822	13951.369141	3063.943604	14.117390
354.478912	1272.982056	14320.406250	3114.734375	14.115831
354.924774	1276.411011	14637.578125	3165.953369	14.142046
355.370605	1275.339355	14875.244141	3205.600098	14.193193
355.816467	1279.197021	15141.200195	3245.247070	14.183016
356.262238	1287.126221	15370.079102	3288.750977	14.213104
356.708008	1292.698364	15618.675781	3329.898438	14.220322
357.153656	1296.555786	15884.417969	3371.473633	14.223592
357.599365	1292.912598	16188.087891	3408.977295	14.206376
358.045013	1284.125977	16426.826172	3468.768799	14.427036
358.490631	1283.054565	16665.136719	3498.557617	14.403141
358.936157	1284.983276	16713.353516	3518.702393	14.477999
359.381714	1288.412109	16611.773438	3519.988037	14.563228
359.827209	1291.841064	16451.898438	3503.915039	14.591461
360.272644	1296.127197	16244.021484	3481.198486	14.617920
360.718109	1291.840942	15961.352539	3440.265869	14.645510
361.163513	1291.626831	15665.394531	3390.546875	14.602434
361.608856	1289.055054	15296.785156	3338.899170	14.633664
362.054169	1284.983154	14880.172852	3291.108398	14.756141
362.499481	1287.554810	14407.199219	3235.603027	14.848330
362.944733	1281.768677	13911.937500	3149.666260	14.789173
363.389923	1281.554321	13370.168945	3088.588867	14.948236
363.835083	1277.482544	12942.842773	3029.868896	15.022137
364.280243	1269.124634	12656.741211	2994.293945	15.149521
364.725372	1262.695435	12424.003906	2963.004883	15.233961
365.170410	1259.480835	12284.277344	2936.430908	15.210711
365.615448	1260.980957	12146.906250	2921.215088	15.251199
366.060455	1260.766602	12061.612305	2910.928467	15.278080
366.505402	1256.909058	12002.034180	2888.640625	15.185785
366.950317	1268.267334	11979.105469	2877.068115	15.020308
367.395233	1269.553101	12008.678711	2867.424316	14.878969
367.840088	1271.696289	12016.608398	2877.496582	14.944751
368.284882	1270.838989	12019.393555	2867.424316	14.853953
368.729675	1270.838989	12056.683594	2864.209717	14.772795
369.174438	1274.696533	12095.900391	2856.494629	14.617579
369.619141	1280.911377	12159.336914	2865.281250	14.564330
370.063812	1277.482422	12243.558594	2877.710938	14.592535
370.508453	1274.482056	12376.214844	2899.355957	14.636219
370.953094	1273.839355	12490.655273	2912.000000	14.604506
371.397614	1274.267944	12632.096680	2936.002441	14.630740
371.842133	1259.909302	12781.255859	2954.647217	14.709547
372.286652	1257.551880	12907.696289	2994.079590	14.905632
372.731140	1256.694702	13051.924805	3017.224854	14.925780
373.175537	1270.838989	13258.944336	3054.085205	14.875130
373.619904	1272.553467	13473.464844	3085.588379	14.859832
374.064270	1271.910645	13682.413086	3118.163330	14.876535
374.508606	1267.838501	13869.931641	3146.237549	14.905454
374.952881	1276.625122	13986.300781	3159.953125	14.818065
375.397095	1280.482666	14039.449219	3158.667236	14.720507
375.841339	1278.768188	14031.734375	3154.809570	14.710629
376.285522	1278.339600	14003.446289	3151.380615	14.719256
376.729645	1285.626099	13951.369141	3144.736816	14.678260
377.173706	1286.269043	13911.079102	3127.592773	14.584961
377.617767	1289.269287	13841.000977	3109.376465	14.500846
378.061798	1281.768677	13733.847656	3078.945068	14.432741
378.505768	1285.197510	13602.049805	3068.015625	14.474625
378.949738	1286.697754	13502.183594	3060.300537	14.519298
379.393677	1288.412231	13452.034180	3033.940430	14.350398
379.837524	1279.839966	13453.962891	3025.153809	14.336259
380.281372	1277.268311	13504.753906	3032.011719	14.350812
380.725189	1271.481934	13621.336914	3041.655518	14.333557
381.168976	1271.910645	13763.850586	3047.870361	14.216846
381.612701	1272.339111	13877.218750	3054.085205	14.135367
382.056396	1267.838623	13964.227539	3053.442383	14.063871
382.500031	1263.552612	14060.665039	3063.729004	14.067052
382.943665	1253.908691	14172.747070	3074.015869	14.088784
383.387238	1241.693237	14283.759766	3082.802490	14.116699
383.830811	1239.550171	14380.840820	3087.946045	14.065557
384.274323	1243.407715	14471.062500	3111.305420	14.121156
384.717804	1253.265747	14535.140625	3124.806396	14.090937
385.161224	1257.766235	14591.502930	3124.163818	13.997559
385.604645	1267.838745	14652.579102	3140.022705	13.987451
386.048035	1270.196167	14694.800781	3142.165771	13.944319
386.491333	1273.196411	14733.589844	3152.023682	13.958190
386.934631	1280.482910	14793.165039	3174.525635	14.016779
387.377869	1283.697388	14899.034180	3193.599121	14.027576
387.821136	1291.198120	15061.907227	3215.886963	13.976686
388.264282	1289.697876	15221.350586	3231.103027	13.935211
388.707428	1285.197510	15348.005859	3239.031982	13.893629
389.150543	1284.554565	15409.083984	3243.532715	13.869334
389.593597	1281.982910	15450.447266	3247.818848	13.874728
390.036621	1283.268799	15476.377930	3252.104736	13.871773
390.479614	1274.267822	15495.235352	3258.962646	13.956117
390.922638	1275.339478	15529.522461	3276.106934	14.036353
391.365509	1272.767700	15553.096680	3286.179688	14.099198
391.808411	1268.481567	15510.665039	3278.893066	14.115893
392.251251	1266.124390	15384.868164	3258.319580	14.110286
392.694092	1260.552368	15144.202148	3234.746094	14.219559
393.136871	1278.125366	14917.678711	3211.600830	14.175504
393.579590	1276.839600	14659.868164	3187.169678	14.274274
394.022308	1282.197388	14502.137695	3171.525635	14.291504
394.464966	1280.482788	14349.980469	3154.809570	14.341230
394.907562	1277.911133	14197.393555	3141.522461	14.424814
395.350159	1283.054565	14034.947266	3111.305420	14.337094
395.792755	1278.339722	13871.002930	3093.518066	14.414571
396.235229	1279.197021	13707.488281	3070.586914	14.413807
396.677704	1277.911133	13620.481445	3056.228271	14.407997
397.120148	1278.339722	13581.477539	3060.514648	14.485532
397.562561	1284.340332	13581.262695	3066.729492	14.494596
398.004944	1268.481689	13599.049805	3068.015381	14.594086
398.447235	1269.338745	13650.483398	3081.945313	14.640057
398.889557	1265.909912	13692.274414	3095.660889	14.724750
399.331818	1265.910034	13750.349609	3105.733398	14.736932
399.774017	1266.338501	13865.431641	3138.522461	14.859673
400.216187	1272.124878	13987.586914	3175.597412	14.969748
400.658356	1277.268188	14107.170898	3200.885254	14.993233
401.100433	1273.196289	14282.687500	3223.173340	14.988880
401.542511	1280.482788	14412.128906	3253.176514	15.022440
401.984558	1283.911621	14502.996094	3273.750000	15.052771
402.426575	1286.911987	14612.934570	3291.323242	15.041332
402.868500	1292.483887	14647.866211	3317.896973	15.165519
403.310394	1297.841675	14731.231445	3336.327393	15.174768
403.752289	1296.770020	14748.375977	3331.184326	15.123952
404.194153	1295.484253	14785.238281	3351.971924	15.244813
404.635956	1301.699219	14776.021484	3353.257813	15.225691
405.077698	1295.484253	14765.305664	3359.043945	15.319874
405.519440	1290.983887	14726.730469	3371.045410	15.481548
405.961090	1288.840698	14687.511719	3379.188965	15.601160
406.402740	1281.554199	14696.727539	3392.047119	15.732133
406.844391	1282.197144	14714.514648	3409.834961	15.839692
407.285980	1283.054443	14750.089844	3437.480469	15.997775
407.727509	1284.554565	14824.454102	3446.266602	15.965494
408.168976	1283.483154	14812.668945	3469.625977	16.158716
408.610474	1285.411865	14872.246094	3504.772461	16.334641
409.051910	1282.411499	14869.458984	3522.988281	16.490534
409.493317	1276.625366	14919.821289	3541.418945	16.600168
409.934631	1274.482300	15000.828125	3560.277588	16.652615
410.375946	1276.625244	15052.261719	3573.350830	16.672373
410.817230	1281.554199	15117.410156	3594.353027	16.715981
411.258453	1283.268677	15170.346680	3606.354004	16.728395
411.699677	1282.411499	15314.144531	3633.785156	16.757542
412.140839	1283.697388	15455.802734	3658.644531	16.757900
412.581940	1284.554688	15650.393555	3695.934326	16.785513
413.023010	1285.411865	15910.347656	3747.367432	16.833958
413.464081	1282.411499	16200.089844	3804.801758	16.908731
413.905090	1288.626465	16581.556641	3867.379639	16.862389
414.346069	1284.768921	16986.593750	3933.171875	16.866846
414.786987	1292.055420	17425.708984	4004.321777	16.811235
415.227875	1294.841309	17962.548828	4085.115479	16.740601
415.668762	1297.198730	18507.957031	4175.981445	16.726646
416.109558	1303.413574	19067.083984	4264.275391	16.668076
416.550323	1305.770996	19641.000000	4342.068848	16.559914
416.991119	1302.342163	20231.841797	4437.863770	16.564207
417.431793	1304.270874	20884.623047	4536.659668	16.508327
417.872437	1307.699707	21492.181641	4623.882324	16.429367
418.313080	1313.485962	22071.880859	4701.032715	16.318926
418.753662	1308.342651	22547.423828	4751.823242	16.212944
419.194214	1315.629028	22913.888672	4811.615234	16.186426
419.634705	1313.057495	23169.558594	4853.833008	16.200102
420.075226	1307.913940	23412.794922	4892.193848	16.214880
420.515656	1303.413574	23623.888672	4921.125488	16.208042
420.956055	1300.627563	23769.617188	4950.485840	16.243980
421.396393	1293.555542	23793.619141	4956.700684	16.280598
421.836700	1292.055420	23701.468750	4949.199707	16.319679
422.276978	1285.840454	23483.732422	4926.054688	16.398918
422.717194	1288.412109	23215.207031	4881.907227	16.388601
423.157440	1278.982666	22872.744141	4838.402832	16.483557
423.597626	1288.197876	22581.501953	4809.471680	16.537001
424.037720	1288.626465	22217.394531	4763.609863	16.603861
424.477783	1287.340576	21858.429688	4718.177246	16.677954
424.917847	1288.626465	21443.103516	4664.171875	16.748365
425.357880	1283.911743	20996.486328	4596.021484	16.802015
425.797882	1276.196777	20522.656250	4524.872559	16.879343
426.237793	1273.625000	20086.328125	4488.439941	17.088533
426.677673	1278.768433	19771.511719	4437.649414	17.081732
427.117554	1285.411865	19410.189453	4378.715332	17.066711
427.557343	1274.910767	19131.376953	4332.425293	17.122730
427.997131	1273.625000	18880.207031	4293.635742	17.152737
428.436890	1262.909668	18644.255859	4265.562012	17.275143
428.876587	1261.838013	18556.392578	4245.202637	17.250313
429.316223	1264.195435	18537.320313	4228.700684	17.162531
429.755859	1270.196045	18559.177734	4231.058105	17.125715
430.195465	1270.196167	18580.394531	4245.845215	17.190147
430.634979	1275.125244	18684.548828	4264.061035	17.168493
431.074493	1278.339844	18748.625000	4261.061035	17.073111
431.513947	1275.339478	18760.626953	4258.060547	17.058462
431.953430	1266.981567	18838.205078	4288.492188	17.195791
432.392792	1274.267944	18915.353516	4311.422852	17.216372
432.832153	1275.982422	19022.937500	4332.425293	17.222351
433.271454	1284.768921	19150.236328	4351.927246	17.168083
433.710693	1274.482300	19232.314453	4363.499512	17.201504
434.149963	1278.982544	19315.039063	4379.786621	17.192251
434.589172	1267.624390	19430.548828	4399.931641	17.245611
435.028320	1271.696167	19601.351563	4433.792480	17.251257
435.467407	1267.410034	19746.652344	4451.793457	17.232218
435.906494	1279.197021	19944.029297	4472.152832	17.106802
436.345551	1272.767700	20131.332031	4509.442383	17.162891
436.784546	1279.625488	20388.929688	4535.587891	17.038624
437.223511	1283.697388	20654.455078	4572.020020	16.975706
437.662415	1293.555542	20916.550781	4625.810547	16.981377
438.101318	1289.055176	21145.218750	4659.671387	16.975163
438.540161	1299.770386	21362.095703	4690.103027	16.899000
438.978912	1295.698486	21467.750000	4713.462891	16.943069
439.417725	1301.056152	21528.398438	4721.392090	16.909468
439.856445	1299.984619	21527.755859	4706.604492	16.841301
440.295135	1307.056885	21544.255859	4715.819336	16.844042
440.733765	1297.413086	21520.683594	4731.249512	16.979630
441.172394	1298.270386	21544.900391	4717.105957	16.885948
441.610962	1302.556519	21511.683594	4716.462402	16.892891
442.049469	1291.412476	21547.472656	4718.605957	16.919348
442.487946	1285.411865	21584.976563	4708.961914	16.865141
442.926422	1290.126465	21652.267578	4717.534668	16.832258
443.364807	1286.697632	21701.558594	4723.749512	16.836027
443.803192	1284.340210	21873.216797	4738.965332	16.779083
444.241516	1284.554688	21959.583984	4747.323242	16.748554
444.679810	1287.769287	22089.236328	4772.825684	16.753897
445.118073	1289.055054	22135.742188	4771.753906	16.706245
445.556274	1293.769653	22157.388672	4772.611328	16.674202
445.994415	1296.770142	22121.597656	4777.540527	16.714521
446.432587	1301.056274	22079.164063	4765.539063	16.673717
446.870667	1308.556885	21926.794922	4737.250488	16.629421
447.308716	1311.557373	21692.126953	4699.961426	16.625658
447.746735	1312.628906	21375.597656	4638.455078	16.576939
448.184692	1312.200195	21141.359375	4600.737305	16.584349
448.622620	1320.343872	20884.835938	4550.375488	16.509663
449.060516	1330.202026	20645.667969	4524.229980	16.536116
449.498383	1335.130981	20411.216797	4479.010742	16.480740
449.936188	1338.345581	20185.767578	4441.507324	16.464647
450.373993	1336.845459	19983.031250	4394.789063	16.399836
450.811707	1339.202881	19770.011719	4355.570801	16.365902
451.249420	1337.274170	19529.130859	4313.137695	16.358217
451.687042	1335.988281	19324.039063	4280.349121	16.368427
452.124664	1330.844849	19226.312500	4255.274902	16.341738
452.562225	1326.130127	19207.240234	4263.418457	16.426767
452.999756	1326.773071	19164.167969	4258.917969	16.438190
453.437256	1325.701538	19117.234375	4274.348145	16.573313
453.874725	1325.915894	19121.304688	4253.346680	16.450500
454.312164	1329.773315	19167.810547	4252.060547	16.382336
454.749512	1327.201660	19292.107422	4264.275391	16.348951
455.186829	1328.273193	19519.486328	4285.277344	16.255123
455.624115	1326.344482	19844.162109	4332.424805	16.233448
456.061401	1326.130127	20315.423828	4395.216797	16.162195
456.498596	1333.845093	20764.611328	4443.221680	16.002337
456.935791	1338.131348	21224.513672	4496.798340	15.883567
457.372894	1340.274414	21545.328125	4543.517090	15.853670
457.810028	1338.559937	21741.205078	4560.662109	15.792571
458.247070	1338.774292	21838.929688	4565.376953	15.739405
458.684052	1340.917236	21861.429688	4575.663574	15.763478
459.121033	1331.487793	21751.062500	4572.448730	15.871834
459.557953	1331.273560	21668.982422	4568.376465	15.916754
459.994873	1335.131104	21431.316406	4555.518066	16.024866
460.431702	1331.487793	21123.144531	4514.585938	16.083031
460.868530	1334.059448	20730.533203	4465.937988	16.146637
461.305298	1322.486938	20353.783203	4418.791016	16.269539
461.742035	1326.987427	19928.382813	4362.427734	16.318348
462.178741	1327.844604	19668.857422	4323.209961	16.331514
462.615387	1335.559692	19433.763672	4308.422363	16.426287
463.051971	1336.202637	19369.257813	4295.992676	16.413137
463.488586	1334.059570	19344.398438	4299.422363	16.464779
463.925079	1343.917725	19408.689453	4305.422363	16.393812
464.361572	1345.203491	19421.333984	4314.637695	16.427376
464.798035	1345.846313	19477.054688	4315.495117	16.378658
465.234406	1356.775879	19533.632813	4320.423828	16.304512
465.670776	1356.132935	19528.488281	4318.923828	16.303837
466.107117	1368.134155	19497.199219	4328.353516	16.328583
466.543396	1366.848511	19441.693359	4342.711914	16.464115
466.979645	1370.491577	19356.398438	4345.712402	16.541956
467.415863	1373.063354	19340.539063	4348.498047	16.560114
467.851990	1371.777466	19219.671875	4358.784668	16.735909
468.288116	1367.920044	19158.595703	4365.642578	16.849964
468.724182	1360.847900	19088.945313	4352.569824	16.875595
469.160248	1367.277100	19075.443359	4364.785156	16.927265
469.596252	1361.919434	19101.804688	4378.072266	17.002100
470.032196	1359.990723	19163.308594	4404.432617	17.100418
470.468109	1358.490479	19242.816406	4441.721680	17.239851
470.903992	1352.275513	19348.041016	4462.509766	17.283146
471.339844	1346.060669	19473.839844	4500.656250	17.401997
471.775604	1346.703491	19566.205078	4519.515137	17.414370
472.211395	1340.917236	19719.863281	4555.519043	17.490677
472.647095	1339.417114	19909.953125	4582.521484	17.463711
473.082794	1336.845337	20073.039063	4612.738281	17.484304
473.518402	1337.488403	20299.777344	4678.530762	17.619406
473.954010	1337.274048	20491.367188	4721.820313	17.670094
474.389557	1338.131348	20781.966797	4770.468262	17.652571
474.825073	1338.988770	21078.998047	4836.474609	17.717751
475.260529	1347.346680	21443.746094	4904.837891	17.702133
475.695923	1350.132568	21887.576172	4983.274414	17.690332
476.131348	1359.347656	22459.130859	5075.854980	17.613960
476.566681	1356.990356	23277.570313	5212.583008	17.588917
477.001984	1361.276367	24234.664063	5368.812500	17.520519
477.437256	1364.491089	25368.773438	5576.689941	17.547697
477.872467	1375.634888	26711.619141	5808.998535	17.498289
478.307648	1384.207275	28097.970703	6059.523438	17.501526
478.742767	1382.921387	29568.970703	6321.834473	17.522545
479.177887	1384.635864	31119.267578	6613.291992	17.584400
479.612946	1385.707397	32968.949219	6939.252930	17.583836
480.047943	1381.206909	35273.386719	7348.792480	17.607559
480.482941	1382.492676	37874.214844	7840.412109	17.696943
480.917847	1384.635864	40468.187500	8346.819336	17.813591
481.352722	1385.064575	42709.406250	8762.145508	17.851662
481.787598	1385.921753	44388.070313	9094.535156	17.926111
482.222382	1386.136230	45424.246094	9297.483398	17.964775
482.657166	1380.778442	45985.296875	9428.639648	18.042704
483.091888	1375.206421	46336.332031	9511.362305	18.095980
483.526581	1369.848755	46664.433594	9564.724609	18.092396
483.961212	1368.777222	46960.609375	9629.231445	18.118277
484.395844	1367.705566	47043.546875	9670.806641	18.178322
484.830353	1365.776733	46581.285156	9610.158203	18.233526
485.264893	1361.062134	45593.757813	9433.354492	18.249605
485.699371	1351.847046	44268.058594	9163.969727	18.203197
486.133820	1356.347412	42848.277344	8936.804688	18.269714
486.568176	1351.203979	41570.152344	8725.926758	18.336437
487.002533	1356.561646	40676.066406	8563.054688	18.328037
487.436859	1356.132935	40031.214844	8441.970703	18.321455
487.871094	1355.704346	39637.316406	8375.964844	18.338467
488.305359	1360.847778	39244.703125	8332.674805	18.403162
488.739502	1357.418823	38695.011719	8238.166016	18.428469
489.173676	1353.989990	37811.421875	8066.078125	18.410753
489.607788	1347.775146	36654.597656	7879.416016	18.499655
490.041840	1352.275513	35451.050781	7668.966797	18.524689
490.475861	1360.204956	34261.218750	7466.661133	18.560083
490.909851	1354.632935	33166.109375	7266.927734	18.585415
491.343750	1351.418335	32204.300781	7075.766113	18.553688
491.777649	1346.060669	31310.861328	6913.964355	18.581482
492.211517	1347.132324	30367.050781	6741.875488	18.589794
492.645294	1344.774902	29298.732422	6536.355957	18.571901
493.079071	1349.061035	28157.123047	6319.262695	18.539951
493.512787	1356.561768	27055.798828	6125.958008	18.558514
493.946503	1359.347778	26125.279297	5961.370605	18.582071
494.380096	1363.205200	25440.568359	5804.069824	18.444149
494.813751	1357.847656	24919.375000	5698.202148	18.421364
495.247284	1358.919067	24580.343750	5633.910156	18.409685
495.680786	1363.419434	24319.101563	5574.547363	18.344601
496.114258	1366.205444	24093.867188	5531.257324	18.325914
496.547699	1361.490723	23849.554688	5464.607910	18.245754
496.981079	1358.276123	23636.105469	5425.818359	18.258251
497.414429	1359.562012	23356.433594	5375.670410	18.257635
497.847717	1358.490356	23040.761719	5312.664551	18.236900
498.280975	1355.918701	22668.294922	5241.514648	18.231640
498.714203	1358.061646	22316.617188	5176.579590	18.219378
499.147369	1356.561523	22036.949219	5113.358887	18.165993
499.580505	1359.347534	21763.492188	5061.711426	18.145155
500.013611	1351.632690	21544.042969	5010.491699	18.119970
500.446655	1343.917603	21364.667969	4941.913574	17.971334
500.879639	1344.560425	21254.513672	4896.479980	17.839918
501.312653	1346.703613	21126.789063	4872.906250	17.827034
501.745544	1347.989380	21057.781250	4840.332031	17.718822
502.178436	1347.560669	21010.632813	4806.257324	17.589809
502.611267	1339.417114	21002.060547	4783.755371	17.517170
503.044037	1334.059326	20992.632813	4761.039063	17.432493
503.476807	1335.345215	21000.345703	4752.895020	17.378845
503.909515	1337.273926	21012.775391	4743.036621	17.309662
504.342194	1335.559692	21068.923828	4732.750000	17.215466
504.774841	1337.916870	21096.355469	4713.462402	17.084068
505.207428	1340.274292	21137.931641	4715.391113	17.048059
505.639954	1346.489258	21188.937500	4717.534668	16.989059
506.072449	1350.561035	21272.517578	4710.890625	16.867468
506.504852	1345.846313	21377.312500	4712.605469	16.807352
506.937286	1346.274902	21464.750000	4722.891602	16.783661
507.369690	1339.845703	21580.904297	4735.536133	16.776249
507.802032	1343.274658	21727.917969	4734.250000	16.634951
508.234314	1335.130981	21829.927734	4714.105469	16.486988
508.666504	1333.202271	21917.150391	4724.606445	16.475967
509.098724	1337.274170	22009.300781	4725.249023	16.389175
509.530853	1329.987793	22067.164063	4726.963379	16.381090
509.962952	1329.344849	22113.882813	4724.820313	16.336546
510.395050	1327.844727	22136.171875	4716.462402	16.284910
510.827118	1323.987183	22148.386719	4705.318359	16.237350
511.259125	1327.201660	22114.310547	4679.387207	16.126270
511.691040	1322.701294	22125.669922	4658.599609	16.035685
512.122925	1320.129517	22127.814453	4633.955078	15.925970
512.554810	1314.557617	22158.246094	4616.381348	15.840881
512.986572	1313.485962	22254.041016	4609.737793	15.740996
513.418396	1305.556641	22339.121094	4588.093262	15.606183
513.850098	1297.627319	22490.207031	4582.306641	15.499194
514.281799	1300.841919	22679.654297	4587.878906	15.375209
514.713440	1290.983887	22893.314453	4602.879883	15.331198
515.145020	1288.197998	23195.917969	4614.023926	15.181067
515.576599	1280.911499	23530.666016	4636.526367	15.081581
516.008057	1281.768677	23812.265625	4668.029297	15.029676
516.439575	1285.197632	24009.855469	4673.387207	14.909749
516.870972	1299.341675	24150.654297	4657.957031	14.697691
517.302368	1302.127808	24205.091797	4656.885254	14.647698
517.733704	1304.270874	24221.806641	4636.312012	14.539265
518.165039	1311.557373	24210.445313	4613.595215	14.420079
518.596252	1314.557617	24135.439453	4588.949707	14.348228
519.027466	1322.272583	24107.150391	4560.875977	14.213829
519.458618	1326.130127	24073.718750	4531.301270	14.090158
519.889771	1315.843384	24007.498047	4516.300293	14.104115
520.320862	1319.915161	23986.925781	4497.869141	14.020173
520.751892	1321.415405	24109.724609	4475.581543	13.841159
521.182922	1323.772705	24462.470703	4502.583984	13.738073
521.613831	1308.342651	24959.019531	4555.732422	13.730641
522.044739	1302.985107	25759.455078	4647.027344	13.673446
522.475586	1298.484741	26723.193359	4762.109863	13.623067
522.906372	1289.483643	27835.445313	4901.409668	13.606311
523.337219	1287.340698	28954.982422	5031.279297	13.531831
523.767944	1277.482422	29994.158203	5162.648926	13.529305
524.198669	1275.982300	31165.341797	5295.090820	13.446619
524.629333	1276.410889	32463.185547	5433.533203	13.329760
525.059875	1274.267822	33978.976563	5631.337891	13.322455
525.490356	1268.481567	35615.636719	5856.360352	13.357376
525.920898	1258.623535	37035.851563	6043.664063	13.374543
526.351379	1266.338501	38145.531250	6196.465332	13.368317
526.781860	1275.125000	38706.371094	6260.328613	13.318295
527.212219	1277.482544	38837.097656	6273.615723	13.301876
527.642639	1280.482910	38631.363281	6235.468750	13.266048
528.072876	1276.196655	38241.328125	6187.035645	13.285057
528.503113	1271.053223	37809.710938	6122.957520	13.278825
528.933350	1273.410767	37202.367188	6039.163574	13.264379
529.363525	1278.339722	36535.015625	5957.941895	13.272953
529.793640	1272.982056	35669.433594	5842.430664	13.284651
530.223694	1275.768188	34654.257813	5689.415527	13.223030
530.653748	1272.553467	33681.523438	5538.329590	13.162333
531.083679	1269.553223	32736.425781	5397.529785	13.118484
531.513672	1262.481079	31939.205078	5284.375977	13.110575
531.943542	1264.838379	31288.142578	5205.082520	13.123952
532.373413	1258.409180	30723.873047	5132.646484	13.148400
532.803284	1260.552246	30339.623047	5075.212891	13.118235
533.233093	1264.838501	30037.019531	5019.921875	13.051090
533.662781	1262.480957	29841.787109	4989.061035	13.039434
534.092468	1254.123169	29496.751953	4931.412598	13.020351
534.522095	1252.194336	29079.283203	4866.263184	12.987592
534.951721	1251.337036	28568.587891	4798.541504	12.985218
535.381226	1252.408691	28059.611328	4735.107422	12.991652
535.810730	1254.123047	27712.435547	4680.030273	12.948321
536.240234	1262.480957	27510.773438	4642.955078	12.878834
536.669678	1255.408813	27493.843750	4619.596191	12.821601
537.099060	1262.266724	27725.724609	4641.026855	12.767645
537.528381	1268.052856	28103.970703	4676.387207	12.700644
537.957703	1268.910156	28585.945313	4750.966309	12.746830
538.386841	1272.553345	29040.919922	4830.045410	12.811312
538.816040	1283.268677	29480.037109	4891.337402	12.796037
539.245239	1286.054565	29793.998047	4932.698242	12.791676
539.674377	1283.697266	29965.011719	4976.630859	12.875748
540.103455	1289.483643	30020.517578	5000.205078	12.915378
540.532471	1284.769043	29921.720703	5004.919434	12.990735
540.961426	1276.196777	29739.560547	4984.774902	13.029304
541.390381	1280.697144	29391.095703	4951.343262	13.057965
541.819275	1284.340332	28836.470703	4883.193359	13.061977
542.248108	1277.053833	28082.542969	4797.899414	13.134794
542.676880	1274.267944	27148.810547	4672.744141	13.134439
543.105713	1277.911255	26128.705078	4535.373535	13.108083
543.534424	1278.553955	25120.820313	4420.076660	13.176276
543.963074	1274.053589	24218.375000	4305.208496	13.210915
544.391663	1272.338989	23424.798828	4187.125488	13.157846
544.820251	1269.767456	22708.585938	4087.901611	13.145007
545.248779	1275.768066	22079.595703	3998.320557	13.086786
545.677246	1275.339355	21497.539063	3931.885742	13.136783
546.105713	1275.553711	20943.341797	3870.593994	13.194367
546.534119	1272.982056	20472.078125	3812.302490	13.226250
546.962524	1272.553467	20003.820313	3750.582031	13.229369
547.390747	1276.196655	19546.060547	3700.434326	13.269053
547.819031	1274.482300	19097.515625	3646.857666	13.310728
548.247253	1266.124146	18666.117188	3582.565674	13.312887
548.675476	1271.267578	18282.935547	3528.989014	13.271605
549.103577	1273.196289	17947.759766	3488.699463	13.286724
549.531677	1276.625122	17663.804688	3453.124756	13.281721
549.959717	1265.052612	17494.931641	3428.479492	13.329901
550.387695	1262.909668	17334.628906	3400.191162	13.298400
550.815674	1260.980835	17264.550781	3374.474121	13.206386
551.243530	1259.480835	17160.181641	3359.258545	13.205567
551.671448	1260.338013	17044.455078	3351.543213	13.248794
552.099304	1257.123413	16955.947266	3329.254883	13.199277
552.527039	1260.552246	16892.728516	3313.182129	13.130801
552.954834	1260.337891	16838.080078	3290.894287	13.034986
553.382446	1256.480347	16708.427734	3267.535156	13.014895
553.810120	1257.337646	16599.345703	3250.176025	12.989424
554.237671	1248.979614	16518.335938	3229.817139	12.972632
554.665222	1259.266357	16380.535156	3224.245117	12.994801
555.092712	1259.909302	16253.880859	3203.243164	12.960768
555.520203	1259.909302	16159.584961	3186.098389	12.927725
555.947632	1264.409668	16086.292969	3164.239014	12.817733
556.375061	1268.481689	16053.933594	3144.951416	12.691324
556.802307	1267.195801	16050.290039	3134.236084	12.629564
557.229614	1259.052124	16025.428711	3131.450195	12.680145
557.656799	1260.980957	16035.715820	3135.950684	12.690378
558.083984	1271.053223	16077.505859	3141.522705	12.632799
558.511169	1267.838745	16119.938477	3124.806885	12.503068
558.938232	1281.340088	16143.728516	3123.520996	12.394918
559.365356	1280.697144	16173.944336	3112.805664	12.301605
559.792297	1282.625854	16252.378906	3113.448486	12.230146
560.219238	1283.268677	16262.453125	3120.092041	12.262506
560.646179	1284.983154	16287.099609	3140.451416	12.368044
561.073059	1277.696777	16320.531250	3131.235840	12.321741
561.499939	1282.625854	16338.105469	3135.521973	12.307121
561.926697	1291.412354	16408.398438	3137.879150	12.214517
562.353455	1286.269043	16445.044922	3147.308838	12.276979
562.780151	1283.054565	16539.552734	3167.453857	12.351454
563.206726	1281.982910	16607.056641	3194.242188	12.477977
563.633301	1278.339722	16671.562500	3204.314697	12.511837
564.059875	1276.625244	16723.210938	3207.743652	12.501911
564.486450	1280.482788	16749.785156	3221.887451	12.550046
564.912903	1267.410034	16798.861328	3229.388184	12.632291
565.339355	1258.837769	16860.798828	3228.316650	12.623278
565.765747	1262.052368	16878.798828	3248.032959	12.716993
566.192017	1256.265991	16894.658203	3257.676758	12.798059
566.618347	1242.764648	16901.087891	3252.533691	12.835149
567.044495	1246.193604	16913.945313	3251.461914	12.798698
567.470703	1238.907349	16888.230469	3238.603271	12.778162
567.896912	1232.906616	16857.156250	3221.673340	12.728718
568.322998	1235.264038	16855.011719	3232.817139	12.788638
568.749023	1232.692261	16895.515625	3249.318848	12.875243
569.175049	1227.763184	16947.164063	3268.606445	12.982959
569.600952	1234.192383	17001.169922	3287.250977	13.021256
570.026917	1238.692871	17033.742188	3302.681152	13.067312
570.452759	1239.121582	17052.601563	3306.324219	13.072408
570.878601	1244.693481	17057.746094	3311.467285	13.070050
571.304443	1250.479858	17033.097656	3320.897461	13.118340
571.730164	1259.909302	16988.738281	3330.755371	13.165927
572.155823	1262.481079	16913.087891	3351.114258	13.345383
572.581482	1272.553589	16875.154297	3365.687256	13.415288
573.007080	1263.123901	16746.787109	3347.042725	13.458824
573.432556	1267.624390	16575.769531	3343.828125	13.562737
573.858093	1271.053345	16357.605469	3327.755371	13.632686
574.283508	1280.697144	16124.225586	3314.682617	13.702844
574.708984	1277.911255	15855.055664	3297.109375	13.851809
575.134399	1275.125122	15616.103516	3299.467041	14.115787
575.559631	1278.125488	15369.650391	3290.680420	14.282023
575.984924	1281.982910	15122.340820	3283.179443	14.459139
576.410156	1276.625122	14874.602539	3274.607178	14.693230
576.835327	1283.268677	14635.006836	3255.533691	14.771597
577.260437	1284.340332	14335.193359	3250.176025	15.062890
577.685547	1283.268799	14102.668945	3262.605713	15.440167
578.110657	1275.339478	13871.217773	3255.747803	15.722670
578.535645	1280.482788	13665.269531	3260.462646	15.987193
578.960571	1275.768066	13476.037109	3274.606934	16.383564
579.385498	1276.411011	13351.953125	3294.109131	16.708965
579.810303	1284.126099	13192.509766	3315.539795	17.058685
580.235107	1273.839355	13095.000000	3335.898682	17.443798
580.659912	1265.910034	12982.059570	3357.114990	17.848911
581.084656	1259.480835	12880.477539	3402.762695	18.443182
581.509338	1253.480347	12776.325195	3433.837402	18.922037
581.933899	1245.765137	12739.035156	3480.984375	19.448071
582.358521	1244.479370	12664.886719	3522.774170	19.949331
582.782959	1244.693604	12610.452148	3576.350830	20.514751
583.207520	1239.550171	12568.018555	3632.070557	21.119539
583.632019	1236.764160	12553.233398	3686.933350	21.651358
584.056396	1243.407715	12499.227539	3753.368652	22.299227
584.480774	1234.406860	12516.799805	3817.231445	22.892527
584.905029	1244.693481	12492.582031	3906.168945	23.662001
585.329285	1251.337036	12512.299805	4007.750732	24.477602
585.753418	1253.694458	12519.584961	4073.328369	25.028059
586.177612	1257.551880	12548.946289	4164.836914	25.747795
586.601746	1267.410156	12538.659180	4251.203125	26.472603
587.025818	1273.839355	12568.018555	4345.497559	27.196825
587.449890	1281.983032	12593.092773	4436.149902	27.885567
587.873901	1279.625610	12599.950195	4543.731445	28.834032
588.297729	1278.553955	12597.165039	4629.239746	29.603329
588.721680	1272.767700	12624.809570	4707.033691	30.252409
589.145447	1277.911133	12609.593750	4804.114258	31.118090
589.569275	1264.624146	12607.237305	4903.981445	32.085705
589.993042	1265.695801	12618.594727	4989.489746	32.800381
590.416687	1271.053345	12638.524414	5100.071777	33.683998
590.840393	1269.553223	12652.456055	5206.153809	34.583450
591.263916	1269.124512	12710.105469	5314.593262	35.359459
591.687561	1263.338257	12745.250977	5429.460938	36.284218
592.111023	1263.338379	12786.397461	5557.831055	37.268688
592.534485	1264.838379	12842.975586	5652.125488	37.892860
592.957886	1268.910278	12908.553711	5781.566895	38.769714
593.381226	1266.124146	12993.631836	5934.153320	39.804104
593.804626	1265.052734	13093.712891	6071.953125	40.637741
594.227905	1277.268311	13228.941406	6221.753418	41.370655
594.651062	1271.053345	13283.589844	6361.481445	42.375965
595.074280	1266.767212	13314.235352	6492.208984	43.373779
595.497375	1262.695313	13300.090820	6599.576172	44.335842
595.920471	1257.552002	13246.084961	6690.014160	45.313816
596.343567	1260.338013	13179.652344	6754.520020	46.094784
596.766541	1256.051758	13075.712891	6819.240234	47.067242
597.189514	1259.480713	12979.702148	6892.962402	48.066338
597.612366	1262.052368	12898.050781	6948.895508	48.872845
598.035278	1265.695679	12761.752930	6996.043457	49.846199
598.458008	1262.481079	12658.671875	7059.906738	50.871613
598.880737	1250.694092	12509.084961	7110.482910	52.048195
599.303528	1246.407959	12425.077148	7167.703125	52.969589
599.726135	1244.907715	12391.430664	7224.066895	53.641472
600.148804	1255.194580	12434.291016	7336.791016	54.401505
600.571411	1255.408936	12496.655273	7456.802734	55.166424
600.993835	1252.622925	12604.878906	7611.746582	56.016388
601.416382	1252.622925	12754.465820	7784.906250	56.793362
601.838684	1248.336792	12901.266602	7990.640625	57.859303
602.261169	1246.408081	13045.922852	8190.803223	58.853226
602.683472	1234.621216	13196.581055	8356.461914	59.537407
603.105774	1235.906982	13291.731445	8502.405273	60.273754
603.528015	1246.408081	13376.170898	8635.275391	60.915184
603.950134	1255.408936	13407.672852	8739.214844	61.583633
604.372314	1256.909058	13416.459961	8852.155273	62.463211
604.794434	1248.979614	13350.667969	8907.874023	63.287819
605.216431	1244.479248	13292.162109	8977.953125	64.190552
605.638489	1253.694458	13206.438477	9042.245117	65.161194
606.060425	1255.194580	13128.859375	9070.318359	65.818970
606.482361	1253.265747	13070.997070	9102.250977	66.417023
606.904236	1253.051636	13005.418945	9156.469727	67.249580
607.325928	1263.552612	12957.627930	9223.547852	68.068619
607.747742	1268.053101	12906.409180	9276.695313	68.812485
608.169434	1262.695313	12866.761719	9300.913086	69.270699
608.591125	1256.694824	12816.615234	9372.919922	70.210045
609.012756	1262.695313	12744.821289	9403.994141	70.904106
609.434326	1262.266724	12691.031250	9444.069336	71.589561
609.855896	1268.267090	12614.094727	9459.500000	72.195992
610.277283	1267.410034	12535.444336	9442.784180	72.553688
610.698792	1268.695801	12415.217773	9423.067383	73.156197
611.120056	1267.410034	12265.203125	9361.561523	73.597961
611.541382	1263.981201	12084.113281	9265.336914	73.948776
611.962708	1262.909668	11918.027344	9193.758789	74.432304
612.383972	1252.622925	11780.656250	9141.253906	74.929771
612.805176	1254.337402	11651.429688	9098.392578	75.444702
613.226318	1251.765747	11557.777344	9035.600586	75.527130
613.647339	1251.551514	11497.126953	9010.527344	75.730011
614.068359	1260.123779	11435.835938	8984.809570	75.912971
614.489380	1251.122925	11397.475586	8971.094727	76.086174
614.910400	1256.909302	11354.613281	8971.094727	76.395439
615.331299	1260.123901	11310.895508	8979.666016	76.805466
615.752136	1262.052490	11274.892578	8982.666992	77.107140
616.172974	1267.195801	11253.247070	9002.169922	77.457787
616.593628	1267.624390	11206.958008	9000.026367	77.795975
617.014404	1274.053589	11165.595703	9003.669922	78.143692
617.435059	1270.624756	11087.159180	8994.454102	78.681831
617.855652	1275.553711	11029.296875	8997.454102	79.168587
618.276245	1267.624390	10962.647461	8968.952148	79.435883
618.696716	1257.337646	10904.141602	8960.807617	79.855148
619.117249	1270.624634	10828.920898	8938.520508	80.222420
619.537598	1260.123535	10753.912109	8917.947266	80.661407
619.957947	1254.337280	10715.979492	8904.230469	80.851639
620.378235	1256.266113	10654.045898	8895.873047	81.291618
620.798523	1251.551270	10585.039063	8889.015625	81.828613
621.218811	1251.765747	10534.034180	8880.014648	82.180870
621.639038	1257.766357	10482.599609	8859.012695	82.399826
622.059082	1264.195435	10458.168945	8848.296875	82.489922
622.479248	1260.766602	10438.452148	8856.441406	82.762421
622.899231	1262.909668	10423.236328	8895.659180	83.323990
623.319153	1270.410400	10439.309570	8914.303711	83.367622
623.739136	1266.338501	10454.954102	8949.235352	83.613220
624.158997	1268.267334	10461.597656	8978.166016	83.864044
624.578918	1271.481934	10462.026367	9009.455078	84.194931
624.998657	1269.981689	10484.099609	9022.313477	84.135368
625.418457	1270.838989	10492.885742	9024.028320	84.072327
625.838074	1270.410278	10463.311523	9002.167969	84.105743
626.257751	1266.767212	10441.666992	8986.738281	84.142296
626.677307	1266.767212	10399.449219	8981.166992	84.470261
627.096802	1268.910278	10339.871094	8952.235352	84.702438
627.516357	1268.695801	10257.149414	8885.800781	84.743225
627.935791	1271.267578	10149.996094	8825.152344	85.078453
628.355225	1267.410034	10028.913086	8739.857422	85.287277
628.774536	1265.481201	9915.329102	8653.492188	85.412033
629.193848	1261.409424	9790.389648	8555.125000	85.516853
629.613098	1266.124146	9682.378906	8471.544922	85.613152
630.032349	1268.267334	9572.868164	8387.964844	85.731964
630.451477	1266.767090	9496.574219	8348.105469	86.045013
630.870605	1262.266724	9398.422852	8275.455078	86.197807
631.289673	1256.051880	9348.061523	8212.234375	85.963600
631.708740	1255.194580	9265.124023	8140.870605	85.964249
632.127625	1253.265747	9185.401367	8085.793457	86.137306
632.546509	1246.836670	9104.178711	8040.575195	86.463570
632.965393	1248.765259	9050.173828	8000.070801	86.539574
633.384155	1249.193848	8990.381836	7958.710449	86.672958
633.802979	1247.265259	8933.163086	7892.917480	86.465530
634.221741	1245.979370	8846.153320	7843.840820	86.811981
634.640381	1247.908081	8765.145508	7798.837402	87.145439
635.058960	1248.765381	8689.708984	7720.187012	86.970451
635.477600	1253.480103	8612.344727	7645.822266	86.865875
635.896057	1251.979980	8502.620117	7578.957520	87.260948
636.314514	1259.052246	8414.326172	7505.236328	87.294830
636.732910	1267.195801	8348.534180	7437.515625	87.134941
637.151367	1266.981567	8287.456055	7380.081543	87.075310
637.569641	1264.409790	8210.734375	7323.075195	87.221169
637.987976	1262.480957	8131.226074	7251.282715	87.189171
638.406189	1263.338135	8066.291016	7212.492676	87.449585
638.824402	1262.695313	7999.642090	7166.203125	87.628830
639.242432	1256.694824	7941.564453	7117.769043	87.676720
639.660522	1256.909058	7871.057617	7074.909180	87.962952
640.078613	1255.623169	7807.837402	7047.478027	88.395386
640.496582	1256.266113	7764.333008	7008.473633	88.385811
640.914490	1250.479858	7732.187500	6981.470703	88.417915
641.332397	1243.193481	7680.539063	6956.612305	88.754265
641.750183	1247.265137	7640.893555	6916.964355	88.677338
642.167969	1248.122437	7581.958984	6881.818848	88.946037
642.585693	1249.622559	7547.026367	6871.317383	89.270042
643.003357	1244.693481	7505.021973	6853.101074	89.586472
643.421021	1243.836426	7483.805176	6850.529297	89.851295
643.838684	1248.122559	7480.162598	6839.384766	89.718010
644.256226	1250.051270	7472.875488	6829.741699	89.664925
644.673645	1246.836792	7476.304688	6823.098145	89.514252
645.091064	1247.693970	7453.588867	6827.598145	89.912964
645.508423	1257.766479	7455.303223	6830.812988	89.923576
645.925842	1257.552002	7466.446777	6828.242188	89.721130
646.343079	1246.836670	7450.587891	6822.883301	89.881859
646.760376	1248.336792	7464.732910	6826.741699	89.736961
647.177551	1246.622314	7459.804199	6825.241699	89.786835
647.594604	1258.623535	7448.230957	6826.955078	89.962593
648.011719	1257.123291	7431.515625	6803.595703	89.830254
648.428772	1262.052368	7406.440918	6786.451660	89.909668
648.845764	1260.766724	7396.583008	6780.022949	89.951462
649.262756	1263.981201	7360.793457	6767.806641	90.273811
649.679626	1258.194946	7363.793945	6736.304199	89.722717
650.096497	1250.051270	7335.720215	6719.587891	89.875687
650.513245	1249.622559	7296.287598	6705.444824	90.228615
650.929993	1252.837280	7280.642578	6701.586426	90.393585
651.346619	1251.979980	7265.427734	6673.940430	90.163925
651.763245	1253.694458	7253.426270	6646.080078	89.877113
652.179871	1247.050903	7251.068848	6619.291992	89.477432
652.596436	1245.550781	7244.210938	6598.076172	89.228683
653.012939	1240.193237	7225.994141	6596.575195	89.484802
653.429443	1248.765503	7213.135742	6590.360840	89.558411
653.845703	1255.408936	7229.851563	6594.433105	89.364395
654.262146	1259.909302	7212.065430	6608.148438	89.853813
654.678345	1263.123901	7223.637695	6610.505859	89.713440
655.094604	1271.053223	7265.426758	6633.221680	89.453362
655.510803	1276.411011	7301.001953	6659.796387	89.356865
655.926941	1274.267944	7340.648926	6713.373047	89.659798
656.343079	1278.125488	7405.583984	6780.665527	89.801346
656.759094	1285.411987	7466.447266	6847.958008	89.993759
657.175049	1291.198120	7531.166992	6908.820801	90.026451
657.591003	1292.483887	7581.529297	6946.109375	89.896400
658.006897	1281.982910	7616.032715	6993.043945	90.164452
658.422729	1277.053833	7616.890137	7015.117188	90.508072
658.838562	1279.839844	7618.604980	7025.832520	90.648453
659.254333	1275.553589	7582.815918	7014.688965	90.992493
659.669983	1271.267578	7533.096680	6968.826172	90.988724
660.085571	1274.053589	7460.232422	6922.536133	91.308105
660.501221	1274.267944	7373.437500	6837.242188	91.208717
660.916687	1271.482056	7259.426270	6745.947266	91.424789
661.332214	1268.267456	7156.987793	6631.722168	91.080139
661.747681	1263.338257	7051.763672	6532.926758	91.036652
662.163025	1262.266846	6935.823730	6444.417480	91.338654
662.578430	1274.696533	6847.101074	6349.694824	91.073761
662.993652	1275.982300	6761.163574	6285.187988	91.322517
663.408936	1276.196655	6700.086426	6205.037109	90.872795
663.824036	1281.768677	6658.296387	6160.031738	90.732597
664.239197	1282.840088	6611.148438	6129.172363	90.954414
664.654297	1280.482788	6572.787598	6092.312012	90.921242
665.069336	1289.697998	6554.786133	6083.311035	91.045265
665.484314	1294.412720	6542.570313	6066.595215	90.930626
665.899292	1298.484497	6509.781250	6060.380859	91.376419
666.314148	1300.627686	6480.850098	6069.595703	92.061058
666.728943	1307.056885	6482.992676	6061.666016	91.859901
667.143677	1294.841309	6463.276855	6041.521484	91.839790
667.558472	1287.340698	6464.562500	6025.019043	91.510048
667.973206	1287.126221	6459.848145	6024.162598	91.577248
668.387756	1283.268677	6440.774902	6021.805176	91.876503
668.802368	1278.982544	6431.559570	6004.017578	91.702370
669.216858	1272.338989	6413.129395	5972.086426	91.420715
669.631409	1260.980957	6384.626465	5942.297852	91.366913
670.045776	1257.123413	6350.551270	5917.223633	91.492416
670.460144	1246.622314	6331.692383	5898.579590	91.482651
670.874512	1251.765747	6309.619141	5857.646973	91.063950
671.288757	1249.408325	6288.617188	5816.285645	90.626869
671.703003	1248.336792	6280.687988	5801.712402	90.482071
672.117126	1260.552246	6256.257324	5768.494629	90.236359
672.531311	1266.981445	6224.539063	5748.992676	90.407646
672.945313	1267.410034	6197.965332	5712.131836	90.146477
673.359314	1272.982056	6176.105957	5700.773438	90.305519
673.773315	1276.839722	6164.319824	5705.059082	90.603325
674.187256	1283.268799	6149.103516	5723.275391	91.248611
674.601135	1288.840698	6144.389160	5718.989746	91.238899
675.014954	1298.270386	6145.460449	5735.491211	91.542122
675.428650	1294.198364	6156.604492	5748.349609	91.603851
675.842407	1286.911987	6150.603516	5771.494629	92.205322
676.256042	1290.769531	6155.103516	5781.996094	92.329735
676.669678	1284.554688	6175.891113	5809.855957	92.516663
677.083191	1276.625244	6208.037598	5831.929199	92.373215
677.496704	1275.339600	6245.327637	5881.862793	92.686806
677.910217	1273.196411	6293.332520	5912.508789	92.414078
678.323547	1274.910889	6325.264160	5917.437500	91.924782
678.736938	1271.696167	6368.554199	5928.796387	91.371979
679.150208	1269.124512	6392.984375	5941.440430	91.187424
679.563477	1262.909668	6392.770508	5923.009766	90.842621
679.976685	1256.909058	6365.553223	5909.937012	91.081467
680.389832	1260.766479	6371.554199	5895.364258	90.682648
680.802979	1259.909302	6341.551270	5882.077148	90.958153
681.216064	1262.695435	6297.189453	5841.573242	90.950111
681.629028	1268.481689	6250.041992	5822.928223	91.426094
682.041870	1265.267090	6187.464355	5746.206543	91.035347
682.454773	1272.339233	6116.742676	5693.916016	91.271851
682.867615	1274.910889	6049.021973	5645.268555	91.542847
683.280457	1278.768433	5987.944824	5571.117676	91.148621
683.693237	1272.339111	5926.867676	5515.183594	91.155205
684.105896	1272.553345	5865.575684	5478.966309	91.582680
684.518555	1278.553955	5842.430664	5428.604492	90.932571
684.931030	1274.482056	5801.069824	5390.457520	90.928879
685.343567	1274.053589	5766.137695	5360.240234	90.964165
685.756042	1267.624268	5743.421387	5346.524902	91.132393
686.168518	1271.053223	5703.345703	5306.663574	91.050179
686.580872	1275.125122	5684.915039	5297.662598	91.218346
686.993225	1263.124023	5647.411621	5258.658691	91.133041
687.405518	1251.551392	5633.052734	5235.728027	90.931770
687.817627	1253.265991	5590.405762	5214.511719	91.333138
688.229858	1259.052246	5543.901367	5181.723145	91.547470
688.641907	1255.837524	5502.111328	5137.146973	91.405067
689.054077	1251.122681	5451.964355	5117.431152	92.036522
689.466064	1254.123047	5391.958008	5079.712891	92.453903
689.878052	1254.551636	5345.024902	5034.922852	92.418922
690.289978	1260.980957	5302.377930	4975.559082	91.913223
690.701843	1256.480591	5275.160645	4935.270020	91.542236
691.113586	1260.552368	5224.155273	4889.408203	91.554474
691.525330	1262.909668	5183.008301	4862.191895	91.816116
691.937073	1277.268311	5146.147949	4846.976074	92.267220
692.348755	1269.981812	5136.075684	4821.259277	91.856987
692.760315	1271.267578	5157.077637	4812.472656	91.131706
693.171875	1279.839966	5178.722656	4823.401855	90.886597
693.583435	1284.554688	5192.652344	4826.616699	90.633919
693.994751	1284.126099	5216.440430	4844.832520	90.549896
694.406128	1285.626221	5250.729492	4863.262695	90.228081
694.817444	1284.125977	5285.232910	4894.979980	90.246376
695.228760	1284.126099	5314.378418	4932.269043	90.518974
695.640076	1275.982422	5373.956055	4990.989258	90.654724
696.051208	1277.053955	5445.105469	5044.780273	90.395386
696.462402	1270.624878	5513.469727	5099.642578	90.246468
696.873474	1272.982178	5567.903809	5172.935547	90.803825
697.284424	1267.195801	5599.835449	5217.511719	91.175735
697.695374	1264.838379	5614.836426	5253.729980	91.698700
698.106323	1256.909058	5612.693848	5259.516113	91.891754
698.517212	1260.766602	5594.906738	5241.728516	91.851250
698.928101	1263.552612	5550.759277	5205.939453	91.957008
699.338867	1265.695679	5479.609375	5159.434570	92.401962
699.749573	1266.124268	5403.101563	5091.499512	92.467873
700.160095	1272.124878	5321.665039	5007.705078	92.247025
700.570740	1272.339233	5217.511719	4917.268555	92.389603
700.981262	1276.839722	5098.785645	4809.043457	92.418991
701.391785	1282.625977	4960.343750	4701.461426	92.960785
701.802307	1280.697266	4840.117676	4595.594238	93.130249
702.212708	1274.696655	4749.894531	4488.226563	92.470413
702.623108	1281.125854	4668.887207	4402.074707	92.124222
703.033264	1280.911377	4589.808105	4342.068848	92.512932
703.443481	1274.267944	4533.444824	4287.634766	92.457909
703.853699	1272.553467	4492.726563	4241.772949	92.206825
704.263855	1267.624390	4453.937012	4202.340820	92.103844
704.673950	1263.338257	4427.791992	4169.551758	91.839340
705.083984	1263.766846	4401.860352	4149.193359	91.948395
705.493958	1260.338013	4389.002441	4123.690430	91.519958
705.903931	1249.408325	4400.574707	4105.902832	90.648804
706.313721	1249.837036	4405.075195	4116.404297	90.851059
706.723511	1250.265503	4392.859863	4123.904785	91.441620
707.133301	1253.694458	4404.003418	4135.906250	91.489815
707.543030	1241.693237	4410.218262	4141.478027	91.518440
707.952698	1242.550415	4418.576660	4158.408203	91.808365
708.362305	1243.836304	4432.720703	4162.908203	91.538971
708.771912	1246.622437	4455.437012	4170.409668	91.117363
709.181335	1254.337402	4460.794922	4200.840332	91.892776
709.590820	1252.837158	4481.368652	4211.770020	91.649498
710.000183	1251.122681	4485.654297	4222.271484	91.857155
710.409546	1257.766357	4490.369141	4223.985840	91.759476
710.818848	1265.052856	4492.083496	4223.557129	91.678841
711.228088	1277.696777	4495.512207	4214.770508	91.275398
711.637329	1273.410767	4481.796875	4202.126953	91.283157
712.046448	1285.626099	4467.437988	4187.553711	91.203621
712.455444	1290.340942	4449.007813	4171.480957	91.213799
712.864441	1286.269043	4424.362793	4159.479980	91.559120
713.273438	1287.126343	4406.789551	4144.049805	91.577942
713.682434	1284.340332	4366.714355	4108.474609	91.622047
714.091309	1289.055176	4321.924316	4075.042969	91.859810
714.500061	1288.626465	4284.634766	4046.111572	92.038635
714.908875	1283.483154	4237.059082	4024.895264	92.816711
715.317505	1279.839966	4192.697266	3997.464111	93.297531
715.726135	1271.267700	4146.406738	3956.102539	93.381042
716.134766	1270.410400	4104.616699	3914.527100	93.293022
716.543274	1264.409790	4057.683594	3879.808838	93.632027
716.951843	1261.838135	4021.680420	3845.520264	93.617020
717.360291	1260.337891	3974.961670	3802.658691	93.652786
717.768738	1256.051880	3923.313477	3753.368164	93.628471
718.177063	1249.622681	3900.811523	3706.864014	92.684502
718.585205	1250.051270	3862.450684	3671.931885	92.707130
718.993469	1249.836914	3837.161865	3641.071289	92.421104
719.401672	1256.051636	3809.087646	3593.066650	91.538666
719.809814	1257.766235	3771.798340	3541.847412	90.853294
720.217896	1262.480957	3754.439941	3512.916260	90.307877
720.625916	1265.267090	3726.365723	3493.199951	90.525948
721.033875	1258.837891	3708.792236	3469.625977	90.237930
721.441650	1254.980469	3679.860840	3436.837402	89.977921
721.849548	1257.552002	3674.289063	3423.121826	89.607178
722.257385	1259.052246	3666.788818	3420.121338	89.755211
722.665161	1257.766235	3643.857666	3395.261719	89.581467
723.072876	1254.551758	3647.929443	3385.832275	89.049065
723.480469	1254.980347	3644.071777	3381.331787	89.002525
723.888123	1255.194580	3635.928223	3385.403809	89.477005
724.295532	1253.480347	3643.643555	3394.404785	89.572311
724.703064	1248.765503	3646.857910	3407.262695	90.008926
725.110474	1242.550537	3656.715820	3415.835205	90.022202
725.517822	1255.408936	3690.576416	3432.336914	89.395409
725.925171	1260.552246	3711.149414	3460.839600	89.785759
726.332520	1259.480713	3714.792725	3482.698975	90.547279
726.739685	1263.123901	3722.079590	3494.700195	90.753006
727.146851	1272.339233	3751.439209	3517.202393	90.551537
727.553894	1273.410645	3754.654053	3527.917725	90.861984
727.960938	1278.125488	3771.584473	3540.561768	90.734848
728.367981	1278.554077	3783.585693	3542.704834	90.384117
728.774902	1270.410278	3800.944336	3541.419434	89.744263
729.181824	1273.196289	3811.874023	3545.277100	89.498589
729.588684	1277.696777	3827.089600	3559.206299	89.492271
729.995422	1275.767944	3810.159424	3555.777344	89.962784
730.402039	1275.768066	3820.231934	3549.562744	89.362427
730.808777	1278.553955	3831.375977	3546.347900	88.834785
731.215393	1284.125854	3834.805420	3540.133057	88.447304
731.622009	1280.268433	3821.518066	3547.205322	89.205605
732.028503	1287.340576	3820.446045	3545.061768	89.128593
732.434998	1278.554077	3794.943848	3534.989746	89.669563
732.841370	1283.697388	3790.872070	3527.060303	89.477715
733.247742	1285.411865	3774.584961	3512.916260	89.487724
733.653931	1276.410889	3755.725830	3495.985840	89.523720
734.060181	1279.839722	3734.080566	3474.340820	89.416695
734.466370	1281.554199	3726.580322	3450.124268	88.693123
734.872559	1282.840088	3702.792236	3428.907959	88.682243
735.278625	1279.196899	3693.790771	3415.192139	88.461884
735.684692	1272.553467	3676.646240	3419.478271	89.302910
736.090698	1273.839355	3672.574463	3417.763916	89.377296
736.496460	1264.624146	3670.860352	3413.263428	89.294601
736.902344	1271.053345	3674.503662	3409.406006	88.970123
737.308167	1263.338257	3676.646729	3424.836182	89.565758
737.713928	1267.410156	3671.502930	3435.123291	90.167618
738.119690	1274.482300	3675.360352	3442.194580	90.288322
738.525330	1272.982056	3676.431885	3434.265625	89.924232
738.930908	1269.124634	3667.645508	3425.693115	89.912422
739.336426	1263.766846	3657.787598	3410.262695	89.660706
739.741821	1268.910278	3650.929932	3407.262695	89.770569
740.147278	1273.625000	3649.858398	3390.118652	89.069267
740.552673	1264.195435	3630.142090	3367.401611	88.894905
740.957947	1267.195801	3614.497559	3351.542969	88.797577
741.363220	1262.909668	3596.067139	3329.041260	88.555168
741.768494	1262.909668	3569.064209	3298.180664	88.253883
742.173645	1263.552612	3549.777100	3273.321289	87.907753
742.578613	1257.980591	3525.774414	3244.389893	87.592140
742.983704	1250.908447	3495.343018	3231.745361	88.255501
743.388733	1250.479736	3478.412598	3224.887695	88.620621
743.793640	1256.480347	3451.195557	3216.530273	89.307709
744.198547	1249.622559	3418.192383	3205.171875	90.176910
744.603394	1243.193359	3403.619629	3188.456055	90.040688
745.008179	1248.979614	3386.475098	3171.739990	89.953888
745.412781	1248.122437	3363.115723	3162.310303	90.505630
745.817444	1250.908325	3342.756836	3157.381836	91.138214
746.222107	1254.551636	3331.398438	3158.024170	91.652046
746.626648	1251.979980	3326.040771	3164.667725	92.219467
747.031189	1256.694824	3306.539063	3165.310791	93.110291
747.435669	1265.910034	3308.467773	3155.881104	92.529625
747.840027	1262.052612	3311.253662	3158.024170	92.522469
748.244385	1259.909424	3310.181885	3152.023438	92.285980
748.648499	1264.409668	3313.396729	3138.093750	91.444405
749.052795	1260.980835	3297.966553	3127.806885	91.646500
749.456970	1264.409668	3288.751465	3120.092041	91.668434
749.861084	1271.910400	3280.821777	3107.661865	91.380409
750.265137	1274.910767	3285.750732	3095.875244	90.557404
750.669189	1272.339111	3280.393066	3081.302490	90.085396
751.073181	1276.411011	3269.249756	3073.158691	90.160217
751.476929	1280.268555	3253.176514	3058.157227	90.115135
751.880798	1279.411255	3236.246094	3050.013428	90.482964
752.284546	1282.411621	3218.244385	3031.154785	90.335449
752.688354	1282.625854	3209.886475	3028.797607	90.603821
753.091980	1284.340210	3191.455566	3016.582031	90.830467
753.495667	1293.769775	3181.169434	3008.009521	90.825478
753.899231	1294.841309	3175.597412	2994.722412	90.382858
754.302734	1284.340332	3163.596191	2987.221924	90.614677
754.706055	1277.268188	3128.664063	2973.934814	91.642563
755.109497	1275.553711	3116.877197	2968.791260	91.957634
755.512878	1277.268188	3100.590088	2948.432373	91.654915
755.916199	1272.124878	3116.877197	2947.789307	90.834114
756.319397	1268.695801	3102.518799	2936.859619	90.966461
756.722595	1279.197021	3093.518066	2929.787354	90.975647
757.125732	1277.911133	3083.659912	2926.144287	91.276993
757.528687	1279.197021	3083.659912	2926.358398	91.282639
757.931702	1272.767700	3081.731201	2933.430664	91.801903
758.334656	1271.481934	3092.446777	2949.074951	92.126602
758.737610	1276.196655	3111.090820	2956.361328	91.567390
759.140442	1280.482910	3138.522461	2976.935059	91.303337
759.543274	1282.625854	3135.736572	2986.792969	91.962509
759.945984	1280.482910	3148.594727	3005.866455	92.359756
760.348572	1279.196899	3152.452393	3017.224854	92.781151
760.751221	1287.983643	3181.812256	3056.228760	93.368805
761.153809	1275.768066	3219.316162	3107.019287	94.222069
761.556274	1273.839355	3266.034912	3158.667236	94.610588
761.958740	1260.980835	3306.967285	3214.601318	95.485504
762.361206	1260.552246	3342.113525	3259.605469	96.036240
762.763550	1257.980591	3351.757080	3281.893555	96.663284
763.165833	1262.052490	3352.614746	3293.894531	97.191177
763.567932	1254.551636	3351.971680	3289.608643	97.026688
763.970154	1253.908813	3349.614746	3271.177979	96.257256
764.372253	1253.051636	3328.398438	3255.533447	96.489029
764.774353	1256.694824	3289.608643	3230.031250	97.069359
765.176453	1248.979736	3245.461182	3177.740479	96.607994
765.578369	1254.337402	3178.383057	3112.590820	96.580528
765.980286	1263.338257	3110.876709	3037.798340	96.044556
766.382019	1275.982422	3039.941162	2956.575928	95.273972
766.783813	1284.768799	2974.791992	2883.926025	94.623390
767.185608	1293.769653	2919.072021	2812.990479	93.473122
767.587219	1289.483643	2864.209473	2761.985352	93.508453
767.988892	1308.342651	2806.775146	2704.122314	93.149323
768.390442	1310.914185	2769.057373	2664.261475	92.813057
768.791992	1314.557495	2732.625244	2628.472412	92.655296
769.193420	1315.843384	2711.408936	2602.112549	92.168312
769.594788	1317.772095	2682.048828	2569.109375	91.721664
769.996094	1321.629639	2668.119141	2550.678955	91.278046
770.397400	1310.485718	2651.831787	2522.819092	90.381851
770.798645	1309.199829	2632.758545	2503.745850	90.252586
771.199829	1298.270264	2606.398682	2485.529541	90.760147
771.600952	1289.912354	2590.754150	2473.956787	91.021400
772.002014	1291.841064	2571.252197	2464.098633	91.624771
772.402893	1281.339966	2566.323242	2462.384277	91.911263
772.803894	1276.625366	2548.750000	2452.097656	92.402290
773.204773	1268.052979	2547.250000	2436.024902	91.305084
773.605652	1266.124268	2533.963135	2418.880371	90.922920
774.006409	1262.480957	2535.677734	2412.236816	90.304649
774.407104	1254.551636	2531.177490	2401.735840	89.860641
774.807861	1255.408813	2520.676270	2396.377930	90.176125
775.208435	1250.908325	2512.318115	2379.233398	89.449524
775.608948	1261.195190	2514.461182	2362.731934	87.893295
776.009399	1264.195435	2499.459473	2358.660156	88.601685
776.409851	1259.909302	2502.459961	2339.586670	86.892021
776.810242	1259.909302	2496.030518	2338.300781	87.239944
777.210632	1265.481323	2504.817383	2342.586914	86.909889
777.610901	1278.339722	2499.673828	2334.657715	86.488861
778.011108	1276.625244	2490.887451	2343.229980	87.839737
778.411133	1272.767700	2481.029297	2352.659424	89.375656
778.811279	1280.054199	2466.456299	2347.516113	89.974716
779.211304	1286.483398	2456.598145	2355.231201	91.337006
779.611328	1289.912231	2445.025635	2359.946045	92.634521
780.011292	1286.054810	2432.595459	2363.160400	93.943954
780.411133	1280.482788	2427.881104	2354.588135	93.612244
780.810974	1281.982910	2416.308594	2353.730957	94.483276
781.210632	1282.839966	2404.092773	2336.586426	93.979385
781.610352	1276.625122	2387.805664	2326.728271	94.503380
782.010071	1266.124146	2368.946777	2331.871826	96.638176
782.409668	1266.767090	2365.303711	2311.726807	95.122887
782.809204	1277.268188	2354.374023	2302.511475	95.185013
783.208679	1277.482544	2353.088135	2308.512207	95.855736
783.608093	1275.125122	2348.159180	2295.225098	95.066879
784.007507	1271.696411	2345.801758	2296.510986	95.410995
784.406677	1277.268311	2351.588135	2287.724365	94.055420
784.805969	1285.411865	2348.373291	2284.724365	94.012115
785.205139	1284.554565	2341.729980	2296.939453	95.763191
785.604370	1288.412231	2353.945313	2312.798340	96.138367
786.003418	1293.769775	2353.302490	2320.298828	96.885071
786.402466	1301.699219	2362.732178	2328.228516	96.748108
786.801453	1303.413574	2365.518066	2337.443604	97.356712
787.200256	1295.912964	2374.090088	2350.945068	97.853317
787.599121	1292.483887	2380.947998	2346.444580	96.830086
787.997864	1286.054688	2392.306152	2344.944336	95.718712
788.396667	1286.697632	2390.163086	2336.157959	95.105858
788.795349	1285.840332	2390.591797	2340.015381	95.421921
789.194031	1281.339966	2395.520752	2338.943848	94.922104
789.592590	1281.125732	2389.305908	2323.513916	94.063057
789.991089	1277.482544	2375.161865	2310.012207	94.064781
790.389465	1281.125732	2374.518799	2287.510010	92.042313
790.787903	1282.625854	2372.590088	2267.579834	90.365715
791.186218	1282.411621	2375.804688	2264.793457	89.847092
791.584473	1281.768677	2362.303223	2242.719971	88.932953
791.982788	1281.768555	2343.229736	2231.361816	89.460953
792.380920	1284.983276	2322.013672	2230.933350	91.217201
792.779053	1284.983276	2322.870850	2227.075684	90.770180
793.177002	1276.625244	2311.941162	2220.218018	91.140564
793.575012	1279.839966	2310.869629	2223.432617	91.519447
793.972961	1278.554077	2317.727539	2234.790771	92.018967
794.370850	1276.625244	2315.584229	2238.005615	92.533043
794.768677	1274.267944	2313.655518	2248.720947	93.752609
795.166504	1267.195801	2312.798584	2257.721680	94.732521
795.564209	1268.053101	2311.298340	2254.078369	94.515198
795.961731	1270.410522	2320.084961	2256.221436	93.915871
796.359375	1270.196167	2328.657227	2262.221924	93.723404
796.756897	1279.197021	2342.586914	2268.436768	93.027000
797.154358	1277.268066	2328.442871	2268.008057	94.250732
797.551819	1281.125610	2320.727539	2268.222656	94.949524
797.949219	1274.053467	2307.655273	2262.864990	95.666580
798.346558	1278.768188	2301.868652	2247.648926	94.700447
798.743774	1281.982910	2298.011475	2237.791016	94.072960
799.140869	1278.768433	2289.653320	2236.076416	94.699997
799.538025	1279.411377	2281.723877	2224.718262	94.312592
799.935120	1278.982788	2269.079834	2218.503174	94.891747
800.332153	1283.054565	2253.435303	2212.717041	95.803886
800.729126	1283.268799	2250.006348	2198.144287	94.635353
801.126038	1279.625488	2226.861328	2193.000732	96.425323
801.522888	1286.697754	2228.575928	2191.715088	96.086456
801.919556	1292.698242	2231.361816	2190.857666	95.684914
802.316345	1298.913208	2228.790039	2185.071533	95.298462
802.713013	1294.412842	2220.432129	2178.213867	95.440887
803.109680	1295.698608	2225.146729	2178.856689	95.019623
803.506226	1296.127319	2227.718750	2172.856201	94.110878
803.902710	1295.698730	2225.146973	2180.356934	95.181007
804.299194	1293.769897	2220.003662	2177.356934	95.395683
804.695557	1290.555176	2221.503906	2181.213867	95.672150
805.091797	1288.840820	2203.930176	2182.714355	97.681557
805.488098	1290.126709	2204.787842	2172.641846	96.485474
805.884277	1287.340698	2196.000977	2162.140869	96.273621
806.280457	1283.697388	2185.714600	2149.925293	96.032303
806.676636	1283.268799	2185.714600	2146.067871	95.606750
807.072632	1285.840332	2185.714600	2158.711914	96.999283
807.468628	1283.911621	2178.642334	2155.282959	97.389229
807.864441	1278.553955	2166.855469	2152.068359	98.335350
808.260315	1281.982910	2153.782715	2140.709961	98.500488
808.656128	1289.483643	2152.497070	2129.994873	97.392601
809.051941	1294.841309	2143.495850	2115.850586	96.742462
809.447571	1295.269897	2145.638916	2110.921387	95.917358
809.843262	1288.626465	2145.853516	2100.849121	94.750000
810.238831	1287.554810	2154.211426	2101.491943	93.916916
810.634338	1287.340698	2160.854980	2100.849121	93.130524
811.029724	1287.983521	2157.640381	2104.492432	93.888634
811.425110	1285.840576	2154.854492	2086.919434	92.182510
811.820496	1286.054810	2143.710205	2081.347412	92.728691
812.215759	1294.841309	2140.067139	2076.204102	92.444260
812.611023	1292.698364	2143.067383	2059.273682	90.146194
813.006165	1291.841064	2141.781494	2065.274170	90.998505
813.401245	1286.054810	2147.567871	2067.417236	90.696526
813.796265	1288.626465	2155.282959	2065.916992	89.688423
814.191223	1291.841064	2153.997070	2077.704102	91.150909
814.586182	1289.697998	2157.640381	2085.418945	91.679008
814.981018	1290.769409	2167.284180	2092.277100	91.442574
815.375916	1288.626465	2165.998291	2099.134521	92.379082
815.770630	1298.484497	2170.284424	2108.778564	92.944954
816.165344	1293.555542	2194.715576	2126.780273	92.461349
816.559875	1287.769043	2229.004639	2162.998291	92.987267
816.954468	1286.054688	2282.152588	2233.290527	95.094650
817.349060	1278.553955	2371.304443	2326.942627	95.940353
817.743469	1285.840332	2485.958252	2438.596680	96.053589
818.137939	1280.697144	2622.900146	2583.896240	97.094040
818.532288	1277.482422	2776.558350	2713.766357	95.811287
818.926575	1284.554565	2923.144043	2857.566162	95.997910
819.320862	1275.553711	3104.661865	3036.726563	96.285881
819.714844	1278.768311	3369.759277	3289.394287	96.156609
820.109009	1273.625000	3698.719727	3621.569580	96.818672
820.503052	1277.053955	4088.758057	4005.821289	97.050301
820.897095	1286.912109	4456.937012	4376.144043	97.451347
821.291016	1283.911865	4772.182617	4673.601563	97.173927
821.684875	1297.841797	4994.418457	4887.908203	97.118675
822.078735	1294.412842	5149.576660	5037.279785	97.087105
822.472412	1301.913452	5238.728516	5111.430176	96.766464
822.866089	1305.128052	5269.160645	5160.506348	97.258995
823.259766	1305.556641	5287.376953	5169.078613	97.029037
823.653381	1305.770996	5223.941406	5119.359863	97.330856
824.046875	1305.128052	5088.713867	4976.631348	97.037666
824.440369	1299.127441	4885.336426	4756.752441	96.414490
824.833801	1299.984741	4618.095703	4491.869141	96.195831
825.227112	1290.769531	4389.001953	4243.273438	95.296402
825.620300	1296.341675	4178.552734	4038.182129	95.129761
826.013550	1282.411621	4013.107910	3863.736084	94.529900
826.406799	1286.054810	3852.164063	3710.078857	94.462997
826.799866	1285.197510	3719.722412	3574.850586	94.049278
827.192932	1284.983276	3610.425781	3459.553711	93.512115
827.585938	1280.268677	3486.770508	3359.043945	94.211357
827.978882	1286.054810	3390.975586	3273.106445	94.400299
828.371643	1278.554199	3293.037598	3187.812744	94.776581
828.764465	1280.268433	3194.670410	3105.304688	95.331924
829.157227	1279.839966	3084.731201	2992.150635	94.870575
829.549988	1283.268921	2952.932617	2868.281494	94.930046
829.942627	1282.625977	2831.849365	2753.413086	94.937057
830.335144	1280.268677	2721.267090	2648.616943	94.958344
830.727722	1269.767456	2647.331299	2576.610107	94.866211
831.120178	1262.052368	2603.184326	2550.250244	96.053032
831.512451	1260.980835	2600.398193	2550.035889	96.239983
831.904846	1267.410034	2629.758057	2578.752930	96.256088
832.297119	1269.338867	2666.619141	2613.470703	96.196297
832.689331	1268.695923	2695.979004	2643.259521	96.306305
833.081543	1269.981812	2722.338623	2667.047607	96.193016
833.473694	1268.910278	2742.697754	2687.406494	96.248360
833.865723	1265.481323	2745.483643	2683.763428	95.829720
834.257568	1263.338257	2734.554199	2673.476807	95.848511
834.649536	1274.053589	2716.552246	2663.833008	96.345284
835.041382	1278.553955	2686.763672	2637.687744	96.515015
835.433228	1283.054443	2634.901367	2582.396240	96.116043
835.825012	1281.339966	2566.966309	2508.031494	95.415871
836.216675	1270.196045	2488.530029	2413.522461	93.843430
836.608337	1265.052734	2399.592529	2325.871094	93.502083
836.999756	1269.338745	2331.657227	2251.506592	92.455124
837.391296	1268.481567	2268.865479	2187.428955	91.859474
837.782715	1275.553711	2212.074219	2144.996094	92.837517
838.174194	1274.053589	2169.855713	2114.350586	93.803864
838.565491	1277.482422	2145.210693	2089.705322	93.603371
838.956787	1272.981934	2113.278809	2062.702393	93.981125
839.348022	1271.696167	2104.920898	2045.772217	92.901230
839.739197	1277.911011	2082.847412	2031.842163	93.663445
840.130127	1288.197754	2065.702881	2028.413330	95.203949
840.521179	1293.341309	2043.843262	2017.697998	96.516296
840.912170	1295.912964	2039.342896	2000.553467	94.782372
841.303101	1301.056152	2015.126221	1991.981201	96.758720
841.693970	1302.985107	1990.480957	1967.121582	96.602249
842.084778	1297.841675	1965.407104	1946.548340	97.174995
842.475464	1301.699219	1937.761597	1915.259399	96.462265
842.866028	1299.770386	1911.401855	1885.256348	95.725281
843.256653	1302.127808	1886.970703	1868.326172	96.812042
843.647217	1301.056152	1851.610229	1845.824097	98.949036
844.037720	1293.341309	1834.894409	1828.250854	98.773239
844.428223	1289.912354	1816.035278	1805.534302	98.004082
844.818604	1291.198242	1804.462769	1789.246826	97.035461
845.208923	1289.055176	1790.532837	1774.673950	96.837570
845.599182	1290.555298	1781.531982	1753.671997	94.325600
845.989258	1285.626099	1775.745728	1743.385498	93.397484
846.379395	1290.340820	1771.459717	1729.455444	91.269463
846.769470	1290.769409	1766.101929	1733.098755	93.056824
847.159546	1294.841309	1756.458130	1729.884033	94.243256
847.549438	1299.556152	1768.030762	1725.383667	90.896606
847.939392	1303.842285	1763.744507	1717.454346	89.934784
848.329163	1304.913696	1756.243774	1717.668457	91.452972
848.718872	1306.199585	1754.100830	1709.525024	90.047852
849.108582	1310.057129	1749.171753	1714.453979	92.093689
849.498230	1316.914917	1734.384644	1710.596436	94.301811
849.887817	1319.272217	1729.241333	1709.524902	95.190750
850.277405	1324.201294	1720.454712	1721.954712	100.378548
850.666870	1320.343872	1716.811279	1719.382935	100.648643
851.056274	1309.414185	1712.310913	1711.239502	99.734070
851.445496	1305.770996	1706.310425	1702.881348	99.143883
851.834839	1301.056274	1693.880493	1692.380371	99.618118
852.224060	1297.627441	1697.952393	1699.238159	100.321182
852.613220	1298.913208	1703.310059	1691.737427	97.138298
853.002380	1290.769531	1699.666870	1693.880493	98.584885
853.391418	1284.340332	1699.452393	1676.950317	94.579277
853.780396	1280.054199	1712.953857	1681.879395	92.821785
854.169312	1271.696289	1720.025757	1687.022583	92.638634
854.558105	1271.910645	1720.668823	1670.092285	88.729668
854.946899	1275.553711	1721.526123	1670.949707	88.659294
855.335693	1287.126221	1725.169189	1668.806763	87.133125
855.724365	1283.911621	1728.169556	1671.164063	87.168381
856.112976	1280.054077	1734.813232	1682.522339	88.501411
856.501526	1282.840088	1734.384644	1670.306763	85.809181
856.890076	1281.768555	1725.812134	1660.448730	85.279961
857.278381	1287.126221	1716.382813	1658.305786	86.470322
857.666809	1281.982910	1711.453613	1667.949585	89.870316
858.055115	1290.126587	1707.810425	1663.663330	89.430496
858.443420	1291.198120	1713.167969	1663.234741	88.166634
858.831543	1293.341309	1717.882813	1663.020264	87.077225
859.219788	1289.912354	1714.025391	1659.591431	87.165222
859.607788	1289.912231	1719.811646	1664.306152	87.088722
859.995850	1290.769409	1724.097778	1672.664063	88.130547
860.383728	1287.983398	1722.169067	1662.806152	86.327759
860.771606	1287.126221	1720.454590	1663.449097	86.844734
861.159424	1287.340698	1736.527710	1669.235229	85.019051
861.547241	1289.055054	1747.885864	1663.234497	81.550636
861.934937	1294.412842	1753.457886	1662.591797	80.205406
862.322632	1283.483154	1743.814087	1668.378052	83.612648
862.710205	1282.625854	1738.884888	1668.163574	84.499748
863.097656	1280.268555	1734.384644	1678.021606	87.588409
863.485107	1282.625854	1735.670288	1680.593628	87.842987
863.872498	1282.411621	1726.669434	1675.664429	88.519051
864.259827	1279.625488	1719.168701	1671.378174	89.127228
864.647156	1285.840454	1718.954590	1665.163330	87.580353
865.034424	1284.983276	1718.097168	1667.306519	88.273140
865.421570	1287.554932	1716.382813	1673.092651	89.905006
865.808655	1281.768677	1711.453491	1686.380005	94.164680
866.195557	1281.982910	1707.810547	1684.022583	94.413712
866.582581	1290.983887	1718.311646	1678.450439	90.671982
866.969482	1291.626831	1710.810669	1673.735840	91.155472
867.356323	1291.626831	1715.525391	1676.950317	90.899925
867.743225	1292.483887	1719.168823	1683.379395	91.612213
868.129883	1293.769897	1729.455200	1687.451294	90.359116
868.516602	1304.270752	1742.742310	1684.236816	86.656944
868.903076	1307.699707	1743.813965	1689.594482	87.567596
869.289673	1302.556396	1743.385254	1698.595337	89.839615
869.676147	1300.841919	1742.313721	1699.452393	90.291267
870.062561	1302.127808	1748.100098	1700.309814	89.284027
870.448914	1302.127808	1748.100098	1700.952759	89.428192
870.835266	1292.055420	1745.099976	1697.523804	89.498566
871.221558	1295.484253	1757.744019	1705.881714	88.780701
871.607544	1289.912354	1758.386841	1708.024902	89.249802
871.993713	1291.198120	1763.958862	1708.453491	88.259308
872.379761	1291.412476	1761.601440	1710.810669	89.197800
872.765747	1289.697998	1759.672363	1717.454224	91.016930
873.151672	1281.982910	1762.887207	1724.526245	92.023163
873.537598	1284.768921	1768.030518	1720.882935	90.243881
873.923401	1282.411621	1769.744995	1728.598022	91.556709
874.309204	1283.911743	1775.531250	1726.669556	90.061073
874.694763	1282.625854	1785.603638	1733.527344	89.646400
875.080383	1284.126099	1804.677002	1757.529663	90.942802
875.465942	1275.339478	1825.464844	1774.031250	90.650566
875.851440	1286.697754	1873.683960	1810.892090	89.302666
876.236938	1280.482788	1934.546875	1879.255859	91.546547
876.622314	1282.197266	2019.841064	1964.335571	92.475296
877.007629	1276.411011	2108.778320	2071.274658	95.494339
877.392761	1283.483154	2218.717773	2171.570313	94.958755
877.777954	1288.840698	2343.230225	2291.582031	95.101601
878.163086	1293.341187	2518.104004	2455.955322	94.925659
878.548218	1293.984131	2740.125977	2676.905518	95.628334
878.933167	1297.412964	3044.656006	2956.575928	94.958908
879.318176	1296.984497	3368.044678	3248.461670	94.226006
879.703003	1297.627319	3657.144287	3536.918701	94.904655
880.087830	1284.768799	3875.737549	3747.796143	95.062027
880.472534	1282.197144	4036.896240	3901.454102	95.083221
880.857239	1276.196533	4137.191406	3997.035156	95.101135
881.241882	1276.625122	4187.982422	4021.466309	94.280464
881.626465	1269.338745	4190.125488	4033.252930	94.629097
882.010986	1267.624390	4144.906738	3998.749756	94.920319
882.395447	1259.480591	4033.896240	3889.024414	94.778305
882.779846	1253.694458	3857.521240	3713.721680	94.477386
883.164063	1250.479736	3592.852295	3481.198975	95.233322
883.548340	1250.265503	3288.322754	3207.743652	96.046280
883.932495	1253.051514	2999.222900	2921.429443	95.544914
884.316650	1257.123413	2758.342041	2684.620605	95.089226
884.700745	1259.480835	2544.463867	2480.600586	95.030029
885.084778	1260.552368	2373.875732	2315.370117	94.744957
885.468750	1263.124146	2239.505615	2201.787354	96.136932
885.852661	1263.981323	2130.851807	2096.562744	96.044502
886.236389	1262.052612	2051.558594	2021.341309	96.172630
886.620117	1266.552856	1989.195313	1973.979614	97.894440
887.003845	1269.124634	1936.261597	1930.689575	99.164787
887.387451	1278.339844	1890.185425	1883.542114	98.914215
887.771057	1283.054565	1858.682373	1855.467651	99.441528
888.154602	1284.983276	1839.609009	1837.037231	99.536301
888.538086	1280.268555	1822.035889	1830.393799	101.542709
888.921326	1282.840210	1810.677734	1814.106567	100.649597
889.304688	1278.768311	1802.748413	1808.105957	101.022469
889.687927	1278.125488	1806.605835	1802.748169	99.270042
890.071167	1275.768066	1817.964111	1810.463257	98.616577
890.454285	1274.267944	1837.037476	1818.606934	96.725029
890.837402	1277.482544	1861.682861	1824.821899	93.690353
891.220459	1282.411621	1893.399902	1841.109375	91.441650
891.603271	1272.124878	1939.904663	1870.469238	89.602051
891.986145	1270.624756	1985.980591	1909.901855	89.364914
892.369019	1273.196411	2041.057495	1972.908081	91.124771
892.751770	1279.411255	2101.491943	2020.484009	90.145988
893.134460	1276.625244	2146.710693	2073.846680	91.625648
893.517151	1278.768433	2180.999756	2100.635010	91.092667
893.899658	1277.268188	2199.215820	2118.636719	91.259903
894.282227	1283.483276	2206.502197	2128.494873	91.548676
894.664612	1284.340332	2197.929932	2130.852051	92.657768
895.046997	1287.769287	2177.570801	2119.279297	93.448929
895.429321	1283.483276	2151.425537	2103.849365	94.518509
895.811523	1282.411621	2105.563477	2079.846680	96.875816
896.193726	1285.626099	2059.701904	2035.056763	96.816185
896.575928	1293.126953	1997.981689	1967.978638	95.743370
896.958008	1289.269409	1925.331909	1909.258667	97.473007
897.339905	1293.341309	1870.683716	1849.681274	96.362221
897.721863	1295.912964	1811.320679	1805.962891	98.960472
898.103760	1294.627075	1774.674194	1763.958862	97.767860
898.485535	1288.626465	1747.885864	1733.955933	96.966873
898.867310	1287.983521	1738.027710	1717.025757	95.333359
899.249084	1280.268433	1735.027344	1714.453979	95.475983
899.630676	1282.625854	1743.171021	1723.240601	95.672432
900.012268	1291.626709	1759.029663	1721.954956	92.067932
900.393616	1292.912598	1766.101929	1735.884644	93.614120
900.775085	1291.198120	1787.961060	1763.530151	95.081978
901.156494	1297.627319	1823.107544	1797.605103	95.146828
901.537842	1293.769897	1879.041382	1845.181152	94.214615
901.919067	1296.127197	1951.905884	1906.901489	93.137260
902.300293	1303.413696	2003.125122	1960.692505	93.935699
902.681458	1299.770508	2047.058105	2006.125366	94.522491
903.062378	1305.342529	2072.346191	2024.984497	93.825104
903.443359	1308.557007	2079.418213	2038.914429	94.745644
903.824341	1306.413940	2074.489258	2025.627319	93.638390
904.205200	1306.413940	2063.988281	2020.055420	94.200851
904.586060	1303.413574	2046.843384	2002.053589	93.975250
904.966797	1297.412964	2019.626587	1966.049927	92.581604
905.347473	1288.412231	1979.765747	1926.831909	92.343445
905.728027	1290.126587	1918.902710	1865.968750	91.581429
906.108521	1287.340576	1846.466797	1813.677856	94.135681
906.489075	1280.268433	1790.961304	1751.314575	92.236679
906.869507	1287.555054	1731.812866	1696.023560	91.944023
907.249878	1279.625610	1688.094238	1652.947998	91.395607
907.630188	1275.339600	1661.948730	1621.230469	89.467850
908.010437	1282.411621	1643.089722	1617.372925	92.869873
908.390625	1281.125854	1632.374512	1599.156982	90.543015
908.770630	1284.340332	1627.230957	1585.655762	87.875084
909.150696	1278.553955	1624.016357	1588.655884	89.764305
909.530640	1284.125854	1628.945435	1585.012573	87.259178
909.910583	1287.983521	1644.161255	1597.013794	86.762939
910.290527	1287.126221	1664.734741	1601.514160	83.257637
910.670288	1293.126831	1696.023560	1639.232300	85.904266
911.049988	1281.554199	1738.456299	1680.807739	87.382736
911.429565	1290.983887	1795.033203	1733.098755	87.712624
911.809204	1287.769287	1855.039063	1781.103394	86.966400
912.188721	1279.411255	1913.116089	1828.465210	86.641907
912.568237	1282.625977	1985.337769	1922.545776	91.064331
912.947632	1272.767700	2085.847900	2037.199951	94.016830
913.327026	1276.196777	2203.287598	2165.140869	95.885330
913.706299	1278.339722	2331.014648	2305.726074	97.597687
914.085510	1274.482300	2427.023682	2412.021973	98.698380
914.464539	1273.196411	2516.604248	2496.673340	98.397072
914.843628	1264.409790	2562.251221	2533.963135	97.820374
915.222717	1275.125122	2577.895752	2545.321289	97.499603
915.601685	1270.624878	2569.966553	2545.750000	98.136246
915.980591	1277.268188	2544.892334	2528.819824	98.732079
916.359436	1281.125732	2508.888916	2490.244629	98.481445
916.738220	1269.338745	2445.454346	2415.880127	97.485435
917.116821	1273.839355	2356.945557	2318.799072	96.478050
917.495483	1269.981689	2246.577881	2197.501221	94.974724
917.874023	1263.552612	2119.922363	2063.131104	93.368370
918.252563	1265.909912	2017.269165	1954.477661	91.642944
918.631042	1265.695557	1914.187622	1852.896118	90.548615
919.009399	1279.197021	1834.680054	1785.603638	91.165092
919.387695	1277.268188	1777.674316	1733.313232	91.134987
919.766052	1272.982056	1726.883545	1687.022949	91.218231
920.144104	1273.624878	1687.665649	1652.519409	91.511406
920.522278	1266.552856	1653.805054	1633.874878	94.853439
920.900269	1265.052856	1621.015991	1610.943726	97.170418
921.278320	1258.194946	1598.942505	1583.726685	95.534576
921.656311	1262.052368	1574.511719	1560.796021	95.610405
922.034180	1265.267090	1552.652344	1546.651611	97.911957
922.411987	1263.766968	1532.507446	1535.079224	100.956978
922.789612	1270.624878	1510.434082	1519.006226	103.574570
923.167297	1263.124146	1496.504028	1501.647339	102.203835
923.544922	1261.838013	1483.002808	1486.217285	101.453430
923.922485	1261.195190	1477.430664	1472.715942	97.819633
924.299988	1256.051880	1465.000854	1464.143677	99.589767
924.677429	1257.551880	1454.499878	1446.999146	96.191513
925.054810	1260.980835	1458.571655	1436.926758	89.045593
925.431946	1264.409790	1452.785400	1431.783325	88.850960
925.809204	1261.195190	1449.785034	1425.997070	87.386406
926.186401	1262.909546	1452.571045	1413.567261	79.435051
926.563477	1258.409180	1441.641479	1401.566162	78.128685
926.940491	1256.909058	1446.784912	1400.923096	75.846420
927.317505	1253.480103	1439.712769	1398.137207	77.675476
927.694397	1260.980957	1439.069824	1400.708862	78.459648
928.071289	1272.124878	1430.926025	1396.422729	78.272644
928.447937	1270.838989	1425.996948	1394.494019	79.696220
928.824707	1271.053223	1428.783081	1389.993408	75.407524
929.201355	1275.125122	1425.997192	1388.707642	75.283997
929.577881	1278.339722	1425.782837	1388.707520	74.854492
929.954407	1278.553955	1420.425293	1388.921997	77.794464
930.330933	1273.839111	1412.067261	1390.636353	84.495987
930.707336	1276.625122	1413.781616	1388.707764	81.718803
931.083496	1273.196289	1401.994629	1392.351074	92.512672
931.459778	1265.909912	1403.066284	1394.922729	94.062576
931.835938	1261.195190	1406.495239	1397.280151	93.657890
932.212158	1253.908813	1411.638550	1394.494141	89.130516
932.588196	1257.766479	1421.925293	1385.493042	77.806702
932.964172	1258.837891	1421.925293	1387.850464	79.106400
933.340149	1258.409302	1430.283325	1391.708008	77.556053
933.716003	1258.409302	1428.783081	1394.494019	79.874214
934.091736	1258.623535	1434.997925	1391.493774	75.334206
934.467468	1257.551880	1440.570068	1396.422852	75.878235
934.843140	1253.694458	1448.070679	1403.923584	77.287811
935.218750	1258.194946	1454.285522	1403.280640	73.989120
935.594299	1264.838379	1452.356689	1399.208862	71.657257
935.969788	1256.480469	1442.927246	1386.136108	69.540298
936.345276	1257.766357	1444.213135	1389.565063	70.689720
936.720459	1250.265503	1436.283691	1394.065430	77.304230
937.095764	1252.837158	1431.140503	1393.208130	78.725929
937.471008	1246.193604	1424.711304	1389.993652	80.552261
937.846130	1244.693604	1413.353027	1384.207153	82.719093
938.221252	1242.550659	1408.638184	1389.136353	88.258102
938.596252	1246.193848	1403.066284	1378.635254	84.426178
938.971191	1250.908569	1400.494629	1367.705566	78.080132
939.346130	1247.265259	1395.136841	1356.990234	74.202881
939.720886	1241.907715	1388.707764	1346.703491	71.386742
940.095581	1249.622559	1382.492798	1341.774536	69.354866
940.470337	1253.908691	1371.348877	1333.630859	67.883209
940.844971	1262.266846	1365.562622	1323.987061	59.750957
941.219543	1257.552002	1363.633789	1322.915649	61.616276
941.594055	1260.552246	1357.204590	1321.415283	62.971092
941.968506	1261.623779	1359.776245	1314.986206	54.366875
942.342712	1270.624634	1356.776001	1306.199585	41.293541
942.717041	1268.052856	1352.061279	1302.556396	41.071526
943.091309	1262.909668	1340.060059	1299.556152	47.500065
943.465515	1268.052856	1340.274414	1300.841919	45.400658
943.839600	1278.553833	1344.346191	1304.699341	39.739429
944.213623	1282.197144	1349.275391	1311.342896	43.450378
944.587646	1279.196899	1347.346558	1313.485962	50.314358
944.961426	1276.625244	1343.060425	1321.629761	67.741997
945.335266	1275.553711	1346.060669	1317.343628	59.270630
945.709106	1281.339966	1347.560791	1319.272339	57.281639
946.082825	1277.268311	1343.060425	1319.701050	64.495178
946.456421	1264.838379	1337.916992	1321.201172	77.126251
946.830017	1270.196045	1337.702637	1322.272583	77.142891
947.203613	1271.696167	1341.560181	1325.487183	76.993881
947.577026	1262.695313	1340.703003	1325.487183	80.494461
947.950317	1263.338257	1347.132080	1330.844849	80.562729
948.323669	1262.266724	1350.346802	1330.844849	77.858841
948.696899	1263.338257	1356.775879	1337.702637	79.587189
949.070068	1273.839355	1360.419189	1338.345581	74.504906
949.443237	1278.768433	1364.491089	1344.560547	76.749969
949.816284	1280.697144	1364.276733	1339.845825	70.769287
950.189270	1286.269043	1369.420044	1346.703735	72.680656
950.562073	1294.412842	1370.491577	1347.989502	70.422646
950.934998	1291.198120	1366.419800	1348.203857	75.783653
951.307739	1286.697754	1367.919922	1350.775513	78.891960
951.680481	1290.769531	1364.062378	1353.990112	86.257507
952.053162	1283.697388	1357.847534	1354.418701	95.375824
952.425781	1282.411499	1349.489502	1354.632935	107.667839
952.798279	1276.625366	1338.560059	1346.489258	112.802513
953.170776	1266.124268	1340.060059	1344.131836	105.507179
953.543030	1271.481934	1331.059204	1338.988403	113.309105
953.915405	1265.052734	1326.987427	1339.631470	120.415123
954.287659	1269.124512	1329.130493	1337.059814	113.214218
954.659851	1270.410278	1332.988037	1333.630981	101.027435
955.031982	1269.124512	1330.844849	1329.773315	98.263893
955.404114	1273.839233	1324.630005	1317.986450	86.919762
955.776123	1274.910767	1320.558228	1309.628418	76.056038
956.147888	1274.696533	1319.915283	1302.341919	61.136997
956.519775	1282.411621	1321.844116	1296.127075	34.782112
956.891602	1279.411255	1327.416016	1299.556152	41.964375
957.263306	1278.768433	1329.559082	1295.484253	32.911217
957.635010	1268.052979	1331.273560	1289.912231	34.576164
958.006592	1272.124878	1327.844604	1290.126587	32.307606
958.378174	1260.552246	1322.701294	1285.840576	40.689812
958.749512	1259.266479	1319.915283	1285.197510	42.756046
959.120911	1262.695313	1317.772217	1292.055298	53.307255
959.492310	1261.838257	1322.058472	1297.412964	59.074360
959.863586	1256.051880	1323.772827	1295.912842	58.860607
960.234741	1257.980591	1320.558228	1298.484497	64.725845
960.605896	1243.836304	1319.915283	1301.699219	76.056374
960.976990	1248.765381	1319.915161	1302.342041	75.301231
961.347961	1247.693848	1317.986450	1305.342285	82.012100
961.718811	1248.979736	1312.200317	1311.342896	98.643761
962.089661	1249.193970	1319.272339	1312.843140	90.825699
962.460510	1256.909058	1326.558716	1313.485962	81.230698
962.831299	1256.909058	1335.130981	1315.200439	74.520515
963.201965	1258.194824	1343.060425	1315.414795	67.424225
963.572510	1265.695557	1340.488647	1313.057373	63.323784
963.943054	1267.624390	1345.203247	1318.629395	65.746010
964.313477	1262.909424	1346.274902	1315.629028	63.239132
964.683838	1268.267212	1349.060913	1323.558472	68.435112
965.054199	1267.624390	1354.418579	1327.415894	68.888832
965.424500	1274.053589	1349.489502	1324.201294	66.477226
965.794678	1279.411255	1353.989868	1323.987061	59.770226
966.164795	1279.839966	1350.346802	1325.058594	64.133682
966.534912	1267.838745	1345.203247	1325.058594	73.961372
966.904907	1265.267090	1340.488647	1320.986816	74.074142
967.274780	1263.766846	1341.131592	1317.557739	69.528946
967.644592	1255.408936	1344.131836	1322.486816	75.603798
968.014404	1257.337769	1344.989136	1320.772461	72.371597
968.384155	1270.196045	1341.131592	1322.058228	73.111694
968.753845	1279.196899	1347.346558	1317.986450	56.918190
969.123474	1281.125732	1343.488892	1316.057739	56.013851
969.492981	1280.268555	1351.418335	1317.986450	53.011963
969.862305	1280.482788	1351.846924	1317.343628	51.651772
970.231750	1272.553467	1351.846924	1311.771606	49.459492
970.601135	1280.054199	1352.704224	1319.486694	54.277332
970.970337	1285.411865	1347.560791	1326.773071	66.551765
971.339539	1286.697632	1344.989136	1331.273560	76.470711
971.708740	1291.198120	1342.417480	1330.416382	76.569214
972.077759	1288.626465	1343.060425	1340.917358	96.062996
972.446777	1285.197510	1351.204102	1349.489502	97.402382
972.815613	1273.196167	1348.632324	1339.845703	88.352242
973.184509	1268.052979	1350.132568	1339.202759	86.683891
973.553284	1261.195190	1346.060669	1344.774658	98.484650
973.921997	1260.338013	1357.204590	1341.988770	84.291985
974.290710	1262.909790	1366.634155	1349.703857	83.677605
974.659302	1266.981445	1377.135254	1352.918457	78.015472
975.027771	1261.623901	1388.921997	1356.347290	74.410690
975.396118	1257.551880	1403.709106	1359.561890	69.794708
975.764526	1248.550903	1420.210815	1372.634644	72.284637
976.132874	1243.836304	1433.497925	1375.206421	69.265526
976.501160	1239.978760	1454.071289	1382.707153	66.666687
976.869324	1246.193726	1471.858765	1412.495972	73.694290
977.237488	1260.980835	1487.074463	1437.784058	78.199120
977.605530	1263.552612	1496.289795	1444.856201	77.900566
977.973450	1261.195190	1496.503906	1459.214722	84.153076
978.341309	1264.838379	1491.360596	1466.501099	89.025581
978.709167	1263.766846	1484.502808	1463.072144	90.291267
979.077026	1265.910034	1479.787964	1458.357422	89.980011
979.444702	1270.410400	1469.072754	1459.000366	94.929893
979.812378	1280.911499	1455.142700	1449.570923	96.802078
980.179932	1287.769287	1448.070557	1445.070435	98.128448
980.547485	1292.269653	1427.497192	1431.354858	102.852722
980.914795	1292.055420	1407.352417	1407.352417	100.000000
981.282166	1288.626465	1389.350586	1378.849731	89.574638
981.649475	1280.482788	1373.706177	1362.990967	88.505875
982.016785	1277.696777	1363.848145	1351.418457	85.572266
982.383911	1277.696777	1354.632935	1337.702759	77.994514
982.751038	1281.554443	1344.346191	1335.345337	85.665543
983.118103	1280.697144	1328.273315	1328.273315	100.000000
983.484924	1278.554077	1319.701050	1319.057983	98.437149
983.851868	1275.553833	1315.414917	1305.985352	76.343933
984.218689	1279.625732	1302.556519	1296.770142	74.765900
984.585449	1271.482056	1298.270264	1290.983887	72.800056
984.952209	1271.267700	1291.198120	1285.411987	70.968338
985.318787	1263.981201	1284.769043	1279.839966	76.288651
985.685425	1275.553711	1288.412231	1279.197021	28.333824
986.051880	1277.268066	1286.697754	1280.268555	31.819593
986.418213	1276.196533	1290.555176	1287.983521	82.089844
986.784607	1272.124878	1298.270264	1287.554932	59.016354
987.150879	1267.410034	1312.200073	1296.770020	65.550255
987.517090	1270.410522	1318.629395	1306.628052	75.110695
987.883301	1276.625366	1326.344482	1328.273193	103.879211
988.249390	1272.339233	1342.846069	1336.416870	90.881454
988.615417	1283.697388	1358.061890	1352.704224	92.795395
988.981262	1280.054199	1375.849243	1367.491333	91.275215
989.347168	1285.197632	1398.137207	1388.493286	91.460991
989.712952	1288.197876	1422.568237	1404.137817	86.283867
990.078674	1288.626465	1442.498535	1413.567261	81.197838
990.444397	1287.769165	1456.857300	1412.924316	74.017700
990.809998	1277.482422	1466.929688	1416.567505	73.416252
991.175537	1277.696777	1468.215454	1414.424316	71.765953
991.540894	1270.839111	1471.215820	1411.424194	70.160393
991.906311	1264.409790	1467.572510	1403.280518	68.354431
992.271729	1264.409790	1456.643066	1393.208130	67.001060
992.636963	1257.337769	1449.570801	1382.278564	64.994446
993.002136	1260.766602	1427.068726	1373.920654	68.041252
993.367310	1256.694824	1411.424316	1357.633301	65.235451
993.732361	1251.551270	1384.635986	1344.560547	69.887268
994.097351	1251.765625	1364.491089	1331.273438	70.532257
994.462219	1251.337158	1352.704224	1325.272949	72.938675
994.827026	1266.552856	1334.702393	1317.986450	75.471672
995.191833	1270.410278	1327.201660	1311.985840	73.207520
995.556580	1280.054199	1321.629761	1307.485474	65.979324
995.921204	1282.625854	1312.414551	1298.484497	53.237114
996.285828	1279.839722	1307.699707	1296.555786	60.000263
996.650391	1284.554565	1297.627441	1299.341797	113.113838
997.014648	1291.841064	1309.414185	1296.555786	26.829166
997.379028	1308.985596	1319.915283	1310.700073	15.686428
997.743408	1310.700073	1330.844849	1312.628784	9.574249
998.107605	1315.200562	1328.916138	1314.557617	-4.687695
998.471802	1322.058350	1325.701538	1313.700317	-229.415314
998.835938	1315.843506	1325.915894	1313.914673	-19.149710
999.199951	1321.844116	1326.987427	1307.056763	-287.506531
999.563904	1314.129028	1325.487305	1298.913208	-133.962402
999.927673	1314.343262	1332.130859	1300.413330	-78.312607
1000.291565	1319.915161	1330.416382	1295.912964	-228.565781
1000.655396	1312.843262	1330.202026	1289.912231	-132.100586
1001.019043	1301.913330	1321.415405	1286.697632	-78.020920
1001.382629	1281.125732	1302.556396	1274.696411	-30.000570
1001.746216	1270.624634	1291.626831	1268.481567	-10.204010
1002.109741	1271.696167	1291.412354	1267.410034	-21.739157
1002.473022	1265.695557	1291.841064	1265.052734	-2.458634
1002.836365	1265.052612	1299.556152	1264.409668	-1.863416
1003.199646	1266.124146	1300.841919	1266.338379	0.617071
1003.562866	1273.624878	1299.984619	1274.268066	2.440041
1003.925964	1268.910156	1297.841675	1272.553589	12.593299
1004.289124	1271.696167	1300.413208	1282.197266	36.567482
1004.652100	1278.553955	1301.270630	1283.054565	19.811924
1005.015076	1278.339722	1303.413574	1275.982300	-9.401914
1005.377747	1277.911011	1306.199585	1261.623901	-57.574867
1005.740662	1286.697754	1308.771240	1265.481323	-96.117264
1006.103333	1276.196655	1308.557007	1257.766357	-56.953331
1006.466003	1275.553833	1303.413696	1259.266479	-58.461712
1006.828552	1269.124634	1303.413696	1256.480469	-36.875214
1007.191101	1261.623779	1297.198730	1265.909912	12.048176
1007.553528	1257.337646	1301.699219	1264.195435	15.458848
1007.915771	1257.766235	1303.199341	1272.982056	33.490601
1008.278137	1251.979980	1298.055908	1273.839233	47.441807
1008.640442	1246.193726	1302.556396	1274.696411	50.570148
1009.002563	1250.908447	1304.056519	1285.411865	64.919418
1009.364624	1250.694092	1298.484619	1289.483643	81.165771
1009.726685	1244.479370	1298.913208	1285.626099	75.590347
1010.088684	1255.194580	1301.056274	1297.841675	92.990662
1010.450439	1247.050903	1300.842041	1291.626831	82.868538
1010.812256	1258.409058	1294.412842	1293.984131	98.809265
1011.174011	1262.266724	1298.056030	1293.341309	86.826454
1011.535706	1264.195435	1292.055420	1291.841064	99.230598
1011.897400	1266.338623	1297.412964	1288.840698	72.413681
1012.258911	1263.766846	1304.485107	1284.768921	51.579006
1012.620361	1264.195435	1300.841919	1287.126221	62.572948
1012.981812	1253.480103	1298.698853	1287.554932	75.355530
1013.343079	1254.551636	1305.770874	1289.269409	67.782684
1013.704285	1256.480347	1303.628052	1286.054810	62.727257
1014.065430	1249.194092	1296.555786	1282.197266	69.683266
1014.426575	1253.694458	1296.555786	1285.411987	74.000343
1014.787720	1251.979980	1298.913208	1284.554688	69.406494
1015.148743	1248.551025	1301.270630	1279.411255	58.536533
1015.509644	1247.050903	1301.699219	1277.911255	56.470821
1015.870361	1252.837158	1297.198730	1271.482056	42.029388
1016.231140	1258.623535	1292.912598	1273.839355	44.375141
1016.591919	1259.909302	1289.269531	1267.624512	26.277758
1016.952515	1267.195801	1286.483276	1265.910034	-6.666329
1017.313049	1269.553223	1282.197266	1261.409424	-64.408188
1017.673584	1273.839355	1280.911377	1263.552612	-145.456894
1018.034058	1278.768433	1289.269409	1258.194946	-195.919739
1018.394348	1282.197388	1298.484497	1258.623535	-144.739334
1018.754639	1284.769043	1293.126953	1252.408569	-387.183807
1019.114868	1285.840576	1283.054443	1257.123413	1030.717651
1019.475037	1284.554688	1285.411865	1256.266113	-3300.199463
1019.835022	1277.053955	1280.268555	1251.337036	-800.003784
1020.195129	1274.053589	1285.197510	1247.908203	-234.615677
1020.555054	1275.339478	1286.269043	1254.551636	-190.198242
1020.914917	1281.125732	1287.126343	1251.765625	-489.285339
1021.274536	1285.626343	1290.983765	1255.623169	-560.030090
1021.634338	1289.269531	1293.341187	1255.837402	-821.094299
1021.993958	1286.697754	1284.125977	1261.409424	983.301697
1022.353577	1287.126465	1270.196045	1264.195435	135.442780
1022.713135	1285.411865	1271.267578	1266.767090	131.818420
1023.072632	1282.625854	1273.410645	1263.766724	204.652206
1023.431946	1274.053467	1268.052856	1258.623413	257.141418
1023.791260	1276.839600	1273.624878	1260.552246	506.648956
1024.150391	1269.553101	1265.266968	1263.552612	139.997726
1024.509644	1265.909790	1265.266846	1260.338013	866.603394
1024.868652	1257.337524	1264.838379	1260.552246	42.858074
1025.227661	1247.693848	1267.838745	1268.695923	104.255058
1025.586670	1248.765503	1267.195801	1271.481934	123.255905
1025.945557	1253.908813	1277.482544	1268.053101	60.000206
1026.304443	1255.408936	1282.840210	1261.623779	22.656052
1026.663086	1256.909058	1287.769287	1262.909668	19.444477
1027.021729	1259.480835	1293.126953	1256.694702	-8.280696
1027.380371	1272.767700	1296.984497	1262.695435	-41.592064
1027.738892	1276.625244	1287.983521	1273.196411	-30.187969
1028.097290	1276.839600	1294.841309	1269.981934	-38.094528
1028.455688	1277.482422	1296.984375	1260.980957	-84.614418
1028.814087	1285.197388	1304.913696	1270.624634	-73.912186
1029.172241	1289.697998	1298.056030	1269.124512	-246.152267
1029.530518	1294.841431	1296.555908	1265.481323	-1712.481323
1029.888550	1290.769653	1290.555176	1267.838623	10691.576172
1030.246582	1292.912720	1290.555176	1266.981445	1099.927490
1030.604614	1287.340698	1291.198120	1268.910278	-477.791138
1030.962524	1286.483521	1287.340576	1266.767090	-2300.484375
1031.320313	1277.053955	1281.125854	1258.837891	-447.360382
1031.678101	1272.767700	1277.053955	1244.908081	-649.975769
1032.035645	1278.768433	1276.411011	1243.407837	1499.968872
1032.393311	1281.125610	1267.838745	1253.694458	206.453156
1032.750977	1277.482422	1265.695679	1250.479980	229.091629
1033.108398	1278.339844	1273.196411	1247.693848	595.827698
1033.465820	1265.481323	1267.838867	1250.051270	-654.496948
1033.823120	1265.910034	1261.409668	1249.194214	371.432434
1034.180298	1262.052612	1261.195313	1252.623047	1099.914551
1034.537476	1262.052612	1261.838257	1247.693970	6698.519531
1034.894653	1260.338013	1267.410034	1255.837646	-63.636208
1035.251709	1262.052368	1276.411011	1259.480835	-17.909306
1035.608643	1257.337524	1277.696899	1262.909668	27.368933
1035.965576	1277.696777	1272.982056	1258.837769	400.002594
1036.322388	1251.765747	1336.631226	1218.762451	-38.888954
1036.679077	1237.621460	1313.057373	1287.126343	65.625084
1037.035889	1247.050903	1313.057373	1218.762451	-42.857090
1037.392456	1232.906738	1206.975586	1221.119873	45.454460
>>>>>End Processed Spectral Data<<<<<
