# Supplementary material for: Avian learning favors colorful, not bright, signals
Source: PLoS One. 2018 Mar 22;13(3):e0194279. doi: 10.1371/journal.pone.0194279 (PMC5864004; doi:10.1371/journal.pone.0194279)
Supplement: S1 Text — (ZIP) [file pone.0194279.s001.zip › OrangeBlackCenter1.txt]

Jaz Data File
++++++++++++++++++++++++++++++++++++
Date: Wed May 31 03:36:38 2017
User: jaz
Dark Spectrum Present: Yes
Reference Spectrum Present: Yes
Processed Spectrum Present: Yes
Spectrometers: JAZA3305
Integration Time (usec): 450000 (JAZA3305)
Spectra Averaged: 1 (JAZA3305)
Boxcar Smoothing: 5 (JAZA3305)
Correct for Electrical Dark: No (JAZA3305)
Strobe/Lamp Enabled: Yes (JAZA3305)
Correct for Detector Non-linearity: No (JAZA3305)
Correct for Stray Light: No (JAZA3305)
Number of Pixels in Processed Spectrum: 2048
>>>>>Begin Processed Spectral Data<<<<<
W	D	R	S	P
189.090729	0.000000	0.000000	0.000000	0.000000
189.548096	0.000000	0.000000	0.000000	0.000000
190.005432	1251.765747	1270.624634	1100.893799	-800.004517
190.462753	1308.342651	1261.195190	1166.900269	300.000000
190.920044	0.000000	0.000000	0.000000	0.000000
191.377304	1046.674072	1056.317871	998.240845	-502.221466
191.834534	1166.042969	1178.901367	1111.823364	-421.666870
192.291718	1287.769165	1296.984375	1226.691895	-662.787598
192.748886	1294.198364	1302.127686	1243.622070	-637.838867
193.206039	1292.055420	1305.556519	1247.693848	-328.577484
193.663162	1289.912231	1307.485474	1250.479980	-224.388031
194.120255	1295.698608	1314.129028	1247.908081	-259.302429
194.577316	1300.841919	1314.557495	1246.193848	-398.438019
195.034348	1306.413940	1309.199951	1248.979614	-2061.525635
195.491364	1306.413940	1310.914307	1256.480469	-1109.542358
195.948349	1316.700684	1299.770386	1251.551392	384.808899
196.405304	1320.343750	1294.626953	1251.337036	268.333252
196.862228	1317.557861	1290.340820	1244.907837	266.928436
197.319122	1311.557373	1291.626831	1238.692871	365.592163
197.775986	1307.699951	1284.769043	1233.978149	321.495331
198.232819	1305.771118	1288.197876	1239.978638	374.390106
198.689636	1320.129639	1296.555786	1240.621582	337.272217
199.146423	1320.772583	1314.343262	1253.265747	1049.983887
199.603180	1320.558350	1314.343262	1251.551270	1110.315430
200.059921	1321.843994	1316.057617	1250.479736	1233.315063
200.516617	1332.559448	1320.772461	1248.122559	716.356812
200.973297	1322.487061	1342.203125	1252.194458	-356.524506
201.429932	1321.843994	1349.703857	1245.122192	-275.384705
201.886551	1322.701294	1354.204224	1248.979736	-234.014923
202.343140	1320.558105	1356.775879	1249.836914	-195.266541
202.799713	1318.415161	1367.705566	1246.193726	-146.522293
203.256241	1324.415649	1371.348877	1245.336548	-168.492783
203.712753	1316.057739	1377.778076	1252.622925	-102.777817
204.169220	1312.414551	1361.490845	1247.908203	-131.440948
204.625671	1311.985840	1372.420410	1252.622925	-98.226753
205.082092	1307.271118	1378.421021	1259.694946	-66.867516
205.538483	1296.127319	1379.706909	1248.765503	-56.666725
205.994843	1301.699219	1377.992554	1246.193726	-72.752739
206.451187	1299.984863	1378.421021	1252.408569	-60.656075
206.907486	1298.484619	1382.921387	1257.551880	-48.477386
207.363770	1299.341797	1385.921753	1262.266724	-42.821774
207.820023	1299.984741	1390.207886	1269.767578	-33.491589
208.276260	1287.340698	1395.994019	1270.196167	-15.779114
208.732452	1287.554810	1389.779297	1262.480957	-24.528225
209.188599	1282.839966	1404.566284	1257.552002	-20.774443
209.644760	1279.411255	1411.638550	1250.908447	-21.555918
210.100845	1270.624756	1415.495972	1246.622192	-16.568207
210.556931	1272.339355	1428.997314	1254.123047	-11.628078
211.012985	1271.053467	1440.569946	1255.837524	-8.976085
211.469009	1267.838745	1460.286133	1260.766602	-3.674845
211.925003	1269.767456	1471.430176	1263.552612	-3.081801
212.380966	1266.767212	1486.860229	1264.195557	-1.168440
212.836914	1269.553223	1498.004272	1266.338623	-1.407128
213.292816	1282.625854	1509.362427	1265.052734	-7.750457
213.748703	1288.412109	1529.935913	1269.981689	-7.630892
214.204559	1290.555176	1545.365967	1270.196045	-7.989902
214.660385	1290.769531	1560.581909	1274.267822	-6.115994
215.116165	1293.984009	1574.726074	1273.196411	-7.404518
215.571960	1291.198120	1595.728149	1278.768433	-4.081597
216.027664	1286.269165	1618.658936	1280.697144	-1.676352
216.483383	1280.911499	1635.589111	1284.340332	0.966746
216.939056	1273.625122	1659.162964	1282.625854	2.334591
217.394730	1279.625610	1682.522217	1287.126221	1.861671
217.850342	1276.839600	1714.025269	1277.482422	0.147036
218.305939	1267.838623	1759.458496	1270.838989	0.610302
218.761505	1264.195435	1791.818848	1271.053223	1.299751
219.217041	1259.909302	1841.752075	1275.982300	2.762430
219.672546	1267.838745	1889.756958	1280.268433	1.998605
220.128036	1273.625000	1951.048462	1286.483398	1.898133
220.583496	1269.124634	2015.340576	1286.911987	2.383674
221.038895	1263.552612	2081.132813	1293.769775	3.695926
221.494308	1272.767822	2187.857666	1300.413330	3.021070
221.949646	1277.911255	2297.796875	1311.985840	3.341020
222.404984	1271.267700	2439.453613	1322.915527	4.421199
222.860291	1275.339478	2606.184326	1351.203979	5.700477
223.315567	1275.982422	2790.488281	1379.063965	6.806282
223.770813	1271.053345	3010.795410	1402.423340	7.551119
224.226044	1268.481567	3271.392334	1430.497559	8.089026
224.681229	1258.194946	3582.780273	1461.357666	8.739739
225.136383	1254.551636	3941.743652	1488.145996	8.692880
225.591522	1256.480469	4321.280762	1526.506958	8.810574
226.046616	1261.623779	4667.601074	1548.151855	8.412507
226.501694	1256.266113	4915.125488	1561.867554	8.352369
226.956726	1256.694824	5106.287109	1579.226440	8.378332
227.411743	1254.122925	5230.370605	1586.298706	8.354001
227.866714	1253.051514	5306.020508	1582.226685	8.121828
228.321671	1264.624146	5333.023438	1586.512939	7.911927
228.776611	1262.052490	5300.448730	1574.083130	7.726598
229.231506	1264.838379	5194.366699	1557.795776	7.455281
229.686371	1271.482056	5045.423828	1544.937378	7.245881
230.141220	1271.696289	4857.048340	1530.793091	7.226537
230.596024	1279.196899	4634.812012	1501.861694	6.635588
231.050797	1287.340576	4440.435547	1484.717163	6.259773
231.505554	1292.483887	4303.708008	1468.858398	5.857236
231.960281	1291.840942	4211.770508	1444.641724	5.233029
232.414963	1304.913818	4162.051270	1441.212891	4.770476
232.869614	1297.412964	4128.405273	1437.783936	4.958366
233.324265	1286.697754	4111.046387	1436.069458	5.288713
233.778839	1289.697998	4133.548828	1446.141846	5.501127
234.233414	1289.483643	4180.267578	1453.213867	5.663869
234.687973	1283.697388	4231.486328	1459.428833	5.961466
235.142487	1283.054565	4294.706543	1465.215332	6.048533
235.596954	1279.839966	4371.857910	1482.574097	6.556693
236.051422	1270.410400	4479.868164	1501.004395	7.184827
236.505859	1269.124512	4605.023438	1519.649170	7.509960
236.960251	1265.481323	4818.258301	1543.651611	7.829659
237.414612	1254.551758	5052.495605	1550.937988	7.803860
237.868942	1258.409180	5339.238770	1570.439941	7.646258
238.323257	1256.051880	5690.916016	1591.441895	7.562577
238.777512	1260.980957	6078.167480	1613.087036	7.309372
239.231781	1266.124268	6464.349609	1631.945801	7.037431
239.685974	1261.838257	6808.525391	1649.304688	6.985547
240.140167	1262.695435	7112.412109	1665.377686	6.883790
240.594330	1257.123413	7349.650391	1681.450806	6.964719
241.048462	1263.766846	7572.742676	1694.309082	6.824281
241.502563	1264.838379	7810.193848	1709.524902	6.793925
241.956619	1266.552856	8045.074707	1734.170288	6.898516
242.410660	1269.981812	8309.530273	1768.030518	7.075009
242.864670	1269.553223	8648.348633	1796.319092	7.138914
243.318649	1279.411255	8984.166992	1809.177368	6.875833
243.772583	1270.196045	9299.841797	1825.893433	6.920572
244.226517	1265.266968	9541.793945	1838.109009	6.921285
244.680389	1272.553467	9697.380859	1841.966431	6.758749
245.134247	1275.125122	9742.813477	1844.752441	6.727070
245.588074	1272.767700	9791.675781	1834.465942	6.593547
246.041870	1265.481323	9761.671875	1820.107300	6.527937
246.495636	1263.552612	9649.803711	1807.891724	6.490852
246.949387	1265.267090	9441.069336	1785.389526	6.361730
247.403091	1265.695679	9187.757813	1761.601563	6.259808
247.856766	1265.267090	8834.366211	1730.526978	6.146833
248.310410	1262.266724	8440.470703	1698.595215	6.078519
248.764023	1272.124878	8032.645508	1670.306763	5.889811
249.217606	1273.410645	7648.822266	1642.661255	5.791792
249.671158	1274.482300	7342.578125	1627.445435	5.816703
250.124695	1276.411011	7110.054688	1608.586304	5.694131
250.578171	1279.411255	6918.250000	1602.585815	5.731225
251.031662	1282.411621	6817.097168	1596.585205	5.676449
251.485077	1282.411621	6783.665527	1588.655762	5.566806
251.938477	1287.554810	6803.382324	1585.869873	5.408346
252.391861	1289.483643	6858.887695	1584.369629	5.294749
252.845200	1299.127441	6933.251465	1601.085571	5.359451
253.298508	1301.056396	7050.477051	1620.158936	5.550169
253.751801	1292.484009	7218.065918	1630.017090	5.696201
254.205048	1297.413208	7484.448730	1658.305542	5.833041
254.658279	1289.483765	7849.413574	1672.021362	5.831429
255.111465	1286.483521	8350.890625	1697.523804	5.818468
255.564621	1293.555542	8982.453125	1728.598389	5.658065
256.017761	1293.769897	9682.592773	1755.171997	5.500201
256.470825	1294.841309	10383.589844	1792.890259	5.479841
256.923950	1286.054810	10974.434570	1815.606689	5.465846
257.376953	1289.269409	11368.972656	1835.537231	5.419483
257.829987	1282.840210	11574.493164	1830.393799	5.320365
258.282928	1274.267944	11629.569336	1831.679688	5.382864
258.735870	1282.411499	11591.209961	1825.036255	5.263705
259.188812	1282.625854	11469.697266	1809.606201	5.173031
259.641693	1282.411621	11301.038086	1802.319580	5.189413
260.094543	1280.268433	11010.866211	1785.603638	5.193260
260.547333	1273.196411	10608.612305	1765.244507	5.270768
261.000183	1269.767456	10086.990234	1762.672974	5.590258
261.452911	1272.124756	9579.082031	1736.099121	5.585371
261.905640	1272.339111	9195.473633	1731.169922	5.791026
262.358337	1265.267090	8989.524414	1726.240723	5.967870
262.811035	1262.052368	8947.949219	1721.954956	5.983720
263.263641	1266.338623	9022.743164	1717.668457	5.818802
263.716217	1263.123901	9159.255859	1727.741089	5.884111
264.168823	1258.194946	9306.913086	1733.098511	5.900362
264.621368	1261.838257	9457.141602	1743.599609	5.878505
265.073883	1259.695190	9647.446289	1760.958496	5.976135
265.526367	1260.980835	9827.678711	1768.244629	5.921345
265.978821	1266.124146	10056.344727	1774.888550	5.787846
266.431244	1259.052124	10297.439453	1793.318848	5.911084
266.883636	1262.909668	10541.320313	1803.391113	5.825151
267.335999	1262.695313	10825.491211	1814.106567	5.766214
267.788330	1261.623779	11114.375977	1842.823730	5.898859
268.240601	1266.767090	11376.259766	1861.468262	5.882602
268.692871	1263.766846	11552.205078	1870.040649	5.892768
269.145081	1257.337646	11708.220703	1874.755371	5.907804
269.597351	1257.980591	11803.586914	1880.327393	5.901480
270.049500	1253.908691	11882.666016	1878.827271	5.879507
270.501587	1256.051880	11923.170898	1886.113770	5.906579
270.953735	1250.908447	11929.170898	1881.398926	5.904429
271.405823	1253.051636	11908.811523	1880.970337	5.892763
271.857849	1257.980591	11825.874023	1879.684326	5.882948
272.309875	1268.053101	11698.577148	1873.898071	5.808384
272.761871	1274.910767	11565.278320	1860.825439	5.693817
273.213806	1265.695679	11439.908203	1849.895752	5.741968
273.665741	1267.838745	11372.402344	1851.610107	5.777304
274.117615	1274.268066	11292.250977	1847.752686	5.724552
274.569489	1275.982422	11252.603516	1840.680542	5.660214
275.021271	1285.626343	11245.532227	1842.609375	5.592252
275.473083	1281.554565	11295.250977	1840.895020	5.585754
275.924835	1284.769043	11362.542969	1847.538574	5.584265
276.376587	1286.269165	11464.553711	1856.325073	5.600708
276.828308	1278.768433	11625.927734	1867.469116	5.689491
277.279938	1269.338989	11748.939453	1869.612061	5.728015
277.731598	1262.695313	11939.671875	1875.398315	5.738544
278.183197	1260.766479	12147.121094	1890.614136	5.785662
278.634796	1262.695190	12351.784180	1893.614502	5.689550
279.086304	1261.409424	12583.449219	1906.044067	5.693626
279.537842	1253.694458	12800.969727	1927.260498	5.833117
279.989288	1251.337036	12962.342773	1939.261719	5.874173
280.440765	1253.908691	13134.431641	1948.476929	5.846276
280.892151	1253.265869	13310.805664	1952.548828	5.799549
281.343567	1249.193970	13479.037109	1960.478149	5.815971
281.794891	1252.622925	13612.764648	1960.906738	5.730386
282.246216	1251.551270	13735.991211	1969.050415	5.747148
282.697510	1248.979614	13818.712891	1978.694214	5.805331
283.148773	1254.122925	13827.928711	1977.622681	5.754024
283.599976	1253.694458	13782.281250	1979.122681	5.790184
284.051178	1251.122681	13739.420898	1980.837158	5.843186
284.502350	1254.123047	13662.697266	1974.408081	5.804737
284.953461	1256.480347	13636.125000	1965.835938	5.730016
285.404602	1261.623779	13611.265625	1957.906616	5.638082
285.855621	1262.481201	13601.191406	1956.620605	5.625705
286.306671	1265.910156	13554.687500	1954.691772	5.604965
286.757660	1263.552612	13543.756836	1952.119995	5.607133
287.208618	1263.981201	13573.975586	1953.834473	5.604010
287.659546	1265.481445	13503.038086	1952.548706	5.614415
288.110504	1270.410522	13444.961914	1953.191772	5.608266
288.561340	1275.982422	13418.600586	1952.763306	5.573599
289.012207	1279.197144	13411.530273	1959.835205	5.610117
289.463013	1280.482910	13495.109375	1957.048950	5.538982
289.913757	1274.696533	13604.619141	1973.550781	5.667953
290.364532	1273.410645	13756.134766	1994.338623	5.775405
290.815216	1269.124512	13900.579102	2003.553589	5.814287
291.265900	1266.552734	14031.090820	2002.910889	5.768780
291.716553	1263.123901	14131.172852	2012.126099	5.820635
292.167206	1271.910522	14205.965820	2022.198364	5.800871
292.617767	1281.768677	14340.549805	2023.269897	5.678181
293.068298	1278.339844	14535.355469	2030.127808	5.670869
293.518829	1278.554199	14741.733398	2038.485840	5.644518
293.969299	1282.840332	14904.391602	2052.415771	5.649690
294.419769	1286.054810	14956.896484	2053.701416	5.615211
294.870209	1285.626221	14911.035156	2044.486450	5.569449
295.320587	1280.482788	14699.728516	2029.056274	5.578357
295.770935	1285.411865	14469.777344	2020.269653	5.573706
296.221252	1282.840210	14212.822266	2008.268433	5.610435
296.671539	1286.269043	13908.508789	1983.408936	5.523108
297.121796	1279.197021	13571.832031	1957.906372	5.521268
297.572021	1271.267578	13237.728516	1937.975830	5.571474
298.022217	1268.267334	12856.688477	1923.617188	5.655213
298.472382	1256.694824	12488.725586	1906.472656	5.785043
298.922485	1254.337402	12113.687500	1876.469849	5.729003
299.372589	1249.837036	11781.512695	1864.468628	5.836029
299.822693	1253.908691	11504.842773	1858.682373	5.899693
300.272705	1251.551270	11327.182617	1840.037598	5.840690
300.722687	1249.837036	11140.735352	1833.822632	5.904273
301.172668	1255.837524	10969.290039	1828.036621	5.890790
301.622559	1259.909302	10835.992188	1835.537231	6.011100
302.072510	1262.052490	10742.125977	1833.394043	6.026763
302.522339	1266.552856	10645.259766	1839.823486	6.112470
302.972198	1272.553589	10575.180664	1834.680054	6.042664
303.421997	1272.339233	10513.246094	1835.751831	6.096941
303.871735	1264.838379	10480.457031	1831.465576	6.148553
304.321503	1270.410400	10506.816406	1832.536987	6.085988
304.771210	1269.981689	10553.535156	1825.036255	5.978902
305.220856	1273.196289	10610.969727	1835.537231	6.022217
305.670471	1270.196045	10655.116211	1833.394165	6.001097
306.120117	1270.410278	10728.409180	1834.465698	5.963792
306.569702	1270.838867	10780.700195	1838.323364	5.967327
307.019226	1266.981323	10831.491211	1841.323730	6.004933
307.468719	1266.338501	10875.852539	1836.394531	5.932205
307.918213	1266.124268	10909.071289	1831.679810	5.864965
308.367645	1270.196045	10906.928711	1826.107788	5.768675
308.817047	1276.839722	10917.428711	1828.464966	5.721904
309.266388	1268.481567	10864.923828	1827.822144	5.828624
309.715790	1263.766968	10778.344727	1824.393311	5.892288
310.165070	1260.766479	10685.977539	1811.106567	5.839022
310.614319	1261.409424	10605.613281	1803.819946	5.804780
311.063568	1260.766479	10547.320313	1794.818848	5.750813
311.512817	1257.552002	10490.100586	1781.317505	5.673033
311.961945	1268.267212	10402.663086	1783.032104	5.635457
312.411072	1272.982056	10247.290039	1772.959717	5.571211
312.860199	1265.267090	10103.705078	1758.386719	5.579263
313.309265	1263.123901	9957.333984	1748.743042	5.585546
313.758331	1262.909668	9824.035156	1737.599121	5.544709
314.207336	1268.910278	9713.881836	1734.598755	5.514388
314.656311	1278.339722	9646.803711	1724.312012	5.329201
315.105225	1281.554321	9563.652344	1732.026978	5.439113
315.554138	1278.125488	9495.931641	1730.098389	5.499921
316.003021	1271.481812	9423.711914	1727.312378	5.591483
316.451874	1265.695557	9373.133789	1722.812012	5.638235
316.900665	1259.694946	9348.703125	1716.811279	5.651080
317.349426	1256.909058	9367.562500	1718.954346	5.696770
317.798187	1263.338257	9411.280273	1739.313354	5.841660
318.246918	1263.981079	9515.648438	1753.243408	5.929255
318.695557	1257.551880	9623.444336	1756.672241	5.966134
319.144196	1259.052002	9771.315430	1760.958496	5.896275
319.592834	1251.980103	9936.974609	1777.674561	6.052905
320.041382	1256.480591	10131.565430	1780.674683	5.906356
320.489899	1258.837891	10338.158203	1789.889893	5.849028
320.938416	1256.266113	10488.386719	1796.533325	5.852038
321.386932	1259.695190	10611.183594	1800.176880	5.779633
321.835327	1254.337402	10697.764648	1796.962158	5.746057
322.283722	1254.766113	10795.916016	1796.747681	5.680463
322.732117	1244.907959	10844.779297	1778.103027	5.554190
323.180450	1247.265381	10867.280273	1768.887939	5.422264
323.628754	1251.980103	10861.066406	1775.317139	5.446273
324.077026	1248.765381	10795.488281	1764.816040	5.405527
324.525238	1245.550781	10691.334961	1753.671997	5.379344
324.973480	1243.407837	10550.320313	1747.242920	5.413558
325.421600	1251.122803	10365.160156	1736.313232	5.323551
325.869751	1261.838257	10253.291016	1737.813232	5.293638
326.317871	1259.266479	10158.997070	1739.099121	5.391541
326.765930	1263.552612	10077.347656	1736.527344	5.366301
327.213959	1258.837891	10035.342773	1733.527222	5.408638
327.661957	1271.053223	10008.768555	1738.670410	5.351710
328.109924	1273.625122	9987.980469	1742.528198	5.380812
328.557831	1276.411011	9980.694336	1744.028198	5.372265
329.005737	1284.340210	10028.697266	1742.313721	5.237360
329.453613	1291.412354	10069.844727	1742.956665	5.143792
329.901459	1289.483643	10139.065430	1747.671753	5.177511
330.349213	1284.125977	10205.714844	1753.672241	5.263034
330.796967	1281.982910	10238.503906	1750.457520	5.230542
331.244720	1286.054810	10270.222656	1742.956665	5.085633
331.692413	1291.412476	10315.655273	1748.957153	5.070172
332.140045	1295.270020	10327.440430	1752.814819	5.065724
332.587677	1285.411865	10347.584961	1757.100830	5.205032
333.035309	1286.269043	10327.227539	1751.957520	5.150875
333.482819	1280.268555	10334.514648	1744.885498	5.131481
333.930328	1280.268555	10295.509766	1747.457153	5.182209
334.377838	1281.982910	10268.293945	1750.671875	5.215589
334.825317	1277.911133	10212.359375	1747.457153	5.255456
335.272705	1273.196411	10186.857422	1744.028442	5.282140
335.720062	1272.982056	10171.856445	1744.671387	5.300551
336.167450	1273.625000	10131.566406	1743.599731	5.305688
336.614777	1268.696045	10099.847656	1739.313599	5.329062
337.062012	1266.767090	10111.634766	1740.599487	5.357145
337.509277	1273.839355	10125.779297	1744.885620	5.321391
337.956482	1268.695801	10178.712891	1754.314941	5.450260
338.403687	1273.410645	10217.288086	1754.529419	5.379309
338.850800	1271.053345	10280.508789	1764.816284	5.480497
339.297913	1272.553589	10344.372070	1770.173706	5.485341
339.745026	1284.768921	10427.737305	1779.389038	5.409842
340.192047	1291.841064	10524.604492	1779.603149	5.282948
340.639038	1295.484253	10627.257813	1782.817627	5.222302
341.086029	1295.055664	10741.483398	1795.033325	5.292769
341.532959	1288.626465	10878.425781	1797.176514	5.303031
341.979828	1293.341187	10959.218750	1803.177002	5.274594
342.426727	1293.984131	11043.441406	1796.104980	5.150244
342.873535	1297.841675	11082.874023	1794.818848	5.078953
343.320343	1292.912598	11084.802734	1800.819580	5.187016
343.767059	1290.983887	11080.301758	1790.747192	5.105190
344.213806	1286.697754	11045.155273	1777.888794	5.033491
344.660522	1279.411255	11000.792969	1774.674194	5.094573
345.107178	1283.054565	10934.144531	1777.245972	5.120576
345.553772	1283.483032	10864.065430	1767.601929	5.053126
346.000366	1286.269165	10817.990234	1766.744873	5.040808
346.446960	1287.769287	10769.342773	1766.959106	5.053906
346.893463	1281.125854	10745.341797	1767.602051	5.140164
347.339905	1286.697754	10720.695313	1773.816895	5.163443
347.786377	1286.269043	10733.982422	1771.888184	5.140071
348.232788	1293.126953	10791.416016	1774.888306	5.072085
348.679169	1286.054688	10873.709961	1789.889771	5.255040
349.125519	1286.269043	11008.722656	1806.820190	5.354113
349.571838	1291.412476	11180.167969	1811.320679	5.257569
350.018097	1280.697021	11368.330078	1831.036743	5.455588
350.464325	1276.411011	11587.351563	1851.610229	5.578533
350.910553	1274.053711	11819.660156	1862.111328	5.576328
351.356720	1272.124878	12056.468750	1876.255493	5.601923
351.802856	1270.838989	12317.066406	1878.184326	5.498215
352.248932	1260.338013	12579.592773	1890.399902	5.566284
352.695007	1260.337891	12846.188477	1905.187012	5.565833
353.141052	1269.981689	13204.081055	1929.403564	5.525527
353.587036	1275.339355	13568.402344	1948.048340	5.472265
354.032990	1274.267822	13951.369141	1974.836670	5.526254
354.478912	1272.982056	14320.406250	1993.910156	5.525444
354.924774	1276.411011	14637.578125	1996.053101	5.386072
355.370605	1275.339355	14875.244141	2005.482544	5.368738
355.816467	1279.197021	15141.200195	2019.197998	5.338341
356.262238	1287.126221	15370.079102	2026.270020	5.248500
356.708008	1292.698364	15618.675781	2046.200684	5.259692
357.153656	1296.555786	15884.417969	2062.059326	5.247538
357.599365	1292.912598	16188.087891	2066.345459	5.192506
358.045013	1284.125977	16426.826172	2069.560303	5.186884
358.490631	1283.054565	16665.136719	2072.345947	5.131239
358.936157	1284.983276	16713.353516	2057.130371	5.004723
359.381714	1288.412109	16611.773438	2043.629028	4.928533
359.827209	1291.841064	16451.898438	2034.199585	4.896805
360.272644	1296.127197	16244.021484	2021.126831	4.850179
360.718109	1291.840942	15961.352539	2001.196411	4.835577
361.163513	1291.626831	15665.394531	1988.123779	4.845612
361.608856	1289.055054	15296.785156	1969.050415	4.854429
362.054169	1284.983154	14880.172852	1944.833618	4.853559
362.499481	1287.554810	14407.199219	1928.974976	4.889006
362.944733	1281.768677	13911.937500	1905.401245	4.937642
363.389923	1281.554321	13370.168945	1873.469604	4.896469
363.835083	1277.482544	12942.842773	1852.896118	4.932669
364.280243	1269.124634	12656.741211	1847.109863	5.075560
364.725372	1262.695435	12424.003906	1834.894409	5.126630
365.170410	1259.480835	12284.277344	1834.894409	5.219267
365.615448	1260.980957	12146.906250	1828.464966	5.213006
366.060455	1260.766602	12061.612305	1826.107788	5.234231
366.505402	1256.909058	12002.034180	1815.392456	5.197551
366.950317	1268.267334	11979.105469	1813.249268	5.088135
367.395233	1269.553101	12008.678711	1816.464111	5.092696
367.840088	1271.696289	12016.608398	1813.892456	5.046073
368.284882	1270.838989	12019.393555	1812.392212	5.038382
368.729675	1270.838989	12056.683594	1816.678223	5.060700
369.174438	1274.696533	12095.900391	1818.178467	5.022379
369.619141	1280.911377	12159.336914	1835.322998	5.096432
370.063812	1277.482422	12243.558594	1831.251099	5.049834
370.508453	1274.482056	12376.214844	1838.751831	5.082718
370.953094	1273.839355	12490.655273	1840.466309	5.051584
371.397614	1274.267944	12632.096680	1862.111206	5.175666
371.842133	1259.909302	12781.255859	1870.683472	5.301239
372.286652	1257.551880	12907.696289	1872.826660	5.281263
372.731140	1256.694702	13051.924805	1884.399292	5.321681
373.175537	1270.838989	13258.944336	1913.544922	5.361197
373.619904	1272.553467	13473.464844	1927.903564	5.371321
374.064270	1271.910645	13682.413086	1934.975708	5.342774
374.508606	1267.838501	13869.931641	1926.832031	5.229239
374.952881	1276.625122	13986.300781	1935.832886	5.186661
375.397095	1280.482666	14039.449219	1929.832397	5.089360
375.841339	1278.768188	14031.734375	1936.046997	5.153929
376.285522	1278.339600	14003.446289	1929.189331	5.114690
376.729645	1285.626099	13951.369141	1936.475830	5.138662
377.173706	1286.269043	13911.079102	1946.548096	5.230011
377.617767	1289.269287	13841.000977	1946.548096	5.236559
378.061798	1281.768677	13733.847656	1929.189331	5.199297
378.505768	1285.197510	13602.049805	1936.261353	5.285960
378.949738	1286.697754	13502.183594	1938.190308	5.333333
379.393677	1288.412231	13452.034180	1942.476440	5.377216
379.837524	1279.839966	13453.962891	1949.762817	5.502843
380.281372	1277.268311	13504.753906	1962.621216	5.605019
380.725189	1271.481934	13621.336914	1968.836060	5.646658
381.168976	1271.910645	13763.850586	1974.408081	5.623606
381.612701	1272.339111	13877.218750	1971.407837	5.546017
382.056396	1267.838623	13964.227539	1970.979004	5.538113
382.500031	1263.552612	14060.665039	1967.978638	5.504570
382.943665	1253.908691	14172.747070	1968.407349	5.530673
383.387238	1241.693237	14283.759766	1963.692627	5.535928
383.830811	1239.550171	14380.840820	1967.335815	5.538159
384.274323	1243.407715	14471.062500	1979.122925	5.561948
384.717804	1253.265747	14535.140625	1987.909424	5.531175
385.161224	1257.766235	14591.502930	1997.124634	5.545021
385.604645	1267.838745	14652.579102	2008.697266	5.535098
386.048035	1270.196167	14694.800781	2010.625854	5.515468
386.491333	1273.196411	14733.589844	2022.841309	5.569264
386.934631	1280.482910	14793.165039	2025.198853	5.511237
387.377869	1283.697388	14899.034180	2042.771973	5.575144
387.821136	1291.198120	15061.907227	2063.131104	5.605616
388.264282	1289.697876	15221.350586	2080.918457	5.679302
388.707428	1285.197510	15348.005859	2089.490479	5.719291
389.150543	1284.554565	15409.083984	2089.276367	5.697335
389.593597	1281.982910	15450.447266	2085.847412	5.673617
390.036621	1283.268799	15476.377930	2084.990234	5.648667
390.479614	1274.267822	15495.235352	2075.132080	5.631574
390.922638	1275.339478	15529.522461	2073.417725	5.598906
391.365509	1272.767700	15553.096680	2064.202637	5.542134
391.808411	1268.481567	15510.665039	2068.488770	5.617167
392.251251	1266.124390	15384.868164	2050.058350	5.552434
392.694092	1260.552368	15144.202148	2036.342651	5.587798
393.136871	1278.125366	14917.678711	2029.270630	5.507110
393.579590	1276.839600	14659.868164	2024.127075	5.583844
394.022308	1282.197388	14502.137695	2020.698364	5.586266
394.464966	1280.482788	14349.980469	2020.698120	5.663686
394.907562	1277.911133	14197.393555	2010.625732	5.671393
395.350159	1283.054565	14034.947266	2009.982788	5.700552
395.792755	1278.339722	13871.002930	2014.911987	5.849217
396.235229	1279.197021	13707.488281	2020.269653	5.962788
396.677704	1277.911133	13620.481445	2017.483887	5.992048
397.120148	1278.339722	13581.477539	2028.627686	6.098347
397.562561	1284.340332	13581.262695	2043.414917	6.172883
398.004944	1268.481689	13599.049805	2039.985840	6.256842
398.447235	1269.338745	13650.483398	2035.485596	6.188013
398.889557	1265.909912	13692.274414	2036.557007	6.201710
399.331818	1265.910034	13750.349609	2033.556763	6.148828
399.774017	1266.338501	13865.431641	2048.129639	6.205138
400.216187	1272.124878	13987.586914	2051.129883	6.126439
400.658356	1277.268188	14107.170898	2052.201416	6.040056
401.100433	1273.196289	14282.687500	2062.059570	6.063752
401.542511	1280.482788	14412.128906	2066.774170	5.987759
401.984558	1283.911621	14502.996094	2071.489014	5.957882
402.426575	1286.911987	14612.934570	2063.345459	5.826446
402.868500	1292.483887	14647.866211	2064.631104	5.781543
403.310394	1297.841675	14731.231445	2070.631836	5.752756
403.752289	1296.770020	14748.375977	2071.917725	5.762492
404.194153	1295.484253	14785.238281	2078.132568	5.801798
404.635956	1301.699219	14776.021484	2079.847168	5.775043
405.077698	1295.484253	14765.305664	2087.347656	5.878797
405.519440	1290.983887	14726.730469	2095.277100	5.986219
405.961090	1288.840698	14687.511719	2094.634033	6.013979
406.402740	1281.554199	14696.727539	2097.848633	6.084859
406.844391	1282.197144	14714.514648	2104.706787	6.123363
407.285980	1283.054443	14750.089844	2122.279785	6.231701
407.727509	1284.554565	14824.454102	2128.066162	6.229822
408.168976	1283.483154	14812.668945	2134.066650	6.287026
408.610474	1285.411865	14872.246094	2142.638916	6.309248
409.051910	1282.411499	14869.458984	2152.282715	6.402209
409.493317	1276.625366	14919.821289	2152.282715	6.418271
409.934631	1274.482300	15000.828125	2157.211670	6.430913
410.375946	1276.625244	15052.261719	2166.641357	6.460798
410.817230	1281.554199	15117.410156	2174.141846	6.451264
411.258453	1283.268677	15170.346680	2179.713867	6.455247
411.699677	1282.411499	15314.144531	2190.000488	6.468117
412.140839	1283.697388	15455.802734	2197.501221	6.447905
412.581940	1284.554688	15650.393555	2211.217041	6.450458
413.023010	1285.411865	15910.347656	2235.004883	6.492972
413.464081	1282.411499	16200.089844	2262.007813	6.566680
413.905090	1288.626465	16581.556641	2283.010010	6.502244
414.346069	1284.768921	16986.593750	2314.512695	6.558115
414.786987	1292.055420	17425.708984	2351.587646	6.567218
415.227875	1294.841309	17962.548828	2381.804932	6.521375
415.668762	1297.198730	18507.957031	2411.808350	6.476238
416.109558	1303.413574	19067.083984	2457.669678	6.497847
416.550323	1305.770996	19641.000000	2485.743896	6.435551
416.991119	1302.342163	20231.841797	2515.103760	6.406728
417.431793	1304.270874	20884.623047	2550.250244	6.363417
417.872437	1307.699707	21492.181641	2577.467041	6.290810
418.313080	1313.485962	22071.880859	2597.183594	6.183993
418.753662	1308.342651	22547.423828	2614.542236	6.149981
419.194214	1315.629028	22913.888672	2631.686768	6.093351
419.634705	1313.057495	23169.558594	2639.616211	6.069401
420.075226	1307.913940	23412.794922	2636.830078	6.011868
420.515656	1303.413574	23623.888672	2641.973389	5.997004
420.956055	1300.627563	23769.617188	2630.186523	5.917306
421.396393	1293.555542	23793.619141	2632.758301	5.951995
421.836700	1292.055420	23701.468750	2623.114502	5.939732
422.276978	1285.840454	23483.732422	2611.113525	5.970265
422.717194	1288.412109	23215.207031	2590.111572	5.936570
423.157440	1278.982666	22872.744141	2571.680908	5.986443
423.597626	1288.197876	22581.501953	2561.179932	5.978321
424.037720	1288.626465	22217.394531	2534.820313	5.954454
424.477783	1287.340576	21858.429688	2503.317383	5.911096
424.917847	1288.626465	21443.103516	2488.315674	5.952470
425.357880	1283.911743	20996.486328	2465.170898	5.992414
425.797882	1276.196777	20522.656250	2446.954590	6.082978
426.237793	1273.625000	20086.328125	2425.952148	6.125261
426.677673	1278.768433	19771.511719	2422.094727	6.182567
427.117554	1285.411865	19410.189453	2400.235352	6.150826
427.557343	1274.910767	19131.376953	2387.377197	6.230048
427.997131	1273.625000	18880.207031	2371.089844	6.233264
428.436890	1262.909668	18644.255859	2361.660400	6.321436
428.876587	1261.838013	18556.392578	2365.089355	6.379183
429.316223	1264.195435	18537.320313	2373.661377	6.423076
429.755859	1270.196045	18559.177734	2385.448242	6.450653
430.195465	1270.196167	18580.394531	2388.877197	6.462554
430.634979	1275.125244	18684.548828	2397.878174	6.449110
431.074493	1278.339844	18748.625000	2392.734619	6.378801
431.513947	1275.339478	18760.626953	2379.447754	6.314499
431.953430	1266.981567	18838.205078	2379.876709	6.333624
432.392792	1274.267944	18915.353516	2394.449463	6.349844
432.832153	1275.982422	19022.937500	2406.664795	6.371134
433.271454	1284.768921	19150.236328	2418.880371	6.348065
433.710693	1274.482300	19232.314453	2427.880859	6.422816
434.149963	1278.982544	19315.039063	2437.096436	6.421103
434.589172	1267.624390	19430.548828	2446.097412	6.488344
435.028320	1271.696167	19601.351563	2457.455322	6.469075
435.467407	1267.410034	19746.652344	2466.885010	6.490932
435.906494	1279.197021	19944.029297	2491.744385	6.496428
436.345551	1272.767700	20131.332031	2506.960205	6.544467
436.784546	1279.625488	20388.929688	2521.961914	6.501212
437.223511	1283.697388	20654.455078	2534.177246	6.455503
437.662415	1293.555542	20916.550781	2565.251709	6.480642
438.101318	1289.055176	21145.218750	2572.538086	6.463902
438.540161	1299.770386	21362.095703	2575.752930	6.360093
438.978912	1295.698486	21467.750000	2581.324951	6.373306
439.417725	1301.056152	21528.398438	2588.182617	6.363300
439.856445	1299.984619	21527.755859	2601.041016	6.432030
440.295135	1307.056885	21544.255859	2606.184326	6.419502
440.733765	1297.413086	21520.683594	2613.899414	6.509760
441.172394	1298.270386	21544.900391	2620.971436	6.532944
441.610962	1302.556519	21511.683594	2629.543701	6.566277
442.049469	1291.412476	21547.472656	2640.902100	6.662152
442.487946	1285.411865	21584.976563	2640.687744	6.676379
442.926422	1290.126465	21652.267578	2638.116211	6.620079
443.364807	1286.697632	21701.558594	2648.617188	6.671216
443.803192	1284.340210	21873.216797	2658.903809	6.676244
444.241516	1284.554688	21959.583984	2659.118164	6.648423
444.679810	1287.769287	22089.236328	2647.759766	6.537955
445.118073	1289.055054	22135.742188	2648.616943	6.521717
445.556274	1293.769653	22157.388672	2634.687256	6.427062
445.994415	1296.770142	22121.597656	2633.187012	6.417421
446.432587	1301.056274	22079.164063	2628.900879	6.390594
446.870667	1308.556885	21926.794922	2610.684814	6.315418
447.308716	1311.557373	21692.126953	2591.397461	6.279707
447.746735	1312.628906	21375.597656	2573.609863	6.285117
448.184692	1312.200195	21141.359375	2558.822510	6.286813
448.622620	1320.343872	20884.835938	2544.249756	6.255751
449.060516	1330.202026	20645.667969	2533.320068	6.228781
449.498383	1335.130981	20411.216797	2532.248535	6.275488
449.936188	1338.345581	20185.767578	2515.747070	6.247016
450.373993	1336.845459	19983.031250	2502.888428	6.253520
450.811707	1339.202881	19770.011719	2486.386963	6.224274
451.249420	1337.274170	19529.130859	2483.172119	6.298961
451.687042	1335.988281	19324.039063	2468.813477	6.297654
452.124664	1330.844849	19226.312500	2466.241943	6.344607
452.562225	1326.130127	19207.240234	2466.670410	6.378465
452.999756	1326.773071	19164.167969	2478.028809	6.454170
453.437256	1325.701538	19117.234375	2482.529053	6.502124
453.874725	1325.915894	19121.304688	2485.100830	6.513962
454.312164	1329.773315	19167.810547	2490.030273	6.504398
454.749512	1327.201660	19292.107422	2503.745850	6.549125
455.186829	1328.273193	19519.486328	2527.748291	6.593706
455.624115	1326.344482	19844.162109	2551.750244	6.617441
456.061401	1326.130127	20315.423828	2576.609863	6.585183
456.498596	1333.845093	20764.611328	2609.827393	6.566814
456.935791	1338.131348	21224.513672	2631.687012	6.504731
457.372894	1340.274414	21545.328125	2654.188965	6.502900
457.810028	1338.559937	21741.205078	2652.045898	6.437822
458.247070	1338.774292	21838.929688	2645.831055	6.375838
458.684052	1340.917236	21861.429688	2648.188477	6.370559
459.121033	1331.487793	21751.062500	2637.901611	6.397851
459.557953	1331.273560	21668.982422	2634.687256	6.408852
459.994873	1335.131104	21431.316406	2620.114258	6.394165
460.431702	1331.487793	21123.144531	2604.255615	6.430830
460.868530	1334.059448	20730.533203	2576.609619	6.406062
461.305298	1322.486938	20353.783203	2556.465088	6.483942
461.742035	1326.987427	19928.382813	2533.748535	6.487476
462.178741	1327.844604	19668.857422	2517.246826	6.484932
462.615387	1335.559692	19433.763672	2520.032959	6.544701
463.051971	1336.202637	19369.257813	2528.605225	6.612316
463.488586	1334.059570	19344.398438	2529.248047	6.636124
463.925079	1343.917725	19408.689453	2538.034912	6.610198
464.361572	1345.203491	19421.333984	2528.605469	6.546766
464.798035	1345.846313	19477.054688	2528.390869	6.522150
465.234406	1356.775879	19533.632813	2538.677734	6.502234
465.670776	1356.132935	19528.488281	2547.035400	6.553374
466.107117	1368.134155	19497.199219	2547.892822	6.507554
466.543396	1366.848511	19441.693359	2561.394287	6.608885
466.979645	1370.491577	19356.398438	2561.608398	6.622501
467.415863	1373.063354	19340.539063	2555.179443	6.579199
467.851990	1371.777466	19219.671875	2543.392334	6.564443
468.288116	1367.920044	19158.595703	2536.749023	6.569897
468.724182	1360.847900	19088.945313	2539.320557	6.647485
469.160248	1367.277100	19075.443359	2564.179932	6.759045
469.596252	1361.919434	19101.804688	2572.109619	6.821860
470.032196	1359.990723	19163.308594	2586.468018	6.889038
470.468109	1358.490479	19242.816406	2596.540283	6.922541
470.903992	1352.275513	19348.041016	2610.041748	6.989234
471.339844	1346.060669	19473.839844	2609.398926	6.969073
471.775604	1346.703491	19566.205078	2635.544189	7.073962
472.211395	1340.917236	19719.863281	2639.401855	7.065066
472.647095	1339.417114	19909.953125	2667.476074	7.151431
473.082794	1336.845337	20073.039063	2692.978516	7.238040
473.518402	1337.488403	20299.777344	2711.837646	7.247802
473.954010	1337.274048	20491.367188	2724.052979	7.240118
474.389557	1338.131348	20781.966797	2753.198730	7.277717
474.825073	1338.988770	21078.998047	2776.558105	7.282516
475.260529	1347.346680	21443.746094	2808.918457	7.272805
475.695923	1350.132568	21887.576172	2849.208252	7.299232
476.131348	1359.347656	22459.130859	2911.571533	7.356587
476.566681	1356.990356	23277.570313	2980.364258	7.405707
477.001984	1361.276367	24234.664063	3084.731445	7.534761
477.437256	1364.491089	25368.773438	3201.314209	7.652064
477.872467	1375.634888	26711.619141	3311.896240	7.642337
478.307648	1384.207275	28097.970703	3442.837646	7.706254
478.742767	1382.921387	29568.970703	3551.062744	7.692250
479.177887	1384.635864	31119.267578	3675.360352	7.703895
479.612946	1385.707397	32968.949219	3806.945068	7.666210
480.047943	1381.206909	35273.386719	3959.531494	7.607432
480.482941	1382.492676	37874.214844	4117.689941	7.495391
480.917847	1384.635864	40468.187500	4263.847168	7.366811
481.352722	1385.064575	42709.406250	4386.645020	7.263469
481.787598	1385.921753	44388.070313	4484.583008	7.205829
482.222382	1386.136230	45424.246094	4525.301270	7.128292
482.657166	1380.778442	45985.296875	4546.732422	7.097833
483.091888	1375.206421	46336.332031	4538.802734	7.036293
483.526581	1369.848755	46664.433594	4553.375488	7.028493
483.961212	1368.777222	46960.609375	4544.803223	6.966217
484.395844	1367.705566	47043.546875	4531.944824	6.927599
484.830353	1365.776733	46581.285156	4500.227051	6.932246
485.264893	1361.062134	45593.757813	4437.006836	6.954007
485.699371	1351.847046	44268.058594	4375.929688	7.046481
486.133820	1356.347412	42848.277344	4285.706055	7.060069
486.568176	1351.203979	41570.152344	4189.910645	7.058132
487.002533	1356.561646	40676.066406	4113.617676	7.011930
487.436859	1356.132935	40031.214844	4057.898193	6.985803
487.871094	1355.704346	39637.316406	4014.179688	6.944523
488.305359	1360.847778	39244.703125	3965.960938	6.876579
488.739502	1357.418823	38695.011719	3916.670166	6.854356
489.173676	1353.989990	37811.421875	3855.378174	6.861120
489.607788	1347.775146	36654.597656	3767.512451	6.853455
490.041840	1352.275513	35451.050781	3689.290527	6.853663
490.475861	1360.204956	34261.218750	3592.209473	6.783998
490.909851	1354.632935	33166.109375	3531.774902	6.843889
491.343750	1351.418335	32204.300781	3473.483643	6.878014
491.777649	1346.060669	31310.861328	3412.191650	6.895193
492.211517	1347.132324	30367.050781	3356.900879	6.925480
492.645294	1344.774902	29298.732422	3298.823486	6.990240
493.079071	1349.061035	28157.123047	3242.675537	7.063601
493.512787	1356.561768	27055.798828	3193.813232	7.149051
493.946503	1359.347778	26125.279297	3140.022461	7.190017
494.380096	1363.205200	25440.568359	3099.089844	7.209613
494.813751	1357.847656	24919.375000	3065.229492	7.246482
495.247284	1358.919067	24580.343750	3033.297607	7.210490
495.680786	1363.419434	24319.101563	2998.365723	7.122186
496.114258	1366.205444	24093.867188	2970.291748	7.057859
496.547699	1361.490723	23849.554688	2956.147461	7.091125
496.981079	1358.276123	23636.105469	2925.287354	7.033949
497.414429	1359.562012	23356.433594	2911.571289	7.055591
497.847717	1358.490356	23040.761719	2882.211670	7.027499
498.280975	1355.918701	22668.294922	2859.923584	7.056955
498.714203	1358.061646	22316.617188	2833.992432	7.042140
499.147369	1356.561523	22036.949219	2806.989502	7.013544
499.580505	1359.347534	21763.492188	2784.916260	6.986662
500.013611	1351.632690	21544.042969	2774.843750	7.048248
500.446655	1343.917603	21364.667969	2765.414307	7.100117
500.879639	1344.560425	21254.513672	2760.913818	7.113796
501.312653	1346.703613	21126.789063	2738.840088	7.038071
501.745544	1347.989380	21057.781250	2746.984131	7.097969
502.178436	1347.560669	21010.632813	2735.625732	7.059248
502.611267	1339.417114	21002.060547	2748.484131	7.166214
503.044037	1334.059326	20992.632813	2737.768799	7.140444
503.476807	1335.345215	21000.345703	2730.696533	7.095608
503.909515	1337.273926	21012.775391	2736.911621	7.113606
504.342194	1335.559692	21068.923828	2744.197998	7.138359
504.774841	1337.916870	21096.355469	2748.055420	7.136892
505.207428	1340.274292	21137.931641	2747.841064	7.109764
505.639954	1346.489258	21188.937500	2751.698486	7.081833
506.072449	1350.561035	21272.517578	2759.842041	7.074009
506.504852	1345.846313	21377.312500	2754.698975	7.033198
506.937286	1346.274902	21464.750000	2756.842041	7.011302
507.369690	1339.845703	21580.904297	2741.626221	6.925431
507.802032	1343.274658	21727.917969	2741.840576	6.860880
508.234314	1335.130981	21829.927734	2746.341064	6.885699
508.666504	1333.202271	21917.150391	2743.983643	6.853794
509.098724	1337.274170	22009.300781	2731.768311	6.745802
509.530853	1329.987793	22067.164063	2730.696777	6.754580
509.962952	1329.344849	22113.882813	2728.125000	6.729908
510.395050	1327.844727	22136.171875	2724.910400	6.713974
510.827118	1323.987183	22148.386719	2729.196289	6.747897
511.259125	1327.201660	22114.310547	2722.767090	6.713610
511.691040	1322.701294	22125.669922	2717.838135	6.706431
512.122925	1320.129517	22127.814453	2722.124268	6.737870
512.554810	1314.557617	22158.246094	2724.481445	6.764273
512.986572	1313.485962	22254.041016	2737.339844	6.799504
513.418396	1305.556641	22339.121094	2739.054443	6.815287
513.850098	1297.627319	22490.207031	2753.198730	6.868307
514.281799	1300.841919	22679.654297	2760.485352	6.827523
514.713440	1290.983887	22893.314453	2773.557861	6.863028
515.145020	1288.197998	23195.917969	2775.700928	6.789857
515.576599	1280.911499	23530.666016	2791.773926	6.790468
516.008057	1281.768677	23812.265625	2809.989990	6.782901
516.439575	1285.197632	24009.855469	2810.847412	6.713631
516.870972	1299.341675	24150.654297	2809.775635	6.609835
517.302368	1302.127808	24205.091797	2809.775635	6.582763
517.733704	1304.270874	24221.806641	2799.488770	6.524340
518.165039	1311.557373	24210.445313	2800.131836	6.500641
518.596252	1314.557617	24135.439453	2797.131348	6.496566
519.027466	1322.272583	24107.150391	2798.202881	6.477675
519.458618	1326.130127	24073.718750	2795.631348	6.460031
519.889771	1315.843384	24007.498047	2803.775146	6.557176
520.320862	1319.915161	23986.925781	2798.203125	6.521760
520.751892	1321.415405	24109.724609	2798.631836	6.482344
521.182922	1323.772705	24462.470703	2830.349365	6.511069
521.613831	1308.342651	24959.019531	2872.781738	6.614775
522.044739	1302.985107	25759.455078	2928.072998	6.644818
522.475586	1298.484741	26723.193359	2997.293945	6.681726
522.906372	1289.483643	27835.445313	3063.300781	6.682060
523.337219	1287.340698	28954.982422	3119.663330	6.622619
523.767944	1277.482422	29994.158203	3181.383789	6.629951
524.198669	1275.982300	31165.341797	3242.889893	6.580628
524.629333	1276.410889	32463.185547	3296.466309	6.477282
525.059875	1274.267822	33978.976563	3362.687256	6.385684
525.490356	1268.481567	35615.636719	3426.979492	6.284358
525.920898	1258.623535	37035.851563	3480.341553	6.209867
526.351379	1266.338501	38145.531250	3507.773193	6.077776
526.781860	1275.125000	38706.371094	3513.558838	5.980121
527.212219	1277.482544	38837.097656	3497.486084	5.910613
527.642639	1280.482910	38631.363281	3472.840820	5.869629
528.072876	1276.196655	38241.328125	3455.053223	5.894356
528.503113	1271.053223	37809.710938	3414.334961	5.865792
528.933350	1273.410767	37202.367188	3363.329834	5.816809
529.363525	1278.339722	36535.015625	3339.970459	5.847491
529.793640	1272.982056	35669.433594	3286.179688	5.852922
530.223694	1275.768188	34654.257813	3241.603760	5.889528
530.653748	1272.553467	33681.523438	3178.812256	5.881886
531.083679	1269.553223	32736.425781	3122.449219	5.888402
531.513672	1262.481079	31939.205078	3068.015381	5.885682
531.943542	1264.838379	31288.142578	3030.940430	5.882437
532.373413	1258.409180	30723.873047	2997.079834	5.900707
532.803284	1260.552246	30339.623047	2957.432861	5.835402
533.233093	1264.838501	30037.019531	2916.071777	5.738992
533.662781	1262.480957	29841.787109	2887.569336	5.686242
534.092468	1254.123169	29496.751953	2855.851807	5.671316
534.522095	1252.194336	29079.283203	2831.420654	5.675140
534.951721	1251.337036	28568.587891	2808.489990	5.700255
535.381226	1252.408691	28059.611328	2797.989014	5.765541
535.810730	1254.123047	27712.435547	2802.917725	5.853717
536.240234	1262.480957	27510.773438	2810.204346	5.896472
536.669678	1255.408813	27493.843750	2805.061035	5.906039
537.099060	1262.266724	27725.724609	2806.989990	5.837194
537.528381	1268.052856	28103.970703	2822.205322	5.791315
537.957703	1268.910156	28585.945313	2847.708008	5.779536
538.386841	1272.553345	29040.919922	2868.709961	5.748111
538.816040	1283.268677	29480.037109	2871.067627	5.631138
539.245239	1286.054565	29793.998047	2876.210693	5.577940
539.674377	1283.697266	29965.011719	2867.853027	5.523303
540.103455	1289.483643	30020.517578	2851.994141	5.438407
540.532471	1284.769043	29921.720703	2827.348633	5.386675
540.961426	1276.196777	29739.560547	2790.702637	5.320896
541.390381	1280.697144	29391.095703	2748.484131	5.221509
541.819275	1284.340332	28836.470703	2721.481201	5.216079
542.248108	1277.053833	28082.542969	2676.905518	5.222258
542.676880	1274.267944	27148.810547	2633.615723	5.253611
543.105713	1277.911255	26128.705078	2589.468506	5.277728
543.534424	1278.553955	25120.820313	2546.607178	5.318510
543.963074	1274.053589	24218.375000	2508.246094	5.379076
544.391663	1272.338989	23424.798828	2459.812744	5.360460
544.820251	1269.767456	22708.585938	2424.880615	5.387951
545.248779	1275.768066	22079.595703	2383.305420	5.323719
545.677246	1275.339355	21497.539063	2365.946289	5.393117
546.105713	1275.553711	20943.341797	2347.516113	5.450345
546.534119	1272.982056	20472.078125	2323.085205	5.469545
546.962524	1272.553467	20003.820313	2299.297119	5.481442
547.390747	1276.196655	19546.060547	2275.937500	5.472076
547.819031	1274.482300	19097.515625	2261.793213	5.539522
548.247253	1266.124146	18666.117188	2230.718506	5.543648
548.675476	1271.267578	18282.935547	2214.217041	5.542957
549.103577	1273.196289	17947.759766	2199.001221	5.552199
549.531677	1276.625122	17663.804688	2188.500732	5.564567
549.959717	1265.052612	17494.931641	2178.213867	5.626420
550.387695	1262.909668	17334.628906	2154.425537	5.547110
550.815674	1260.980835	17264.550781	2147.353760	5.538595
551.243530	1259.480835	17160.181641	2137.709961	5.523210
551.671448	1260.338013	17044.455078	2132.780762	5.527346
552.099304	1257.123413	16955.947266	2117.564941	5.480930
552.527039	1260.552246	16892.728516	2104.706299	5.400106
552.954834	1260.337891	16838.080078	2107.921143	5.440989
553.382446	1256.480347	16708.427734	2093.776855	5.418712
553.810120	1257.337646	16599.345703	2091.633789	5.437985
554.237671	1248.979614	16518.335938	2074.274658	5.404911
554.665222	1259.266357	16380.535156	2069.560303	5.358637
555.092712	1259.909302	16253.880859	2060.344971	5.338383
555.520203	1259.909302	16159.584961	2047.701050	5.287308
555.947632	1264.409668	16086.292969	2033.770996	5.190712
556.375061	1268.481689	16053.933594	2021.769653	5.094791
556.802307	1267.195801	16050.290039	2027.127319	5.140544
557.229614	1259.052124	16025.428711	2026.913330	5.200065
557.656799	1260.980957	16035.715820	2023.270264	5.159411
558.083984	1271.053223	16077.505859	2017.483887	5.041252
558.511169	1267.838745	16119.938477	2020.484009	5.067602
558.938232	1281.340088	16143.728516	2038.271484	5.092932
559.365356	1280.697144	16173.944336	2042.343262	5.114037
559.792297	1282.625854	16252.378906	2052.629883	5.143733
560.219238	1283.268677	16262.453125	2059.059326	5.179125
560.646179	1284.983154	16287.099609	2067.202881	5.214063
561.073059	1277.696777	16320.531250	2074.274902	5.295399
561.499939	1282.625854	16338.105469	2073.846436	5.255366
561.926697	1291.412354	16408.398438	2081.347412	5.225480
562.353455	1286.269043	16445.044922	2082.204346	5.250657
562.780151	1283.054565	16539.552734	2095.062744	5.322376
563.206726	1281.982910	16607.056641	2087.561768	5.256607
563.633301	1278.339722	16671.562500	2074.489258	5.172078
564.059875	1276.625244	16723.210938	2063.773682	5.095938
564.486450	1280.482788	16749.785156	2060.988037	5.045510
564.912903	1267.410034	16798.861328	2062.702148	5.120527
565.339355	1258.837769	16860.798828	2064.631104	5.164693
565.765747	1262.052368	16878.798828	2069.345947	5.169410
566.192017	1256.265991	16894.658203	2066.988525	5.184181
566.618347	1242.764648	16901.087891	2058.844971	5.211799
567.044495	1246.193604	16913.945313	2056.916260	5.174467
567.470703	1238.907349	16888.230469	2049.843994	5.181928
567.896912	1232.906616	16857.156250	2053.916016	5.254713
568.322998	1235.264038	16855.011719	2055.630371	5.252110
568.749023	1232.692261	16895.515625	2063.559570	5.304710
569.175049	1227.763184	16947.164063	2065.274170	5.327881
569.600952	1234.192383	17001.169922	2066.774414	5.280543
570.026917	1238.692871	17033.742188	2065.059570	5.231809
570.452759	1239.121582	17052.601563	2061.845215	5.202672
570.878601	1244.693481	17057.746094	2058.416016	5.145892
571.304443	1250.479858	17033.097656	2057.773438	5.115080
571.730164	1259.909302	16988.738281	2060.130615	5.087609
572.155823	1262.481079	16913.087891	2057.987549	5.082911
572.581482	1272.553589	16875.154297	2053.915771	5.007897
573.007080	1263.123901	16746.787109	2046.414917	5.058823
573.432556	1267.624390	16575.769531	2036.128540	5.020230
573.858093	1271.053345	16357.605469	2026.056152	5.004476
574.283508	1280.697144	16124.225586	2008.911377	4.905938
574.708984	1277.911255	15855.055664	1994.767212	4.917671
575.134399	1275.125122	15616.103516	1985.337769	4.952331
575.559631	1278.125488	15369.650391	1975.479736	4.948749
575.984924	1281.982910	15122.340820	1958.549316	4.888360
576.410156	1276.625122	14874.602539	1942.690674	4.898269
576.835327	1283.268677	14635.006836	1937.975830	4.903535
577.260437	1284.340332	14335.193359	1924.688965	4.906565
577.685547	1283.268799	14102.668945	1918.045288	4.951686
578.110657	1275.339478	13871.217773	1915.259277	5.080390
578.535645	1280.482788	13665.269531	1908.187378	5.068352
578.960571	1275.768066	13476.037109	1903.258301	5.143249
579.385498	1276.411011	13351.953125	1895.757690	5.128935
579.810303	1284.126099	13192.509766	1888.042480	5.071355
580.235107	1273.839355	13095.000000	1880.970215	5.135967
580.659912	1265.910034	12982.059570	1882.041504	5.258822
581.084656	1259.480835	12880.477539	1880.541504	5.344297
581.509338	1253.480347	12776.325195	1867.468750	5.328444
581.933899	1245.765137	12739.035156	1870.469238	5.435390
582.358521	1244.479370	12664.886719	1871.112183	5.486957
582.782959	1244.693604	12610.452148	1867.683228	5.481285
583.207520	1239.550171	12568.018555	1872.183594	5.584456
583.632019	1236.764160	12553.233398	1871.112061	5.605529
584.056396	1243.407715	12499.227539	1870.255127	5.569096
584.480774	1234.406860	12516.799805	1869.611816	5.630055
584.905029	1244.693481	12492.582031	1878.184082	5.632084
585.329285	1251.337036	12512.299805	1881.398804	5.595097
585.753418	1253.694458	12519.584961	1892.328491	5.668740
586.177612	1257.551880	12548.946289	1900.472290	5.693897
586.601746	1267.410156	12538.659180	1914.830566	5.743999
587.025818	1273.839355	12568.018555	1921.474487	5.734238
587.449890	1281.983032	12593.092773	1927.903809	5.710499
587.873901	1279.625610	12599.950195	1928.117676	5.728564
588.297729	1278.553955	12597.165039	1933.475464	5.786235
588.721680	1272.767700	12624.809570	1936.904419	5.850372
589.145447	1277.911133	12609.593750	1935.618652	5.804147
589.569275	1264.624146	12607.237305	1938.833130	5.944036
589.993042	1265.695801	12618.594727	1938.190186	5.923548
590.416687	1271.053345	12638.524414	1935.618286	5.846199
590.840393	1269.553223	12652.456055	1941.619019	5.904169
591.263916	1269.124512	12710.105469	1943.119263	5.891057
591.687561	1263.338257	12745.250977	1948.476929	5.967113
592.111023	1263.338379	12786.397461	1954.691772	5.999739
592.534485	1264.838379	12842.975586	1961.120972	6.013771
592.957886	1268.910278	12908.553711	1967.121460	5.998561
593.381226	1266.124146	12993.631836	1984.266113	6.123569
593.804626	1265.052734	13093.712891	1985.552246	6.091134
594.227905	1277.268311	13228.941406	1987.052368	5.938784
594.651062	1271.053345	13283.589844	1988.766724	5.974703
595.074280	1266.767212	13314.235352	1988.123535	5.987618
595.497375	1262.695313	13300.090820	1991.338013	6.053159
595.920471	1257.552002	13246.084961	1988.980591	6.101068
596.343567	1260.338013	13179.652344	1976.336792	6.007047
596.766541	1256.051758	13075.712891	1968.193237	6.025058
597.189514	1259.480713	12979.702148	1961.978149	5.993892
597.612366	1262.052368	12898.050781	1969.050415	6.075955
598.035278	1265.695679	12761.752930	1949.334351	5.946723
598.458008	1262.481079	12658.671875	1958.335083	6.106023
598.880737	1250.694092	12509.084961	1964.335571	6.338752
599.303528	1246.407959	12425.077148	1962.192505	6.403129
599.726135	1244.907715	12391.430664	1962.192505	6.435054
600.148804	1255.194580	12434.291016	1961.120972	6.314700
600.571411	1255.408936	12496.655273	1956.620605	6.237846
600.993835	1252.622925	12604.878906	1961.549683	6.244810
601.416382	1252.622925	12754.465820	1960.478149	6.154277
601.838684	1248.336792	12901.266602	1967.121460	6.168274
602.261169	1246.408081	13045.922852	1951.262817	5.973591
602.683472	1234.621216	13196.581055	1967.764526	6.128956
603.105774	1235.906982	13291.731445	1966.907349	6.063462
603.528015	1246.408081	13376.170898	1967.121826	5.941697
603.950134	1255.408936	13407.672852	1971.407837	5.891897
604.372314	1256.909058	13416.459961	1974.622559	5.902467
604.794434	1248.979614	13350.667969	1970.550415	5.962563
605.216431	1244.479248	13292.162109	1969.264771	6.015975
605.638489	1253.694458	13206.438477	1961.121094	5.918529
606.060425	1255.194580	13128.859375	1967.764526	6.001264
606.482361	1253.265747	13070.997070	1962.621216	6.002467
606.904236	1253.051636	13005.418945	1968.407471	6.086908
607.325928	1263.552612	12957.627930	1958.763672	5.944985
607.747742	1268.053101	12906.409180	1961.335205	5.956873
608.169434	1262.695313	12866.761719	1952.334351	5.943081
608.591125	1256.694824	12816.615234	1949.762817	5.995440
609.012756	1262.695313	12744.821289	1938.404419	5.884878
609.434326	1262.266724	12691.031250	1931.760986	5.857976
609.855896	1268.267090	12614.094727	1923.188721	5.772357
610.277283	1267.410034	12535.444336	1931.975342	5.897793
610.698792	1268.695801	12415.217773	1922.117188	5.862110
611.120056	1267.410034	12265.203125	1918.473877	5.919950
611.541382	1263.981201	12084.113281	1916.759399	6.032997
611.962708	1262.909668	11918.027344	1910.330200	6.076147
612.383972	1252.622925	11780.656250	1891.900024	6.072142
612.805176	1254.337402	11651.429688	1885.470703	6.070287
613.226318	1251.765747	11557.777344	1877.112915	6.067790
613.647339	1251.551514	11497.126953	1879.041504	6.124497
614.068359	1260.123779	11435.835938	1879.470337	6.086518
614.489380	1251.122925	11397.475586	1881.613403	6.213962
614.910400	1256.909302	11354.613281	1871.541016	6.086846
615.331299	1260.123901	11310.895508	1860.611328	5.974541
615.752136	1262.052490	11274.892578	1855.896484	5.930825
616.172974	1267.195801	11253.247070	1850.110229	5.837287
616.593628	1267.624390	11206.958008	1850.324585	5.862568
617.014404	1274.053589	11165.595703	1856.539429	5.888726
617.435059	1270.624756	11087.159180	1864.468750	6.049426
617.855652	1275.553711	11029.296875	1857.182373	5.963133
618.276245	1267.624390	10962.647461	1842.823730	5.932934
618.696716	1257.337646	10904.141602	1836.608887	6.004800
619.117249	1270.624634	10828.920898	1840.466309	5.961750
619.537598	1260.123535	10753.912109	1832.322632	6.027089
619.957947	1254.337280	10715.979492	1826.107910	6.043038
620.378235	1256.266113	10654.045898	1819.035645	5.988325
620.798523	1251.551270	10585.039063	1806.391479	5.944618
621.218811	1251.765747	10534.034180	1798.033569	5.885068
621.639038	1257.766357	10482.599609	1790.747192	5.777675
622.059082	1264.195435	10458.168945	1770.816772	5.510363
622.479248	1260.766602	10438.452148	1773.174194	5.583189
622.899231	1262.909668	10423.236328	1776.817139	5.610144
623.319153	1270.410400	10439.309570	1769.744995	5.445960
623.739136	1266.338501	10454.954102	1755.386719	5.322328
624.158997	1268.267334	10461.597656	1750.243042	5.242667
624.578918	1271.481934	10462.026367	1757.958130	5.293225
624.998657	1269.981689	10484.099609	1761.815918	5.337833
625.418457	1270.838989	10492.885742	1766.101929	5.370423
625.838074	1270.410278	10463.311523	1762.672974	5.354813
626.257751	1266.767212	10441.666992	1763.101563	5.409698
626.677307	1266.767212	10399.449219	1768.673706	5.495718
627.096802	1268.910278	10339.871094	1760.101196	5.414982
627.516357	1268.695801	10257.149414	1753.029175	5.388395
627.935791	1271.267578	10149.996094	1754.957886	5.447743
628.355225	1267.410034	10028.913086	1749.600098	5.503509
628.774536	1265.481201	9915.329102	1753.029175	5.636492
629.193848	1261.409424	9790.389648	1745.957031	5.681190
629.613098	1266.124146	9682.378906	1743.385254	5.670706
630.032349	1268.267334	9572.868164	1741.885132	5.703077
630.451477	1266.767090	9496.574219	1738.242065	5.728871
630.870605	1262.266724	9398.422852	1732.027222	5.773740
631.289673	1256.051880	9348.061523	1723.454956	5.776106
631.708740	1255.194580	9265.124023	1720.240356	5.805866
632.127625	1253.265747	9185.401367	1720.668823	5.892525
632.546509	1246.836670	9104.178711	1708.667603	5.877699
632.965393	1248.765259	9050.173828	1712.310913	5.941820
633.384155	1249.193848	8990.381836	1703.095703	5.863465
633.802979	1247.265259	8933.163086	1700.738281	5.900065
634.221741	1245.979370	8846.153320	1691.308960	5.859466
634.640381	1247.908081	8765.145508	1685.951172	5.827182
635.058960	1248.765381	8689.708984	1684.879639	5.861008
635.477600	1253.480103	8612.344727	1676.950317	5.754559
635.896057	1251.979980	8502.620117	1670.735229	5.775424
636.314514	1259.052246	8414.326172	1675.235840	5.816459
636.732910	1267.195801	8348.534180	1672.449707	5.722843
637.151367	1266.981567	8287.456055	1676.950317	5.839616
637.569641	1264.409790	8210.734375	1670.092529	5.840250
637.987976	1262.480957	8131.226074	1668.163940	5.906217
638.406189	1263.338135	8066.291016	1664.091919	5.890880
638.824402	1262.695313	7999.642090	1658.519897	5.875430
639.242432	1256.694824	7941.564453	1656.805542	5.985318
639.660522	1256.909058	7871.057617	1647.161743	5.900271
640.078613	1255.623169	7807.837402	1642.446899	5.903710
640.496582	1256.266113	7764.333008	1634.946167	5.818626
640.914490	1250.479858	7732.187500	1632.160034	5.888575
641.332397	1243.193481	7680.539063	1625.087891	5.932483
641.750183	1247.265137	7640.893555	1619.944580	5.828919
642.167969	1248.122437	7581.958984	1611.158081	5.731687
642.585693	1249.622559	7547.026367	1617.158691	5.836312
643.003357	1244.693481	7505.021973	1610.300781	5.840065
643.421021	1243.836426	7483.805176	1615.872925	5.962153
643.838684	1248.122559	7480.162598	1610.729614	5.818433
644.256226	1250.051270	7472.875488	1620.587524	5.954471
644.673645	1246.836792	7476.304688	1627.016846	6.102930
645.091064	1247.693970	7453.588867	1634.731689	6.236614
645.508423	1257.766479	7455.303223	1631.517212	6.030634
645.925842	1257.552002	7466.446777	1624.659424	5.912605
646.343079	1246.836670	7450.587891	1623.587891	6.072958
646.760376	1248.336792	7464.732910	1627.016724	6.091631
647.177551	1246.622314	7459.804199	1621.659058	6.036147
647.594604	1258.623535	7448.230957	1620.801880	5.851395
648.011719	1257.123291	7431.515625	1616.087158	5.813752
648.428772	1262.052368	7406.440918	1619.301636	5.814236
648.845764	1260.766724	7396.583008	1613.086792	5.742024
649.262756	1263.981201	7360.793457	1610.515259	5.683856
649.679626	1258.194946	7363.793945	1607.514893	5.721305
650.096497	1250.051270	7335.720215	1606.014771	5.849209
650.513245	1249.622559	7296.287598	1605.586060	5.886940
650.929993	1252.837280	7280.642578	1609.229248	5.912467
651.346619	1251.979980	7265.427734	1609.229248	5.940839
651.763245	1253.694458	7253.426270	1610.515259	5.947279
652.179871	1247.050903	7251.068848	1618.873047	6.192888
652.596436	1245.550781	7244.210938	1620.159058	6.244866
653.012939	1240.193237	7225.994141	1612.658325	6.222477
653.429443	1248.765503	7213.135742	1612.015259	6.090329
653.845703	1255.408936	7229.851563	1613.944092	6.001148
654.262146	1259.909302	7212.065430	1620.801880	6.063224
654.678345	1263.123901	7223.637695	1623.373535	6.043936
655.094604	1271.053223	7265.426758	1634.946167	6.070575
655.510803	1276.411011	7301.001953	1630.017090	5.869379
655.926941	1274.267944	7340.648926	1635.160522	5.949059
656.343079	1278.125488	7405.583984	1639.018066	5.889760
656.759094	1285.411987	7466.447266	1641.161011	5.755493
657.175049	1291.198120	7531.166992	1637.089111	5.543153
657.591003	1292.483887	7581.529297	1644.161255	5.591904
658.006897	1281.982910	7616.032715	1644.161255	5.717958
658.422729	1277.053833	7616.890137	1637.303589	5.682320
658.838562	1279.839844	7618.604980	1633.017456	5.571710
659.254333	1275.553589	7582.815918	1629.374146	5.609733
659.669983	1271.267578	7533.096680	1621.230469	5.588829
660.085571	1274.053589	7460.232422	1622.087891	5.625998
660.501221	1274.267944	7373.437500	1618.015991	5.635981
660.916687	1271.482056	7259.426270	1607.086304	5.604665
661.332214	1268.267456	7156.987793	1599.799683	5.629954
661.747681	1263.338257	7051.763672	1600.442627	5.823766
662.163025	1262.266846	6935.823730	1590.370361	5.783031
662.578430	1274.696533	6847.101074	1586.298462	5.591876
662.993652	1275.982300	6761.163574	1583.083984	5.598752
663.408936	1276.196655	6700.086426	1579.226440	5.586946
663.824036	1281.768677	6658.296387	1570.654175	5.373086
664.239197	1282.840088	6611.148438	1564.224976	5.280942
664.654297	1280.482788	6572.787598	1562.939087	5.337113
665.069336	1289.697998	6554.786133	1553.938232	5.018724
665.484314	1294.412720	6542.570313	1556.295654	4.989997
665.899292	1298.484497	6509.781250	1552.652344	4.877247
666.314148	1300.627686	6480.850098	1553.080933	4.873405
666.728943	1307.056885	6482.992676	1554.366821	4.778072
667.143677	1294.841309	6463.276855	1553.081177	4.996480
667.558472	1287.340698	6464.562500	1550.295044	5.079063
667.973206	1287.126221	6459.848145	1545.794556	5.000624
668.387756	1283.268677	6440.774902	1549.223389	5.156653
668.802368	1278.982544	6431.559570	1555.652710	5.369549
669.216858	1272.338989	6413.129395	1555.652466	5.511088
669.631409	1260.980957	6384.626465	1554.795288	5.734478
670.045776	1257.123413	6350.551270	1544.294434	5.638070
670.460144	1246.622314	6331.692383	1538.722290	5.744266
670.874512	1251.765747	6309.619141	1533.150391	5.563321
671.288757	1249.408325	6288.617188	1529.078613	5.549885
671.703003	1248.336792	6280.687988	1533.579224	5.668174
672.117126	1260.552246	6256.257324	1538.079590	5.555319
672.531311	1266.981445	6224.539063	1543.651611	5.580776
672.945313	1267.410034	6197.965332	1543.008545	5.589604
673.359314	1272.982056	6176.105957	1538.722534	5.419820
673.773315	1276.839722	6164.319824	1535.507813	5.292463
674.187256	1283.268799	6149.103516	1534.007690	5.153049
674.601135	1288.840698	6144.389160	1542.794189	5.230171
675.014954	1298.270386	6145.460449	1556.081177	5.318768
675.428650	1294.198364	6156.604492	1558.653076	5.438762
675.842407	1286.911987	6150.603516	1565.724976	5.732539
676.256042	1290.769531	6155.103516	1565.082153	5.639264
676.669678	1284.554688	6175.891113	1562.724731	5.686995
677.083191	1276.625244	6208.037598	1556.081177	5.666854
677.496704	1275.339600	6245.327637	1562.724731	5.782411
677.910217	1273.196411	6293.332520	1562.296143	5.758802
678.323547	1274.910889	6325.264160	1563.582031	5.715860
678.736938	1271.696167	6368.554199	1576.440308	5.979059
679.150208	1269.124512	6392.984375	1575.583252	5.981013
679.563477	1262.909668	6392.770508	1562.724731	5.844507
679.976685	1256.909058	6365.553223	1549.652222	5.730350
680.389832	1260.766479	6371.554199	1547.294800	5.606344
680.802979	1259.909302	6341.551270	1545.151611	5.613192
681.216064	1262.695435	6297.189453	1541.294189	5.533798
681.629028	1268.481689	6250.041992	1540.437012	5.459239
682.041870	1265.267090	6187.464355	1536.365112	5.507663
682.454773	1272.339233	6116.742676	1533.150513	5.383765
682.867615	1274.910889	6049.021973	1527.149902	5.283476
683.280457	1278.768433	5987.944824	1518.577393	5.092376
683.693237	1272.339111	5926.867676	1520.292114	5.327135
684.105896	1272.553345	5865.575684	1521.577759	5.421798
684.518555	1278.553955	5842.430664	1526.721191	5.437641
684.931030	1274.482056	5801.069824	1521.363647	5.454033
685.343567	1274.053589	5766.137695	1512.791382	5.314633
685.756042	1267.624268	5743.421387	1519.434814	5.626050
686.168518	1271.053223	5703.345703	1515.791748	5.521714
686.580872	1275.125122	5684.915039	1517.077637	5.486713
686.993225	1263.124023	5647.411621	1518.148926	5.816792
687.405518	1251.551392	5633.052734	1516.863281	6.055274
687.817627	1253.265991	5590.405762	1506.790649	5.845435
688.229858	1259.052246	5543.901367	1501.004272	5.646687
688.641907	1255.837524	5502.111328	1495.003906	5.632382
689.054077	1251.122681	5451.964355	1487.503052	5.626976
689.466064	1254.123047	5391.958008	1489.003174	5.676402
689.878052	1254.551636	5345.024902	1488.146118	5.710696
690.289978	1260.980957	5302.377930	1484.502808	5.530807
690.701843	1256.480591	5275.160645	1485.360107	5.695390
691.113586	1260.552368	5224.155273	1472.287231	5.341980
691.525330	1262.909668	5183.008301	1464.786621	5.149793
691.937073	1277.268311	5146.147949	1468.429810	4.941004
692.348755	1269.981812	5136.075684	1472.287231	5.232812
692.760315	1271.267578	5157.077637	1469.072754	5.090449
693.171875	1279.839966	5178.722656	1471.001465	4.902981
693.583435	1284.554688	5192.652344	1481.288208	5.033997
693.994751	1284.126099	5216.440430	1477.645020	4.921247
694.406128	1285.626221	5250.729492	1481.931152	4.950815
694.817444	1284.125977	5285.232910	1477.430786	4.831283
695.228760	1284.126099	5314.378418	1483.431274	4.945228
695.640076	1275.982422	5373.956055	1491.360596	5.255724
696.051208	1277.053955	5445.105469	1503.147583	5.424444
696.462402	1270.624878	5513.469727	1497.146851	5.338917
696.873474	1272.982178	5567.903809	1486.860229	4.979789
697.284424	1267.195801	5599.835449	1482.574097	4.971064
697.695374	1264.838379	5614.836426	1488.788940	5.148291
698.106323	1256.909058	5612.693848	1485.359985	5.244771
698.517212	1260.766602	5594.906738	1484.502808	5.162182
698.928101	1263.552612	5550.759277	1484.717041	5.158707
699.338867	1265.695679	5479.609375	1477.430542	5.024661
699.749573	1266.124268	5403.101563	1466.929565	4.853913
700.160095	1272.124878	5321.665039	1458.571533	4.604144
700.570740	1272.339233	5217.511719	1447.641846	4.443471
700.981262	1276.839722	5098.785645	1448.927734	4.502628
701.391785	1282.625977	4960.343750	1450.213745	4.556841
701.802307	1280.697266	4840.117676	1448.070801	4.702270
702.212708	1274.696655	4749.894531	1438.212646	4.705228
702.623108	1281.125854	4668.887207	1428.783081	4.358549
703.033264	1280.911377	4589.808105	1424.282471	4.332897
703.443481	1274.267944	4533.444824	1426.425659	4.668593
703.853699	1272.553467	4492.726563	1431.354614	4.931448
704.263855	1267.624390	4453.937012	1431.140259	5.131822
704.673950	1263.338257	4427.791992	1436.069336	5.458480
705.083984	1263.766846	4401.860352	1434.783569	5.449701
705.493958	1260.338013	4389.002441	1433.283569	5.527776
705.903931	1249.408325	4400.574707	1441.855835	6.107183
706.313721	1249.837036	4405.075195	1438.426880	5.977040
706.723511	1250.265503	4392.859863	1443.141602	6.137480
707.133301	1253.694458	4404.003418	1447.213379	6.142855
707.543030	1241.693237	4410.218262	1443.998901	6.384853
707.952698	1242.550415	4418.576660	1439.712769	6.207831
708.362305	1243.836304	4432.720703	1436.283691	6.034944
708.771912	1246.622437	4455.437012	1436.069458	5.903957
709.181335	1254.337402	4460.794922	1427.711548	5.407031
709.590820	1252.837158	4481.368652	1429.425903	5.469631
710.000183	1251.122681	4485.654297	1425.782715	5.399855
710.409546	1257.766357	4490.369141	1427.282959	5.243966
710.818848	1265.052856	4492.083496	1433.926392	5.233093
711.228088	1277.696777	4495.512207	1431.140503	4.768568
711.637329	1273.410767	4481.796875	1426.854248	4.782575
712.046448	1285.626099	4467.437988	1432.854980	4.627203
712.455444	1290.340942	4449.007813	1428.140137	4.362574
712.864441	1286.269043	4424.362793	1433.497925	4.691666
713.273438	1287.126343	4406.789551	1434.140625	4.712505
713.682434	1284.340332	4366.714355	1440.569946	5.068483
714.091309	1289.055176	4321.924316	1433.926514	4.776709
714.500061	1288.626465	4284.634766	1433.926636	4.849792
714.908875	1283.483154	4237.059082	1424.711304	4.781599
715.317505	1279.839966	4192.697266	1417.424927	4.723368
715.726135	1271.267700	4146.406738	1416.781982	5.061121
716.134766	1270.410400	4104.616699	1417.424805	5.187146
716.543274	1264.409790	4057.683594	1414.638794	5.378241
716.951843	1261.838135	4021.680420	1412.067017	5.443387
717.360291	1260.337891	3974.961670	1410.781372	5.541965
717.768738	1256.051880	3923.313477	1406.709351	5.648395
718.177063	1249.622681	3900.811523	1397.708618	5.585642
718.585205	1250.051270	3862.450684	1400.923218	5.775225
718.993469	1249.836914	3837.161865	1401.994751	5.880894
719.401672	1256.051636	3809.087646	1398.137207	5.565357
719.809814	1257.766235	3771.798340	1400.494629	5.677270
720.217896	1262.480957	3754.439941	1398.780151	5.469560
720.625916	1265.267090	3726.365723	1401.994751	5.555554
721.033875	1258.837891	3708.792236	1400.923340	5.799514
721.441650	1254.980469	3679.860840	1397.280029	5.868313
721.849548	1257.552002	3674.289063	1391.279419	5.533387
722.257385	1259.052246	3666.788818	1388.279053	5.367149
722.665161	1257.766235	3643.857666	1389.350586	5.514640
723.072876	1254.551758	3647.929443	1384.850098	5.444119
723.480469	1254.980347	3644.071777	1376.063599	5.068172
723.888123	1255.194580	3635.928223	1383.349976	5.383021
724.295532	1253.480347	3643.643555	1383.135742	5.424542
724.703064	1248.765503	3646.857910	1380.778198	5.504905
725.110474	1242.550537	3656.715820	1383.778809	5.849984
725.517822	1255.408936	3690.576416	1386.350342	5.377100
725.925171	1260.552246	3711.149414	1393.422363	5.421948
726.332520	1259.480713	3714.792725	1392.779419	5.428993
726.739685	1263.123901	3722.079590	1398.137207	5.490677
727.146851	1272.339233	3751.439209	1399.208618	5.117558
727.553894	1273.410645	3754.654053	1409.923950	5.501810
727.960938	1278.125488	3771.584473	1415.495972	5.509234
728.367981	1278.554077	3783.585693	1414.210083	5.415341
728.774902	1270.410278	3800.944336	1412.495728	5.614840
729.181824	1273.196289	3811.874023	1410.995605	5.427996
729.588684	1277.696777	3827.089600	1403.494995	4.934438
729.995422	1275.767944	3810.159424	1408.638184	5.242688
730.402039	1275.768066	3820.231934	1399.208740	4.851343
730.808777	1278.553955	3831.375977	1405.423706	4.969784
731.215393	1284.125854	3834.805420	1404.780762	4.730304
731.622009	1280.268433	3821.518066	1407.566772	5.009282
732.028503	1287.340576	3820.446045	1412.924316	4.957699
732.434998	1278.554077	3794.943848	1418.496216	5.561227
732.841370	1283.697388	3790.872070	1413.567261	5.179929
733.247742	1285.411865	3774.584961	1415.281738	5.217390
733.653931	1276.410889	3755.725830	1417.424683	5.687611
734.060181	1279.839722	3734.080566	1409.709717	5.291657
734.466370	1281.554199	3726.580322	1399.208740	4.811995
734.872559	1282.840088	3702.792236	1404.780640	5.038965
735.278625	1279.196899	3693.790771	1404.994995	5.209907
735.684692	1272.553467	3676.646240	1407.995239	5.633800
736.090698	1273.839355	3672.574463	1404.566284	5.449828
736.496460	1264.624146	3670.860352	1384.635864	4.987528
736.902344	1271.053345	3674.503662	1373.491943	4.262148
737.308167	1263.338257	3676.646729	1376.063599	4.670988
737.713928	1267.410156	3671.502930	1381.206909	4.733459
738.119690	1274.482300	3675.360352	1377.778076	4.302417
738.525330	1272.982056	3676.431885	1394.279785	5.046818
738.930908	1269.124634	3667.645508	1390.422119	5.057178
739.336426	1263.766846	3657.787598	1382.492798	4.959270
739.741821	1268.910278	3650.929932	1377.349487	4.552406
740.147278	1273.625000	3649.858398	1372.206177	4.148632
740.552673	1264.195435	3630.142090	1372.420410	4.574278
740.957947	1267.195801	3614.497559	1384.207153	4.984930
741.363220	1262.909668	3596.067139	1388.279053	5.373379
741.768494	1262.909668	3569.064209	1392.779541	5.631447
742.173645	1263.552612	3549.777100	1382.921387	5.221218
742.578613	1257.980591	3525.774414	1385.493042	5.622753
742.983704	1250.908447	3495.343018	1372.420410	5.413923
743.388733	1250.479736	3478.412598	1382.492798	5.925361
743.793640	1256.480347	3451.195557	1398.351440	6.464214
744.198547	1249.622559	3418.192383	1402.208984	7.036270
744.603394	1243.193359	3403.619629	1401.994629	7.350460
745.008179	1248.979614	3386.475098	1403.494751	7.228793
745.412781	1248.122437	3363.115723	1395.351074	6.961187
745.817444	1250.908325	3342.756836	1394.279541	6.853805
746.222107	1254.551636	3331.398438	1389.564819	6.500874
746.626648	1251.979980	3326.040771	1397.708496	7.026241
747.031189	1256.694824	3306.539063	1398.351440	6.910604
747.435669	1265.910034	3308.467773	1408.638184	6.987717
747.840027	1262.052612	3311.253662	1401.566162	6.808192
748.244385	1259.909424	3310.181885	1401.994629	6.930065
748.648499	1264.409668	3313.396729	1395.994141	6.421928
749.052795	1260.980835	3297.966553	1397.280029	6.691220
749.456970	1264.409668	3288.751465	1396.208496	6.510700
749.861084	1271.910400	3280.821777	1399.851685	6.368687
750.265137	1274.910767	3285.750732	1407.138062	6.575725
750.669189	1272.339111	3280.393066	1407.995239	6.755602
751.073181	1276.411011	3269.249756	1403.709106	6.387777
751.476929	1280.268555	3253.176514	1409.066772	6.528344
751.880798	1279.411255	3236.246094	1413.352905	6.844811
752.284546	1282.411621	3218.244385	1420.210693	7.118336
752.688354	1282.625854	3209.886475	1412.281372	6.727451
753.091980	1284.340210	3191.455566	1421.282349	7.180590
753.495667	1293.769775	3181.169434	1427.497192	7.085273
753.899231	1294.841309	3175.597412	1430.497559	7.212857
754.302734	1284.340332	3163.596191	1432.640625	7.891437
754.706055	1277.268188	3128.664063	1429.640259	8.230119
755.109497	1275.553711	3116.877197	1431.783325	8.484637
755.512878	1277.268188	3100.590088	1442.713013	9.073813
755.916199	1272.124878	3116.877197	1438.426880	9.014869
756.319397	1268.695801	3102.518799	1435.640991	9.103670
756.722595	1279.197021	3093.518066	1436.926880	8.693603
757.125732	1277.911133	3083.659912	1437.355469	8.829819
757.528687	1279.197021	3083.659912	1437.784058	8.788601
757.931702	1272.767700	3081.731201	1438.427002	9.157692
758.334656	1271.481934	3092.446777	1446.999146	9.638693
758.737610	1276.196655	3111.090820	1456.000122	9.799119
759.140442	1280.482910	3138.522461	1467.572510	10.069194
759.543274	1282.625854	3135.736572	1475.073364	10.385106
759.945984	1280.482910	3148.594727	1474.644653	10.393476
760.348572	1279.196899	3152.452393	1478.716553	10.650958
760.751221	1287.983643	3181.812256	1482.145386	10.252339
761.153809	1275.768066	3219.316162	1485.359985	10.783984
761.556274	1273.839355	3266.034912	1493.503784	11.026248
761.958740	1260.980835	3306.967285	1502.076050	11.783813
762.361206	1260.552246	3342.113525	1498.646973	11.438276
762.763550	1257.980591	3351.757080	1492.003540	11.177074
763.165833	1262.052490	3352.614746	1493.932129	11.091736
763.567932	1254.551636	3351.971680	1482.145386	10.851130
763.970154	1253.908813	3349.614746	1476.144775	10.604348
764.372253	1253.051636	3328.398438	1476.787720	10.780661
764.774353	1256.694824	3289.608643	1471.215698	10.552384
765.176453	1248.979736	3245.461182	1464.572266	10.798624
765.578369	1254.337402	3178.383057	1452.785400	10.314100
765.980286	1263.338257	3110.876709	1443.784546	9.766849
766.382019	1275.982422	3039.941162	1434.998047	9.014702
766.783813	1284.768799	2974.791992	1432.212036	8.724332
767.185608	1293.769653	2919.072021	1436.069458	8.755282
767.587219	1289.483643	2864.209473	1414.210083	7.920518
767.988892	1308.342651	2806.775146	1417.210327	7.265438
768.390442	1310.914185	2769.057373	1406.923706	6.584369
768.791992	1314.557495	2732.625244	1400.280151	6.045033
769.193420	1315.843384	2711.408936	1404.352051	6.342136
769.594788	1317.772095	2682.048828	1398.994263	5.953496
769.996094	1321.629639	2668.119141	1399.851563	5.809323
770.397400	1310.485718	2651.831787	1398.351440	6.550563
770.798645	1309.199829	2632.758545	1393.636719	6.379535
771.199829	1298.270264	2606.398682	1392.136597	7.175621
771.600952	1289.912354	2590.754150	1386.135986	7.397028
772.002014	1291.841064	2571.252197	1398.994263	8.375196
772.402893	1281.339966	2566.323242	1391.493652	8.572383
772.803894	1276.625366	2548.750000	1402.637573	9.905649
773.204773	1268.052979	2547.250000	1393.208130	9.783884
773.605652	1266.124268	2533.963135	1384.635864	9.347528
774.006409	1262.480957	2535.677734	1387.421753	9.813157
774.407104	1254.551636	2531.177490	1388.279175	10.475077
774.807861	1255.408813	2520.676270	1385.278809	10.264233
775.208435	1250.908325	2512.318115	1386.350220	10.737343
775.608948	1261.195190	2514.461182	1386.778809	10.020508
776.009399	1264.195435	2499.459473	1381.849731	9.524628
776.409851	1259.909302	2502.459961	1380.349731	9.693000
776.810242	1259.909302	2496.030518	1386.350464	10.228865
777.210632	1265.481323	2504.817383	1387.636230	9.856480
777.610901	1278.339722	2499.673828	1396.208618	9.650831
778.011108	1276.625244	2490.887451	1392.565308	9.548190
778.411133	1272.767700	2481.029297	1395.565674	10.163195
778.811279	1280.054199	2466.456299	1392.779663	9.501455
779.211304	1286.483398	2456.598145	1394.065552	9.194154
779.611328	1289.912231	2445.025635	1388.922241	8.571454
780.011292	1286.054810	2432.595459	1393.851074	9.401871
780.411133	1280.482788	2427.881104	1402.852051	10.664933
780.810974	1281.982910	2416.308594	1412.067261	11.467990
781.210632	1282.839966	2404.092773	1403.280762	10.741627
781.610352	1276.625122	2387.805664	1398.137329	10.935415
782.010071	1266.124146	2368.946777	1393.851074	11.581820
782.409668	1266.767090	2365.303711	1402.637817	12.368339
782.809204	1277.268188	2354.374023	1397.708740	11.181868
783.208679	1277.482544	2353.088135	1403.280640	11.695560
783.608093	1275.125122	2348.159180	1404.994995	12.103052
784.007507	1271.696411	2345.801758	1414.853149	13.327998
784.406677	1277.268311	2351.588135	1409.066772	12.268085
784.805969	1285.411865	2348.373291	1404.566406	11.209677
785.205139	1284.554565	2341.729980	1392.565063	10.216894
785.604370	1288.412231	2353.945313	1402.851807	10.740124
786.003418	1293.769775	2353.302490	1402.851929	10.295308
786.402466	1301.699219	2362.732178	1407.138062	9.937377
786.801453	1303.413574	2365.518066	1404.780640	9.543983
787.200256	1295.912964	2374.090088	1416.138794	11.150843
787.599121	1292.483887	2380.947998	1418.281982	11.557395
787.997864	1286.054688	2392.306152	1416.353271	11.778387
788.396667	1286.697632	2390.163086	1407.566650	10.953585
788.795349	1285.840332	2390.591797	1411.638550	11.387015
789.194031	1281.339966	2395.520752	1410.352661	11.579153
789.592590	1281.125732	2389.305908	1413.781616	11.970606
789.991089	1277.482544	2375.161865	1406.066528	11.714167
790.389465	1281.125732	2374.518799	1408.638184	11.662087
790.787903	1282.625854	2372.590088	1409.066772	11.600465
791.186218	1282.411621	2375.804688	1410.566895	11.720879
791.584473	1281.768677	2362.303223	1398.780151	10.829036
791.982788	1281.768555	2343.229736	1395.994141	10.761165
792.380920	1284.983276	2322.013672	1398.780151	10.973340
792.779053	1284.983276	2322.870850	1393.851074	10.489364
793.177002	1276.625244	2311.941162	1391.493652	11.095011
793.575012	1279.839966	2310.869629	1389.564819	10.642260
793.972961	1278.554077	2317.727539	1391.707886	10.888827
794.370850	1276.625244	2315.584229	1394.922485	11.386132
794.768677	1274.267944	2313.655518	1396.208252	11.731938
795.166504	1267.195801	2312.798584	1393.851074	12.113134
795.564209	1268.053101	2311.298340	1394.708252	12.140496
795.961731	1270.410522	2320.084961	1391.279297	11.514882
796.359375	1270.196167	2328.657227	1384.850098	10.832135
796.756897	1279.197021	2342.586914	1394.279785	10.822255
797.154358	1277.268066	2328.442871	1395.351074	11.233432
797.551819	1281.125610	2320.727539	1395.136841	10.966816
797.949219	1274.053467	2307.655273	1394.279663	11.631771
798.346558	1278.768188	2301.868652	1383.564331	10.242996
798.743774	1281.982910	2298.011475	1388.278931	10.461912
799.140869	1278.768433	2289.653320	1382.706909	10.281930
799.538025	1279.411377	2281.723877	1374.349121	9.471870
799.935120	1278.982788	2269.079834	1365.562378	8.744555
800.332153	1283.054565	2253.435303	1369.205811	8.878087
800.729126	1283.268799	2250.006348	1374.563354	9.443572
801.126038	1279.625488	2226.861328	1367.277100	9.253409
801.522888	1286.697754	2228.575928	1366.848511	8.509673
801.919556	1292.698242	2231.361816	1373.920532	8.652971
802.316345	1298.913208	2228.790039	1369.848755	7.628489
802.713013	1294.412842	2220.432129	1380.778320	9.326531
803.109680	1295.698608	2225.146729	1378.635254	8.923214
803.506226	1296.127319	2227.718750	1378.421021	8.833669
803.902710	1295.698730	2225.146973	1390.421997	10.191344
804.299194	1293.769897	2220.003662	1394.922607	10.920862
804.695557	1290.555176	2221.503906	1394.279663	11.141805
805.091797	1288.840820	2203.930176	1397.280029	11.850122
805.488098	1290.126709	2204.787842	1390.207764	10.941873
805.884277	1287.340698	2196.000977	1402.637573	12.688666
806.280457	1283.697388	2185.714600	1401.566040	13.067228
806.676636	1283.268799	2185.714600	1405.209229	13.512217
807.072632	1285.840332	2185.714600	1404.137817	13.146002
807.468628	1283.911621	2178.642334	1398.994385	12.862279
807.864441	1278.553955	2166.855469	1396.851440	13.317267
808.260315	1281.982910	2153.782715	1393.422485	12.782702
808.656128	1289.483643	2152.497070	1395.779785	12.316858
809.051941	1294.841309	2143.495850	1398.780151	12.247485
809.447571	1295.269897	2145.638916	1389.993408	11.139107
809.843262	1288.626465	2145.853516	1396.851318	12.624992
810.238831	1287.554810	2154.211426	1384.635864	11.201790
810.634338	1287.340698	2160.854980	1371.777466	9.666329
811.029724	1287.983521	2157.640381	1370.920288	9.536723
811.425110	1285.840576	2154.854492	1363.848145	8.976562
811.820496	1286.054810	2143.710205	1360.204956	8.645680
812.215759	1294.841309	2140.067139	1361.276489	7.860051
812.611023	1292.698364	2143.067383	1353.132935	7.106864
813.006165	1291.841064	2141.781494	1349.061035	6.732233
813.401245	1286.054810	2147.567871	1349.489624	7.363187
813.796265	1288.626465	2155.282959	1349.703857	7.047474
814.191223	1291.841064	2153.997070	1347.132080	6.413110
814.586182	1289.697998	2157.640381	1350.346802	6.987653
814.981018	1290.769409	2167.284180	1354.204224	7.237164
815.375916	1288.626465	2165.998291	1354.204224	7.474340
815.770630	1298.484497	2170.284424	1353.775757	6.342196
816.165344	1293.555542	2194.715576	1361.919434	7.586210
816.559875	1287.769043	2229.004639	1366.634155	8.378892
816.954468	1286.054688	2282.152588	1381.421387	9.574029
817.349060	1278.553955	2371.304443	1404.566528	11.531688
817.743469	1285.840332	2485.958252	1429.640259	11.982150
818.137939	1280.697144	2622.900146	1467.786987	13.939013
818.532288	1277.482422	2776.558350	1502.504639	15.010729
818.926575	1284.554565	2923.144043	1534.007690	15.223650
819.320862	1275.553711	3104.661865	1558.867188	15.489160
819.714844	1278.768311	3369.759277	1598.299561	15.281331
820.109009	1273.625000	3698.719727	1643.303955	15.243897
820.503052	1277.053955	4088.758057	1688.951294	14.649384
820.897095	1286.912109	4456.937012	1732.026978	14.041368
821.291016	1283.911865	4772.182617	1763.530151	13.749457
821.684875	1297.841797	4994.418457	1780.246216	13.050032
822.078735	1294.412842	5149.576660	1794.175903	12.963471
822.472412	1301.913452	5238.728516	1791.390137	12.433317
822.866089	1305.128052	5269.160645	1782.389160	12.039787
823.259766	1305.556641	5287.376953	1771.244995	11.695363
823.653381	1305.770996	5223.941406	1773.173828	11.929110
824.046875	1305.128052	5088.713867	1750.243042	11.764368
824.440369	1299.127441	4885.336426	1725.383545	11.885981
824.833801	1299.984741	4618.095703	1690.665894	11.774204
825.227112	1290.769531	4389.001953	1658.948486	11.883516
825.620300	1296.341675	4178.552734	1631.945801	11.643982
826.013550	1282.411621	4013.107910	1612.872559	12.101709
826.406799	1286.054810	3852.164063	1580.726563	11.483211
826.799866	1285.197510	3719.722412	1561.867554	11.364437
827.192932	1284.983276	3610.425781	1552.009644	11.482821
827.585938	1280.268677	3486.770508	1530.793091	11.353918
827.978882	1286.054810	3390.975586	1503.790527	10.344129
828.371643	1278.554199	3293.037598	1488.574707	10.425527
828.764465	1280.268433	3194.670410	1474.859009	10.164562
829.157227	1279.839966	3084.731201	1469.287109	10.496319
829.549988	1283.268921	2952.932617	1458.786011	10.512122
829.942627	1282.625977	2831.849365	1449.999268	10.803690
830.335144	1280.268677	2721.267090	1437.569580	10.916105
830.727722	1269.767456	2647.331299	1433.283325	11.869930
831.120178	1262.052368	2603.184326	1426.211304	12.240327
831.512451	1260.980835	2600.398193	1420.853638	11.935996
831.904846	1267.410034	2629.758057	1426.425659	11.672174
832.297119	1269.338867	2666.619141	1434.569336	11.825149
832.689331	1268.695923	2695.979004	1443.998779	12.282277
833.081543	1269.981812	2722.338623	1443.141602	11.922675
833.473694	1268.910278	2742.697754	1432.211914	11.080406
833.865723	1265.481323	2745.483643	1426.211426	10.860125
834.257568	1263.338257	2734.554199	1417.639160	10.487985
834.649536	1274.053589	2716.552246	1409.066895	9.359683
835.041382	1278.553955	2686.763672	1406.923706	9.115812
835.433228	1283.054443	2634.901367	1398.137207	8.513002
835.825012	1281.339966	2566.966309	1390.207886	8.468084
836.216675	1270.196045	2488.530029	1386.778809	9.569032
836.608337	1265.052734	2399.592529	1369.634399	9.217981
836.999756	1269.338745	2331.657227	1357.847534	8.331662
837.391296	1268.481567	2268.865479	1355.275879	8.676101
837.782715	1275.553711	2212.074219	1353.775757	8.352411
838.174194	1274.053589	2169.855713	1351.203979	8.612436
838.565491	1277.482422	2145.210693	1352.489868	8.644117
838.956787	1272.981934	2113.278809	1354.204224	9.665904
839.348022	1271.696167	2104.920898	1346.489258	8.976340
839.739197	1277.911011	2082.847412	1352.489868	9.265186
840.130127	1288.197754	2065.702881	1345.203491	7.331879
840.521179	1293.341309	2043.843262	1339.417114	6.139332
840.912170	1295.912964	2039.342896	1347.775024	6.976052
841.303101	1301.056152	2015.126221	1343.060303	5.882357
841.693970	1302.985107	1990.480957	1343.703247	5.922674
842.084778	1297.841675	1965.407104	1338.559937	6.099516
842.475464	1301.699219	1937.761597	1337.059814	5.559297
842.866028	1299.770386	1911.401855	1335.559692	5.851449
843.256653	1302.127808	1886.970703	1328.916138	4.580432
843.647217	1301.056152	1851.610229	1324.201538	4.204017
844.037720	1293.341309	1834.894409	1316.486450	4.273845
844.428223	1289.912354	1816.035278	1312.414551	4.276985
844.818604	1291.198242	1804.462769	1309.199951	3.507297
845.208923	1289.055176	1790.532837	1312.200195	4.615364
845.599182	1290.555298	1781.531982	1317.986450	5.587058
845.989258	1285.626099	1775.745728	1311.128662	5.203334
846.379395	1290.340820	1771.459717	1314.129028	4.944351
846.769470	1290.769409	1766.101929	1312.628784	4.598754
847.159546	1294.841309	1756.458130	1320.986816	5.663898
847.549438	1299.556152	1768.030762	1327.201660	5.901175
847.939392	1303.842285	1763.744507	1333.202271	6.383963
848.329163	1304.913696	1756.243774	1332.130737	6.030407
848.718872	1306.199585	1754.100830	1335.345337	6.507183
849.108582	1310.057129	1749.171753	1341.774536	7.223036
849.498230	1316.914917	1734.384644	1337.488403	4.928139
849.887817	1319.272217	1729.241333	1329.987793	2.613752
850.277405	1324.201294	1720.454712	1326.344482	0.540863
850.666870	1320.343872	1716.811279	1322.915527	0.648642
851.056274	1309.414185	1712.310913	1324.415771	3.723432
851.445496	1305.770996	1706.310425	1316.057861	2.568253
851.834839	1301.056274	1693.880493	1314.986328	3.546129
852.224060	1297.627441	1697.952393	1312.414551	3.693777
852.613220	1298.913208	1703.310059	1311.128784	3.020690
853.002380	1290.769531	1699.666870	1304.913696	3.459099
853.391418	1284.340332	1699.452393	1295.698608	2.736195
853.780396	1280.054199	1712.953857	1293.341309	3.069328
854.169312	1271.696289	1720.025757	1294.198364	5.019094
854.558105	1271.910645	1720.668823	1294.198364	4.966532
854.946899	1275.553711	1721.526123	1307.485352	7.160004
855.335693	1287.126221	1725.169189	1309.842773	5.185919
855.724365	1283.911621	1728.169556	1305.985229	4.968647
856.112976	1280.054077	1734.813232	1306.199585	5.749309
856.501526	1282.840088	1734.384644	1308.985474	5.790212
856.890076	1281.768555	1725.812134	1311.557129	6.708480
857.278381	1287.126221	1716.382813	1312.414429	5.891163
857.666809	1281.982910	1711.453613	1310.485596	6.636701
858.055115	1290.126587	1707.810425	1308.771240	4.463820
858.443420	1291.198120	1713.167969	1311.771606	4.875582
858.831543	1293.341309	1717.882813	1315.200562	5.148908
859.219788	1289.912354	1714.025391	1308.557007	4.396152
859.607788	1289.912231	1719.811646	1310.057129	4.685956
859.995850	1290.769409	1724.097778	1307.699829	3.907065
860.383728	1287.983398	1722.169067	1300.627686	2.912184
860.771606	1287.126221	1720.454590	1293.555542	1.483706
861.159424	1287.340698	1736.527710	1294.412720	1.574405
861.547241	1289.055054	1747.885864	1307.485474	4.016823
861.934937	1294.412842	1753.457886	1310.057129	3.408007
862.322632	1283.483154	1743.814087	1313.271851	6.471148
862.710205	1282.625854	1738.884888	1315.843384	7.280410
863.097656	1280.268555	1734.384644	1307.271240	5.946208
863.485107	1282.625854	1735.670288	1304.699585	4.872310
863.872498	1282.411621	1726.669434	1302.985107	4.630979
864.259827	1279.625488	1719.168701	1310.057129	6.923470
864.647156	1285.840454	1718.954590	1311.342896	5.888157
865.034424	1284.983276	1718.097168	1310.914185	5.987088
865.421570	1287.554932	1716.382813	1309.628418	5.147400
865.808655	1281.768677	1711.453491	1301.699219	4.638410
866.195557	1281.982910	1707.810547	1303.413574	5.032709
866.582581	1290.983887	1718.311646	1298.913208	1.855560
866.969482	1291.626831	1710.810669	1293.555542	0.460111
867.356323	1291.626831	1715.525391	1299.984619	1.971648
867.743225	1292.483887	1719.168823	1296.341431	0.904073
868.129883	1293.769897	1729.455200	1295.698486	0.442656
868.516602	1304.270752	1742.742310	1294.412598	-2.248300
868.903076	1307.699707	1743.813965	1296.341553	-2.604399
869.289673	1302.556396	1743.385254	1301.913330	-0.145877
869.676147	1300.841919	1742.313721	1307.056763	1.407755
870.062561	1302.127808	1748.100098	1310.057129	1.777985
870.448914	1302.127808	1748.100098	1319.057983	3.796239
870.835266	1292.055420	1745.099976	1320.343750	6.244051
871.221558	1295.484253	1757.744019	1331.702148	7.834966
871.607544	1289.912354	1758.386841	1338.988525	10.475740
871.993713	1291.198120	1763.958862	1347.560913	11.922054
872.379761	1291.412476	1761.601440	1346.275024	11.668192
872.765747	1289.697998	1759.672363	1344.346313	11.627935
873.151672	1281.982910	1762.887207	1347.775146	13.680942
873.537598	1284.768921	1768.030518	1350.346802	13.569852
873.923401	1282.411621	1769.744995	1349.489502	13.764270
874.309204	1283.911743	1775.531250	1348.846558	13.208348
874.694763	1282.625854	1785.603638	1348.417969	13.080521
875.080383	1284.126099	1804.677002	1353.132813	13.256477
875.465942	1275.339478	1825.464844	1346.703613	12.972341
875.851440	1286.697754	1873.683960	1345.846313	10.076653
876.236938	1280.482788	1934.546875	1358.061768	11.861067
876.622314	1282.197266	2019.841064	1372.420410	12.231262
877.007629	1276.411011	2108.778320	1392.350830	13.928926
877.392761	1283.483154	2218.717773	1417.853394	14.367543
877.777954	1288.840698	2343.230225	1438.641113	14.207313
878.163086	1293.341187	2518.104004	1467.572510	14.225719
878.548218	1293.984131	2740.125977	1502.504639	14.419091
878.933167	1297.412964	3044.656006	1533.793457	13.528770
879.318176	1296.984497	3368.044678	1564.867920	12.934605
879.703003	1297.627319	3657.144287	1594.442139	12.579473
880.087830	1284.768799	3875.737549	1625.730835	13.159636
880.472534	1282.197144	4036.896240	1643.303955	13.108756
880.857239	1276.196533	4137.191406	1655.305176	13.250937
881.241882	1276.625122	4187.982422	1657.019653	13.065882
881.626465	1269.338745	4190.125488	1644.589966	12.847609
882.010986	1267.624390	4144.906738	1630.874268	12.624757
882.395447	1259.480591	4033.896240	1600.442871	12.289517
882.779846	1253.694458	3857.521240	1560.367310	11.777775
883.164063	1250.479736	3592.852295	1528.435669	11.866427
883.548340	1250.265503	3288.322754	1505.290527	12.513144
883.932495	1253.051514	2999.222900	1478.287842	12.898868
884.316650	1257.123413	2758.342041	1445.927612	12.576729
884.700745	1259.480835	2544.463867	1419.353638	12.441628
885.084778	1260.552368	2373.875732	1400.280151	12.550512
885.468750	1263.124146	2239.505615	1380.778198	12.050009
885.852661	1263.981323	2130.851807	1372.634644	12.533974
886.236389	1262.052612	2051.558594	1360.847778	12.513542
886.620117	1266.552856	1989.195313	1357.204590	12.544479
887.003845	1269.124634	1936.261597	1362.347900	13.973633
887.387451	1278.339844	1890.185425	1354.204224	12.399269
887.771057	1283.054565	1858.682373	1343.917480	10.573311
888.154602	1284.983276	1839.609009	1329.130371	7.959799
888.538086	1280.268555	1822.035889	1321.201172	7.555387
888.921326	1282.840210	1810.677734	1314.343384	5.968347
889.304688	1278.768311	1802.748413	1309.199951	5.807786
889.687927	1278.125488	1806.605835	1311.343018	6.285480
890.071167	1275.768066	1817.964111	1304.270996	5.256942
890.454285	1274.267944	1837.037476	1313.057495	6.892617
890.837402	1277.482544	1861.682861	1326.130127	8.327209
891.220459	1282.411621	1893.399902	1331.487793	8.032261
891.603271	1272.124878	1939.904663	1336.845459	9.691905
891.986145	1270.624756	1985.980591	1334.916748	8.987414
892.369019	1273.196411	2041.057495	1358.061890	11.052192
892.751770	1279.411255	2101.491943	1368.991455	10.896765
893.134460	1276.625244	2146.710693	1375.420654	11.354679
893.517151	1278.768433	2180.999756	1377.135132	10.902603
893.899658	1277.268188	2199.215820	1374.992065	10.599721
894.282227	1283.483276	2206.502197	1381.635620	10.633839
894.664612	1284.340332	2197.929932	1371.991699	9.594173
895.046997	1287.769287	2177.570801	1360.204956	8.140655
895.429321	1283.483276	2151.425537	1351.846802	7.876506
895.811523	1282.411621	2105.563477	1350.561035	8.279081
896.193726	1285.626099	2059.701904	1356.133179	9.108550
896.575928	1293.126953	1997.981689	1344.560547	7.297049
896.958008	1289.269409	1925.331909	1330.202026	6.435314
897.339905	1293.341309	1870.683716	1318.629395	4.380085
897.721863	1295.912964	1811.320679	1318.629395	4.407468
898.103760	1294.627075	1774.674194	1315.629150	4.375003
898.485535	1288.626465	1747.885864	1304.913818	3.546439
898.867310	1287.983521	1738.027710	1308.557007	4.571437
899.249084	1280.268433	1735.027344	1309.628418	6.456165
899.630676	1282.625854	1743.171021	1314.771973	6.980014
900.012268	1291.626709	1759.029663	1315.414795	5.089417
900.393616	1292.912598	1766.101929	1316.057739	4.891307
900.775085	1291.198120	1787.961060	1317.343628	5.263176
901.156494	1297.627319	1823.107544	1331.059082	6.362135
901.537842	1293.769897	1879.041382	1350.132568	9.630176
901.919067	1296.127197	1951.905884	1355.275879	9.019610
902.300293	1303.413696	2003.125122	1364.276733	8.698305
902.681458	1299.770508	2047.058105	1377.135132	10.352724
903.062378	1305.342529	2072.346191	1372.634766	8.773392
903.443359	1308.557007	2079.418213	1367.491455	7.645274
903.824341	1306.413940	2074.489258	1363.633911	7.449786
904.205200	1306.413940	2063.988281	1361.704956	7.298428
904.586060	1303.413574	2046.843384	1359.561890	7.552605
904.966797	1297.412964	2019.626587	1353.561279	7.774475
905.347473	1288.412231	1979.765747	1344.560547	8.121506
905.728027	1290.126587	1918.902710	1326.130127	5.725971
906.108521	1287.340576	1846.466797	1313.057373	4.599462
906.489075	1280.268433	1790.961304	1309.414185	5.707100
906.869507	1287.555054	1731.812866	1300.199097	2.846105
907.249878	1279.625610	1688.094238	1294.412842	3.620163
907.630188	1275.339600	1661.948730	1295.055664	5.099741
908.010437	1282.411621	1643.089722	1297.198730	4.099808
908.390625	1281.125854	1632.374512	1297.412964	4.636917
908.770630	1284.340332	1627.230957	1301.056152	4.874971
909.150696	1278.553955	1624.016357	1303.413574	7.196042
909.530640	1284.125854	1628.945435	1306.413940	6.463695
909.910583	1287.983521	1644.161255	1314.343262	7.400727
910.290527	1287.126221	1664.734741	1320.343872	8.796849
910.670288	1293.126831	1696.023560	1325.915894	8.138330
911.049988	1281.554199	1738.456299	1335.130981	11.726097
911.429565	1290.983887	1795.033203	1354.847290	12.670071
911.809204	1287.769287	1855.039063	1370.277344	14.544765
912.188721	1279.411255	1913.116089	1374.992065	15.082860
912.568237	1282.625977	1985.337769	1388.064941	15.004581
912.947632	1272.767700	2085.847900	1392.565308	14.733800
913.327026	1276.196777	2203.287598	1407.352417	14.147011
913.706299	1278.339722	2331.014648	1425.568481	13.986156
914.085510	1274.482300	2427.023682	1427.068726	13.239128
914.464539	1273.196411	2516.604248	1431.568970	12.736976
914.843628	1264.409790	2562.251221	1424.282593	12.318362
915.222717	1275.125122	2577.895752	1417.424805	10.922850
915.601685	1270.624878	2569.966553	1408.423950	10.605299
915.980591	1277.268188	2544.892334	1402.851807	9.907007
916.359436	1281.125732	2508.888916	1397.922852	9.513000
916.738220	1269.338745	2445.454346	1385.278809	9.857880
917.116821	1273.839355	2356.945557	1369.420166	8.824695
917.495483	1269.981689	2246.577881	1351.632690	8.360774
917.874023	1263.552612	2119.922363	1335.130981	8.358349
918.252563	1265.909912	2017.269165	1326.344482	8.043365
918.631042	1265.695557	1914.187622	1315.414795	7.666900
919.009399	1279.197021	1834.680054	1310.914307	5.709857
919.387695	1277.268188	1777.674316	1298.913208	4.325490
919.766052	1272.982056	1726.883545	1295.484253	4.957507
920.144104	1273.624878	1687.665649	1277.911011	1.035196
920.522278	1266.552856	1653.805054	1272.124756	1.438830
920.900269	1265.052856	1621.015991	1264.409668	-0.180690
921.278320	1258.194946	1598.942505	1262.695190	1.320697
921.656311	1262.052368	1574.511719	1257.123291	-1.577510
922.034180	1265.267090	1552.652344	1250.051147	-5.294615
922.411987	1263.766968	1532.507446	1249.836792	-5.183505
922.789612	1270.624878	1510.434082	1247.693848	-9.562198
923.167297	1263.124146	1496.504028	1244.050659	-8.172721
923.544922	1261.838013	1483.002808	1249.194092	-5.716968
923.922485	1261.195190	1477.430664	1246.622314	-6.739355
924.299988	1256.051880	1465.000854	1252.194336	-1.846166
924.677429	1257.551880	1454.499878	1248.336792	-4.678945
925.054810	1260.980835	1458.571655	1247.693848	-6.724496
925.431946	1264.409790	1452.785400	1245.336548	-10.125113
925.809204	1261.195190	1449.785034	1242.550415	-9.886415
926.186401	1262.909546	1452.571045	1245.122192	-9.378473
926.563477	1258.409180	1441.641479	1247.265381	-6.081788
926.940491	1256.909058	1446.784912	1245.550781	-5.981949
927.317505	1253.480103	1439.712769	1244.693481	-4.718088
927.694397	1260.980957	1439.069824	1249.837036	-6.257505
928.071289	1272.124878	1430.926025	1248.979736	-14.574921
928.447937	1270.838989	1425.996948	1246.836548	-15.469681
928.824707	1271.053223	1428.783081	1243.836304	-17.255400
929.201355	1275.125122	1425.997192	1245.765137	-19.460186
929.577881	1278.339722	1425.782837	1251.979980	-17.877905
929.954407	1278.553955	1420.425293	1256.051636	-15.861075
930.330933	1273.839111	1412.067261	1257.766235	-11.627788
930.707336	1276.625122	1413.781616	1253.694458	-16.718613
931.083496	1273.196289	1401.994629	1259.694946	-10.482544
931.459778	1265.909912	1403.066284	1259.266357	-4.843781
931.835938	1261.195190	1406.495239	1253.908691	-5.014795
932.212158	1253.908813	1411.638550	1250.051270	-2.445667
932.588196	1257.766479	1421.925293	1243.193481	-8.877378
932.964172	1258.837891	1421.925293	1242.764771	-9.855525
933.340149	1258.409302	1430.283325	1244.479248	-8.104805
933.716003	1258.409302	1428.783081	1245.550781	-7.547242
934.091736	1258.623535	1434.997925	1248.336792	-5.832334
934.467468	1257.551880	1440.570068	1242.121948	-8.430819
934.843140	1253.694458	1448.070679	1239.336060	-7.386911
935.218750	1258.194946	1454.285522	1243.407715	-7.541021
935.594299	1264.838379	1452.356689	1241.479004	-12.457117
935.969788	1256.480469	1442.927246	1238.478760	-9.655147
936.345276	1257.766357	1444.213135	1245.336426	-6.666745
936.720459	1250.265503	1436.283691	1250.265503	0.000000
937.095764	1252.837158	1431.140503	1251.337158	-0.841263
937.471008	1246.193604	1424.711304	1249.837036	2.040936
937.846130	1244.693604	1413.353027	1238.692993	-3.557827
938.221252	1242.550659	1408.638184	1242.979126	0.257977
938.596252	1246.193848	1403.066284	1247.908203	1.092834
938.971191	1250.908569	1400.494629	1258.837769	5.300761
939.346130	1247.265259	1395.136841	1243.836426	-2.318791
939.720886	1241.907715	1388.707764	1243.193359	0.875779
940.095581	1249.622559	1382.492798	1247.479614	-1.612810
940.470337	1253.908691	1371.348877	1241.693359	-10.401322
940.844971	1262.266846	1365.562622	1246.622437	-15.145255
941.219543	1257.552002	1363.633789	1248.979736	-8.080808
941.594055	1260.552246	1357.204590	1242.764893	-18.403437
941.968506	1261.623779	1359.776245	1250.479736	-11.353808
942.342712	1270.624634	1356.776001	1244.050659	-30.845680
942.717041	1268.052856	1352.061279	1241.264526	-31.887672
943.091309	1262.909668	1340.060059	1230.977783	-41.389141
943.465515	1268.052856	1340.274414	1230.549316	-51.928455
943.839600	1278.553833	1344.346191	1229.049194	-75.243752
944.213623	1282.197144	1349.275391	1226.477417	-83.066757
944.587646	1279.196899	1347.346558	1224.120117	-80.817398
944.961426	1276.625244	1343.060425	1218.119507	-88.064392
945.335266	1275.553711	1346.060669	1221.548462	-76.595627
945.709106	1281.339966	1347.560791	1231.835083	-74.757271
946.082825	1277.268311	1343.060425	1234.406738	-65.146973
946.456421	1264.838379	1337.916992	1243.193359	-29.618814
946.830017	1270.196045	1337.702637	1244.693481	-37.777885
947.203613	1271.696167	1341.560181	1244.264893	-39.263813
947.577026	1262.695313	1340.703003	1249.836792	-16.483658
947.950317	1263.338257	1347.132080	1262.052490	-1.534441
948.323669	1262.266724	1350.346802	1263.552612	1.459909
948.696899	1263.338257	1356.775879	1280.911377	18.807327
949.070068	1273.839355	1360.419189	1284.340332	12.128663
949.443237	1278.768433	1364.491089	1281.554199	3.249744
949.816284	1280.697144	1364.276733	1276.625122	-4.872028
950.189270	1286.269043	1369.420044	1274.267822	-14.433044
950.562073	1294.412842	1370.491577	1272.339111	-29.014324
950.934998	1291.198120	1366.419800	1275.553711	-20.797739
951.307739	1286.697754	1367.919922	1274.482300	-15.039557
951.680481	1290.769531	1364.062378	1278.768433	-16.374174
952.053162	1283.697388	1357.847534	1269.767578	-18.785950
952.425781	1282.411499	1349.489502	1273.410767	-13.418307
952.798279	1276.625366	1338.560059	1257.766479	-30.449633
953.170776	1266.124268	1340.060059	1262.695435	-4.637582
953.543030	1271.481934	1331.059204	1266.124146	-8.993007
953.915405	1265.052734	1326.987427	1265.052734	0.000000
954.287659	1269.124512	1329.130493	1264.838379	-7.142843
954.659851	1270.410278	1332.988037	1259.909302	-16.780685
955.031982	1269.124512	1330.844849	1259.909302	-14.930590
955.404114	1273.839233	1324.630005	1261.623901	-24.050299
955.776123	1274.910767	1320.558228	1263.338257	-25.351925
956.147888	1274.696533	1319.915283	1265.052612	-21.327261
956.519775	1282.411621	1321.844116	1257.551880	-63.043793
956.891602	1279.411255	1327.416016	1260.980835	-38.392899
957.263306	1278.768433	1329.559082	1260.123657	-36.709072
957.635010	1268.052979	1331.273560	1257.123291	-17.288179
958.006592	1272.124878	1327.844604	1259.909302	-21.923252
958.378174	1260.552246	1322.701294	1258.623535	-3.103364
958.749512	1259.266479	1319.915283	1259.480713	0.353236
959.120911	1262.695313	1317.772217	1254.551636	-14.786011
959.492310	1261.838257	1322.058472	1257.123413	-7.829337
959.863586	1256.051880	1323.772827	1252.408569	-5.379887
960.234741	1257.980591	1320.558228	1253.908691	-6.506956
960.605896	1243.836304	1319.915283	1258.194946	18.873337
960.976990	1248.765381	1319.915161	1263.552612	20.783243
961.347961	1247.693848	1317.986450	1259.266479	16.463512
961.718811	1248.979736	1312.200317	1261.409424	19.660824
962.089661	1249.193970	1319.272339	1264.409668	21.712404
962.460510	1256.909058	1326.558716	1264.838379	11.384581
962.831299	1256.909058	1335.130981	1269.767456	16.438356
963.201965	1258.194824	1343.060425	1276.196655	21.212164
963.572510	1265.695557	1340.488647	1276.411011	14.326797
963.943054	1267.624390	1345.203247	1276.196655	11.049745
964.313477	1262.909424	1346.274902	1270.624634	9.254682
964.683838	1268.267212	1349.060913	1268.910156	0.795785
965.054199	1267.624390	1354.418579	1263.552490	-4.691442
965.424500	1274.053589	1349.489502	1262.695190	-15.057017
965.794678	1279.411255	1353.989868	1256.051758	-31.321978
966.164795	1279.839966	1350.346802	1251.337036	-40.425766
966.534912	1267.838745	1345.203247	1248.336670	-25.208040
966.904907	1265.267090	1340.488647	1238.478638	-35.612732
967.274780	1263.766846	1341.131592	1228.406250	-45.706341
967.644592	1255.408936	1344.131836	1228.406372	-30.434717
968.014404	1257.337769	1344.989136	1226.477539	-35.207928
968.384155	1270.196045	1341.131592	1231.406616	-54.682640
968.753845	1279.196899	1347.346558	1232.692505	-68.238632
969.123474	1281.125732	1343.488892	1235.907104	-72.508560
969.492981	1280.268555	1351.418335	1236.978516	-60.843533
969.862305	1280.482788	1351.846924	1245.979492	-48.348228
970.231750	1272.553467	1351.846924	1241.693237	-38.919010
970.601135	1280.054199	1352.704224	1245.550781	-47.492645
970.970337	1285.411865	1347.560791	1249.193970	-58.275978
971.339539	1286.697632	1344.989136	1250.694092	-61.764645
971.708740	1291.198120	1342.417480	1257.337769	-66.108498
972.077759	1288.626465	1343.060425	1256.480347	-59.055264
972.446777	1285.197510	1351.204102	1261.623779	-35.714207
972.815613	1273.196167	1348.632324	1259.480591	-18.181700
973.184509	1268.052979	1350.132568	1256.694702	-13.838125
973.553284	1261.195190	1346.060669	1253.908691	-8.585940
973.921997	1260.338013	1357.204590	1256.480347	-3.982453
974.290710	1262.909790	1366.634155	1265.052612	2.065881
974.659302	1266.981445	1377.135254	1267.624512	0.583790
975.027771	1261.623901	1388.921997	1265.052612	2.693450
975.396118	1257.551880	1403.709106	1269.981689	8.504410
975.764526	1248.550903	1420.210815	1257.123291	4.993820
976.132874	1243.836304	1433.497925	1260.552246	8.813560
976.501160	1239.978760	1454.071289	1254.980225	7.007000
976.869324	1246.193726	1471.858765	1257.980591	5.223168
977.237488	1260.980835	1487.074463	1262.695313	0.758304
977.605530	1263.552612	1496.289795	1266.338501	1.197011
977.973450	1261.195190	1496.503906	1260.766602	-0.182139
978.341309	1264.838379	1491.360596	1256.480469	-3.689665
978.709167	1263.766846	1484.502808	1253.051636	-4.854311
979.077026	1265.910034	1479.787964	1254.980347	-5.110246
979.444702	1270.410400	1469.072754	1252.837158	-8.845784
979.812378	1280.911499	1455.142700	1260.766479	-11.562234
980.179932	1287.769287	1448.070557	1259.480591	-17.647207
980.547485	1292.269653	1427.497192	1258.837769	-24.722689
980.914795	1292.055420	1407.352417	1259.480591	-28.252974
981.282166	1288.626465	1389.350586	1255.837524	-32.553215
981.649475	1280.482788	1373.706177	1260.552246	-21.379337
982.016785	1277.696777	1363.848145	1257.123413	-23.880486
982.383911	1277.696777	1354.632935	1257.980591	-25.626684
982.751038	1281.554443	1344.346191	1254.980347	-42.321003
983.118103	1280.697144	1328.273315	1249.836792	-64.865143
983.484924	1278.554077	1319.701050	1245.979492	-79.166420
983.851868	1275.553833	1315.414917	1241.693237	-84.946503
984.218689	1279.625732	1302.556519	1239.764526	-173.832703
984.585449	1271.482056	1298.270264	1234.621094	-137.601440
984.952209	1271.267700	1291.198120	1226.691895	-223.657135
985.318787	1263.981201	1284.769043	1218.548218	-218.555557
985.685425	1275.553711	1288.412231	1213.404785	-483.328735
986.051880	1277.268066	1286.697754	1213.833374	-672.712585
986.418213	1276.196533	1290.555176	1209.332886	-465.668304
986.784607	1272.124878	1298.270264	1218.333862	-205.738083
987.150879	1267.410034	1312.200073	1223.905762	-97.129349
987.517090	1270.410522	1318.629395	1228.191895	-87.556236
987.883301	1276.625366	1326.344482	1229.906372	-93.965858
988.249390	1272.339233	1342.846069	1233.978271	-54.407436
988.615417	1283.697388	1358.061890	1239.764526	-59.077732
988.981262	1280.054199	1375.849243	1239.335938	-42.505604
989.347168	1285.197632	1398.137207	1246.836670	-33.965916
989.712952	1288.197876	1422.568237	1244.907837	-32.216953
990.078674	1288.626465	1442.498535	1247.693848	-26.601721
990.444397	1287.769165	1456.857300	1260.337891	-16.223063
990.809998	1277.482422	1466.929688	1255.837524	-11.425289
991.175537	1277.696777	1468.215454	1253.908691	-12.485960
991.540894	1270.839111	1471.215820	1253.908691	-8.449295
991.906311	1264.409790	1467.572510	1263.338257	-0.527426
992.271729	1264.409790	1456.643066	1260.123657	-2.229652
992.636963	1257.337769	1449.570801	1261.409546	2.118147
993.002136	1260.766602	1427.068726	1263.338379	1.546449
993.367310	1256.694824	1411.424316	1259.266479	1.662033
993.732361	1251.551270	1384.635986	1254.766113	2.415637
994.097351	1251.765625	1364.491089	1251.337158	-0.380098
994.462219	1251.337158	1352.704224	1239.121704	-12.050713
994.827026	1266.552856	1334.702393	1238.907349	-40.565952
995.191833	1270.410278	1327.201660	1236.121216	-60.377228
995.556580	1280.054199	1321.629761	1235.906982	-106.185501
995.921204	1282.625854	1312.414551	1221.334106	-205.755051
996.285828	1279.839722	1307.699707	1218.548096	-219.998779
996.650391	1284.554565	1297.627441	1214.904907	-532.779907
997.014648	1291.841064	1309.414185	1218.548096	-417.074310
997.379028	1308.985596	1319.915283	1232.692383	-698.036560
997.743408	1310.700073	1330.844849	1244.693604	-327.660492
998.107605	1315.200562	1328.916138	1248.765503	-484.376740
998.471802	1322.058350	1325.701538	1249.408325	-1994.133057
998.835938	1315.843506	1325.915894	1248.122559	-672.342529
999.199951	1321.844116	1326.987427	1253.051514	-1337.515991
999.563904	1314.129028	1325.487305	1249.837036	-566.036499
999.927673	1314.343262	1332.130859	1255.837524	-328.913086
1000.291565	1319.915161	1330.416382	1254.766113	-620.395020
1000.655396	1312.843262	1330.202026	1257.123413	-320.989716
1001.019043	1301.913330	1321.415405	1259.052246	-219.777039
1001.382629	1281.125732	1302.556396	1244.050659	-173.000107
1001.746216	1270.624634	1291.626831	1229.477783	-195.916885
1002.109741	1271.696167	1291.412354	1223.905762	-242.391724
1002.473022	1265.695557	1291.841064	1225.191772	-154.916794
1002.836365	1265.052612	1299.556152	1220.476807	-129.191971
1003.199646	1266.124146	1300.841919	1213.833252	-150.617065
1003.562866	1273.624878	1299.984619	1211.690308	-234.958954
1003.925964	1268.910156	1297.841675	1208.261353	-209.628830
1004.289124	1271.696167	1300.413208	1214.476440	-199.253555
1004.652100	1278.553955	1301.270630	1213.404785	-286.790070
1005.015076	1278.339722	1303.413574	1210.190186	-271.795227
1005.377747	1277.911011	1306.199585	1214.261841	-224.999573
1005.740662	1286.697754	1308.771240	1214.904785	-325.245270
1006.103333	1276.196655	1308.557007	1214.476318	-190.728271
1006.466003	1275.553833	1303.413696	1218.333862	-205.384964
1006.828552	1269.124634	1303.413696	1225.834595	-126.250282
1007.191101	1261.623779	1297.198730	1226.691772	-98.192703
1007.553528	1257.337646	1301.699219	1232.692383	-55.555431
1007.915771	1257.766235	1303.199341	1233.549683	-53.301556
1008.278137	1251.979980	1298.055908	1236.121216	-34.418762
1008.640442	1246.193726	1302.556396	1236.335571	-17.490574
1009.002563	1250.908447	1304.056519	1233.120972	-33.467773
1009.364624	1250.694092	1298.484619	1227.763184	-47.982121
1009.726685	1244.479370	1298.913208	1234.406738	-18.504356
1010.088684	1255.194580	1301.056274	1240.621582	-31.775970
1010.450439	1247.050903	1300.842041	1238.907349	-15.139213
1010.812256	1258.409058	1294.412842	1240.407349	-49.999493
1011.174011	1262.266724	1298.056030	1246.407959	-44.311462
1011.535706	1264.195435	1292.055420	1247.479614	-59.999386
1011.897400	1266.338623	1297.412964	1245.765015	-66.207710
1012.258911	1263.766846	1304.485107	1244.907959	-46.315548
1012.620361	1264.195435	1300.841919	1244.693726	-53.215771
1012.981812	1253.480103	1298.698853	1245.979492	-16.587389
1013.343079	1254.551636	1305.770874	1248.765503	-11.296796
1013.704285	1256.480347	1303.628052	1244.050781	-26.363033
1014.065430	1249.194092	1296.555786	1239.121704	-21.266951
1014.426575	1253.694458	1296.555786	1234.406860	-45.000000
1014.787720	1251.979980	1298.913208	1227.549072	-52.054607
1015.148743	1248.551025	1301.270630	1219.834106	-54.471043
1015.509644	1247.050903	1301.699219	1220.476929	-48.627254
1015.870361	1252.837158	1297.198730	1221.977051	-69.564957
1016.231140	1258.623535	1292.912598	1221.334106	-108.750214
1016.591919	1259.909302	1289.269531	1216.833618	-146.714401
1016.952515	1267.195801	1286.483276	1211.904663	-286.668610
1017.313049	1269.553223	1282.197266	1209.547363	-474.578094
1017.673584	1273.839355	1280.911377	1212.547607	-866.679321
1018.034058	1278.768433	1289.269409	1217.690918	-581.636536
1018.394348	1282.197388	1298.484497	1220.691284	-377.636719
1018.754639	1284.769043	1293.126953	1228.834839	-669.236694
1019.114868	1285.840576	1283.054443	1235.263916	1815.299683
1019.475037	1284.554688	1285.411865	1230.549316	-6300.370117
1019.835022	1277.053955	1280.268555	1230.763550	-1440.005371
1020.195129	1274.053589	1285.197510	1232.049316	-376.925446
1020.555054	1275.339478	1286.269043	1239.764526	-325.492828
1020.914917	1281.125732	1287.126343	1243.836304	-621.427246
1021.274536	1285.626343	1290.983765	1247.693848	-708.036377
1021.634338	1289.269531	1293.341187	1251.551392	-926.358887
1021.993958	1286.697754	1284.125977	1245.979370	1583.277954
1022.353577	1287.126465	1270.196045	1243.836304	255.694550
1022.713135	1285.411865	1271.267578	1236.978516	342.423401
1023.072632	1282.625854	1273.410645	1239.978882	462.788940
1023.431946	1274.053467	1268.052856	1235.264160	646.422668
1023.791260	1276.839600	1273.624878	1230.763794	1433.275146
1024.150391	1269.553101	1265.266968	1227.334839	984.996582
1024.509644	1265.909790	1265.266846	1225.191528	6333.092773
1024.868652	1257.337524	1264.838379	1228.834839	-379.992523
1025.227661	1247.693848	1267.838745	1231.406372	-80.851616
1025.586670	1248.765503	1267.195801	1228.834839	-108.140762
1025.945557	1253.908813	1277.482544	1235.907104	-76.363426
1026.304443	1255.408936	1282.840210	1236.121338	-70.312439
1026.663086	1256.909058	1287.769287	1241.907593	-48.610996
1027.021729	1259.480835	1293.126953	1241.479004	-53.503441
1027.380371	1272.767700	1296.984497	1251.122803	-89.379684
1027.738892	1276.625244	1287.983521	1253.908691	-200.000000
1028.097290	1276.839600	1294.841309	1253.480103	-129.762665
1028.455688	1277.482422	1296.984375	1251.122803	-135.164001
1028.814087	1285.197388	1304.913696	1250.694214	-174.998138
1029.172241	1289.697998	1298.056030	1246.836670	-512.816040
1029.530518	1294.841431	1296.555908	1249.194092	-2662.463623
1029.888550	1290.769653	1290.555176	1244.479248	21582.869141
1030.246582	1292.912720	1290.555176	1245.336426	2018.044800
1030.604614	1287.340698	1291.198120	1235.264038	-1350.037964
1030.962524	1286.483521	1287.340576	1225.834473	-7076.441895
1031.320313	1277.053955	1281.125854	1222.405762	-1342.081177
1031.678101	1272.767700	1277.053955	1219.833862	-1234.967163
1032.035645	1278.768433	1276.411011	1216.619263	2636.319336
1032.393311	1281.125610	1267.838745	1216.190674	488.715240
1032.750977	1277.482422	1265.695679	1216.619263	516.369629
1033.108398	1278.339844	1273.196411	1216.405029	1204.153320
1033.465820	1265.481323	1267.838867	1213.619141	-2199.839600
1033.823120	1265.910034	1261.409668	1211.904785	1200.019043
1034.180298	1262.052612	1261.195313	1209.547363	6124.490723
1034.537476	1262.052612	1261.838257	1214.262085	22294.988281
1034.894653	1260.338013	1267.410034	1220.905518	-557.584473
1035.251709	1262.052368	1276.411011	1218.976685	-299.998291
1035.608643	1257.337524	1277.696899	1224.548706	-161.050217
1035.965576	1277.696777	1272.982056	1197.546143	1700.007813
1036.322388	1251.765747	1336.631226	1232.906738	-22.222239
1036.679077	1237.621460	1313.057373	1242.336182	6.249969
1037.035889	1247.050903	1313.057373	1230.549316	-24.999954
1037.392456	1232.906738	1206.975586	1251.765747	-72.727226
>>>>>End Processed Spectral Data<<<<<
