# Supplementary material for: Avian learning favors colorful, not bright, signals
Source: PLoS One. 2018 Mar 22;13(3):e0194279. doi: 10.1371/journal.pone.0194279 (PMC5864004; doi:10.1371/journal.pone.0194279)
Supplement: S1 Text — (ZIP) [file pone.0194279.s001.zip › OrangeBlackCenter2.txt]

Jaz Data File
++++++++++++++++++++++++++++++++++++
Date: Wed May 31 03:36:43 2017
User: jaz
Dark Spectrum Present: Yes
Reference Spectrum Present: Yes
Processed Spectrum Present: Yes
Spectrometers: JAZA3305
Integration Time (usec): 450000 (JAZA3305)
Spectra Averaged: 1 (JAZA3305)
Boxcar Smoothing: 5 (JAZA3305)
Correct for Electrical Dark: No (JAZA3305)
Strobe/Lamp Enabled: Yes (JAZA3305)
Correct for Detector Non-linearity: No (JAZA3305)
Correct for Stray Light: No (JAZA3305)
Number of Pixels in Processed Spectrum: 2048
>>>>>Begin Processed Spectral Data<<<<<
W	D	R	S	P
189.090729	0.000000	0.000000	0.000000	0.000000
189.548096	0.000000	0.000000	0.000000	0.000000
190.005432	1251.765747	1270.624634	1169.257568	-437.502899
190.462753	1308.342651	1261.195190	1143.326538	350.000000
190.920044	0.000000	0.000000	0.000000	0.000000
191.377304	1046.674072	1056.317871	996.097717	-524.444336
191.834534	1166.042969	1178.901367	1107.108643	-458.333344
192.291718	1287.769165	1296.984375	1218.548218	-751.159729
192.748886	1294.198364	1302.127686	1230.978027	-797.298218
193.206039	1292.055420	1305.556519	1245.979492	-341.275391
193.663162	1289.912231	1307.485474	1251.980103	-215.851624
194.120255	1295.698608	1314.129028	1256.266235	-213.952652
194.577316	1300.841919	1314.557495	1259.052246	-304.687683
195.034348	1306.413940	1309.199951	1271.267700	-1261.525635
195.491364	1306.413940	1310.914307	1271.053345	-785.727051
195.948349	1316.700684	1299.770386	1276.196777	239.239182
196.405304	1320.343750	1294.626953	1282.197266	148.332947
196.862228	1317.557861	1290.340820	1285.197510	118.897392
197.319122	1311.557373	1291.626831	1283.911743	138.709869
197.775986	1307.699951	1284.769043	1271.910645	156.074524
198.232819	1305.771118	1288.197876	1267.410156	218.291885
198.689636	1320.129639	1296.555786	1271.481934	206.362976
199.146423	1320.772583	1314.343262	1281.339966	613.324707
199.603180	1320.558350	1314.343262	1279.411255	662.051697
200.059921	1321.843994	1316.057617	1276.411011	785.171509
200.516617	1332.559448	1320.772461	1271.053345	521.813599
200.973297	1322.487061	1342.203125	1262.480957	-304.351318
201.429932	1321.843994	1349.703857	1262.052490	-214.615204
201.886551	1322.701294	1354.204224	1262.481079	-191.157501
202.343140	1320.558105	1356.775879	1258.837769	-170.414505
202.799713	1318.415161	1367.705566	1261.195190	-116.087440
203.256241	1324.415649	1371.348877	1257.337769	-142.921936
203.712753	1316.057739	1377.778076	1261.195190	-88.888931
204.169220	1312.414551	1361.490845	1243.622070	-140.174561
204.625671	1311.985840	1372.420410	1241.264648	-117.021088
205.082092	1307.271118	1378.421021	1239.764526	-94.879387
205.538483	1296.127319	1379.706909	1235.478394	-72.564278
205.994843	1301.699219	1377.992554	1233.763916	-89.044876
206.451187	1299.984863	1378.421021	1233.549683	-84.699692
206.907486	1298.484619	1382.921387	1226.263184	-85.533157
207.363770	1299.341797	1385.921753	1231.192261	-78.712830
207.820023	1299.984741	1390.207886	1229.906372	-77.672272
208.276260	1287.340698	1395.994019	1233.549683	-49.507015
208.732452	1287.554810	1389.779297	1231.406494	-54.926483
209.188599	1282.839966	1404.566284	1230.549194	-42.957653
209.644760	1279.411255	1411.638550	1233.120850	-35.008205
210.100845	1270.624756	1415.495972	1239.335815	-21.597761
210.556931	1272.339355	1428.997314	1238.478638	-21.614426
211.012985	1271.053467	1440.569946	1243.193359	-16.435043
211.469009	1267.838745	1460.286133	1248.122437	-10.245038
211.925003	1269.767456	1471.430176	1248.336792	-10.626984
212.380966	1266.767212	1486.860229	1248.979736	-8.081800
212.836914	1269.553223	1498.004272	1251.122803	-8.067557
213.292816	1282.625854	1509.362427	1256.051880	-11.720198
213.748703	1288.412109	1529.935913	1250.479858	-15.705388
214.204559	1290.555176	1545.365967	1265.910034	-9.671938
214.660385	1290.769531	1560.581909	1257.123291	-12.470236
215.116165	1293.984009	1574.726074	1247.693848	-16.488503
215.571960	1291.198120	1595.728149	1249.194092	-13.793066
216.027664	1286.269165	1618.658936	1250.694214	-10.702782
216.483383	1280.911499	1635.589111	1245.336548	-10.030222
216.939056	1273.625122	1659.162964	1256.051880	-4.558111
217.394730	1279.625610	1682.522217	1264.838379	-3.670230
217.850342	1276.839600	1714.025269	1266.552856	-2.352946
218.305939	1267.838623	1759.458496	1264.409668	-0.697481
218.761505	1264.195435	1791.818848	1267.410034	0.609260
219.217041	1259.909302	1841.752075	1265.267090	0.920831
219.672546	1267.838745	1889.756958	1270.624634	0.447951
220.128036	1273.625000	1951.048462	1276.839600	0.474533
220.583496	1269.124634	2015.340576	1279.196899	1.349779
221.038895	1263.552612	2081.132813	1288.840698	3.093040
221.494308	1272.767822	2187.857666	1296.341431	2.576098
221.949646	1277.911255	2297.796875	1302.127686	2.374426
222.404984	1271.267700	2439.453613	1310.914185	3.393851
222.860291	1275.339478	2606.184326	1328.487427	3.993550
223.315567	1275.982422	2790.488281	1345.846313	4.612983
223.770813	1271.053345	3010.795410	1368.777222	5.617147
224.226044	1268.481567	3271.392334	1387.207397	5.927664
224.681229	1258.194946	3582.780273	1421.925171	7.043416
225.136383	1254.551636	3941.743652	1446.356201	7.137733
225.591522	1256.480469	4321.280762	1477.216309	7.202291
226.046616	1261.623779	4667.601074	1503.790527	7.110052
226.501694	1256.266113	4915.125488	1533.150391	7.567502
226.956726	1256.694824	5106.287109	1547.508911	7.554413
227.411743	1254.122925	5230.370605	1554.795288	7.561711
227.866714	1253.051514	5306.020508	1560.153076	7.577200
228.321671	1264.624146	5333.023438	1561.653076	7.300879
228.776611	1262.052490	5300.448730	1561.224609	7.408191
229.231506	1264.838379	5194.366699	1555.009766	7.384382
229.686371	1271.482056	5045.423828	1541.294067	7.149342
230.141220	1271.696289	4857.048340	1538.293823	7.435742
230.596024	1279.196899	4634.812012	1525.221191	7.331719
231.050797	1287.340576	4440.435547	1498.646973	6.701555
231.505554	1292.483887	4303.708008	1476.787720	6.120562
231.960281	1291.840942	4211.770508	1466.501099	5.981656
232.414963	1304.913818	4162.051270	1462.214966	5.505550
232.869614	1297.412964	4128.405273	1457.500122	5.654808
233.324265	1286.697754	4111.046387	1450.428223	5.797105
233.778839	1289.697998	4133.548828	1437.784058	5.207237
234.233414	1289.483643	4180.267578	1438.426880	5.152348
234.687973	1283.697388	4231.486328	1433.069336	5.067254
235.142487	1283.054565	4294.706543	1430.497559	4.895751
235.596954	1279.839966	4371.857910	1426.640137	4.747714
236.051422	1270.410400	4479.868164	1438.212646	5.228367
236.505859	1269.124512	4605.023438	1454.285645	5.550562
236.960251	1265.481323	4818.258301	1469.715576	5.748581
237.414612	1254.551758	5052.495605	1486.217285	6.099762
237.868942	1258.409180	5339.238770	1501.647339	5.960508
238.323257	1256.051880	5690.916016	1530.578857	6.190200
238.777512	1260.980957	6078.167480	1565.939331	6.330633
239.231781	1266.124268	6464.349609	1596.585205	6.357187
239.685974	1261.838257	6808.525391	1622.944946	6.510313
240.140167	1262.695435	7112.412109	1645.447266	6.543083
240.594330	1257.123413	7349.650391	1665.163574	6.697388
241.048462	1263.766846	7572.742676	1679.950684	6.596694
241.502563	1264.838379	7810.193848	1688.094482	6.466511
241.956619	1266.552856	8045.074707	1692.380493	6.282013
242.410660	1269.981812	8309.530273	1705.239014	6.183027
242.864670	1269.553223	8648.348633	1726.669434	6.194998
243.318649	1279.411255	8984.166992	1748.528809	6.088675
243.772583	1270.196045	9299.841797	1761.172729	6.114550
244.226517	1265.266968	9541.793945	1766.744873	6.059038
244.680389	1272.553467	9697.380859	1775.745605	5.972730
245.134247	1275.125122	9742.813477	1772.531128	5.874165
245.588074	1272.767700	9791.675781	1776.602783	5.914315
246.041870	1265.481323	9761.671875	1774.031250	5.985623
246.495636	1263.552612	9649.803711	1761.387085	5.936317
246.949387	1265.267090	9441.069336	1754.529297	5.984272
247.403091	1265.695679	9187.757813	1742.313965	6.016341
247.856766	1265.267090	8834.366211	1717.025757	5.968460
248.310410	1262.266724	8440.470703	1682.736450	5.857589
248.764023	1272.124878	8032.645508	1656.162476	5.680592
249.217606	1273.410645	7648.822266	1634.088989	5.657334
249.671158	1274.482300	7342.578125	1615.444214	5.618928
250.124695	1276.411011	7110.054688	1599.156982	5.532494
250.578171	1279.411255	6918.250000	1583.726929	5.396779
251.031662	1282.411621	6817.097168	1575.797363	5.300857
251.485077	1282.411621	6783.665527	1579.226440	5.395403
251.938477	1287.554810	6803.382324	1576.440308	5.237391
252.391861	1289.483643	6858.887695	1570.654175	5.048485
252.845200	1299.127441	6933.251465	1577.726196	4.944846
253.298508	1301.056396	7050.477051	1584.583984	4.931411
253.751801	1292.484009	7218.065918	1591.441772	5.045205
254.205048	1297.413208	7484.448730	1606.229004	4.991337
254.658279	1289.483765	7849.413574	1624.445190	5.106174
255.111465	1286.483521	8350.890625	1654.233643	5.205676
255.564621	1293.555542	8982.453125	1688.094116	5.131276
256.017761	1293.769897	9682.592773	1722.597656	5.111894
256.470825	1294.841309	10383.589844	1757.958252	5.095498
256.923950	1286.054810	10974.434570	1785.603882	5.156167
257.376953	1289.269409	11368.972656	1801.033936	5.077178
257.829987	1282.840210	11574.493164	1804.034302	5.064240
258.282928	1274.267944	11629.569336	1803.819946	5.113825
258.735870	1282.411499	11591.209961	1803.177002	5.051661
259.188812	1282.625854	11469.697266	1792.675903	5.006837
259.641693	1282.411621	11301.038086	1777.674316	4.943419
260.094543	1280.268433	11010.866211	1754.314941	4.871710
260.547333	1273.196411	10608.612305	1728.598022	4.878214
261.000183	1269.767456	10086.990234	1701.809814	4.899982
261.452911	1272.124756	9579.082031	1669.449341	4.783034
261.905640	1272.339111	9195.473633	1657.876831	4.865974
262.358337	1265.267090	8989.524414	1643.732544	4.899700
262.811035	1262.052368	8947.949219	1643.304199	4.960408
263.263641	1266.338623	9022.743164	1646.304321	4.898735
263.716217	1263.123901	9159.255859	1654.019531	4.950470
264.168823	1258.194946	9306.913086	1663.877686	5.040339
264.621368	1261.838257	9457.141602	1679.093384	5.091393
265.073883	1259.695190	9647.446289	1693.880737	5.176424
265.526367	1260.980835	9827.678711	1711.239380	5.255917
265.978821	1266.124146	10056.344727	1719.168701	5.153961
266.431244	1259.052124	10297.439453	1738.884888	5.308831
266.883636	1262.909668	10541.320313	1750.457397	5.254647
267.335999	1262.695313	10825.491211	1774.888550	5.356103
267.788330	1261.623779	11114.375977	1792.033081	5.383362
268.240601	1266.767090	11376.259766	1802.319580	5.297521
268.692871	1263.766846	11552.205078	1807.891724	5.288702
269.145081	1257.337646	11708.220703	1815.606689	5.341836
269.597351	1257.980591	11803.586914	1816.892578	5.299951
270.049500	1253.908691	11882.666016	1813.677856	5.266553
270.501587	1256.051880	11923.170898	1810.677612	5.199396
270.953735	1250.908447	11929.170898	1814.106567	5.274249
271.405823	1253.051636	11908.811523	1822.464478	5.343709
271.857849	1257.980591	11825.874023	1829.965210	5.412475
272.309875	1268.053101	11698.577148	1825.893433	5.348152
272.761871	1274.910767	11565.278320	1827.393677	5.368933
273.213806	1265.695679	11439.908203	1827.393677	5.520801
273.665741	1267.838745	11372.402344	1830.179688	5.565217
274.117615	1274.268066	11292.250977	1824.393311	5.491378
274.569489	1275.982422	11252.603516	1814.535034	5.398147
275.021271	1285.626343	11245.532227	1820.964355	5.374930
275.473083	1281.554565	11295.250977	1821.821533	5.395280
275.924835	1284.769043	11362.542969	1823.964722	5.350345
276.376587	1286.269165	11464.553711	1810.463623	5.150126
276.828308	1278.768433	11625.927734	1808.748901	5.121990
277.279938	1269.338989	11748.939453	1815.821045	5.214722
277.731598	1262.695313	11939.671875	1818.821167	5.208645
278.183197	1260.766479	12147.121094	1823.107544	5.165559
278.634796	1262.695190	12351.784180	1829.108154	5.107841
279.086304	1261.409424	12583.449219	1837.680176	5.089814
279.537842	1253.694458	12800.969727	1854.610474	5.203964
279.989288	1251.337036	12962.342773	1864.897217	5.239176
280.440765	1253.908691	13134.431641	1874.326660	5.222143
280.892151	1253.265869	13310.805664	1882.470581	5.218350
281.343567	1249.193970	13479.037109	1901.972290	5.337585
281.794891	1252.622925	13612.764648	1899.829346	5.236238
282.246216	1251.551270	13735.991211	1910.330200	5.276800
282.697510	1248.979614	13818.712891	1907.330078	5.237585
283.148773	1254.122925	13827.928711	1904.329712	5.171122
283.599976	1253.694458	13782.281250	1899.400757	5.153864
284.051178	1251.122681	13739.420898	1889.542603	5.112145
284.502350	1254.123047	13662.697266	1878.398560	5.031001
284.953461	1256.480347	13636.125000	1870.683716	4.961398
285.404602	1261.623779	13611.265625	1871.326294	4.937006
285.855621	1262.481201	13601.191406	1867.040283	4.899694
286.306671	1265.910156	13554.687500	1861.682495	4.848101
286.757660	1263.552612	13543.756836	1864.254272	4.891626
287.208618	1263.981201	13573.975586	1852.681641	4.782297
287.659546	1265.481445	13503.038086	1862.968384	4.882404
288.110504	1270.410522	13444.961914	1868.968872	4.916471
288.561340	1275.982422	13418.600586	1867.468872	4.871161
289.012207	1279.197144	13411.530273	1875.612793	4.915919
289.463013	1280.482910	13495.109375	1886.328003	4.959997
289.913757	1274.696533	13604.619141	1889.328247	4.984879
290.364532	1273.410645	13756.134766	1900.686646	5.025153
290.815216	1269.124512	13900.579102	1914.402344	5.108500
291.265900	1266.552734	14031.090820	1923.831909	5.149260
291.716553	1263.123901	14131.172852	1930.903931	5.189443
292.167206	1271.910522	14205.965820	1941.833496	5.179528
292.617767	1281.768677	14340.549805	1939.904663	5.039796
293.068298	1278.339844	14535.355469	1944.405151	5.024248
293.518829	1278.554199	14741.733398	1961.335449	5.071471
293.969299	1282.840332	14904.391602	1973.121948	5.067570
294.419769	1286.054810	14956.896484	1970.336060	5.005407
294.870209	1285.626221	14911.035156	1969.479004	5.018952
295.320587	1280.482788	14699.728516	1952.977417	5.011419
295.770935	1285.411865	14469.777344	1943.333618	4.990166
296.221252	1282.840210	14212.822266	1922.331299	4.945800
296.671539	1286.269043	13908.508789	1906.044067	4.910182
297.121796	1279.197021	13571.832031	1881.184692	4.897141
297.572021	1271.267578	13237.728516	1857.396484	4.898098
298.022217	1268.267334	12856.688477	1833.394165	4.876651
298.472382	1256.694824	12488.725586	1808.748901	4.914998
298.922485	1254.337402	12113.687500	1781.960571	4.858699
299.372589	1249.837036	11781.512695	1762.458862	4.867429
299.822693	1253.908691	11504.842773	1751.100464	4.850210
300.272705	1251.551270	11327.182617	1733.955933	4.787836
300.722687	1249.837036	11140.735352	1716.168457	4.714753
301.172668	1255.837524	10969.290039	1709.953613	4.675126
301.622559	1259.909302	10835.992188	1706.096069	4.659387
302.072510	1262.052490	10742.125977	1702.452637	4.645535
302.522339	1266.552856	10645.259766	1713.167969	4.762012
302.972198	1272.553589	10575.180664	1718.740112	4.796350
303.421997	1272.339233	10513.246094	1719.597290	4.839980
303.871735	1264.838379	10480.457031	1727.312378	5.018372
304.321503	1270.410400	10506.816406	1734.384399	5.023317
304.771210	1269.981689	10553.535156	1738.242065	5.043978
305.220856	1273.196289	10610.969727	1755.815186	5.168458
305.670471	1270.196045	10655.116211	1772.745361	5.354860
306.120117	1270.410278	10728.409180	1771.888184	5.302156
306.569702	1270.838867	10780.700195	1767.601929	5.223662
307.019226	1266.981323	10831.491211	1771.673706	5.276720
307.468719	1266.338501	10875.852539	1769.316406	5.234166
307.918213	1266.124268	10909.071289	1765.673096	5.180458
308.367645	1270.196045	10906.928711	1756.672363	5.048146
308.817047	1276.839722	10917.428711	1749.385986	4.901633
309.266388	1268.481567	10864.923828	1758.172607	5.102839
309.715790	1263.766968	10778.344727	1753.457764	5.146742
310.165070	1260.766479	10685.977539	1744.028198	5.127330
310.614319	1261.409424	10605.613281	1733.312866	5.050226
311.063568	1260.766479	10547.320313	1736.527466	5.123116
311.512817	1257.552002	10490.100586	1741.885254	5.245932
311.961945	1268.267212	10402.663086	1744.671387	5.215497
312.411072	1272.982056	10247.290039	1735.456299	5.153314
312.860199	1265.267090	10103.705078	1729.241089	5.249503
313.309265	1263.123901	9957.333984	1724.740723	5.309474
313.758331	1262.909668	9824.035156	1715.525391	5.286872
314.207336	1268.910278	9713.881836	1701.809814	5.126122
314.656311	1278.339722	9646.803711	1699.452393	5.032138
315.105225	1281.554321	9563.652344	1684.236694	4.862082
315.554138	1278.125488	9495.931641	1676.093018	4.842746
316.003021	1271.481812	9423.711914	1669.449341	4.881701
316.451874	1265.695557	9373.133789	1665.377686	4.929820
316.900665	1259.694946	9348.703125	1654.662231	4.882765
317.349426	1256.909058	9367.562500	1652.090698	4.872377
317.798187	1263.338257	9411.280273	1655.734009	4.815888
318.246918	1263.981079	9515.648438	1665.592163	4.867030
318.695557	1257.551880	9623.444336	1669.235474	4.920976
319.144196	1259.052002	9771.315430	1672.449707	4.856495
319.592834	1251.980103	9936.974609	1679.521973	4.922765
320.041382	1256.480591	10131.565430	1697.309448	4.967038
320.489899	1258.837891	10338.158203	1706.953247	4.935561
320.938416	1256.266113	10488.386719	1714.882690	4.967619
321.386932	1259.695190	10611.183594	1718.740234	4.908792
321.835327	1254.337402	10697.764648	1723.026123	4.963121
322.283722	1254.766113	10795.916016	1725.812134	4.936994
322.732117	1244.907959	10844.779297	1730.312622	5.056366
323.180450	1247.265381	10867.280273	1724.740723	4.963354
323.628754	1251.980103	10861.066406	1724.740723	4.919933
324.077026	1248.765381	10795.488281	1718.525757	4.920645
324.525238	1245.550781	10691.334961	1710.382080	4.921045
324.973480	1243.407837	10550.320313	1705.667480	4.966842
325.421600	1251.122803	10365.160156	1701.166870	4.937922
325.869751	1261.838257	10253.291016	1699.452637	4.867004
326.317871	1259.266479	10158.997070	1693.023315	4.873820
326.765930	1263.552612	10077.347656	1697.095215	4.918910
327.213959	1258.837891	10035.342773	1689.165649	4.903179
327.661957	1271.053223	10008.768555	1685.094116	4.738549
328.109924	1273.625122	9987.980469	1694.094971	4.825025
328.557831	1276.411011	9980.694336	1701.381226	4.882311
329.005737	1284.340210	10028.697266	1709.096191	4.857487
329.453613	1291.412354	10069.844727	1709.310669	4.760512
329.901459	1289.483643	10139.065430	1704.381592	4.688334
330.349213	1284.125977	10205.714844	1703.095581	4.696132
330.796967	1281.982910	10238.503906	1690.451294	4.560569
331.244720	1286.054810	10270.222656	1689.380005	4.489288
331.692413	1291.412476	10315.655273	1691.737549	4.436107
332.140045	1295.270020	10327.440430	1696.023560	4.436957
332.587677	1285.411865	10347.584961	1694.094849	4.509768
333.035309	1286.269043	10327.227539	1687.665527	4.439755
333.482819	1280.268555	10334.514648	1686.808472	4.490047
333.930328	1280.268555	10295.509766	1683.808228	4.476194
334.377838	1281.982910	10268.293945	1681.022217	4.440524
334.825317	1277.911133	10212.359375	1681.879395	4.521469
335.272705	1273.196411	10186.857422	1683.593750	4.604139
335.720062	1272.982056	10171.856445	1691.523071	4.703303
336.167450	1273.625000	10131.566406	1687.022583	4.666971
336.614777	1268.696045	10099.847656	1679.736450	4.654438
337.062012	1266.767090	10111.634766	1684.022339	4.717484
337.509277	1273.839355	10125.779297	1676.521606	4.549085
337.956482	1268.695801	10178.712891	1681.236328	4.630075
338.403687	1273.410645	10217.288086	1679.307495	4.538265
338.850800	1271.053345	10280.508789	1681.664917	4.557563
339.297913	1272.553589	10344.372070	1695.594971	4.663248
339.745026	1284.768921	10427.737305	1699.023804	4.530858
340.192047	1291.841064	10524.604492	1702.238647	4.445014
340.639038	1295.484253	10627.257813	1704.167236	4.379478
341.086029	1295.055664	10741.483398	1709.096436	4.383041
341.532959	1288.626465	10878.425781	1711.453613	4.409135
341.979828	1293.341187	10959.218750	1713.382324	4.345608
342.426727	1293.984131	11043.441406	1723.240601	4.402875
342.873535	1297.841675	11082.874023	1719.168701	4.305832
343.320343	1292.912598	11084.802734	1717.025513	4.331267
343.767059	1290.983887	11080.301758	1717.882935	4.360866
344.213806	1286.697754	11045.155273	1717.239868	4.411990
344.660522	1279.411255	11000.792969	1715.739746	4.488338
345.107178	1283.054565	10934.144531	1705.881714	4.381134
345.553772	1283.483032	10864.065430	1704.167236	4.391009
346.000366	1286.269165	10817.990234	1706.738770	4.411266
346.446960	1287.769287	10769.342773	1706.524536	4.416516
346.893463	1281.125854	10745.341797	1700.309814	4.429146
347.339905	1286.697754	10720.695313	1695.594971	4.334294
347.786377	1286.269043	10733.982422	1701.810059	4.398324
348.232788	1293.126953	10791.416016	1705.667480	4.343314
348.679169	1286.054688	10873.709961	1707.167603	4.392241
349.125519	1286.269043	11008.722656	1693.880371	4.192474
349.571838	1291.412476	11180.167969	1696.237793	4.093794
350.018097	1280.697021	11368.330078	1705.881714	4.214911
350.464325	1276.411011	11587.351563	1723.240356	4.333546
350.910553	1274.053711	11819.660156	1735.027344	4.371239
351.356720	1272.124878	12056.468750	1747.457397	4.407617
351.802856	1270.838989	12317.066406	1767.387817	4.495189
352.248932	1260.338013	12579.592773	1785.603882	4.640463
352.695007	1260.337891	12846.188477	1791.818726	4.587327
353.141052	1269.981689	13204.081055	1806.820190	4.498358
353.587036	1275.339355	13568.402344	1814.535156	4.386179
354.032990	1274.267822	13951.369141	1831.465332	4.395307
354.478912	1272.982056	14320.406250	1852.467529	4.441379
354.924774	1276.411011	14637.578125	1871.541016	4.454177
355.370605	1275.339355	14875.244141	1879.041748	4.439019
355.816467	1279.197021	15141.200195	1888.471069	4.395281
356.262238	1287.126221	15370.079102	1899.615112	4.349151
356.708008	1292.698364	15618.675781	1906.901489	4.287338
357.153656	1296.555786	15884.417969	1923.403076	4.297047
357.599365	1292.912598	16188.087891	1943.333618	4.366655
358.045013	1284.125977	16426.826172	1957.049316	4.443880
358.490631	1283.054565	16665.136719	1977.622681	4.515436
358.936157	1284.983276	16713.353516	1979.551514	4.501890
359.381714	1288.412109	16611.773438	1977.622681	4.497777
359.827209	1291.841064	16451.898438	1969.264893	4.468478
360.272644	1296.127197	16244.021484	1956.620728	4.418639
360.718109	1291.840942	15961.352539	1944.190918	4.446978
361.163513	1291.626831	15665.394531	1932.189575	4.456470
361.608856	1289.055054	15296.785156	1921.259888	4.513257
362.054169	1284.983154	14880.172852	1895.757446	4.492577
362.499481	1287.554810	14407.199219	1870.255127	4.441434
362.944733	1281.768677	13911.937500	1842.609497	4.440485
363.389923	1281.554321	13370.168945	1816.464111	4.424906
363.835083	1277.482544	12942.842773	1811.963379	4.581777
364.280243	1269.124634	12656.741211	1797.604980	4.640834
364.725372	1262.695435	12424.003906	1788.389771	4.709970
365.170410	1259.480835	12284.277344	1781.317627	4.733301
365.615448	1260.980957	12146.906250	1768.244873	4.659814
366.060455	1260.766602	12061.612305	1765.244507	4.670726
366.505402	1256.909058	12002.034180	1754.957886	4.635114
366.950317	1268.267334	11979.105469	1758.815552	4.579924
367.395233	1269.553101	12008.678711	1754.957886	4.519966
367.840088	1271.696289	12016.608398	1753.243408	4.481629
368.284882	1270.838989	12019.393555	1753.671997	4.492074
368.729675	1270.838989	12056.683594	1748.957397	4.432832
369.174438	1274.696533	12095.900391	1752.171875	4.412405
369.619141	1280.911377	12159.336914	1754.314941	4.351765
370.063812	1277.482422	12243.558594	1753.457764	4.340435
370.508453	1274.482056	12376.214844	1771.459473	4.476575
370.953094	1273.839355	12490.655273	1773.816895	4.457393
371.397614	1274.267944	12632.096680	1784.103638	4.488848
371.842133	1259.909302	12781.255859	1787.103882	4.575807
372.286652	1257.551880	12907.696289	1794.818848	4.611676
372.731140	1256.694702	13051.924805	1811.106201	4.700303
373.175537	1270.838989	13258.944336	1816.892456	4.554960
373.619904	1272.553467	13473.464844	1830.822266	4.575632
374.064270	1271.910645	13682.413086	1836.608643	4.550162
374.508606	1267.838501	13869.931641	1838.537598	4.528606
374.952881	1276.625122	13986.300781	1846.895630	4.486900
375.397095	1280.482666	14039.449219	1841.752075	4.399019
375.841339	1278.768188	14031.734375	1831.251099	4.332191
376.285522	1278.339600	14003.446289	1825.679199	4.301258
376.729645	1285.626099	13951.369141	1826.750854	4.272349
377.173706	1286.269043	13911.079102	1824.607422	4.264131
377.617767	1289.269287	13841.000977	1817.749634	4.210418
378.061798	1281.768677	13733.847656	1813.249268	4.268208
378.505768	1285.197510	13602.049805	1807.248779	4.238512
378.949738	1286.697754	13502.183594	1796.962036	4.177192
379.393677	1288.412231	13452.034180	1801.676880	4.219669
379.837524	1279.839966	13453.962891	1795.890625	4.238914
380.281372	1277.268311	13504.753906	1800.176636	4.276499
380.725189	1271.481934	13621.336914	1811.534790	4.372949
381.168976	1271.910645	13763.850586	1814.963623	4.347227
381.612701	1272.339111	13877.218750	1825.893433	4.391587
382.056396	1267.838623	13964.227539	1840.895020	4.513538
382.500031	1263.552612	14060.665039	1851.396118	4.593564
382.943665	1253.908691	14172.747070	1860.396973	4.694604
383.387238	1241.693237	14283.759766	1863.397217	4.766913
383.830811	1239.550171	14380.840820	1878.827393	4.864645
384.274323	1243.407715	14471.062500	1886.756592	4.863666
384.717804	1253.265747	14535.140625	1896.828857	4.845424
385.161224	1257.766235	14591.502930	1898.543335	4.805683
385.604645	1267.838745	14652.579102	1903.472534	4.748944
386.048035	1270.196167	14694.800781	1912.687622	4.785924
386.491333	1273.196411	14733.589844	1908.830078	4.722252
386.934631	1280.482910	14793.165039	1904.544067	4.618337
387.377869	1283.697388	14899.034180	1903.043701	4.548887
387.821136	1291.198120	15061.907227	1913.973511	4.522464
388.264282	1289.697876	15221.350586	1920.831543	4.530214
388.707428	1285.197510	15348.005859	1922.760254	4.533680
389.150543	1284.554565	15409.083984	1927.260498	4.550282
389.593597	1281.982910	15450.447266	1932.832520	4.593649
390.036621	1283.268799	15476.377930	1940.762085	4.632483
390.479614	1274.267822	15495.235352	1939.690308	4.679164
390.922638	1275.339478	15529.522461	1937.547241	4.645709
391.365509	1272.767700	15553.096680	1944.190918	4.701735
391.808411	1268.481567	15510.665039	1945.691040	4.754955
392.251251	1266.124390	15384.868164	1950.191528	4.845099
392.694092	1260.552368	15144.202148	1939.476196	4.890096
393.136871	1278.125366	14917.678711	1940.119141	4.853486
393.579590	1276.839600	14659.868164	1938.404663	4.943314
394.022308	1282.197388	14502.137695	1933.689819	4.928104
394.464966	1280.482788	14349.980469	1929.617676	4.966793
394.907562	1277.911133	14197.393555	1917.830933	4.953138
395.350159	1283.054565	14034.947266	1917.830933	4.977899
395.792755	1278.339722	13871.002930	1922.545654	5.115725
396.235229	1279.197021	13707.488281	1913.759277	5.105789
396.677704	1277.911133	13620.481445	1915.473755	5.165558
397.120148	1278.339722	13581.477539	1912.901978	5.157727
397.562561	1284.340332	13581.262695	1914.616455	5.125479
398.004944	1268.481689	13599.049805	1907.758545	5.184488
398.447235	1269.338745	13650.483398	1907.115601	5.151195
398.889557	1265.909912	13692.274414	1902.186646	5.120377
399.331818	1265.910034	13750.349609	1906.472656	5.130888
399.774017	1266.338501	13865.431641	1926.617676	5.240688
400.216187	1272.124878	13987.586914	1942.262085	5.270255
400.658356	1277.268188	14107.170898	1947.191040	5.221574
401.100433	1273.196289	14282.687500	1958.978027	5.271396
401.542511	1280.482788	14412.128906	1960.263794	5.176662
401.984558	1283.911621	14502.996094	1963.478516	5.140802
402.426575	1286.911987	14612.934570	1972.050781	5.141360
402.868500	1292.483887	14647.866211	1979.979980	5.147708
403.310394	1297.841675	14731.231445	1987.266357	5.132172
403.752289	1296.770020	14748.375977	1988.980835	5.145935
404.194153	1295.484253	14785.238281	1991.552612	5.159978
404.635956	1301.699219	14776.021484	1977.837036	5.017973
405.077698	1295.484253	14765.305664	1967.764526	4.991011
405.519440	1290.983887	14726.730469	1963.907104	5.008454
405.961090	1288.840698	14687.511719	1963.478394	5.035109
406.402740	1281.554199	14696.727539	1962.621216	5.076841
406.844391	1282.197144	14714.514648	1958.978149	5.038453
407.285980	1283.054443	14750.089844	1964.978638	5.063655
407.727509	1284.554565	14824.454102	1967.764771	5.045903
408.168976	1283.483154	14812.668945	1967.335938	5.054648
408.610474	1285.411865	14872.246094	1981.051636	5.119955
409.051910	1282.411499	14869.458984	1977.837036	5.118298
409.493317	1276.625366	14919.821289	1991.338257	5.238603
409.934631	1274.482300	15000.828125	1989.838013	5.211553
410.375946	1276.625244	15052.261719	2000.553467	5.255135
410.817230	1281.554199	15117.410156	2011.483154	5.275633
411.258453	1283.268677	15170.346680	2018.769531	5.296297
411.699677	1282.411499	15314.144531	2033.556641	5.353189
412.140839	1283.697388	15455.802734	2037.199707	5.316799
412.581940	1284.554688	15650.393555	2046.843628	5.306261
413.023010	1285.411865	15910.347656	2058.630615	5.286989
413.464081	1282.411499	16200.089844	2073.632080	5.303912
413.905090	1288.626465	16581.556641	2092.705322	5.257847
414.346069	1284.768921	16986.593750	2108.564209	5.246494
414.786987	1292.055420	17425.708984	2135.995361	5.230929
415.227875	1294.841309	17962.548828	2160.426270	5.193186
415.668762	1297.198730	18507.957031	2182.714111	5.145127
416.109558	1303.413574	19067.083984	2213.360107	5.122514
416.550323	1305.770996	19641.000000	2238.648193	5.087895
416.991119	1302.342163	20231.841797	2274.437256	5.135345
417.431793	1304.270874	20884.623047	2308.726318	5.129915
417.872437	1307.699707	21492.181641	2339.801025	5.113340
418.313080	1313.485962	22071.880859	2357.588379	5.029784
418.753662	1308.342651	22547.423828	2393.163574	5.107664
419.194214	1315.629028	22913.888672	2430.452881	5.161637
419.634705	1313.057495	23169.558594	2445.454346	5.181053
420.075226	1307.913940	23412.794922	2462.384521	5.222695
420.515656	1303.413574	23623.888672	2474.171387	5.245219
420.956055	1300.627563	23769.617188	2481.886475	5.257285
421.396393	1293.555542	23793.619141	2484.458008	5.292885
421.836700	1292.055420	23701.468750	2479.957764	5.300908
422.276978	1285.840454	23483.732422	2466.027832	5.316664
422.717194	1288.412109	23215.207031	2458.098389	5.334507
423.157440	1278.982666	22872.744141	2445.239990	5.400899
423.597626	1288.197876	22581.501953	2417.165771	5.301985
424.037720	1288.626465	22217.394531	2380.519287	5.217186
424.477783	1287.340576	21858.429688	2360.374268	5.216222
424.917847	1288.626465	21443.103516	2330.157227	5.167739
425.357880	1283.911743	20996.486328	2310.012451	5.205310
425.797882	1276.196777	20522.656250	2287.081543	5.252316
426.237793	1273.625000	20086.328125	2269.079834	5.291397
426.677673	1278.768433	19771.511719	2255.364258	5.280968
427.117554	1285.411865	19410.189453	2239.291260	5.262847
427.557343	1274.910767	19131.376953	2225.146973	5.321524
427.997131	1273.625000	18880.207031	2212.717285	5.333757
428.436890	1262.909668	18644.255859	2215.503174	5.480551
428.876587	1261.838013	18556.392578	2214.431396	5.508054
429.316223	1264.195435	18537.320313	2225.789795	5.566997
429.755859	1270.196045	18559.177734	2229.861572	5.550735
430.195465	1270.196167	18580.394531	2227.933105	5.532790
430.634979	1275.125244	18684.548828	2232.862305	5.501256
431.074493	1278.339844	18748.625000	2232.004883	5.458784
431.513947	1275.339478	18760.626953	2231.361816	5.467582
431.953430	1266.981567	18838.205078	2237.790771	5.524995
432.392792	1274.267944	18915.353516	2238.005371	5.463028
432.832153	1275.982422	19022.937500	2242.077148	5.443721
433.271454	1284.768921	19150.236328	2242.934082	5.363225
433.710693	1274.482300	19232.314453	2248.506104	5.423950
434.149963	1278.982544	19315.039063	2253.006592	5.400427
434.589172	1267.624390	19430.548828	2269.937256	5.518456
435.028320	1271.696167	19601.351563	2285.153076	5.529056
435.467407	1267.410034	19746.652344	2302.297607	5.600271
435.906494	1279.197021	19944.029297	2320.942139	5.581326
436.345551	1272.767700	20131.332031	2331.657471	5.614901
436.784546	1279.625488	20388.929688	2355.445313	5.629822
437.223511	1283.697388	20654.455078	2370.661133	5.611364
437.662415	1293.555542	20916.550781	2394.234863	5.609130
438.101318	1289.055176	21145.218750	2410.522461	5.647955
438.540161	1299.770386	21362.095703	2431.524414	5.641191
438.978912	1295.698486	21467.750000	2435.810547	5.651939
439.417725	1301.056152	21528.398438	2435.381836	5.607883
439.856445	1299.984619	21527.755859	2434.524414	5.608822
440.295135	1307.056885	21544.255859	2433.238770	5.564910
440.733765	1297.413086	21520.683594	2432.595947	5.613251
441.172394	1298.270386	21544.900391	2442.882568	5.653347
441.610962	1302.556519	21511.683594	2438.596436	5.621420
442.049469	1291.412476	21547.472656	2443.739746	5.688802
442.487946	1285.411865	21584.976563	2449.526123	5.734676
442.926422	1290.126465	21652.267578	2447.811768	5.685479
443.364807	1286.697632	21701.558594	2443.525635	5.666597
443.803192	1284.340210	21873.216797	2454.026611	5.681157
444.241516	1284.554688	21959.583984	2455.740967	5.664738
444.679810	1287.769287	22089.236328	2460.027100	5.635458
445.118073	1289.055054	22135.742188	2466.456055	5.647904
445.556274	1293.769653	22157.388672	2469.885254	5.637160
445.994415	1296.770142	22121.597656	2455.312500	5.563274
446.432587	1301.056274	22079.164063	2444.811523	5.504617
446.870667	1308.556885	21926.794922	2428.952881	5.434004
447.308716	1311.557373	21692.126953	2406.878906	5.374342
447.746735	1312.628906	21375.597656	2396.163818	5.400671
448.184692	1312.200195	21141.359375	2381.162109	5.390858
448.622620	1320.343872	20884.835938	2363.803223	5.333435
449.060516	1330.202026	20645.667969	2360.160156	5.332297
449.498383	1335.130981	20411.216797	2345.372803	5.295855
449.936188	1338.345581	20185.767578	2329.299805	5.257771
450.373993	1336.845459	19983.031250	2316.870117	5.255899
450.811707	1339.202881	19770.011719	2307.869385	5.255692
451.249420	1337.274170	19529.130859	2301.868896	5.302343
451.687042	1335.988281	19324.039063	2301.011475	5.364801
452.124664	1330.844849	19226.312500	2299.511475	5.412916
452.562225	1326.130127	19207.240234	2298.868408	5.440033
452.999756	1326.773071	19164.167969	2300.368652	5.458171
453.437256	1325.701538	19117.234375	2301.440186	5.484286
453.874725	1325.915894	19121.304688	2301.868652	5.484302
454.312164	1329.773315	19167.810547	2314.941406	5.522851
454.749512	1327.201660	19292.107422	2322.870850	5.542301
455.186829	1328.273193	19519.486328	2322.656494	5.466284
455.624115	1326.344482	19844.162109	2340.657959	5.477500
456.061401	1326.130127	20315.423828	2368.089600	5.487089
456.498596	1333.845093	20764.611328	2386.305664	5.416465
456.935791	1338.131348	21224.513672	2412.879639	5.404443
457.372894	1340.274414	21545.328125	2424.238037	5.364814
457.810028	1338.559937	21741.205078	2433.667480	5.367478
458.247070	1338.774292	21838.929688	2444.168457	5.392126
458.684052	1340.917236	21861.429688	2435.167725	5.332472
459.121033	1331.487793	21751.062500	2427.666992	5.368277
459.557953	1331.273560	21668.982422	2420.166260	5.354058
459.994873	1335.131104	21431.316406	2429.595703	5.446131
460.431702	1331.487793	21123.144531	2405.378906	5.425979
460.868530	1334.059448	20730.533203	2385.662842	5.421621
461.305298	1322.486938	20353.783203	2372.161133	5.515516
461.742035	1326.987427	19928.382813	2349.016357	5.494367
462.178741	1327.844604	19668.857422	2337.015137	5.502262
462.615387	1335.559692	19433.763672	2331.228760	5.501480
463.051971	1336.202637	19369.257813	2316.656006	5.436979
463.488586	1334.059570	19344.398438	2322.228027	5.486673
463.925079	1343.917725	19408.689453	2321.370850	5.410825
464.361572	1345.203491	19421.333984	2320.084961	5.393198
464.798035	1345.846313	19477.054688	2317.299072	5.357904
465.234406	1356.775879	19533.632813	2336.372070	5.389249
465.670776	1356.132935	19528.488281	2343.015381	5.430680
466.107117	1368.134155	19497.199219	2339.586426	5.358535
466.543396	1366.848511	19441.693359	2343.658447	5.404251
466.979645	1370.491577	19356.398438	2343.229980	5.408337
467.415863	1373.063354	19340.539063	2347.087402	5.421040
467.851990	1371.777466	19219.671875	2353.302490	5.499388
468.288116	1367.920044	19158.595703	2353.516602	5.539961
468.724182	1360.847900	19088.945313	2353.730957	5.600618
469.160248	1367.277100	19075.443359	2361.231689	5.612973
469.596252	1361.919434	19101.804688	2359.945801	5.625890
470.032196	1359.990723	19163.308594	2366.160645	5.651587
470.468109	1358.490479	19242.816406	2365.517822	5.630782
470.903992	1352.275513	19348.041016	2380.733643	5.715001
471.339844	1346.060669	19473.839844	2382.019531	5.714759
471.775604	1346.703491	19566.205078	2383.519775	5.690695
472.211395	1340.917236	19719.863281	2386.734375	5.690300
472.647095	1339.417114	19909.953125	2395.735107	5.688140
473.082794	1336.845337	20073.039063	2412.879639	5.743079
473.518402	1337.488403	20299.777344	2436.667725	5.796659
473.954010	1337.274048	20491.367188	2444.168457	5.778892
474.389557	1338.131348	20781.966797	2462.813232	5.784259
474.825073	1338.988770	21078.998047	2469.670898	5.727870
475.260529	1347.346680	21443.746094	2492.815918	5.699873
475.695923	1350.132568	21887.576172	2511.889404	5.656775
476.131348	1359.347656	22459.130859	2550.250244	5.644146
476.566681	1356.990356	23277.570313	2613.041992	5.730011
477.001984	1361.276367	24234.664063	2680.977295	5.769591
477.437256	1364.491089	25368.773438	2744.626465	5.749538
477.872467	1375.634888	26711.619141	2820.705322	5.703629
478.307648	1384.207275	28097.970703	2902.784912	5.684626
478.742767	1382.921387	29568.970703	3000.937500	5.740486
479.177887	1384.635864	31119.267578	3094.160889	5.749273
479.612946	1385.707397	32968.949219	3214.601318	5.790710
480.047943	1381.206909	35273.386719	3344.899902	5.793941
480.482941	1382.492676	37874.214844	3504.772705	5.815785
480.917847	1384.635864	40468.187500	3666.573975	5.838615
481.352722	1385.064575	42709.406250	3787.228760	5.812952
481.787598	1385.921753	44388.070313	3871.451416	5.780013
482.222382	1386.136230	45424.246094	3936.814941	5.791981
482.657166	1380.778442	45985.296875	3971.747070	5.808758
483.091888	1375.206421	46336.332031	3983.962646	5.802249
483.526581	1369.848755	46664.433594	3990.177246	5.785081
483.961212	1368.777222	46960.609375	4010.108398	5.793430
484.395844	1367.705566	47043.546875	4007.750732	5.779960
484.830353	1365.776733	46581.285156	3982.461914	5.787141
485.264893	1361.062134	45593.757813	3929.099854	5.805745
485.699371	1351.847046	44268.058594	3845.520264	5.810563
486.133820	1356.347412	42848.277344	3785.085938	5.853520
486.568176	1351.203979	41570.152344	3714.792969	5.876804
487.002533	1356.561646	40676.066406	3662.930664	5.865713
487.436859	1356.132935	40031.214844	3624.998535	5.866479
487.871094	1355.704346	39637.316406	3609.354492	5.887030
488.305359	1360.847778	39244.703125	3590.924072	5.886613
488.739502	1357.418823	38695.011719	3554.277344	5.883770
489.173676	1353.989990	37811.421875	3512.058594	5.919420
489.607788	1347.775146	36654.597656	3446.481201	5.944194
490.041840	1352.275513	35451.050781	3376.831299	5.937327
490.475861	1360.204956	34261.218750	3312.753662	5.934615
490.909851	1354.632935	33166.109375	3229.174072	5.892657
491.343750	1351.418335	32204.300781	3175.597412	5.912508
491.777649	1346.060669	31310.861328	3114.734375	5.902504
492.211517	1347.132324	30367.050781	3060.514648	5.904160
492.645294	1344.774902	29298.732422	2992.150879	5.893177
493.079071	1349.061035	28157.123047	2933.430664	5.910049
493.512787	1356.561768	27055.798828	2876.425049	5.914041
493.946503	1359.347778	26125.279297	2815.347656	5.879044
494.380096	1363.205200	25440.568359	2779.772705	5.883399
494.813751	1357.847656	24919.375000	2737.125732	5.853942
495.247284	1358.919067	24580.343750	2720.624023	5.864003
495.680786	1363.419434	24319.101563	2710.766113	5.869339
496.114258	1366.205444	24093.867188	2687.192383	5.812243
496.547699	1361.490723	23849.554688	2684.191895	5.881792
496.981079	1358.276123	23636.105469	2659.546631	5.841101
497.414429	1359.562012	23356.433594	2637.687256	5.810487
497.847717	1358.490356	23040.761719	2607.255615	5.759384
498.280975	1355.918701	22668.294922	2581.324463	5.749738
498.714203	1358.061646	22316.617188	2559.465332	5.732283
499.147369	1356.561523	22036.949219	2532.034180	5.683998
499.580505	1359.347534	21763.492188	2523.461914	5.705284
500.013611	1351.632690	21544.042969	2501.816650	5.696120
500.446655	1343.917603	21364.667969	2485.743896	5.703214
500.879639	1344.560425	21254.513672	2494.101807	5.773702
501.312653	1346.703613	21126.789063	2473.099854	5.694597
501.745544	1347.989380	21057.781250	2463.884521	5.661628
502.178436	1347.560669	21010.632813	2462.170166	5.668542
502.611267	1339.417114	21002.060547	2474.599854	5.773297
503.044037	1334.059326	20992.632813	2469.242432	5.774494
503.476807	1335.345215	21000.345703	2456.384033	5.700680
503.909515	1337.273926	21012.775391	2461.741455	5.715064
504.342194	1335.559692	21068.923828	2463.027588	5.713511
504.774841	1337.916870	21096.355469	2459.812988	5.678061
505.207428	1340.274292	21137.931641	2456.812500	5.639749
505.639954	1346.489258	21188.937500	2448.454590	5.553575
506.072449	1350.561035	21272.517578	2459.384033	5.565834
506.504852	1345.846313	21377.312500	2472.885498	5.626344
506.937286	1346.274902	21464.750000	2469.885254	5.584968
507.369690	1339.845703	21580.904297	2455.740967	5.513028
507.802032	1343.274658	21727.917969	2459.812988	5.477351
508.234314	1335.130981	21829.927734	2466.456543	5.520062
508.666504	1333.202271	21917.150391	2471.171143	5.528429
509.098724	1337.274170	22009.300781	2468.599365	5.472734
509.530853	1329.987793	22067.164063	2463.456055	5.465876
509.962952	1329.344849	22113.882813	2463.670410	5.457545
510.395050	1327.844727	22136.171875	2466.670654	5.472933
510.827118	1323.987183	22148.386719	2464.741943	5.477972
511.259125	1327.201660	22114.310547	2453.812256	5.419756
511.691040	1322.701294	22125.669922	2460.884277	5.471252
512.122925	1320.129517	22127.814453	2463.241699	5.493702
512.554810	1314.557617	22158.246094	2470.742432	5.546930
512.986572	1313.485962	22254.041016	2482.100830	5.580630
513.418396	1305.556641	22339.121094	2481.243408	5.589574
513.850098	1297.627319	22490.207031	2480.386475	5.581006
514.281799	1300.841919	22679.654297	2486.172363	5.544417
514.713440	1290.983887	22893.314453	2480.171875	5.504906
515.145020	1288.197998	23195.917969	2482.529297	5.451646
515.576599	1280.911499	23530.666016	2487.029785	5.420816
516.008057	1281.768677	23812.265625	2501.816650	5.415096
516.439575	1285.197632	24009.855469	2502.459961	5.356570
516.870972	1299.341675	24150.654297	2511.032227	5.302499
517.302368	1302.127808	24205.091797	2501.174072	5.235332
517.733704	1304.270874	24221.806641	2489.815918	5.173091
518.165039	1311.557373	24210.445313	2485.315430	5.125830
518.596252	1314.557617	24135.439453	2483.815430	5.123631
519.027466	1322.272583	24107.150391	2478.243164	5.073411
519.458618	1326.130127	24073.718750	2483.814941	5.089264
519.889771	1315.843384	24007.498047	2484.243896	5.149032
520.320862	1319.915161	23986.925781	2487.886963	5.152739
520.751892	1321.415405	24109.724609	2491.744629	5.135656
521.182922	1323.772705	24462.470703	2514.889648	5.147727
521.613831	1308.342651	24959.019531	2534.391602	5.183991
522.044739	1302.985107	25759.455078	2560.536865	5.142000
522.475586	1298.484741	26723.193359	2603.612549	5.133305
522.906372	1289.483643	27835.445313	2661.261230	5.167557
523.337219	1287.340698	28954.982422	2704.765381	5.123041
523.767944	1277.482422	29994.158203	2756.627441	5.150823
524.198669	1275.982300	31165.341797	2807.632568	5.124400
524.629333	1276.410889	32463.185547	2859.280518	5.075451
525.059875	1274.267822	33978.976563	2929.144531	5.060056
525.490356	1268.481567	35615.636719	2998.365723	5.036470
525.920898	1258.623535	37035.851563	3039.298340	4.977118
526.351379	1266.338501	38145.531250	3077.230713	4.910336
526.781860	1275.125000	38706.371094	3111.091309	4.904903
527.212219	1277.482544	38837.097656	3125.235107	4.919520
527.642639	1280.482910	38631.363281	3109.162354	4.895947
528.072876	1276.196655	38241.328125	3091.803711	4.911674
528.503113	1271.053223	37809.710938	3077.230469	4.943196
528.933350	1273.410767	37202.367188	3056.871338	4.963853
529.363525	1278.339722	36535.015625	3027.297119	4.960642
529.793640	1272.982056	35669.433594	2972.434570	4.940778
530.223694	1275.768188	34654.257813	2921.858154	4.931589
530.653748	1272.553467	33681.523438	2881.782959	4.965383
531.083679	1269.553223	32736.425781	2836.135498	4.978513
531.513672	1262.481079	31939.205078	2786.845215	4.969123
531.943542	1264.838379	31288.142578	2747.198242	4.937364
532.373413	1258.409180	30723.873047	2704.979736	4.909376
532.803284	1260.552246	30339.623047	2676.691162	4.869959
533.233093	1264.838501	30037.019531	2645.831055	4.799749
533.662781	1262.480957	29841.787109	2619.685791	4.748908
534.092468	1254.123169	29496.751953	2593.540039	4.742536
534.522095	1252.194336	29079.283203	2570.609131	4.737883
534.951721	1251.337036	28568.587891	2545.749756	4.738444
535.381226	1252.408691	28059.611328	2520.247070	4.729469
535.810730	1254.123047	27712.435547	2505.031494	4.727847
536.240234	1262.480957	27510.773438	2495.387695	4.697093
536.669678	1255.408813	27493.843750	2487.029785	4.693957
537.099060	1262.266724	27725.724609	2491.315918	4.644326
537.528381	1268.052856	28103.970703	2503.959961	4.605422
537.957703	1268.910156	28585.945313	2511.246338	4.547844
538.386841	1272.553345	29040.919922	2527.962158	4.521003
538.816040	1283.268677	29480.037109	2544.677979	4.473596
539.245239	1286.054565	29793.998047	2563.751221	4.481897
539.674377	1283.697266	29965.011719	2566.108643	4.471243
540.103455	1289.483643	30020.517578	2569.537842	4.455302
540.532471	1284.769043	29921.720703	2553.250488	4.429527
540.961426	1276.196777	29739.560547	2543.178223	4.451271
541.390381	1280.697144	29391.095703	2530.962646	4.447698
541.819275	1284.340332	28836.470703	2506.960205	4.437479
542.248108	1277.053833	28082.542969	2474.171387	4.465942
542.676880	1274.267944	27148.810547	2445.883057	4.528061
543.105713	1277.911255	26128.705078	2403.450195	4.529187
543.534424	1278.553955	25120.820313	2348.801758	4.488868
543.963074	1274.053589	24218.375000	2303.797363	4.488011
544.391663	1272.338989	23424.798828	2260.293213	4.459795
544.820251	1269.767456	22708.585938	2217.003418	4.418322
545.248779	1275.768066	22079.595703	2200.073242	4.442957
545.677246	1275.339355	21497.539063	2169.641602	4.422379
546.105713	1275.553711	20943.341797	2128.066162	4.334562
546.534119	1272.982056	20472.078125	2102.349121	4.319824
546.962524	1272.553467	20003.820313	2077.703857	4.298430
547.390747	1276.196655	19546.060547	2047.486450	4.221651
547.819031	1274.482300	19097.515625	2020.269653	4.184402
548.247253	1266.124146	18666.117188	2008.911377	4.268894
548.675476	1271.267578	18282.935547	1989.409668	4.221468
549.103577	1273.196289	17947.759766	1977.194092	4.221987
549.531677	1276.625122	17663.804688	1966.478882	4.209716
549.959717	1265.052612	17494.931641	1948.262573	4.209581
550.387695	1262.909668	17334.628906	1946.119507	4.251007
550.815674	1260.980835	17264.550781	1943.976440	4.267770
551.243530	1259.480835	17160.181641	1943.333496	4.300770
551.671448	1260.338013	17044.455078	1940.976196	4.312171
552.099304	1257.123413	16955.947266	1935.189941	4.319219
552.527039	1260.552246	16892.728516	1938.404663	4.336264
552.954834	1260.337891	16838.080078	1930.689575	4.303266
553.382446	1256.480347	16708.427734	1916.759644	4.273114
553.810120	1257.337646	16599.345703	1918.045410	4.306527
554.237671	1248.979614	16518.335938	1908.615723	4.319999
554.665222	1259.266357	16380.535156	1908.187134	4.291444
555.092712	1259.909302	16253.880859	1902.829590	4.287858
555.520203	1259.909302	16159.584961	1896.400269	4.271844
555.947632	1264.409668	16086.292969	1881.613281	4.164138
556.375061	1268.481689	16053.933594	1882.899170	4.155554
556.802307	1267.195801	16050.290039	1885.685059	4.183761
557.229614	1259.052124	16025.428711	1886.970703	4.252354
557.656799	1260.980957	16035.715820	1888.899536	4.249949
558.083984	1271.053223	16077.505859	1899.829224	4.246635
558.511169	1267.838745	16119.938477	1894.686035	4.220597
558.938232	1281.340088	16143.728516	1904.115356	4.190277
559.365356	1280.697144	16173.944336	1898.757935	4.149940
559.792297	1282.625854	16252.378906	1893.185913	4.078625
560.219238	1283.268677	16262.453125	1894.471802	4.080350
560.646179	1284.983154	16287.099609	1910.544800	4.169823
561.073059	1277.696777	16320.531250	1906.901489	4.182754
561.499939	1282.625854	16338.105469	1906.258545	4.142231
561.926697	1291.412354	16408.398438	1907.330078	4.074342
562.353455	1286.269043	16445.044922	1907.758667	4.099867
562.780151	1283.054565	16539.552734	1907.544434	4.093271
563.206726	1281.982910	16607.056641	1901.758179	4.044191
563.633301	1278.339722	16671.562500	1894.686035	4.004011
564.059875	1276.625244	16723.210938	1892.971558	3.990178
564.486450	1280.482788	16749.785156	1894.042969	3.966308
564.912903	1267.410034	16798.861328	1903.258179	4.093939
565.339355	1258.837769	16860.798828	1903.258179	4.130381
565.765747	1262.052368	16878.798828	1904.972534	4.116864
566.192017	1256.265991	16894.658203	1904.758179	4.146796
566.618347	1242.764648	16901.087891	1900.043457	4.197632
567.044495	1246.193604	16913.945313	1894.043091	4.134923
567.470703	1238.907349	16888.230469	1886.113770	4.135683
567.896912	1232.906616	16857.156250	1890.185547	4.206787
568.322998	1235.264038	16855.011719	1899.829346	4.254648
568.749023	1232.692261	16895.515625	1914.402222	4.352408
569.175049	1227.763184	16947.164063	1919.117065	4.398093
569.600952	1234.192383	17001.169922	1918.474121	4.339968
570.026917	1238.692871	17033.742188	1910.116089	4.250846
570.452759	1239.121582	17052.601563	1915.259644	4.275707
570.878601	1244.693481	17057.746094	1925.117310	4.302925
571.304443	1250.479858	17033.097656	1926.403076	4.282707
571.730164	1259.909302	16988.738281	1931.760864	4.271466
572.155823	1262.481079	16913.087891	1936.475708	4.306508
572.581482	1272.553589	16875.154297	1930.689331	4.218116
573.007080	1263.123901	16746.787109	1922.974243	4.261590
573.432556	1267.624390	16575.769531	1909.687378	4.194257
573.858093	1271.053345	16357.605469	1900.900879	4.174894
574.283508	1280.697144	16124.225586	1889.756958	4.103201
574.708984	1277.911255	15855.055664	1886.756592	4.176712
575.134399	1275.125122	15616.103516	1873.898071	4.175259
575.559631	1278.125488	15369.650391	1856.753540	4.106213
575.984924	1281.982910	15122.340820	1849.681519	4.101763
576.410156	1276.625122	14874.602539	1841.537842	4.154388
576.835327	1283.268677	14635.006836	1832.108276	4.110623
577.260437	1284.340332	14335.193359	1822.893066	4.126571
577.685547	1283.268799	14102.668945	1807.248779	4.087399
578.110657	1275.339478	13871.217773	1800.605347	4.170141
578.535645	1280.482788	13665.269531	1796.319214	4.165081
578.960571	1275.768066	13476.037109	1794.176270	4.249154
579.385498	1276.411011	13351.953125	1781.317871	4.181236
579.810303	1284.126099	13192.509766	1776.174316	4.131948
580.235107	1273.839355	13095.000000	1773.388550	4.225890
580.659912	1265.910034	12982.059570	1761.172729	4.227180
581.084656	1259.480835	12880.477539	1758.815552	4.296832
581.509338	1253.480347	12776.325195	1757.958130	4.378067
581.933899	1245.765137	12739.035156	1754.100708	4.422898
582.358521	1244.479370	12664.886719	1759.458496	4.509289
582.782959	1244.693604	12610.452148	1752.171875	4.464975
583.207520	1239.550171	12568.018555	1749.385986	4.500483
583.632019	1236.764160	12553.233398	1747.028564	4.509043
584.056396	1243.407715	12499.227539	1760.958496	4.598073
584.480774	1234.406860	12516.799805	1763.530151	4.689815
584.905029	1244.693481	12492.582031	1764.816040	4.624179
585.329285	1251.337036	12512.299805	1770.387939	4.609294
585.753418	1253.694458	12519.584961	1765.673340	4.544504
586.177612	1257.551880	12548.946289	1763.744507	4.482995
586.601746	1267.410156	12538.659180	1771.030884	4.468189
587.025818	1273.839355	12568.018555	1778.103027	4.464810
587.449890	1281.983032	12593.092773	1798.247681	4.564227
587.873901	1279.625610	12599.950195	1804.248413	4.634344
588.297729	1278.553955	12597.165039	1811.749268	4.710784
588.721680	1272.767700	12624.809570	1817.321045	4.796964
589.145447	1277.911133	12609.593750	1817.749878	4.763977
589.569275	1264.624146	12607.237305	1814.963745	4.851965
589.993042	1265.695801	12618.594727	1817.106689	4.857006
590.416687	1271.053345	12638.524414	1829.536621	4.912995
590.840393	1269.553223	12652.456055	1824.393311	4.874329
591.263916	1269.124512	12710.105469	1826.536255	4.872063
591.687561	1263.338257	12745.250977	1818.178467	4.832298
592.111023	1263.338379	12786.397461	1802.319824	4.677416
592.534485	1264.838379	12842.975586	1803.391113	4.651463
592.957886	1268.910278	12908.553711	1802.962769	4.588220
593.381226	1266.124146	12993.631836	1793.533203	4.497196
593.804626	1265.052734	13093.712891	1791.818481	4.453300
594.227905	1277.268311	13228.941406	1794.176147	4.324983
594.651062	1271.053345	13283.589844	1793.533325	4.349456
595.074280	1266.767212	13314.235352	1787.961060	4.326169
595.497375	1262.695313	13300.090820	1787.746826	4.361836
595.920471	1257.552002	13246.084961	1781.960571	4.374251
596.343567	1260.338013	13179.652344	1778.960449	4.351110
596.766541	1256.051758	13075.712891	1775.317139	4.393234
597.189514	1259.480713	12979.702148	1764.816040	4.311653
597.612366	1262.052368	12898.050781	1755.600830	4.241565
598.035278	1265.695679	12761.752930	1751.957764	4.229816
598.458008	1262.481079	12658.671875	1748.100098	4.261240
598.880737	1250.694092	12509.084961	1744.242554	4.383828
599.303528	1246.407959	12425.077148	1742.313965	4.436181
599.726135	1244.907715	12391.430664	1735.670288	4.402831
600.148804	1255.194580	12434.291016	1743.171021	4.365079
600.571411	1255.408936	12496.655273	1749.600098	4.396231
600.993835	1252.622925	12604.878906	1760.958496	4.477838
601.416382	1252.622925	12754.465820	1768.030518	4.481087
601.838684	1248.336792	12901.266602	1774.888306	4.518619
602.261169	1246.408081	13045.922852	1787.746948	4.587806
602.683472	1234.621216	13196.581055	1791.390137	4.654496
603.105774	1235.906982	13291.731445	1796.747925	4.652033
603.528015	1246.408081	13376.170898	1800.819824	4.570673
603.950134	1255.408936	13407.672852	1804.248535	4.516357
604.372314	1256.909058	13416.459961	1818.178467	4.615873
604.794434	1248.979614	13350.667969	1818.607056	4.707008
605.216431	1244.479248	13292.162109	1818.607056	4.765462
605.638489	1253.694458	13206.438477	1811.963623	4.670636
606.060425	1255.194580	13128.859375	1808.749146	4.662036
606.482361	1253.265747	13070.997070	1806.820313	4.684102
606.904236	1253.051636	13005.418945	1801.676880	4.668211
607.325928	1263.552612	12957.627930	1801.676636	4.601681
607.747742	1268.053101	12906.409180	1794.390259	4.522436
608.169434	1262.695313	12866.761719	1786.889526	4.517332
608.591125	1256.694824	12816.615234	1781.960571	4.543853
609.012756	1262.695313	12744.821289	1773.388184	4.447721
609.434326	1262.266724	12691.031250	1767.816406	4.423485
609.855896	1268.267090	12614.094727	1763.315918	4.363267
610.277283	1267.410034	12535.444336	1762.673096	4.395292
610.698792	1268.695801	12415.217773	1760.101440	4.408601
611.120056	1267.410034	12265.203125	1759.458496	4.474065
611.541382	1263.981201	12084.113281	1750.028931	4.492068
611.962708	1262.909668	11918.027344	1740.599243	4.483194
612.383972	1252.622925	11780.656250	1735.455933	4.586165
612.805176	1254.337402	11651.429688	1733.955933	4.613007
613.226318	1251.765747	11557.777344	1728.812500	4.628820
613.647339	1251.551514	11497.126953	1727.526611	4.645665
614.068359	1260.123779	11435.835938	1729.026855	4.608062
614.489380	1251.122925	11397.475586	1724.740601	4.667861
614.910400	1256.909302	11354.613281	1724.312134	4.628803
615.331299	1260.123901	11310.895508	1714.453979	4.520350
615.752136	1262.052490	11274.892578	1710.382080	4.477547
616.172974	1267.195801	11253.247070	1709.953491	4.433762
616.593628	1267.624390	11206.958008	1701.595581	4.366200
617.014404	1274.053589	11165.595703	1707.596069	4.382962
617.435059	1270.624756	11087.159180	1710.167847	4.477579
617.855652	1275.553711	11029.296875	1705.667480	4.409730
618.276245	1267.624390	10962.647461	1694.523438	4.403280
618.696716	1257.337646	10904.141602	1686.808472	4.451950
619.117249	1270.624634	10828.920898	1688.951538	4.376585
619.537598	1260.123535	10753.912109	1676.307373	4.383749
619.957947	1254.337280	10715.979492	1680.164917	4.500568
620.378235	1256.266113	10654.045898	1679.736328	4.506067
620.798523	1251.551270	10585.039063	1691.308716	4.711609
621.218811	1251.765747	10534.034180	1702.666870	4.857661
621.639038	1257.766357	10482.599609	1696.452271	4.755489
622.059082	1264.195435	10458.168945	1695.166138	4.687535
622.479248	1260.766602	10438.452148	1702.238281	4.810272
622.899231	1262.909668	10423.236328	1707.167480	4.849803
623.319153	1270.410400	10439.309570	1710.167603	4.796183
623.739136	1266.338501	10454.954102	1704.810181	4.771902
624.158997	1268.267334	10461.597656	1706.310425	4.764792
624.578918	1271.481934	10462.026367	1708.239014	4.752244
624.998657	1269.981689	10484.099609	1704.381592	4.714503
625.418457	1270.838989	10492.885742	1687.880005	4.522217
625.838074	1270.410278	10463.311523	1678.878906	4.443305
626.257751	1266.767212	10441.666992	1674.378540	4.442679
626.677307	1266.767212	10399.449219	1671.164063	4.428019
627.096802	1268.910278	10339.871094	1662.162964	4.335292
627.516357	1268.695801	10257.149414	1649.947632	4.241573
627.935791	1271.267578	10149.996094	1637.517700	4.125029
628.355225	1267.410034	10028.913086	1633.874634	4.182668
628.774536	1265.481201	9915.329102	1633.874634	4.258959
629.193848	1261.409424	9790.389648	1630.017090	4.321826
629.613098	1266.124146	9682.378906	1627.231201	4.290591
630.032349	1268.267334	9572.868164	1632.160156	4.381822
630.451477	1266.767090	9496.574219	1627.659790	4.385190
630.870605	1262.266724	9398.422852	1622.516357	4.427762
631.289673	1256.051880	9348.061523	1612.443848	4.404245
631.708740	1255.194580	9265.124023	1613.301270	4.470785
632.127625	1253.265747	9185.401367	1620.159058	4.625404
632.546509	1246.836670	9104.178711	1624.873779	4.811260
632.965393	1248.765259	9050.173828	1622.730591	4.793561
633.384155	1249.193848	8990.381836	1620.801880	4.800401
633.802979	1247.265259	8933.163086	1609.229370	4.709458
634.221741	1245.979370	8846.153320	1599.156982	4.646967
634.640381	1247.908081	8765.145508	1583.083984	4.458765
635.058960	1248.765381	8689.708984	1578.797729	4.435356
635.477600	1253.480103	8612.344727	1582.655151	4.473177
635.896057	1251.979980	8502.620117	1586.512817	4.613839
636.314514	1259.052246	8414.326172	1574.297241	4.405771
636.732910	1267.195801	8348.534180	1563.796387	4.188482
637.151367	1266.981567	8287.456055	1555.652710	4.111846
637.569641	1264.409790	8210.734375	1550.294922	4.115632
637.987976	1262.480957	8131.226074	1543.437134	4.090357
638.406189	1263.338135	8066.291016	1546.651855	4.164570
638.824402	1262.695313	7999.642090	1555.867065	4.351701
639.242432	1256.694824	7941.564453	1558.010132	4.507422
639.660522	1256.909058	7871.057617	1562.510620	4.620422
640.078613	1255.623169	7807.837402	1556.081299	4.585597
640.496582	1256.266113	7764.333008	1549.866455	4.511330
640.914490	1250.479858	7732.187500	1550.723511	4.632169
641.332397	1243.193481	7680.539063	1551.580811	4.790597
641.750183	1247.265137	7640.893555	1551.795044	4.763021
642.167969	1248.122437	7581.958984	1542.579956	4.648960
642.585693	1249.622559	7547.026367	1548.794800	4.750723
643.003357	1244.693481	7505.021973	1550.080566	4.878132
643.421021	1243.836426	7483.805176	1536.364868	4.687979
643.838684	1248.122559	7480.162598	1531.864502	4.552954
644.256226	1250.051270	7472.875488	1528.864136	4.480487
644.673645	1246.836792	7476.304688	1528.864380	4.527314
645.091064	1247.693970	7453.588867	1530.364502	4.554871
645.508423	1257.766479	7455.303223	1534.650513	4.467647
645.925842	1257.552002	7466.446777	1528.435669	4.362833
646.343079	1246.836670	7450.587891	1523.721069	4.463177
646.760376	1248.336792	7464.732910	1529.721558	4.526494
647.177551	1246.622314	7459.804199	1527.150024	4.515041
647.594604	1258.623535	7448.230957	1523.506714	4.279483
648.011719	1257.123291	7431.515625	1526.506958	4.362918
648.428772	1262.052368	7406.440918	1528.864380	4.342369
648.845764	1260.766724	7396.583008	1527.578491	4.348432
649.262756	1263.981201	7360.793457	1521.363647	4.221591
649.679626	1258.194946	7363.793945	1515.791748	4.219026
650.096497	1250.051270	7335.720215	1513.862793	4.334963
650.513245	1249.622559	7296.287598	1522.220703	4.508240
650.929993	1252.837280	7280.642578	1522.435181	4.472571
651.346619	1251.979980	7265.427734	1513.434082	4.347824
651.763245	1253.694458	7253.426270	1514.291382	4.343476
652.179871	1247.050903	7251.068848	1505.719238	4.308254
652.596436	1245.550781	7244.210938	1499.718628	4.237077
653.012939	1240.193237	7225.994141	1494.789551	4.253337
653.429443	1248.765503	7213.135742	1489.217529	4.031474
653.845703	1255.408936	7229.851563	1497.575439	4.053374
654.262146	1259.909302	7212.065430	1503.147583	4.086557
654.678345	1263.123901	7223.637695	1499.718384	3.969364
655.094604	1271.053223	7265.426758	1499.289917	3.807515
655.510803	1276.411011	7301.001953	1507.005005	3.827546
655.926941	1274.267944	7340.648926	1524.364014	4.122657
656.343079	1278.125488	7405.583984	1524.578247	4.022104
656.759094	1285.411987	7466.447266	1534.864868	4.035779
657.175049	1291.198120	7531.166992	1547.937622	4.114436
657.591003	1292.483887	7581.529297	1553.295410	4.147077
658.006897	1281.982910	7616.032715	1556.724243	4.337530
658.422729	1277.053833	7616.890137	1554.795410	4.380895
658.838562	1279.839844	7618.604980	1554.152466	4.327540
659.254333	1275.553589	7582.815918	1560.153076	4.512251
659.669983	1271.267578	7533.096680	1562.081909	4.644239
660.085571	1274.053589	7460.232422	1551.795044	4.489709
660.501221	1274.267944	7373.437500	1543.651489	4.416725
660.916687	1271.482056	7259.426270	1529.507324	4.309079
661.332214	1268.267456	7156.987793	1524.578125	4.352570
661.747681	1263.338257	7051.763672	1525.006714	4.520546
662.163025	1262.266846	6935.823730	1516.005859	4.472310
662.578430	1274.696533	6847.101074	1516.434448	4.338126
662.993652	1275.982300	6761.163574	1509.576660	4.258645
663.408936	1276.196655	6700.086426	1509.362427	4.298866
663.824036	1281.768677	6658.296387	1501.218750	4.081632
664.239197	1282.840088	6611.148438	1492.003784	3.925518
664.654297	1280.482788	6572.787598	1496.932739	4.089900
665.069336	1289.697998	6554.786133	1499.504272	3.984858
665.484314	1294.412720	6542.570313	1501.861694	3.952796
665.899292	1298.484497	6509.781250	1499.075684	3.849161
666.314148	1300.627686	6480.850098	1488.788940	3.632301
666.728943	1307.056885	6482.992676	1498.218628	3.693279
667.143677	1294.841309	6463.276855	1495.432495	3.881081
667.558472	1287.340698	6464.562500	1497.575684	4.060769
667.973206	1287.126221	6459.848145	1496.718262	4.051872
668.387756	1283.268677	6440.774902	1497.146851	4.146930
668.802368	1278.982544	6431.559570	1497.575439	4.242399
669.216858	1272.338989	6413.129395	1490.717529	4.247956
669.631409	1260.980957	6384.626465	1479.359253	4.262167
670.045776	1257.123413	6350.551270	1478.287842	4.342153
670.460144	1246.622314	6331.692383	1476.787842	4.526300
670.874512	1251.765747	6309.619141	1469.929932	4.313375
671.288757	1249.408325	6288.617188	1459.643311	4.171984
671.703003	1248.336792	6280.687988	1456.428833	4.135086
672.117126	1260.552246	6256.257324	1451.071045	3.813652
672.531311	1266.981445	6224.539063	1442.284302	3.536073
672.945313	1267.410034	6197.965332	1431.569092	3.329423
673.359314	1272.982056	6176.105957	1433.497803	3.273744
673.773315	1276.839722	6164.319824	1439.927002	3.336838
674.187256	1283.268799	6149.103516	1449.999512	3.426559
674.601135	1288.840698	6144.389160	1454.499878	3.411750
675.014954	1298.270386	6145.460449	1459.000366	3.315941
675.428650	1294.198364	6156.604492	1464.143677	3.495087
675.842407	1286.911987	6150.603516	1468.644165	3.736507
676.256042	1290.769531	6155.103516	1468.858521	3.661118
676.669678	1284.554688	6175.891113	1480.216797	4.000177
677.083191	1276.625244	6208.037598	1487.074585	4.267527
677.496704	1275.339600	6245.327637	1499.290161	4.506058
677.910217	1273.196411	6293.332520	1499.718628	4.512272
678.323547	1274.910889	6325.264160	1498.861450	4.434354
678.736938	1271.696167	6368.554199	1497.146851	4.423327
679.150208	1269.124512	6392.984375	1492.432129	4.358191
679.563477	1262.909668	6392.770508	1488.789063	4.403226
679.976685	1256.909058	6365.553223	1488.360474	4.530584
680.389832	1260.766479	6371.554199	1489.860596	4.482560
680.802979	1259.909302	6341.551270	1495.003906	4.626351
681.216064	1262.695435	6297.189453	1488.360352	4.482375
681.629028	1268.481689	6250.041992	1480.216675	4.250375
682.041870	1265.267090	6187.464355	1478.073730	4.323407
682.454773	1272.339233	6116.742676	1478.930908	4.264543
682.867615	1274.910889	6049.021973	1477.430786	4.242044
683.280457	1278.768433	5987.944824	1472.501831	4.113955
683.693237	1272.339111	5926.867676	1477.002197	4.397075
684.105896	1272.553345	5865.575684	1477.216553	4.455959
684.518555	1278.553955	5842.430664	1475.502075	4.315369
684.931030	1274.482056	5801.069824	1477.430786	4.483481
685.343567	1274.053589	5766.137695	1466.286743	4.279376
685.756042	1267.624268	5743.421387	1468.858521	4.496054
686.168518	1271.053223	5703.345703	1471.215942	4.516009
686.580872	1275.125122	5684.915039	1469.287109	4.402976
686.993225	1263.124023	5647.411621	1460.071777	4.492126
687.405518	1251.551392	5633.052734	1454.071289	4.622158
687.817627	1253.265991	5590.405762	1446.784790	4.461899
688.229858	1259.052246	5543.901367	1440.141357	4.226266
688.641907	1255.837524	5502.111328	1435.212280	4.224286
689.054077	1251.122681	5451.964355	1428.354492	4.218959
689.466064	1254.123047	5391.958008	1419.567871	3.998343
689.878052	1254.551636	5345.024902	1422.996826	4.117988
690.289978	1260.980957	5302.377930	1415.496094	3.823310
690.701843	1256.480591	5275.160645	1413.138794	3.898250
691.113586	1260.552368	5224.155273	1408.852661	3.741553
691.525330	1262.909668	5183.008301	1408.423950	3.712006
691.937073	1277.268311	5146.147949	1411.638428	3.473102
692.348755	1269.981812	5136.075684	1415.281738	3.758314
692.760315	1271.267578	5157.077637	1414.638794	3.689610
693.171875	1279.839966	5178.722656	1421.711060	3.638763
693.583435	1284.554688	5192.652344	1424.711304	3.586313
693.994751	1284.126099	5216.440430	1425.354248	3.591476
694.406128	1285.626221	5250.729492	1422.139526	3.442869
694.817444	1284.125977	5285.232910	1423.639648	3.486877
695.228760	1284.126099	5314.378418	1422.353882	3.429755
695.640076	1275.982422	5373.956055	1422.996704	3.587487
696.051208	1277.053955	5445.105469	1423.211060	3.506605
696.462402	1270.624878	5513.469727	1424.496948	3.626625
696.873474	1272.982178	5567.903809	1420.425049	3.432958
697.284424	1267.195801	5599.835449	1420.853638	3.546518
697.695374	1264.838379	5614.836426	1412.067261	3.384573
698.106323	1256.909058	5612.693848	1416.781860	3.670356
698.517212	1260.766602	5594.906738	1415.924683	3.579905
698.928101	1263.552612	5550.759277	1412.924316	3.484127
699.338867	1265.695679	5479.609375	1409.281250	3.407416
699.749573	1266.124268	5403.101563	1407.781128	3.424163
700.160095	1272.124878	5321.665039	1409.495361	3.392249
700.570740	1272.339233	5217.511719	1402.423340	3.297298
700.981262	1276.839722	5098.785645	1394.708252	3.083993
701.391785	1282.625977	4960.343750	1400.280151	3.199108
701.802307	1280.697266	4840.117676	1389.136230	3.046534
702.212708	1274.696655	4749.894531	1386.779053	3.225209
702.623108	1281.125854	4668.887207	1379.921143	2.916241
703.033264	1280.911377	4589.808105	1376.063599	2.875648
703.443481	1274.267944	4533.444824	1387.207520	3.465279
703.853699	1272.553467	4492.726563	1389.993530	3.647011
704.263855	1267.624390	4453.937012	1382.064209	3.591607
704.673950	1263.338257	4427.791992	1377.992310	3.623186
705.083984	1263.766846	4401.860352	1381.849731	3.762886
705.493958	1260.338013	4389.002441	1388.707520	4.103013
705.903931	1249.408325	4400.574707	1384.635742	4.291345
706.313721	1249.837036	4405.075195	1385.921753	4.312977
706.723511	1250.265503	4392.859863	1383.349976	4.234860
707.133301	1253.694458	4404.003418	1386.135986	4.204081
707.543030	1241.693237	4410.218262	1386.350342	4.565440
707.952698	1242.550415	4418.576660	1386.779053	4.541166
708.362305	1243.836304	4432.720703	1389.136230	4.556450
708.771912	1246.622437	4455.437012	1399.851685	4.775260
709.181335	1254.337402	4460.794922	1395.351196	4.397806
709.590820	1252.837158	4481.368652	1394.494019	4.387656
710.000183	1251.122681	4485.654297	1394.494019	4.432522
710.409546	1257.766357	4490.369141	1401.566162	4.448422
710.818848	1265.052856	4492.083496	1408.209717	4.436179
711.228088	1277.696777	4495.512207	1418.924927	4.388945
711.637329	1273.410767	4481.796875	1417.210449	4.481994
712.046448	1285.626099	4467.437988	1415.281738	4.074899
712.455444	1290.340942	4449.007813	1407.995239	3.724808
712.864441	1286.269043	4424.362793	1400.280151	3.633133
713.273438	1287.126343	4406.789551	1398.137207	3.558425
713.682434	1284.340332	4366.714355	1403.494873	3.865674
714.091309	1289.055176	4321.924316	1407.995239	3.921701
714.500061	1288.626465	4284.634766	1403.709106	3.841199
714.908875	1283.483154	4237.059082	1394.922607	3.773035
715.317505	1279.839966	4192.697266	1394.494019	3.936137
715.726135	1271.267700	4146.406738	1386.350464	4.002685
716.134766	1270.410400	4104.616699	1384.207397	4.015128
716.543274	1264.409790	4057.683594	1381.207031	4.181375
716.951843	1261.838135	4021.680420	1379.492554	4.263085
717.360291	1260.337891	3974.961670	1378.849731	4.365682
717.768738	1256.051880	3923.313477	1378.635376	4.595856
718.177063	1249.622681	3900.811523	1372.420410	4.631798
718.585205	1250.051270	3862.450684	1364.491089	4.380640
718.993469	1249.836914	3837.161865	1358.704712	4.207736
719.401672	1256.051636	3809.087646	1359.347534	4.046002
719.809814	1257.766235	3771.798340	1350.989746	3.708127
720.217896	1262.480957	3754.439941	1345.631958	3.336772
720.625916	1265.267090	3726.365723	1342.631714	3.143500
721.033875	1258.837891	3708.792236	1342.846069	3.428969
721.441650	1254.980469	3679.860840	1339.631470	3.490935
721.849548	1257.552002	3674.289063	1338.559937	3.351955
722.257385	1259.052246	3666.788818	1335.988281	3.195368
722.665161	1257.766235	3643.857666	1338.345703	3.377049
723.072876	1254.551758	3647.929443	1338.988525	3.527933
723.480469	1254.980347	3644.071777	1333.845215	3.301040
723.888123	1255.194580	3635.928223	1334.488037	3.330631
724.295532	1253.480347	3643.643555	1335.345337	3.425080
724.703064	1248.765503	3646.857910	1343.703247	3.958886
725.110474	1242.550537	3656.715820	1349.275269	4.420772
725.517822	1255.408936	3690.576416	1352.275513	3.977820
725.925171	1260.552246	3711.149414	1361.490723	4.118934
726.332520	1259.480713	3714.792725	1357.418945	3.988830
726.739685	1263.123901	3722.079590	1357.847534	3.852190
727.146851	1272.339233	3751.439209	1362.990967	3.656639
727.553894	1273.410645	3754.654053	1362.133667	3.575748
727.960938	1278.125488	3771.584473	1373.706177	3.833257
728.367981	1278.554077	3783.585693	1367.491455	3.550349
728.774902	1270.410278	3800.944336	1378.849609	4.285235
729.181824	1273.196289	3811.874023	1368.777222	3.764989
729.588684	1277.696777	3827.089600	1367.491333	3.522194
729.995422	1275.767944	3810.159424	1374.992065	3.915106
730.402039	1275.768066	3820.231934	1372.634644	3.806954
730.808777	1278.553955	3831.375977	1382.707031	4.079919
731.215393	1284.125854	3834.805420	1380.349609	3.772475
731.622009	1280.268433	3821.518066	1376.492188	3.786474
732.028503	1287.340576	3820.446045	1383.350098	3.790190
732.434998	1278.554077	3794.943848	1377.992310	3.951623
732.841370	1283.697388	3790.872070	1382.707153	3.949057
733.247742	1285.411865	3774.584961	1381.849976	3.874303
733.653931	1276.410889	3755.725830	1392.779541	4.693581
734.060181	1279.839722	3734.080566	1391.708008	4.558163
734.466370	1281.554199	3726.580322	1389.993652	4.435104
734.872559	1282.840088	3702.792236	1383.350098	4.153389
735.278625	1279.196899	3693.790771	1378.421021	4.109351
735.684692	1272.553467	3676.646240	1381.849976	4.546268
736.090698	1273.839355	3672.574463	1382.707153	4.538550
736.496460	1264.624146	3670.860352	1373.277588	4.515493
736.902344	1271.053345	3674.503662	1375.634888	4.351309
737.308167	1263.338257	3676.646729	1376.063599	4.670988
737.713928	1267.410156	3671.502930	1373.491943	4.412549
738.119690	1274.482300	3675.360352	1367.920044	3.891816
738.525330	1272.982056	3676.431885	1367.920044	3.950072
738.930908	1269.124634	3667.645508	1358.061768	3.707999
739.336426	1263.766846	3657.787598	1358.276245	3.947727
739.741821	1268.910278	3650.929932	1355.918823	3.652722
740.147278	1273.625000	3649.858398	1351.632690	3.282830
740.552673	1264.195435	3630.142090	1344.560425	3.396737
740.957947	1267.195801	3614.497559	1352.061035	3.615438
741.363220	1262.909668	3596.067139	1339.417114	3.279138
741.768494	1262.909668	3569.064209	1331.702026	2.982990
742.173645	1263.552612	3549.777100	1327.415894	2.793395
742.578613	1257.980591	3525.774414	1327.630249	3.071252
742.983704	1250.908447	3495.343018	1328.487427	3.456504
743.388733	1250.479736	3478.412598	1332.130737	3.664877
743.793640	1256.480347	3451.195557	1326.987305	3.212579
744.198547	1249.622559	3418.192383	1331.487793	3.775079
744.603394	1243.193359	3403.619629	1330.844849	4.057138
745.008179	1248.979614	3386.475098	1336.416870	4.090640
745.412781	1248.122437	3363.115723	1338.131348	4.255754
745.817444	1250.908325	3342.756836	1347.132202	4.599945
746.222107	1254.551636	3331.398438	1350.346802	4.612529
746.626648	1251.979980	3326.040771	1357.418823	5.083691
747.031189	1256.694824	3306.539063	1357.847534	4.934653
747.435669	1265.910034	3308.467773	1353.561279	4.291249
747.840027	1262.052612	3311.253662	1363.848145	4.967571
748.244385	1259.909424	3310.181885	1368.991455	5.320368
748.648499	1264.409668	3313.396729	1365.776855	4.947186
749.052795	1260.980835	3297.966553	1370.277344	5.365600
749.456970	1264.409668	3288.751465	1371.777588	5.303843
749.861084	1271.910400	3280.821777	1371.134644	4.939205
750.265137	1274.910767	3285.750732	1375.635010	5.009063
750.669189	1272.339111	3280.393066	1379.492554	5.336184
751.073181	1276.411011	3269.249756	1379.278198	5.161842
751.476929	1280.268555	3253.176514	1379.278198	5.018462
751.880798	1279.411255	3236.246094	1390.422241	5.672987
752.284546	1282.411621	3218.244385	1383.993042	5.247427
752.688354	1282.625854	3209.886475	1375.635010	4.825977
753.091980	1284.340210	3191.455566	1381.635620	5.101706
753.495667	1293.769775	3181.169434	1382.278564	4.689456
753.899231	1294.841309	3175.597412	1379.063965	4.478127
754.302734	1284.340332	3163.596191	1376.706665	4.915048
754.706055	1277.268188	3128.664063	1375.635132	5.313123
755.109497	1275.553711	3116.877197	1365.348389	4.876638
755.512878	1277.268188	3100.590088	1356.133179	4.325346
755.916199	1272.124878	3116.877197	1358.490479	4.681691
756.319397	1268.695801	3102.518799	1350.561157	4.464191
756.722595	1279.197021	3093.518066	1356.561768	4.264115
757.125732	1277.911133	3083.659912	1367.919922	4.984569
757.528687	1279.197021	3083.659912	1370.920288	5.083134
757.931702	1272.767700	3081.731201	1367.276978	5.224499
758.334656	1271.481934	3092.446777	1371.563110	5.496052
758.737610	1276.196655	3111.090820	1379.063843	5.606164
759.140442	1280.482910	3138.522461	1382.064087	5.467116
759.543274	1282.625854	3135.736572	1392.136597	5.909563
759.945984	1280.482910	3148.594727	1393.851074	6.068596
760.348572	1279.196899	3152.452393	1394.279785	6.143470
760.751221	1287.983643	3181.812256	1396.208496	5.714607
761.153809	1275.768066	3219.316162	1393.208130	6.042560
761.556274	1273.839355	3266.034912	1396.851196	6.174687
761.958740	1260.980835	3306.967285	1398.780151	6.735104
762.361206	1260.552246	3342.113525	1409.281006	7.145058
762.763550	1257.980591	3351.757080	1417.639038	7.625382
763.165833	1262.052490	3352.614746	1410.781250	7.114295
763.567932	1254.551636	3351.971680	1407.566528	7.295387
763.970154	1253.908813	3349.614746	1416.139038	7.741077
764.372253	1253.051636	3328.398438	1420.210815	8.054519
764.774353	1256.694824	3289.608643	1422.782471	8.169930
765.176453	1248.979736	3245.461182	1412.495972	8.190221
765.578369	1254.337402	3178.383057	1405.852295	7.874807
765.980286	1263.338257	3110.876709	1400.280273	7.412134
766.382019	1275.982422	3039.941162	1385.493164	6.208237
766.783813	1284.768799	2974.791992	1374.134888	5.287862
767.185608	1293.769653	2919.072021	1367.705688	4.549063
767.587219	1289.483643	2864.209473	1367.491577	4.953747
767.988892	1308.342651	2806.775146	1363.633911	3.689940
768.390442	1310.914185	2769.057373	1356.990356	3.159921
768.791992	1314.557495	2732.625244	1349.275269	2.448245
769.193420	1315.843384	2711.408936	1336.631226	1.489564
769.594788	1317.772095	2682.048828	1343.274658	1.869310
769.996094	1321.629639	2668.119141	1341.345825	1.464266
770.397400	1310.485718	2651.831787	1339.202759	2.140912
770.798645	1309.199829	2632.758545	1346.274902	2.801166
771.199829	1298.270264	2606.398682	1354.418579	4.292263
771.600952	1289.912354	2590.754150	1340.274292	3.871488
772.002014	1291.841064	2571.252197	1334.273804	3.316584
772.402893	1281.339966	2566.323242	1337.488403	4.369585
772.803894	1276.625366	2548.750000	1336.202637	4.683289
773.204773	1268.052979	2547.250000	1345.417847	6.047925
773.605652	1266.124268	2533.963135	1356.347534	7.116304
774.006409	1262.480957	2535.677734	1362.133667	7.826969
774.407104	1254.551636	2531.177490	1361.276489	8.359917
774.807861	1255.408813	2520.676270	1361.276489	8.367217
775.208435	1250.908325	2512.318115	1358.276245	8.511740
775.608948	1261.195190	2514.461182	1348.846680	6.993845
776.009399	1264.195435	2499.459473	1354.418701	7.303966
776.409851	1259.909302	2502.459961	1354.204346	7.588829
776.810242	1259.909302	2496.030518	1355.061646	7.697655
777.210632	1265.481323	2504.817383	1353.561401	7.107038
777.610901	1278.339722	2499.673828	1344.560547	5.422008
778.011108	1276.625244	2490.887451	1336.202637	4.906468
778.411133	1272.767700	2481.029297	1331.487793	4.859882
778.811279	1280.054199	2466.456299	1327.630371	4.010122
779.211304	1286.483398	2456.598145	1330.416382	3.754588
779.611328	1289.912231	2445.025635	1326.558838	3.172555
780.011292	1286.054810	2432.595459	1330.416260	3.869156
780.411133	1280.482788	2427.881104	1343.703369	5.509907
780.810974	1281.982910	2416.308594	1350.132446	6.007934
781.210632	1282.839966	2404.092773	1345.846436	5.619292
781.610352	1276.625122	2387.805664	1342.203247	5.901662
782.010071	1266.124146	2368.946777	1347.560791	7.384383
782.409668	1266.767090	2365.303711	1351.632690	7.725332
782.809204	1277.268188	2354.374023	1353.990112	7.122970
783.208679	1277.482544	2353.088135	1360.204956	7.690775
783.608093	1275.125122	2348.159180	1351.632690	7.130023
784.007507	1271.696411	2345.801758	1354.204224	7.681538
784.406677	1277.268311	2351.588135	1354.847290	7.221218
784.805969	1285.411865	2348.373291	1345.417847	5.645170
785.205139	1284.554565	2341.729980	1351.632690	6.345033
785.604370	1288.412231	2353.945313	1352.489868	6.013669
786.003418	1293.769775	2353.302490	1353.132690	5.602745
786.402466	1301.699219	2362.732178	1354.418701	4.968694
786.801453	1303.413574	2365.518066	1347.775269	4.176773
787.200256	1295.912964	2374.090088	1341.560303	4.233751
787.599121	1292.483887	2380.947998	1343.274780	4.666290
787.997864	1286.054688	2392.306152	1353.347168	6.082928
788.396667	1286.697632	2390.163086	1351.846924	5.904063
788.795349	1285.840332	2390.591797	1355.275879	6.285173
789.194031	1281.339966	2395.520752	1349.918091	6.155027
789.592590	1281.125732	2389.305908	1341.988770	5.492161
789.991089	1277.482544	2375.161865	1343.703247	6.032791
790.389465	1281.125732	2374.518799	1347.346558	6.056452
790.787903	1282.625854	2372.590088	1347.560791	5.957529
791.186218	1282.411621	2375.804688	1353.347046	6.487642
791.584473	1281.768677	2362.303223	1351.632690	6.465690
791.982788	1281.768555	2343.229736	1352.275513	6.642443
792.380920	1284.983276	2322.013672	1343.274536	5.620979
792.779053	1284.983276	2322.870850	1341.131592	5.409865
793.177002	1276.625244	2311.941162	1334.059570	5.547517
793.575012	1279.839966	2310.869629	1341.345825	5.965479
793.972961	1278.554077	2317.727539	1335.988159	5.526900
794.370850	1276.625244	2315.584229	1338.774170	5.981846
794.768677	1274.267944	2313.655518	1338.131226	6.144318
795.166504	1267.195801	2312.798584	1335.773926	6.558717
795.564209	1268.053101	2311.298340	1335.559570	6.470815
795.961731	1270.410522	2320.084961	1335.988159	6.247427
796.359375	1270.196167	2328.657227	1332.130737	5.851379
796.756897	1279.197021	2342.586914	1347.775146	6.449010
797.154358	1277.268066	2328.442871	1354.847168	7.380229
797.551819	1281.125610	2320.727539	1353.561401	6.967647
797.949219	1274.053467	2307.655273	1351.203979	7.464239
798.346558	1278.768188	2301.868652	1356.776001	7.624649
798.743774	1281.982910	2298.011475	1352.918457	6.981649
799.140869	1278.768433	2289.653320	1357.847534	7.822760
799.538025	1279.411377	2281.723877	1351.418335	7.184083
799.935120	1278.982788	2269.079834	1351.418335	7.316005
800.332153	1283.054565	2253.435303	1358.490479	7.773847
800.729126	1283.268799	2250.006348	1355.061401	7.426276
801.126038	1279.625488	2226.861328	1343.703247	6.764710
801.522888	1286.697754	2228.575928	1340.488647	5.711025
801.919556	1292.698242	2231.361816	1354.204224	6.552505
802.316345	1298.913208	2228.790039	1356.776123	6.222643
802.713013	1294.412842	2220.432129	1357.419067	6.803987
803.109680	1295.698608	2225.146729	1351.203979	5.971863
803.506226	1296.127319	2227.718750	1344.989136	5.244984
803.902710	1295.698730	2225.146973	1348.418091	5.672113
804.299194	1293.769897	2220.003662	1344.346191	5.460424
804.695557	1290.555176	2221.503906	1341.560181	5.478820
805.091797	1288.840820	2203.930176	1341.560181	5.761116
805.488098	1290.126709	2204.787842	1340.703003	5.529511
805.884277	1287.340698	2196.000977	1338.559937	5.636786
806.280457	1283.697388	2185.714600	1334.059448	5.583271
806.676636	1283.268799	2185.714600	1328.916260	5.058194
807.072632	1285.840332	2185.714600	1334.273926	5.382262
807.468628	1283.911621	2178.642334	1344.346191	6.754498
807.864441	1278.553955	2166.855469	1338.774170	6.779254
808.260315	1281.982910	2153.782715	1339.202759	6.563416
808.656128	1289.483643	2152.497070	1346.489136	6.605401
809.051941	1294.841309	2143.495850	1345.846191	6.010088
809.447571	1295.269897	2145.638916	1344.774902	5.821591
809.843262	1288.626465	2145.853516	1347.775269	6.900016
810.238831	1287.554810	2154.211426	1343.489014	6.454021
810.634338	1287.340698	2160.854980	1333.202271	5.250237
811.029724	1287.983521	2157.640381	1336.631226	5.593896
811.425110	1285.840576	2154.854492	1325.701538	4.586919
811.820496	1286.054810	2143.710205	1310.700073	2.873563
812.215759	1294.841309	2140.067139	1315.629028	2.459428
812.611023	1292.698364	2143.067383	1312.200073	2.293323
813.006165	1291.841064	2141.781494	1310.485718	2.193642
813.401245	1286.054810	2147.567871	1310.271362	2.810933
813.796265	1288.626465	2155.282959	1315.843262	3.140436
814.191223	1291.841064	2153.997070	1316.057739	2.808851
814.586182	1289.697998	2157.640381	1326.130127	4.197528
814.981018	1290.769409	2167.284180	1334.488159	4.987794
815.375916	1288.626465	2165.998291	1336.845459	5.495845
815.770630	1298.484497	2170.284424	1338.345581	4.572274
816.165344	1293.555542	2194.715576	1353.561401	6.658735
816.559875	1287.769043	2229.004639	1359.347656	7.604750
816.954468	1286.054688	2282.152588	1369.205688	8.347673
817.349060	1278.553955	2371.304443	1375.420654	8.864485
817.743469	1285.840332	2485.958252	1392.565186	8.892864
818.137939	1280.697144	2622.900146	1408.209595	9.500236
818.532288	1277.482422	2776.558350	1415.281738	9.192284
818.926575	1284.554565	2923.144043	1425.782715	8.618885
819.320862	1275.553711	3104.661865	1433.497925	8.635039
819.714844	1278.768311	3369.759277	1457.928833	8.568212
820.109009	1273.625000	3698.719727	1487.717529	8.828213
820.503052	1277.053955	4088.758057	1520.292114	8.650916
820.897095	1286.912109	4456.937012	1551.366455	8.342342
821.291016	1283.911865	4772.182617	1584.798462	8.625667
821.684875	1297.841797	4994.418457	1602.157104	8.232355
822.078735	1294.412842	5149.576660	1613.944092	8.288396
822.472412	1301.913452	5238.728516	1617.587402	8.018511
822.866089	1305.128052	5269.160645	1621.444946	7.979674
823.259766	1305.556641	5287.376953	1624.873779	8.019376
823.653381	1305.770996	5223.941406	1624.873901	8.144181
824.046875	1305.128052	5088.713867	1604.728882	7.918436
824.440369	1299.127441	4885.336426	1588.441528	8.067408
824.833801	1299.984741	4618.095703	1564.224976	7.963575
825.227112	1290.769531	4389.001953	1541.079712	8.079128
825.620300	1296.341675	4178.552734	1510.433716	7.428049
826.013550	1282.411621	4013.107910	1490.289185	7.612621
826.406799	1286.054810	3852.164063	1469.072754	7.132118
826.799866	1285.197510	3719.722412	1455.142822	6.980636
827.192932	1284.983276	3610.425781	1450.642334	7.123765
827.585938	1280.268677	3486.770508	1439.498413	7.216388
827.978882	1286.054810	3390.975586	1431.783447	6.923236
828.371643	1278.554199	3293.037598	1426.639893	7.351050
828.764465	1280.268433	3194.670410	1411.424316	6.851011
829.157227	1279.839966	3084.731201	1400.280273	6.672995
829.549988	1283.268921	2952.932617	1390.421997	6.417644
829.942627	1282.625977	2831.849365	1388.064697	6.805908
830.335144	1280.268677	2721.267090	1383.135742	7.138597
830.727722	1269.767456	2647.331299	1379.492554	7.965155
831.120178	1262.052368	2603.184326	1380.992676	8.868650
831.512451	1260.980835	2600.398193	1380.135498	8.896008
831.904846	1267.410034	2629.758057	1384.635864	8.604691
832.297119	1269.338867	2666.619141	1388.707764	8.542946
832.689331	1268.695923	2695.979004	1391.493652	8.603601
833.081543	1269.981812	2722.338623	1403.709229	9.207615
833.473694	1268.910278	2742.697754	1400.280273	8.913768
833.865723	1265.481323	2745.483643	1399.208862	9.035630
834.257568	1263.338257	2734.554199	1394.065308	8.885647
834.649536	1274.053589	2716.552246	1392.565308	8.215725
835.041382	1278.553955	2686.763672	1392.779541	8.111404
835.433228	1283.054443	2634.901367	1385.493042	7.577677
835.825012	1281.339966	2566.966309	1371.991821	7.051182
836.216675	1270.196045	2488.530029	1360.847778	7.440631
836.608337	1265.052734	2399.592529	1354.204346	7.857954
836.999756	1269.338745	2331.657227	1353.347046	7.908015
837.391296	1268.481567	2268.865479	1339.202759	7.069405
837.782715	1275.553711	2212.074219	1340.060059	6.887874
838.174194	1274.053589	2169.855713	1337.916870	7.129173
838.565491	1277.482422	2145.210693	1336.845337	6.841187
838.956787	1272.981934	2113.278809	1334.916626	7.370573
839.348022	1271.696167	2104.920898	1326.130005	6.532912
839.739197	1277.911011	2082.847412	1325.915771	5.963796
840.130127	1288.197754	2065.702881	1333.202148	5.788309
840.521179	1293.341309	2043.843262	1323.558472	4.026260
840.912170	1295.912964	2039.342896	1316.914917	2.825008
841.303101	1301.056152	2015.126221	1307.056763	0.840339
841.693970	1302.985107	1990.480957	1311.771362	1.278008
842.084778	1297.841675	1965.407104	1307.485474	1.444622
842.475464	1301.699219	1937.761597	1303.413574	0.269526
842.866028	1299.770386	1911.401855	1302.342163	0.420478
843.256653	1302.127808	1886.970703	1298.055908	-0.696238
843.647217	1301.056152	1851.610229	1298.270386	-0.505993
844.037720	1293.341309	1834.894409	1294.841309	0.276981
844.428223	1289.912354	1816.035278	1288.197754	-0.325893
844.818604	1291.198242	1804.462769	1294.626953	0.668020
845.208923	1289.055176	1790.532837	1291.840942	0.555512
845.599182	1290.555298	1781.531982	1294.198364	0.742004
845.989258	1285.626099	1775.745728	1290.126465	0.918218
846.379395	1290.340820	1771.459717	1293.555542	0.668176
846.769470	1290.769409	1766.101929	1293.769897	0.631240
847.159546	1294.841309	1756.458130	1290.126587	-1.021350
847.549438	1299.556152	1768.030762	1301.913452	0.503186
847.939392	1303.842285	1763.744507	1301.270386	-0.559227
848.329163	1304.913696	1756.243774	1295.269897	-2.136751
848.718872	1306.199585	1754.100830	1290.983643	-3.397165
849.108582	1310.057129	1749.171753	1287.340576	-5.173263
849.498230	1316.914917	1734.384644	1286.911987	-7.186852
849.887817	1319.272217	1729.241333	1278.125488	-10.036544
850.277405	1324.201294	1720.454712	1278.125488	-11.627863
850.666870	1320.343872	1716.811279	1275.125122	-11.405415
851.056274	1309.414185	1712.310913	1272.553467	-9.148925
851.445496	1305.770996	1706.310425	1272.553467	-8.293199
851.834839	1301.056274	1693.880493	1263.766724	-9.492682
852.224060	1297.627441	1697.952393	1270.624756	-6.745192
852.613220	1298.913208	1703.310059	1275.125122	-5.882362
853.002380	1290.769531	1699.666870	1280.482666	-2.515758
853.391418	1284.340332	1699.452393	1294.627075	2.478064
853.780396	1280.054199	1712.953857	1304.699585	5.693094
854.169312	1271.696289	1720.025757	1312.200195	9.034407
854.558105	1271.910645	1720.668823	1314.771973	9.551097
854.946899	1275.553711	1721.526123	1312.414551	8.265273
855.335693	1287.126221	1725.169189	1313.700317	6.066550
855.724365	1283.911621	1728.169556	1315.843384	7.187663
856.112976	1280.054077	1734.813232	1313.700317	7.398695
856.501526	1282.840088	1734.384644	1311.771606	6.407235
856.890076	1281.768555	1725.812134	1307.271118	5.743257
857.278381	1287.126221	1716.382813	1301.913330	3.444818
857.666809	1281.982910	1711.453613	1289.269287	1.696595
858.055115	1290.126587	1707.810425	1285.197632	-1.180068
858.443420	1291.198120	1713.167969	1285.411865	-1.371248
858.831543	1293.341309	1717.882813	1286.911987	-1.514415
859.219788	1289.912354	1714.025391	1292.484009	0.606361
859.607788	1289.912231	1719.811646	1295.270020	1.246289
859.995850	1290.769409	1724.097778	1287.769287	-0.692344
860.383728	1287.983398	1722.169067	1286.697754	-0.296105
860.771606	1287.126221	1720.454590	1272.553467	-3.362982
861.159424	1287.340698	1736.527710	1275.768066	-2.576350
861.547241	1289.055054	1747.885864	1276.411011	-2.755709
861.934937	1294.412842	1753.457886	1271.696167	-4.948681
862.322632	1283.483154	1743.814087	1275.553833	-1.722526
862.710205	1282.625854	1738.884888	1274.267822	-1.831861
863.097656	1280.268555	1734.384644	1272.339111	-1.746127
863.485107	1282.625854	1735.670288	1267.838745	-3.263942
863.872498	1282.411621	1726.669434	1260.766479	-4.872203
864.259827	1279.625488	1719.168701	1267.410034	-2.779125
864.647156	1285.840454	1718.954590	1269.553223	-3.760494
865.034424	1284.983276	1718.097168	1281.983032	-0.692715
865.421570	1287.554932	1716.382813	1286.269165	-0.299833
865.808655	1281.768677	1711.453491	1286.483521	1.097280
866.195557	1281.982910	1707.810547	1291.198120	2.164070
866.582581	1290.983887	1718.311646	1283.054565	-1.855560
866.969482	1291.626831	1710.810669	1287.983521	-0.869144
867.356323	1291.626831	1715.525391	1287.126221	-1.061719
867.743225	1292.483887	1719.168823	1284.983154	-1.757909
868.129883	1293.769897	1729.455200	1292.055298	-0.393541
868.516602	1304.270752	1742.742310	1293.555542	-2.443764
868.903076	1307.699707	1743.813965	1298.056030	-2.211273
869.289673	1302.556396	1743.385254	1296.341553	-1.409809
869.676147	1300.841919	1742.313721	1291.841064	-2.038829
870.062561	1302.127808	1748.100098	1296.555786	-1.249410
870.448914	1302.127808	1748.100098	1300.841919	-0.288334
870.835266	1292.055420	1745.099976	1304.699341	2.790878
871.221558	1295.484253	1757.744019	1304.270752	1.900771
871.607544	1289.912354	1758.386841	1309.414185	4.162838
871.993713	1291.198120	1763.958862	1308.128418	3.581156
872.379761	1291.412476	1761.601440	1304.699341	2.825856
872.765747	1289.697998	1759.672363	1302.127808	2.644785
873.151672	1281.982910	1762.887207	1300.413452	3.832476
873.537598	1284.768921	1768.030518	1300.199097	3.192924
873.923401	1282.411621	1769.744995	1299.127441	3.430059
874.309204	1283.911743	1775.531250	1295.055664	2.266778
874.694763	1282.625854	1785.603638	1288.197876	1.107807
875.080383	1284.126099	1804.677002	1290.555176	1.235053
875.465942	1275.339478	1825.464844	1284.769043	1.714076
875.851440	1286.697754	1873.683960	1284.983276	-0.292081
876.236938	1280.482788	1934.546875	1296.770142	2.490177
876.622314	1282.197266	2019.841064	1305.556763	3.166772
877.007629	1276.411011	2108.778320	1313.057495	4.402682
877.392761	1283.483154	2218.717773	1320.772461	3.987161
877.777954	1288.840698	2343.230225	1328.487427	3.760159
878.163086	1293.341187	2518.104004	1345.846436	4.286973
878.548218	1293.984131	2740.125977	1372.206055	5.409008
878.933167	1297.412964	3044.656006	1400.708862	5.911936
879.318176	1296.984497	3368.044678	1426.425659	6.249996
879.703003	1297.627319	3657.144287	1451.928101	6.539507
880.087830	1284.768799	3875.737549	1468.858276	7.105044
880.472534	1282.197144	4036.896240	1491.360596	7.592969
880.857239	1276.196533	4137.191406	1506.147949	8.037463
881.241882	1276.625122	4187.982422	1515.362915	8.200223
881.626465	1269.338745	4190.125488	1516.434692	8.459911
882.010986	1267.624390	4144.906738	1520.292114	8.781471
882.395447	1259.480591	4033.896240	1517.720337	9.307898
882.779846	1253.694458	3857.521240	1498.432861	9.399182
883.164063	1250.479736	3592.852295	1471.001465	9.414460
883.548340	1250.265503	3288.322754	1445.498901	9.579388
883.932495	1253.051514	2999.222900	1422.568115	9.707902
884.316650	1257.123413	2758.342041	1403.280518	9.735897
884.700745	1259.480835	2544.463867	1377.349487	9.172779
885.084778	1260.552368	2373.875732	1355.490112	8.527419
885.468750	1263.124146	2239.505615	1338.345581	7.704103
885.852661	1263.981323	2130.851807	1334.916504	8.182904
886.236389	1262.052612	2051.558594	1320.129639	7.356122
886.620117	1266.552856	1989.195313	1314.557495	6.642931
887.003845	1269.124634	1936.261597	1307.271118	5.717939
887.387451	1278.339844	1890.185425	1303.413574	4.098049
887.771057	1283.054565	1858.682373	1292.698364	1.675353
888.154602	1284.983276	1839.609009	1288.197876	0.579598
888.538086	1280.268555	1822.035889	1283.268799	0.553788
888.921326	1282.840210	1810.677734	1278.768433	-0.771407
889.304688	1278.768311	1802.748413	1276.625366	-0.408974
889.687927	1278.125488	1806.605835	1291.841064	2.595286
890.071167	1275.768066	1817.964111	1292.484009	3.083007
890.454285	1274.267944	1837.037476	1303.199341	5.140896
890.837402	1277.482544	1861.682861	1300.199097	3.888487
891.220459	1282.411621	1893.399902	1308.985596	4.349343
891.603271	1272.124878	1939.904663	1311.128662	5.840816
891.986145	1270.624756	1985.980591	1320.129517	6.920299
892.369019	1273.196411	2041.057495	1330.630615	7.479765
892.751770	1279.411255	2101.491943	1330.844971	6.256529
893.134460	1276.625244	2146.710693	1341.345947	7.438431
893.517151	1278.768433	2180.999756	1354.204346	8.361039
893.899658	1277.268188	2199.215820	1336.845581	6.462123
894.282227	1283.483276	2206.502197	1323.987061	4.388186
894.664612	1284.340332	2197.929932	1317.129395	3.589036
895.046997	1287.769287	2177.570801	1314.128906	2.962416
895.429321	1283.483276	2151.425537	1309.199829	2.962934
895.811523	1282.411621	2105.563477	1313.700317	3.801084
896.193726	1285.626099	2059.701904	1309.199829	3.045403
896.575928	1293.126953	1997.981689	1297.198730	0.577676
896.958008	1289.269409	1925.331909	1292.269653	0.471690
897.339905	1293.341309	1870.683716	1283.697388	-1.670399
897.721863	1295.912964	1811.320679	1267.195801	-5.571737
898.103760	1294.627075	1774.674194	1270.624756	-4.999992
898.485535	1288.626465	1747.885864	1278.768311	-2.146533
898.867310	1287.983521	1738.027710	1274.696533	-2.952374
899.249084	1280.268433	1735.027344	1271.481934	-1.932122
899.630676	1282.625854	1743.171021	1271.053223	-2.512811
900.012268	1291.626709	1759.029663	1275.339355	-3.484649
900.393616	1292.912598	1766.101929	1278.554077	-3.034413
900.775085	1291.198120	1787.961060	1283.054443	-1.639349
901.156494	1297.627319	1823.107544	1290.555176	-1.345844
901.537842	1293.769897	1879.041382	1298.055908	0.732312
901.919067	1296.127197	1951.905884	1310.057129	2.124182
902.300293	1303.413696	2003.125122	1310.057129	0.949453
902.681458	1299.770508	2047.058105	1316.057739	2.179513
903.062378	1305.342529	2072.346191	1320.558105	1.983768
903.443359	1308.557007	2079.418213	1325.272949	2.168476
903.824341	1306.413940	2074.489258	1324.844238	2.399543
904.205200	1306.413940	2063.988281	1314.986084	1.131525
904.586060	1303.413574	2046.843384	1316.914795	1.816072
904.966797	1297.412964	2019.626587	1311.557251	1.958463
905.347473	1288.412231	1979.765747	1309.199707	3.006779
905.728027	1290.126587	1918.902710	1292.698242	0.408994
906.108521	1287.340576	1846.466797	1283.697388	-0.651586
906.489075	1280.268433	1790.961304	1286.269043	1.174994
906.869507	1287.555054	1731.812866	1281.125732	-1.447205
907.249878	1279.625610	1688.094238	1274.910889	-1.154243
907.630188	1275.339600	1661.948730	1268.696045	-1.718416
908.010437	1282.411621	1643.089722	1270.624756	-3.267974
908.390625	1281.125854	1632.374512	1272.339111	-2.501574
908.770630	1284.340332	1627.230957	1259.909302	-7.125021
909.150696	1278.553955	1624.016357	1259.909302	-5.397014
909.530640	1284.125854	1628.945435	1257.123413	-7.830890
909.910583	1287.983521	1644.161255	1259.266479	-8.062559
910.290527	1287.126221	1664.734741	1258.194946	-7.661711
910.670288	1293.126831	1696.023560	1256.909058	-8.989345
911.049988	1281.554199	1738.456299	1257.766357	-5.206332
911.429565	1290.983887	1795.033203	1275.339355	-3.103770
911.809204	1287.769287	1855.039063	1287.983521	0.037766
912.188721	1279.411255	1913.116089	1288.412231	1.420374
912.568237	1282.625977	1985.337769	1293.555542	1.555341
912.947632	1272.767700	2085.847900	1305.342407	4.006334
913.327026	1276.196777	2203.287598	1323.130005	5.062419
913.706299	1278.339722	2331.014648	1338.345581	5.700322
914.085510	1274.482300	2427.023682	1354.847168	6.972840
914.464539	1273.196411	2516.604248	1363.633789	7.273348
914.843628	1264.409790	2562.251221	1365.562622	7.793929
915.222717	1275.125122	2577.895752	1363.205200	6.760981
915.601685	1270.624878	2569.966553	1354.204224	6.432438
915.980591	1277.268188	2544.892334	1347.775024	5.562125
916.359436	1281.125732	2508.888916	1343.274658	5.061964
916.738220	1269.338745	2445.454346	1342.203125	6.195342
917.116821	1273.839355	2356.945557	1337.916992	5.916099
917.495483	1269.981689	2246.577881	1319.486694	5.069138
917.874023	1263.552612	2119.922363	1308.128418	5.205205
918.252563	1265.909912	2017.269165	1301.699219	4.763275
918.631042	1265.695557	1914.187622	1293.341309	4.263083
919.009399	1279.197021	1834.680054	1287.554810	1.504598
919.387695	1277.268188	1777.674316	1280.911255	0.728022
919.766052	1272.982056	1726.883545	1270.410278	-0.566594
920.144104	1273.624878	1687.665649	1263.552612	-2.432675
920.522278	1266.552856	1653.805054	1257.980591	-2.213613
920.900269	1265.052856	1621.015991	1250.479980	-4.093928
921.278320	1258.194946	1598.942505	1244.693604	-3.962271
921.656311	1262.052368	1574.511719	1254.551636	-2.400547
922.034180	1265.267090	1552.652344	1250.265625	-5.219984
922.411987	1263.766968	1532.507446	1242.764771	-7.815048
922.789612	1270.624878	1510.434082	1239.121582	-13.136817
923.167297	1263.124146	1496.504028	1232.049316	-13.315127
923.544922	1261.838013	1483.002808	1232.692505	-13.178185
923.922485	1261.195190	1477.430664	1234.406738	-12.388556
924.299988	1256.051880	1465.000854	1240.621704	-7.384662
924.677429	1257.551880	1454.499878	1236.335449	-10.772605
925.054810	1260.980835	1458.571655	1241.050293	-10.086775
925.431946	1264.409790	1452.785400	1241.264648	-12.286697
925.809204	1261.195190	1449.785034	1230.120728	-16.477272
926.186401	1262.909546	1452.571045	1228.406250	-18.192039
926.563477	1258.409180	1441.641479	1223.905762	-18.830423
926.940491	1256.909058	1446.784912	1230.549194	-13.882683
927.317505	1253.480103	1439.712769	1238.478638	-8.055227
927.694397	1260.980957	1439.069824	1238.692993	-12.515079
928.071289	1272.124878	1430.926025	1236.549927	-22.402201
928.447937	1270.838989	1425.996948	1233.549683	-24.033125
928.824707	1271.053223	1428.783081	1241.907593	-18.478195
929.201355	1275.125122	1425.997192	1241.907715	-22.016935
929.577881	1278.339722	1425.782837	1249.408325	-19.622074
929.954407	1278.553955	1420.425293	1250.051270	-20.090517
930.330933	1273.839111	1412.067261	1254.980347	-13.643216
930.707336	1276.625122	1413.781616	1261.195190	-11.249873
931.083496	1273.196289	1401.994629	1256.480347	-12.978383
931.459778	1265.909912	1403.066284	1248.336670	-12.812560
931.835938	1261.195190	1406.495239	1245.122192	-11.061935
932.212158	1253.908813	1411.638550	1249.408325	-2.853291
932.588196	1257.766479	1421.925293	1247.479492	-6.266485
932.964172	1258.837891	1421.925293	1248.551147	-6.307503
933.340149	1258.409302	1430.283325	1248.336792	-5.860403
933.716003	1258.409302	1428.783081	1245.979492	-7.295612
934.091736	1258.623535	1434.997925	1251.551514	-4.009665
934.467468	1257.551880	1440.570068	1252.622925	-2.693151
934.843140	1253.694458	1448.070679	1246.408081	-3.748595
935.218750	1258.194946	1454.285522	1250.694214	-3.825137
935.594299	1264.838379	1452.356689	1257.766235	-3.771442
935.969788	1256.480469	1442.927246	1263.766846	3.908020
936.345276	1257.766357	1444.213135	1261.409424	1.953944
936.720459	1250.265503	1436.283691	1261.838013	6.221171
937.095764	1252.837158	1431.140503	1258.623535	3.245243
937.471008	1246.193604	1424.711304	1260.123535	7.803110
937.846130	1244.693604	1413.353027	1253.908691	5.463726
938.221252	1242.550659	1408.638184	1251.551392	5.419271
938.596252	1246.193848	1403.066284	1251.337036	3.278580
938.971191	1250.908569	1400.494629	1260.123535	6.160311
939.346130	1247.265259	1395.136841	1249.622681	1.594236
939.720886	1241.907715	1388.707764	1249.622681	5.255424
940.095581	1249.622559	1382.492798	1244.479370	-3.870836
940.470337	1253.908691	1371.348877	1250.051270	-3.284584
940.844971	1262.266846	1365.562622	1248.765381	-13.070684
941.219543	1257.552002	1363.633789	1249.622681	-7.474724
941.594055	1260.552246	1357.204590	1243.407715	-17.738350
941.968506	1261.623779	1359.776245	1242.550415	-19.432384
942.342712	1270.624634	1356.776001	1237.835693	-38.059689
942.717041	1268.052856	1352.061279	1229.263550	-46.173115
943.091309	1262.909668	1340.060059	1227.548950	-45.833492
943.465515	1268.052856	1340.274414	1235.692627	-44.806885
943.839600	1278.553833	1344.346191	1232.049438	-70.683578
944.213623	1282.197144	1349.275391	1229.906372	-77.954887
944.587646	1279.196899	1347.346558	1216.190674	-92.452736
944.961426	1276.625244	1343.060425	1217.476563	-89.032166
945.335266	1275.553711	1346.060669	1225.406006	-71.124474
945.709106	1281.339966	1347.560791	1229.477783	-78.317032
946.082825	1277.268311	1343.060425	1235.049805	-64.169556
946.456421	1264.838379	1337.916992	1244.479248	-27.859219
946.830017	1270.196045	1337.702637	1246.622314	-34.920635
947.203613	1271.696167	1341.560181	1244.265015	-39.263638
947.577026	1262.695313	1340.703003	1240.193237	-28.845970
947.950317	1263.338257	1347.132080	1241.479004	-26.086950
948.323669	1262.266724	1350.346802	1238.478638	-27.007339
948.696899	1263.338257	1356.775879	1248.765503	-15.596238
949.070068	1273.839355	1360.419189	1245.979370	-32.178375
949.443237	1278.768433	1364.491089	1231.835083	-54.750229
949.816284	1280.697144	1364.276733	1229.263550	-61.538460
950.189270	1286.269043	1369.420044	1224.977417	-73.711227
950.562073	1294.412842	1370.491577	1222.620117	-94.366348
950.934998	1291.198120	1366.419800	1229.692139	-81.766296
951.307739	1286.697754	1367.919922	1226.691895	-73.878670
951.680481	1290.769531	1364.062378	1226.477539	-87.719330
952.053162	1283.697388	1357.847534	1226.048950	-77.745544
952.425781	1282.411499	1349.489502	1230.977905	-76.677292
952.798279	1276.625366	1338.560059	1227.977661	-78.546776
953.170776	1266.124268	1340.060059	1230.549316	-48.116009
953.543030	1271.481934	1331.059204	1235.478394	-60.431671
953.915405	1265.052734	1326.987427	1236.121216	-46.712944
954.287659	1269.124512	1329.130493	1241.693237	-45.714233
954.659851	1270.410278	1332.988037	1237.192871	-53.081810
955.031982	1269.124512	1330.844849	1232.049438	-60.069462
955.404114	1273.839233	1324.630005	1238.050049	-70.463951
955.776123	1274.910767	1320.558228	1240.836060	-74.647537
956.147888	1274.696533	1319.915283	1236.121216	-85.308235
956.519775	1282.411621	1321.844116	1235.264038	-119.565308
956.891602	1279.411255	1327.416016	1234.835449	-92.857056
957.263306	1278.768433	1329.559082	1232.478271	-91.139137
957.635010	1268.052979	1331.273560	1233.549683	-54.576050
958.006592	1272.124878	1327.844604	1228.620605	-78.076965
958.378174	1260.552246	1322.701294	1221.548584	-62.758263
958.749512	1259.266479	1319.915283	1219.833984	-65.017761
959.120911	1262.695313	1317.772217	1221.119873	-75.486160
959.492310	1261.838257	1322.058472	1221.119751	-67.616013
959.863586	1256.051880	1323.772827	1217.476563	-56.962166
960.234741	1257.980591	1320.558228	1221.977051	-57.534195
960.605896	1243.836304	1319.915283	1227.334717	-21.690073
960.976990	1248.765381	1319.915161	1224.120117	-34.638565
961.347961	1247.693848	1317.986450	1219.834106	-39.633961
961.718811	1248.979736	1312.200317	1219.405396	-46.779610
962.089661	1249.193970	1319.272339	1218.762573	-43.424809
962.460510	1256.909058	1326.558716	1226.048950	-44.307621
962.831299	1256.909058	1335.130981	1229.049316	-35.616283
963.201965	1258.194824	1343.060425	1224.120239	-40.151234
963.572510	1265.695557	1340.488647	1218.548096	-63.037186
963.943054	1267.624390	1345.203247	1221.334106	-59.668682
964.313477	1262.909424	1346.274902	1225.834473	-44.472786
964.683838	1268.267212	1349.060913	1217.905151	-62.334141
965.054199	1267.624390	1354.418579	1214.476440	-61.234455
965.424500	1274.053589	1349.489502	1220.476929	-71.022751
965.794678	1279.411255	1353.989868	1219.190918	-80.747459
966.164795	1279.839966	1350.346802	1216.405029	-89.969910
966.534912	1267.838745	1345.203247	1208.047119	-77.285606
966.904907	1265.267090	1340.488647	1208.046997	-76.068741
967.274780	1263.766846	1341.131592	1211.904663	-67.035934
967.644592	1255.408936	1344.131836	1214.690552	-45.893883
968.014404	1257.337769	1344.989136	1216.833740	-46.210377
968.384155	1270.196045	1341.131592	1212.976074	-80.664734
968.753845	1279.196899	1347.346558	1218.548096	-88.993553
969.123474	1281.125732	1343.488892	1227.334717	-86.254478
969.492981	1280.268555	1351.418335	1227.548950	-74.096649
969.862305	1280.482788	1351.846924	1226.691772	-75.375420
970.231750	1272.553467	1351.846924	1230.549316	-52.973034
970.601135	1280.054199	1352.704224	1237.407104	-58.702106
970.970337	1285.411865	1347.560791	1234.192505	-82.413910
971.339539	1286.697632	1344.989136	1233.763794	-90.808838
971.708740	1291.198120	1342.417480	1226.263184	-126.778107
972.077759	1288.626465	1343.060425	1221.119873	-124.015579
972.446777	1285.197510	1351.204102	1222.619995	-94.804947
972.815613	1273.196167	1348.632324	1224.334473	-64.772247
973.184509	1268.052979	1350.132568	1227.977661	-48.824947
973.553284	1261.195190	1346.060669	1231.406616	-35.100933
973.921997	1260.338013	1357.204590	1235.906982	-25.221321
974.290710	1262.909790	1366.634155	1233.763794	-28.099470
974.659302	1266.981445	1377.135254	1238.693115	-25.680756
975.027771	1261.623901	1388.921997	1242.979126	-14.646547
975.396118	1257.551880	1403.709106	1248.336792	-6.304914
975.764526	1248.550903	1420.210815	1254.551636	3.495710
976.132874	1243.836304	1433.497925	1268.910278	13.220373
976.501160	1239.978760	1454.071289	1268.910278	13.513558
976.869324	1246.193726	1471.858765	1267.838745	9.591659
977.237488	1260.980835	1487.074463	1264.409790	1.516608
977.605530	1263.552612	1496.289795	1263.766846	0.092049
977.973450	1261.195190	1496.503906	1268.481689	3.096570
978.341309	1264.838379	1491.360596	1271.267700	2.838274
978.709167	1263.766846	1484.502808	1263.124023	-0.291218
979.077026	1265.910034	1479.787964	1253.694458	-5.711471
979.444702	1270.410400	1469.072754	1251.337036	-9.600895
979.812378	1280.911499	1455.142700	1251.337036	-16.974264
980.179932	1287.769287	1448.070557	1242.764771	-28.074959
980.547485	1292.269653	1427.497192	1236.978516	-40.887482
980.914795	1292.055420	1407.352417	1238.264404	-46.654308
981.282166	1288.626465	1389.350586	1231.835205	-56.382980
981.649475	1280.482788	1373.706177	1230.120728	-54.022987
982.016785	1277.696777	1363.848145	1222.834229	-63.681576
982.383911	1277.696777	1354.632935	1227.120483	-65.738007
982.751038	1281.554443	1344.346191	1229.263550	-83.276695
983.118103	1280.697144	1328.273315	1230.120605	-106.306450
983.484924	1278.554077	1319.701050	1232.263794	-112.499855
983.851868	1275.553833	1315.414917	1231.620728	-110.215530
984.218689	1279.625732	1302.556519	1226.263184	-232.711380
984.585449	1271.482056	1298.270264	1228.620605	-160.001190
984.952209	1271.267700	1291.198120	1226.048828	-226.883682
985.318787	1263.981201	1284.769043	1230.549194	-160.824814
985.685425	1275.553711	1288.412231	1232.263794	-336.663269
986.051880	1277.268066	1286.697754	1233.549561	-463.626251
986.418213	1276.196533	1290.555176	1231.192261	-313.429840
986.784607	1272.124878	1298.270264	1231.192261	-156.557709
987.150879	1267.410034	1312.200073	1243.621948	-53.110214
987.517090	1270.410522	1318.629395	1244.907837	-52.889427
987.883301	1276.625366	1326.344482	1250.265503	-53.017563
988.249390	1272.339233	1342.846069	1253.265747	-27.051968
988.615417	1283.697388	1358.061890	1251.551270	-43.227772
988.981262	1280.054199	1375.849243	1248.336670	-33.109779
989.347168	1285.197632	1398.137207	1249.622559	-31.499208
989.712952	1288.197876	1422.568237	1253.051392	-26.156425
990.078674	1288.626465	1442.498535	1251.337036	-24.234047
990.444397	1287.769165	1456.857300	1251.979980	-21.165995
990.809998	1277.482422	1466.929688	1244.265015	-17.533854
991.175537	1277.696777	1468.215454	1241.264771	-19.122538
991.540894	1270.839111	1471.215820	1236.549927	-17.112360
991.906311	1264.409790	1467.572510	1234.406982	-14.767871
992.271729	1264.409790	1456.643066	1231.406494	-17.168358
992.636963	1257.337769	1449.570801	1241.693237	-8.138316
993.002136	1260.766602	1427.068726	1244.907837	-9.536117
993.367310	1256.694824	1411.424316	1246.836670	-6.371219
993.732361	1251.551270	1384.635986	1244.050659	-5.635967
994.097351	1251.765625	1364.491089	1242.764771	-7.984757
994.462219	1251.337158	1352.704224	1241.264771	-9.936548
994.827026	1266.552856	1334.702393	1247.479614	-27.987339
995.191833	1270.410278	1327.201660	1249.837036	-36.225994
995.556580	1280.054199	1321.629761	1251.122925	-69.587212
995.921204	1282.625854	1312.414551	1247.908203	-116.546394
996.285828	1279.839722	1307.699707	1248.336792	-113.075905
996.650391	1284.554565	1297.627441	1242.550537	-321.306702
997.014648	1291.841064	1309.414185	1245.122192	-265.854156
997.379028	1308.985596	1319.915283	1262.909668	-421.566742
997.743408	1310.700073	1330.844849	1267.624390	-213.830551
998.107605	1315.200562	1328.916138	1265.267090	-364.063965
998.471802	1322.058350	1325.701538	1271.053345	-1400.010010
998.835938	1315.843506	1325.915894	1267.624512	-478.724579
999.199951	1321.844116	1326.987427	1261.409546	-1175.013062
999.563904	1314.129028	1325.487305	1250.694214	-558.489807
999.927673	1314.343262	1332.130859	1245.765137	-385.539001
1000.291565	1319.915161	1330.416382	1243.836304	-724.476318
1000.655396	1312.843262	1330.202026	1241.479004	-411.113678
1001.019043	1301.913330	1321.415405	1238.907227	-323.073853
1001.382629	1281.125732	1302.556396	1218.548096	-292.000458
1001.746216	1270.624634	1291.626831	1207.189819	-302.038940
1002.109741	1271.696167	1291.412354	1211.261719	-306.522003
1002.473022	1265.695557	1291.841064	1210.404419	-211.474716
1002.836365	1265.052612	1299.556152	1217.691040	-137.265839
1003.199646	1266.124146	1300.841919	1218.119629	-138.270721
1003.562866	1273.624878	1299.984619	1230.120728	-165.040131
1003.925964	1268.910156	1297.841675	1234.835571	-117.776688
1004.289124	1271.696167	1300.413208	1231.620972	-139.551971
1004.652100	1278.553955	1301.270630	1227.548950	-224.526718
1005.015076	1278.339722	1303.413574	1233.120972	-180.342255
1005.377747	1277.911011	1306.199585	1237.835815	-141.665665
1005.740662	1286.697754	1308.771240	1238.692993	-217.477020
1006.103333	1276.196655	1308.557007	1240.836060	-109.271355
1006.466003	1275.553833	1303.413696	1239.121582	-130.769669
1006.828552	1269.124634	1303.413696	1240.835938	-82.500641
1007.191101	1261.623779	1297.198730	1245.979370	-43.975910
1007.553528	1257.337646	1301.699219	1243.193359	-31.884098
1007.915771	1257.766235	1303.199341	1244.264893	-29.716970
1008.278137	1251.979980	1298.055908	1250.479858	-3.255761
1008.640442	1246.193726	1302.556396	1256.051880	17.490574
1009.002563	1250.908447	1304.056519	1250.051147	-1.613040
1009.364624	1250.694092	1298.484619	1242.121948	-17.936909
1009.726685	1244.479370	1298.913208	1240.407471	-7.480456
1010.088684	1255.194580	1301.056274	1241.050293	-30.841179
1010.450439	1247.050903	1300.842041	1236.978394	-18.725222
1010.812256	1258.409058	1294.412842	1227.763306	-85.118141
1011.174011	1262.266724	1298.056030	1227.120361	-98.203529
1011.535706	1264.195435	1292.055420	1223.477173	-146.153198
1011.897400	1266.338623	1297.412964	1223.691528	-137.242157
1012.258911	1263.766846	1304.485107	1227.549072	-88.947250
1012.620361	1264.195435	1300.841919	1227.548950	-100.000000
1012.981812	1253.480103	1298.698853	1223.691406	-65.876869
1013.343079	1254.551636	1305.770874	1221.334106	-64.853615
1013.704285	1256.480347	1303.628052	1218.119507	-81.363113
1014.065430	1249.194092	1296.555786	1213.190430	-76.018524
1014.426575	1253.694458	1296.555786	1216.619385	-86.500053
1014.787720	1251.979980	1298.913208	1220.048340	-68.036316
1015.148743	1248.551025	1301.270630	1214.047729	-65.446800
1015.509644	1247.050903	1301.699219	1205.261230	-76.470192
1015.870361	1252.837158	1297.198730	1203.760986	-110.627663
1016.231140	1258.623535	1292.912598	1197.974731	-176.875076
1016.591919	1259.909302	1289.269531	1200.117798	-203.647949
1016.952515	1267.195801	1286.483276	1205.046753	-322.224884
1017.313049	1269.553223	1282.197266	1212.547485	-450.850555
1017.673584	1273.839355	1280.911377	1217.690918	-793.951721
1018.034058	1278.768433	1289.269409	1224.334473	-518.370483
1018.394348	1282.197388	1298.484497	1214.905029	-413.163300
1018.754639	1284.769043	1293.126953	1214.047852	-846.158813
1019.114868	1285.840576	1283.054443	1215.333618	2530.638916
1019.475037	1284.554688	1285.411865	1220.262817	-7500.413086
1019.835022	1277.053955	1280.268555	1218.119629	-1833.333374
1020.195129	1274.053589	1285.197510	1216.619507	-515.384888
1020.555054	1275.339478	1286.269043	1205.689819	-637.259155
1020.914917	1281.125732	1287.126343	1200.974854	-1335.712158
1021.274536	1285.626343	1290.983765	1200.546387	-1588.076416
1021.634338	1289.269531	1293.341187	1200.974976	-2168.517578
1021.993958	1286.697754	1284.125977	1196.260254	3516.536865
1022.353577	1287.126465	1270.196045	1200.974976	508.856201
1022.713135	1285.411865	1271.267578	1196.688965	627.270203
1023.072632	1282.625854	1273.410645	1190.902710	995.345154
1023.431946	1274.053467	1268.052856	1189.616821	1407.134277
1023.791260	1276.839600	1273.624878	1185.116333	2853.225830
1024.150391	1269.553101	1265.266968	1187.902222	1905.001099
1024.509644	1265.909790	1265.266846	1194.117310	11166.205078
1024.868652	1257.337524	1264.838379	1196.688965	-808.555359
1025.227661	1247.693848	1267.838745	1192.617065	-273.403137
1025.586670	1248.765503	1267.195801	1187.473755	-332.559723
1025.945557	1253.908813	1277.482544	1189.616699	-272.727783
1026.304443	1255.408936	1282.840210	1196.903198	-213.281143
1026.663086	1256.909058	1287.769287	1203.118042	-174.305298
1027.021729	1259.480835	1293.126953	1206.546997	-157.325241
1027.380371	1272.767700	1296.984497	1215.547852	-236.281662
1027.738892	1276.625244	1287.983521	1219.191040	-505.659515
1028.097290	1276.839600	1294.841309	1223.477173	-296.429779
1028.455688	1277.482422	1296.984375	1234.621216	-219.779037
1028.814087	1285.197388	1304.913696	1239.121582	-233.693878
1029.172241	1289.697998	1298.056030	1241.264526	-579.484131
1029.530518	1294.841431	1296.555908	1252.194336	-2487.468750
1029.888550	1290.769653	1290.555176	1250.479736	18785.144531
1030.246582	1292.912720	1290.555176	1242.979248	2118.029297
1030.604614	1287.340698	1291.198120	1241.907593	-1177.810181
1030.962524	1286.483521	1287.340576	1238.907349	-5551.118164
1031.320313	1277.053955	1281.125854	1245.122314	-784.195251
1031.678101	1272.767700	1277.053955	1241.693359	-724.976501
1032.035645	1278.768433	1276.411011	1241.050415	1599.968872
1032.393311	1281.125610	1267.838745	1231.406494	374.197479
1032.750977	1277.482422	1265.695679	1231.192261	392.730713
1033.108398	1278.339844	1273.196411	1239.764526	749.991699
1033.465820	1265.481323	1267.838867	1235.264038	-1281.727295
1033.823120	1265.910034	1261.409668	1232.263794	747.633362
1034.180298	1262.052612	1261.195313	1231.406494	3574.725830
1034.537476	1262.052612	1261.838257	1227.120483	16296.355469
1034.894653	1260.338013	1267.410034	1232.906738	-387.884491
1035.251709	1262.052368	1276.411011	1217.690918	-308.952942
1035.608643	1257.337524	1277.696899	1220.477051	-181.049149
1035.965576	1277.696777	1272.982056	1173.972290	2200.012939
1036.322388	1251.765747	1336.631226	1176.329712	-88.888954
1036.679077	1237.621460	1313.057373	1223.477173	-18.750071
1037.035889	1247.050903	1313.057373	1162.185425	-128.571457
1037.392456	1232.906738	1206.975586	1188.116577	172.727234
>>>>>End Processed Spectral Data<<<<<
