# Supplementary material for: Avian learning favors colorful, not bright, signals
Source: PLoS One. 2018 Mar 22;13(3):e0194279. doi: 10.1371/journal.pone.0194279 (PMC5864004; doi:10.1371/journal.pone.0194279)
Supplement: S1 Text — (ZIP) [file pone.0194279.s001.zip › OrangeBlackCenter3.txt]

Jaz Data File
++++++++++++++++++++++++++++++++++++
Date: Wed May 31 03:36:47 2017
User: jaz
Dark Spectrum Present: Yes
Reference Spectrum Present: Yes
Processed Spectrum Present: Yes
Spectrometers: JAZA3305
Integration Time (usec): 450000 (JAZA3305)
Spectra Averaged: 1 (JAZA3305)
Boxcar Smoothing: 5 (JAZA3305)
Correct for Electrical Dark: No (JAZA3305)
Strobe/Lamp Enabled: Yes (JAZA3305)
Correct for Detector Non-linearity: No (JAZA3305)
Correct for Stray Light: No (JAZA3305)
Number of Pixels in Processed Spectrum: 2048
>>>>>Begin Processed Spectral Data<<<<<
W	D	R	S	P
189.090729	0.000000	0.000000	0.000000	0.000000
189.548096	0.000000	0.000000	0.000000	0.000000
190.005432	1251.765747	1270.624634	1148.041260	-550.003235
190.462753	1308.342651	1261.195190	1185.759277	259.999939
190.920044	0.000000	0.000000	0.000000	0.000000
191.377304	1046.674072	1056.317871	997.383728	-511.109222
191.834534	1166.042969	1178.901367	1112.037842	-419.998871
192.291718	1287.769165	1296.984375	1223.477417	-697.669922
192.748886	1294.198364	1302.127686	1237.192871	-718.920227
193.206039	1292.055420	1305.556519	1242.550537	-366.673004
193.663162	1289.912231	1307.485474	1248.551147	-235.363983
194.120255	1295.698608	1314.129028	1252.408569	-234.883621
194.577316	1300.841919	1314.557495	1258.409302	-309.375397
195.034348	1306.413940	1309.199951	1262.052490	-1592.292847
195.491364	1306.413940	1310.914307	1254.551758	-1152.399170
195.948349	1316.700684	1299.770386	1255.194580	363.290131
196.405304	1320.343750	1294.626953	1263.552612	220.832855
196.862228	1317.557861	1290.340820	1263.123901	199.999557
197.319122	1311.557373	1291.626831	1261.838135	249.462555
197.775986	1307.699951	1284.769043	1259.695190	209.345215
198.232819	1305.771118	1288.197876	1258.194946	270.730743
198.689636	1320.129639	1296.555786	1257.552002	265.453583
199.146423	1320.772583	1314.343262	1262.266724	909.984985
199.603180	1320.558350	1314.343262	1262.052368	941.354065
200.059921	1321.843994	1316.057617	1256.480347	1129.612671
200.516617	1332.559448	1320.772461	1259.694946	618.177490
200.973297	1322.487061	1342.203125	1259.480713	-319.568573
201.429932	1321.843994	1349.703857	1257.551880	-230.769669
201.886551	1322.701294	1354.204224	1255.837524	-212.246201
202.343140	1320.558105	1356.775879	1254.122925	-183.432541
202.799713	1318.415161	1367.705566	1248.979614	-140.870316
203.256241	1324.415649	1371.348877	1247.050903	-164.840027
203.712753	1316.057739	1377.778076	1245.336426	-114.583488
204.169220	1312.414551	1361.490845	1239.121582	-149.344955
204.625671	1311.985840	1372.420410	1238.907349	-120.921669
205.082092	1307.271118	1378.421021	1245.765137	-86.445633
205.538483	1296.127319	1379.706909	1236.978516	-70.769432
205.994843	1301.699219	1377.992554	1233.121094	-89.887436
206.451187	1299.984863	1378.421021	1227.549072	-92.349998
206.907486	1298.484619	1382.921387	1234.406982	-75.888313
207.363770	1299.341797	1385.921753	1237.192871	-71.782120
207.820023	1299.984741	1390.207886	1237.407227	-69.358604
208.276260	1287.340698	1395.994019	1244.265137	-39.644955
208.732452	1287.554810	1389.779297	1250.694336	-36.058361
209.188599	1282.839966	1404.566284	1246.408203	-29.929241
209.644760	1279.411255	1411.638550	1249.408325	-22.690420
210.100845	1270.624756	1415.495972	1242.550537	-19.378742
210.556931	1272.339355	1428.997314	1243.621948	-18.331280
211.012985	1271.053467	1440.569946	1249.408203	-12.768826
211.469009	1267.838745	1460.286133	1253.265747	-7.572458
211.925003	1269.767456	1471.430176	1247.908203	-10.839511
212.380966	1266.767212	1486.860229	1253.908691	-5.842312
212.836914	1269.553223	1498.004272	1252.194214	-7.598568
213.292816	1282.625854	1509.362427	1253.694336	-12.759970
213.748703	1288.412109	1529.935913	1242.979004	-18.811026
214.204559	1290.555176	1545.365967	1249.622559	-16.063927
214.660385	1290.769531	1560.581909	1251.979980	-14.376491
215.116165	1293.984009	1574.726074	1252.622925	-14.732770
215.571960	1291.198120	1595.728149	1255.623169	-11.681919
216.027664	1286.269165	1618.658936	1261.195190	-7.543546
216.483383	1280.911499	1635.589111	1266.981567	-3.927491
216.939056	1273.625122	1659.162964	1270.624756	-0.778229
217.394730	1279.625610	1682.522217	1262.266724	-4.308521
217.850342	1276.839600	1714.025269	1267.624268	-2.107876
218.305939	1267.838623	1759.458496	1262.695313	-1.046197
218.761505	1264.195435	1791.818848	1269.553223	1.015457
219.217041	1259.909302	1841.752075	1265.481323	0.957651
219.672546	1267.838745	1889.756958	1259.909302	-1.274998
220.128036	1273.625000	1951.048462	1264.195435	-1.391975
220.583496	1269.124634	2015.340576	1265.481323	-0.488238
221.038895	1263.552612	2081.132813	1266.981445	0.419388
221.494308	1272.767822	2187.857666	1269.124512	-0.398137
221.949646	1277.911255	2297.796875	1270.410278	-0.735472
222.404984	1271.267700	2439.453613	1284.125977	1.100705
222.860291	1275.339478	2606.184326	1299.341675	1.803531
223.315567	1275.982422	2790.488281	1321.415283	2.999847
223.770813	1271.053345	3010.795410	1349.489502	4.508493
224.226044	1268.481567	3271.392334	1378.849487	5.510376
224.681229	1258.194946	3582.780273	1413.567261	6.683872
225.136383	1254.551636	3941.743652	1442.284302	6.986202
225.591522	1256.480469	4321.280762	1485.788574	7.481992
226.046616	1261.623779	4667.601074	1516.648804	7.487573
226.501694	1256.266113	4915.125488	1533.579224	7.579223
226.956726	1256.694824	5106.287109	1557.581543	7.816067
227.411743	1254.122925	5230.370605	1571.725464	7.987494
227.866714	1253.051514	5306.020508	1574.725830	7.936758
228.321671	1264.624146	5333.023438	1580.726563	7.769700
228.776611	1262.052490	5300.448730	1570.011230	7.625768
229.231506	1264.838379	5194.366699	1563.153442	7.591625
229.686371	1271.482056	5045.423828	1555.438354	7.524130
230.141220	1271.696289	4857.048340	1546.651855	7.668858
230.596024	1279.196899	4634.812012	1526.935547	7.382809
231.050797	1287.340576	4440.435547	1509.362427	7.041394
231.505554	1292.483887	4303.708008	1505.719238	7.081351
231.960281	1291.840942	4211.770508	1496.289795	7.001842
232.414963	1304.913818	4162.051270	1497.146973	6.728173
232.869614	1297.412964	4128.405273	1491.574951	6.858443
233.324265	1286.697754	4111.046387	1487.288940	7.102211
233.778839	1289.697998	4133.548828	1491.789429	7.106260
234.233414	1289.483643	4180.267578	1486.645996	6.820377
234.687973	1283.697388	4231.486328	1475.716309	6.513998
235.142487	1283.054565	4294.706543	1479.145142	6.511064
235.596954	1279.839966	4371.857910	1479.145142	6.445796
236.051422	1270.410400	4479.868164	1486.002930	6.717413
236.505859	1269.124512	4605.023438	1496.718262	6.822561
236.960251	1265.481323	4818.258301	1502.718872	6.677525
237.414612	1254.551758	5052.495605	1512.362793	6.788174
237.868942	1258.409180	5339.238770	1538.293823	6.858523
238.323257	1256.051880	5690.916016	1560.796021	6.871555
238.777512	1260.980957	6078.167480	1584.798462	6.722129
239.231781	1266.124268	6464.349609	1611.800903	6.649897
239.685974	1261.838257	6808.525391	1633.446045	6.699635
240.140167	1262.695435	7112.412109	1646.518677	6.561399
240.594330	1257.123413	7349.650391	1669.663696	6.771251
241.048462	1263.766846	7572.742676	1697.094971	6.868439
241.502563	1264.838379	7810.193848	1707.810425	6.767731
241.956619	1266.552856	8045.074707	1737.384888	6.945940
242.410660	1269.981812	8309.530273	1766.101929	7.047613
242.864670	1269.553223	8648.348633	1783.246460	6.961749
243.318649	1279.411255	8984.166992	1803.819946	6.806299
243.772583	1270.196045	9299.841797	1830.179688	6.973952
244.226517	1265.266968	9541.793945	1846.895630	7.027448
244.680389	1272.553467	9697.380859	1858.682373	6.957162
245.134247	1275.125122	9742.813477	1861.468262	6.924477
245.588074	1272.767700	9791.675781	1855.682007	6.842594
246.041870	1265.481323	9761.671875	1841.537842	6.780174
246.495636	1263.552612	9649.803711	1834.465698	6.807727
246.949387	1265.267090	9441.069336	1813.463623	6.705110
247.403091	1265.695679	9187.757813	1790.318481	6.622301
247.856766	1265.267090	8834.366211	1771.245239	6.684787
248.310410	1262.266724	8440.470703	1734.384399	6.577100
248.764023	1272.124878	8032.645508	1699.452637	6.320930
249.217606	1273.410645	7648.822266	1673.735596	6.279202
249.671158	1274.482300	7342.578125	1652.733521	6.233442
250.124695	1276.411011	7110.054688	1643.303955	6.289259
250.578171	1279.411255	6918.250000	1632.160156	6.255701
251.031662	1282.411621	6817.097168	1620.373047	6.106245
251.485077	1282.411621	6783.665527	1612.658203	6.003115
251.938477	1287.554810	6803.382324	1610.729248	5.859038
252.391861	1289.483643	6858.887695	1610.943726	5.771894
252.845200	1299.127441	6933.251465	1612.444092	5.561053
253.298508	1301.056396	7050.477051	1628.302612	5.691812
253.751801	1292.484009	7218.065918	1639.232300	5.851717
254.205048	1297.413208	7484.448730	1652.947754	5.746444
254.658279	1289.483765	7849.413574	1673.092651	5.847759
255.111465	1286.483521	8350.890625	1689.380005	5.703189
255.564621	1293.555542	8982.453125	1720.240234	5.549361
256.017761	1293.769897	9682.592773	1765.244629	5.620273
256.470825	1294.841309	10383.589844	1805.319946	5.616600
256.923950	1286.054810	10974.434570	1835.537231	5.671562
257.376953	1289.269409	11368.972656	1856.110840	5.623592
257.829987	1282.840210	11574.493164	1868.754639	5.693103
258.282928	1274.267944	11629.569336	1868.326172	5.736754
258.735870	1282.411499	11591.209961	1856.753784	5.571379
259.188812	1282.625854	11469.697266	1851.610229	5.585358
259.641693	1282.411621	11301.038086	1841.109375	5.576590
260.094543	1280.268433	11010.866211	1830.394043	5.653564
260.547333	1273.196411	10608.612305	1807.034668	5.718420
261.000183	1269.767456	10086.990234	1770.602295	5.680188
261.452911	1272.124756	9579.082031	1745.314087	5.696301
261.905640	1272.339111	9195.473633	1728.598145	5.758567
262.358337	1265.267090	8989.524414	1715.525513	5.829148
262.811035	1262.052368	8947.949219	1711.025269	5.841516
263.263641	1266.338623	9022.743164	1716.168335	5.799462
263.716217	1263.123901	9159.255859	1729.455200	5.905819
264.168823	1258.194946	9306.913086	1734.384644	5.916342
264.621368	1261.838257	9457.141602	1738.670654	5.818361
265.073883	1259.695190	9647.446289	1747.671509	5.817725
265.526367	1260.980835	9827.678711	1760.101074	5.826285
265.978821	1266.124146	10056.344727	1772.959473	5.765900
266.431244	1259.052124	10297.439453	1781.531738	5.780673
266.883636	1262.909668	10541.320313	1792.033081	5.702738
267.335999	1262.695313	10825.491211	1812.820679	5.752767
267.788330	1261.623779	11114.375977	1830.822632	5.777054
268.240601	1266.767090	11376.259766	1844.323853	5.713015
268.692871	1263.766846	11552.205078	1848.181519	5.680305
269.145081	1257.337646	11708.220703	1855.039185	5.719149
269.597351	1257.980591	11803.586914	1867.683472	5.781582
270.049500	1253.908691	11882.666016	1876.041382	5.853296
270.501587	1256.051880	11923.170898	1887.399658	5.918634
270.953735	1250.908447	11929.170898	1889.542603	5.980693
271.405823	1253.051636	11908.811523	1890.828491	5.985278
271.857849	1257.980591	11825.874023	1898.114868	6.057350
272.309875	1268.053101	11698.577148	1885.470825	5.919335
272.761871	1274.910767	11565.278320	1871.755127	5.800030
273.213806	1265.695679	11439.908203	1864.468750	5.885203
273.665741	1267.838745	11372.402344	1862.111328	5.881230
274.117615	1274.268066	11292.250977	1849.895752	5.745944
274.569489	1275.982422	11252.603516	1848.395630	5.737546
275.021271	1285.626343	11245.532227	1844.966797	5.615921
275.473083	1281.554565	11295.250977	1836.394409	5.540810
275.924835	1284.769043	11362.542969	1847.324097	5.582136
276.376587	1286.269165	11464.553711	1852.038940	5.558597
276.828308	1278.768433	11625.927734	1848.824097	5.509296
277.279938	1269.338989	11748.939453	1854.396118	5.582819
277.731598	1262.695313	11939.671875	1866.397339	5.654242
278.183197	1260.766479	12147.121094	1878.612915	5.675421
278.634796	1262.695190	12351.784180	1887.185059	5.631571
279.086304	1261.409424	12583.449219	1909.044556	5.720128
279.537842	1253.694458	12800.969727	1917.402466	5.747746
279.989288	1251.337036	12962.342773	1928.332153	5.780845
280.440765	1253.908691	13134.431641	1938.404419	5.761495
280.892151	1253.265869	13310.805664	1949.119873	5.771111
281.343567	1249.193970	13479.037109	1962.192627	5.829990
281.794891	1252.622925	13612.764648	1970.550415	5.808408
282.246216	1251.551270	13735.991211	1970.979004	5.762595
282.697510	1248.979614	13818.712891	1978.479980	5.803627
283.148773	1254.122925	13827.928711	1973.122314	5.718232
283.599976	1253.694458	13782.281250	1974.193726	5.750842
284.051178	1251.122681	13739.420898	1971.193359	5.765964
284.502350	1254.123047	13662.697266	1972.264893	5.787465
284.953461	1256.480347	13636.125000	1976.979736	5.820033
285.404602	1261.623779	13611.265625	1968.836060	5.726582
285.855621	1262.481201	13601.191406	1966.692993	5.707337
286.306671	1265.910156	13554.687500	1965.407104	5.692161
286.757660	1263.552612	13543.756836	1962.621094	5.692646
287.208618	1263.981201	13573.975586	1964.764404	5.692799
287.659546	1265.481445	13503.038086	1969.693237	5.754513
288.110504	1270.410522	13444.961914	1971.621948	5.759649
288.561340	1275.982422	13418.600586	1978.265625	5.783623
289.012207	1279.197144	13411.530273	1975.908203	5.742598
289.463013	1280.482910	13495.109375	1983.623169	5.756543
289.913757	1274.696533	13604.619141	1975.693848	5.685334
290.364532	1273.410645	13756.134766	1998.196045	5.806308
290.815216	1269.124512	13900.579102	1998.624634	5.775266
291.265900	1266.552734	14031.090820	2001.196411	5.755349
291.716553	1263.123901	14131.172852	2008.482910	5.792324
292.167206	1271.910522	14205.965820	2021.984253	5.799215
292.617767	1281.768677	14340.549805	2018.983887	5.645360
293.068298	1278.339844	14535.355469	2033.771118	5.698351
293.518829	1278.554199	14741.733398	2044.057739	5.685905
293.969299	1282.840332	14904.391602	2056.487549	5.679583
294.419769	1286.054810	14956.896484	2054.773193	5.623051
294.870209	1285.626221	14911.035156	2056.487549	5.657528
295.320587	1280.482788	14699.728516	2039.343018	5.655014
295.770935	1285.411865	14469.777344	2030.556519	5.651730
296.221252	1282.840210	14212.822266	2017.483643	5.681705
296.671539	1286.269043	13908.508789	2000.339111	5.657237
297.121796	1279.197021	13571.832031	1985.337769	5.744421
297.572021	1271.267578	13237.728516	1972.050781	5.856228
298.022217	1268.267334	12856.688477	1955.334839	5.928914
298.472382	1256.694824	12488.725586	1934.975464	6.038806
298.922485	1254.337402	12113.687500	1912.473145	6.060545
299.372589	1249.837036	11781.512695	1894.685669	6.122944
299.822693	1253.908691	11504.842773	1878.827271	6.096211
300.272705	1251.551270	11327.182617	1865.540283	6.093802
300.722687	1249.837036	11140.735352	1857.825317	6.146947
301.172668	1255.837524	10969.290039	1850.753052	6.124656
301.622559	1259.909302	10835.992188	1846.252441	6.122995
302.072510	1262.052490	10742.125977	1838.323364	6.078760
302.522339	1266.552856	10645.259766	1834.680176	6.057630
302.972198	1272.553589	10575.180664	1821.607300	5.902136
303.421997	1272.339233	10513.246094	1811.749146	5.837196
303.871735	1264.838379	10480.457031	1813.249268	5.950885
304.321503	1270.410400	10506.816406	1821.821533	5.969975
304.771210	1269.981689	10553.535156	1829.536743	6.027380
305.220856	1273.196289	10610.969727	1837.466064	6.042873
305.670471	1270.196045	10655.116211	1835.322998	6.021649
306.120117	1270.410278	10728.409180	1833.822754	5.956995
306.569702	1270.838867	10780.700195	1836.823120	5.951551
307.019226	1266.981323	10831.491211	1828.250854	5.868252
307.468719	1266.338501	10875.852539	1822.464478	5.787244
307.918213	1266.124268	10909.071289	1818.607056	5.729398
308.367645	1270.196045	10906.928711	1822.250366	5.728646
308.817047	1276.839722	10917.428711	1817.964111	5.612981
309.266388	1268.481567	10864.923828	1808.748901	5.629871
309.715790	1263.766968	10778.344727	1793.961670	5.572446
310.165070	1260.766479	10685.977539	1788.604004	5.600273
310.614319	1261.409424	10605.613281	1792.675903	5.685519
311.063568	1260.766479	10547.320313	1792.247314	5.723123
311.512817	1257.552002	10490.100586	1789.032715	5.756598
311.961945	1268.267212	10402.663086	1788.604004	5.696455
312.411072	1272.982056	10247.290039	1784.317871	5.697774
312.860199	1265.267090	10103.705078	1778.745972	5.809611
313.309265	1263.123901	9957.333984	1764.173096	5.763021
313.758331	1262.909668	9824.035156	1761.172974	5.820068
314.207336	1268.910278	9713.881836	1751.314575	5.712326
314.656311	1278.339722	9646.803711	1754.529297	5.690287
315.105225	1281.554321	9563.652344	1750.457520	5.661648
315.554138	1278.125488	9495.931641	1735.884644	5.570333
316.003021	1271.481812	9423.711914	1722.812012	5.536279
316.451874	1265.695557	9373.133789	1712.310913	5.508711
316.900665	1259.694946	9348.703125	1710.382080	5.571599
317.349426	1256.909058	9367.562500	1705.453125	5.530307
317.798187	1263.338257	9411.280273	1720.883179	5.615466
318.246918	1263.981079	9515.648438	1725.383667	5.591629
318.695557	1257.551880	9623.444336	1726.669434	5.607502
319.144196	1259.052002	9771.315430	1740.384888	5.654582
319.592834	1251.980103	9936.974609	1748.314331	5.714848
320.041382	1256.480591	10131.565430	1752.171997	5.585202
320.489899	1258.837891	10338.158203	1761.172974	5.532739
320.938416	1256.266113	10488.386719	1773.388306	5.601337
321.386932	1259.695190	10611.183594	1780.031982	5.564214
321.835327	1254.337402	10697.764648	1782.389160	5.591738
322.283722	1254.766113	10795.916016	1794.390503	5.655758
322.732117	1244.907959	10844.779297	1780.460449	5.578747
323.180450	1247.265381	10867.280273	1780.460449	5.542560
323.628754	1251.980103	10861.066406	1776.602783	5.459652
324.077026	1248.765381	10795.488281	1768.030518	5.439198
324.525238	1245.550781	10691.334961	1758.601074	5.431527
324.973480	1243.407837	10550.320313	1754.958130	5.496456
325.421600	1251.122803	10365.160156	1748.528809	5.457582
325.869751	1261.838257	10253.291016	1744.457031	5.367528
326.317871	1259.266479	10158.997070	1738.670654	5.386727
326.765930	1263.552612	10077.347656	1736.099121	5.361442
327.213959	1258.837891	10035.342773	1723.669067	5.296313
327.661957	1271.053223	10008.768555	1722.383179	5.165309
328.109924	1273.625122	9987.980469	1733.741699	5.279984
328.557831	1276.411011	9980.694336	1735.884644	5.278708
329.005737	1284.340210	10028.697266	1731.598389	5.114820
329.453613	1291.412354	10069.844727	1735.884766	5.063232
329.901459	1289.483643	10139.065430	1738.242065	5.070956
330.349213	1284.125977	10205.714844	1740.813721	5.118906
330.796967	1281.982910	10238.503906	1741.456665	5.130047
331.244720	1286.054810	10270.222656	1744.885498	5.107103
331.692413	1291.412476	10315.655273	1740.599487	4.977559
332.140045	1295.270020	10327.440430	1741.671021	4.942345
332.587677	1285.411865	10347.584961	1741.242188	5.030034
333.035309	1286.269043	10327.227539	1728.169556	4.887762
333.482819	1280.268555	10334.514648	1725.597778	4.918457
333.930328	1280.268555	10295.509766	1728.383911	4.970642
334.377838	1281.982910	10268.293945	1719.382935	4.867404
334.825317	1277.911133	10212.359375	1721.097656	4.960424
335.272705	1273.196411	10186.857422	1719.597534	5.008056
335.720062	1272.982056	10171.856445	1718.311401	5.004333
336.167450	1273.625000	10131.566406	1712.953857	4.959717
336.614777	1268.696045	10099.847656	1716.596924	5.071829
337.062012	1266.767090	10111.634766	1711.667969	5.030046
337.509277	1273.839355	10125.779297	1718.954590	5.028449
337.956482	1268.695801	10178.712891	1722.597656	5.094287
338.403687	1273.410645	10217.288086	1730.741089	5.113336
338.850800	1271.053345	10280.508789	1738.027710	5.183159
339.297913	1272.553589	10344.372070	1756.458130	5.334152
339.745026	1284.768921	10427.737305	1751.314575	5.102781
340.192047	1291.841064	10524.604492	1760.744141	5.078686
340.639038	1295.484253	10627.257813	1758.172363	4.958201
341.086029	1295.055664	10741.483398	1773.816895	5.068172
341.532959	1288.626465	10878.425781	1768.459351	5.003576
341.979828	1293.341187	10959.218750	1787.961060	5.117175
342.426727	1293.984131	11043.441406	1785.175293	5.038139
342.873535	1297.841675	11082.874023	1783.460815	4.962877
343.320343	1292.912598	11084.802734	1781.531982	4.990041
343.767059	1290.983887	11080.301758	1769.744995	4.890648
344.213806	1286.697754	11045.155273	1757.958130	4.829251
344.660522	1279.411255	11000.792969	1760.529785	4.949076
345.107178	1283.054565	10934.144531	1747.242676	4.809696
345.553772	1283.483032	10864.065430	1746.814087	4.836147
346.000366	1286.269165	10817.990234	1731.169800	4.667580
346.446960	1287.769287	10769.342773	1739.528076	4.764597
346.893463	1281.125854	10745.341797	1734.812988	4.793711
347.339905	1286.697754	10720.695313	1739.527832	4.799981
347.786377	1286.269043	10733.982422	1741.028076	4.813430
348.232788	1293.126953	10791.416016	1748.528809	4.794567
348.679169	1286.054688	10873.709961	1756.243774	4.904109
349.125519	1286.269043	11008.722656	1750.671875	4.776601
349.571838	1291.412476	11180.167969	1750.886230	4.646426
350.018097	1280.697021	11368.330078	1767.387817	4.824628
350.464325	1276.411011	11587.351563	1776.603027	4.851080
350.910553	1274.053711	11819.660156	1782.174927	4.818321
351.356720	1272.124878	12056.468750	1788.818359	4.791144
351.802856	1270.838989	12317.066406	1793.961792	4.735760
352.248932	1260.338013	12579.592773	1805.534424	4.816540
352.695007	1260.337891	12846.188477	1823.321899	4.859238
353.141052	1269.981689	13204.081055	1825.893433	4.658179
353.587036	1275.339355	13568.402344	1838.966064	4.584917
354.032990	1274.267822	13951.369141	1860.825439	4.626906
354.478912	1272.982056	14320.406250	1879.255859	4.646694
354.924774	1276.411011	14637.578125	1883.113403	4.540789
355.370605	1275.339355	14875.244141	1903.043823	4.615507
355.816467	1279.197021	15141.200195	1920.188599	4.624091
356.262238	1287.126221	15370.079102	1940.118774	4.636759
356.708008	1292.698364	15618.675781	1960.478027	4.661320
357.153656	1296.555786	15884.417969	1967.764404	4.601144
357.599365	1292.912598	16188.087891	1980.622925	4.617001
358.045013	1284.125977	16426.826172	2005.053955	4.760894
358.490631	1283.054565	16665.136719	2024.555786	4.820552
358.936157	1284.983276	16713.353516	2036.128418	4.868597
359.381714	1288.412109	16611.773438	2035.699707	4.876786
359.827209	1291.841064	16451.898438	2028.841919	4.861465
360.272644	1296.127197	16244.021484	2018.341064	4.831542
360.718109	1291.840942	15961.352539	2007.839966	4.880865
361.163513	1291.626831	15665.394531	1985.766357	4.829211
361.608856	1289.055054	15296.785156	1964.764160	4.823830
362.054169	1284.983154	14880.172852	1945.047974	4.855135
362.499481	1287.554810	14407.199219	1918.473755	4.808964
362.944733	1281.768677	13911.937500	1881.613281	4.749300
363.389923	1281.554321	13370.168945	1852.467529	4.722735
363.835083	1277.482544	12942.842773	1838.108887	4.805907
364.280243	1269.124634	12656.741211	1824.607544	4.877956
364.725372	1262.695435	12424.003906	1821.607300	5.007584
365.170410	1259.480835	12284.277344	1808.963257	4.984059
365.615448	1260.980957	12146.906250	1797.819214	4.931489
366.060455	1260.766602	12061.612305	1805.963013	5.047719
366.505402	1256.909058	12002.034180	1798.890625	5.043976
366.950317	1268.267334	11979.105469	1802.534058	4.988095
367.395233	1269.553101	12008.678711	1802.319824	4.960988
367.840088	1271.696289	12016.608398	1813.249512	5.040090
368.284882	1270.838989	12019.393555	1813.892212	5.052337
368.729675	1270.838989	12056.683594	1808.748901	4.987184
369.174438	1274.696533	12095.900391	1809.391724	4.941180
369.619141	1280.911377	12159.336914	1812.606323	4.887609
370.063812	1277.482422	12243.558594	1816.678223	4.916944
370.508453	1274.482056	12376.214844	1834.036987	5.040249
370.953094	1273.839355	12490.655273	1830.822388	4.965607
371.397614	1274.267944	12632.096680	1832.965576	4.919053
371.842133	1259.909302	12781.255859	1837.251831	5.011068
372.286652	1257.551880	12907.696289	1845.824219	5.049485
372.731140	1256.694702	13051.924805	1856.325317	5.083670
373.175537	1270.838989	13258.944336	1878.398804	5.068022
373.619904	1272.553467	13473.464844	1885.470825	5.023538
374.064270	1271.910645	13682.413086	1907.758667	5.123467
374.508606	1267.838501	13869.931641	1912.259033	5.113599
374.952881	1276.625122	13986.300781	1924.046021	5.093922
375.397095	1280.482666	14039.449219	1931.975464	5.106156
375.841339	1278.768188	14031.734375	1933.904175	5.137126
376.285522	1278.339600	14003.446289	1939.261841	5.193844
376.729645	1285.626099	13951.369141	1933.689819	5.116665
377.173706	1286.269043	13911.079102	1928.760620	5.089118
377.617767	1289.269287	13841.000977	1916.759399	4.999231
378.061798	1281.768677	13733.847656	1895.543091	4.929092
378.505768	1285.197510	13602.049805	1899.186401	4.984950
378.949738	1286.697754	13502.183594	1886.756592	4.912280
379.393677	1288.412231	13452.034180	1881.184692	4.873322
379.837524	1279.839966	13453.962891	1877.112793	4.906085
380.281372	1277.268311	13504.753906	1871.755005	4.861888
380.725189	1271.481934	13621.336914	1873.683716	4.876185
381.168976	1271.910645	13763.850586	1879.898560	4.867042
381.612701	1272.339111	13877.218750	1893.614380	4.928847
382.056396	1267.838623	13964.227539	1912.259033	5.075620
382.500031	1263.552612	14060.665039	1920.188354	5.131124
382.943665	1253.908691	14172.747070	1931.760986	5.247007
383.387238	1241.693237	14283.759766	1934.118408	5.309168
383.830811	1239.550171	14380.840820	1940.761841	5.335942
384.274323	1243.407715	14471.062500	1951.691528	5.354568
384.717804	1253.265747	14535.140625	1960.906616	5.327869
385.161224	1257.766235	14591.502930	1964.549927	5.300717
385.604645	1267.838745	14652.579102	1973.336426	5.270911
386.048035	1270.196167	14694.800781	1971.621948	5.224927
386.491333	1273.196411	14733.589844	1975.265137	5.215811
386.934631	1280.482910	14793.165039	1971.407715	5.113158
387.377869	1283.697388	14899.034180	1978.908325	5.106087
387.821136	1291.198120	15061.907227	1986.409058	5.048476
388.264282	1289.697876	15221.350586	1998.624878	5.088607
388.707428	1285.197510	15348.005859	2005.696777	5.123438
389.150543	1284.554565	15409.083984	2015.769165	5.176913
389.593597	1281.982910	15450.447266	2019.197998	5.203211
390.036621	1283.268799	15476.377930	2018.984009	5.183609
390.479614	1274.267822	15495.235352	2026.484741	5.289492
390.922638	1275.339478	15529.522461	2039.557495	5.361360
391.365509	1272.767700	15553.096680	2043.414917	5.396565
391.808411	1268.481567	15510.665039	2054.773193	5.520864
392.251251	1266.124390	15384.868164	2062.702393	5.641989
392.694092	1260.552368	15144.202148	2056.273193	5.731352
393.136871	1278.125366	14917.678711	2050.487061	5.662661
393.579590	1276.839600	14659.868164	2035.914063	5.671918
394.022308	1282.197388	14502.137695	2034.628174	5.691635
394.464966	1280.482788	14349.980469	2029.484863	5.730917
394.907562	1277.911133	14197.393555	2027.127319	5.799119
395.350159	1283.054565	14034.947266	2011.482910	5.712316
395.792755	1278.339722	13871.002930	1998.196045	5.716474
396.235229	1279.197021	13707.488281	1994.981323	5.759314
396.677704	1277.911133	13620.481445	1981.480103	5.700344
397.120148	1278.339722	13581.477539	1966.478638	5.593198
397.562561	1284.340332	13581.262695	1972.479248	5.596026
398.004944	1268.481689	13599.049805	1963.906982	5.639848
398.447235	1269.338745	13650.483398	1969.693237	5.656621
398.889557	1265.909912	13692.274414	1969.050415	5.658457
399.331818	1265.910034	13750.349609	1971.622192	5.652734
399.774017	1266.338501	13865.431641	1993.910156	5.774794
400.216187	1272.124878	13987.586914	2018.984009	5.873630
400.658356	1277.268188	14107.170898	2035.057007	5.906427
401.100433	1273.196289	14282.687500	2042.557495	5.913846
401.542511	1280.482788	14412.128906	2052.415771	5.878417
401.984558	1283.911621	14502.996094	2065.702881	5.914111
402.426575	1286.911987	14612.934570	2073.417725	5.902029
402.868500	1292.483887	14647.866211	2091.419678	5.982126
403.310394	1297.841675	14731.231445	2098.277588	5.958555
403.752289	1296.770020	14748.375977	2095.705811	5.939334
404.194153	1295.484253	14785.238281	2096.777100	5.940011
404.635956	1301.699219	14776.021484	2084.133057	5.806851
405.077698	1295.484253	14765.305664	2073.203369	5.773789
405.519440	1290.983887	14726.730469	2077.275391	5.852235
405.961090	1288.840698	14687.511719	2078.989990	5.897222
406.402740	1281.554199	14696.727539	2083.275879	5.976230
406.844391	1282.197144	14714.514648	2078.775635	5.930313
407.285980	1283.054443	14750.089844	2084.347412	5.950033
407.727509	1284.554565	14824.454102	2076.632324	5.849953
408.168976	1283.483154	14812.668945	2077.918213	5.872009
408.610474	1285.411865	14872.246094	2085.418945	5.888105
409.051910	1282.411499	14869.458984	2086.062012	5.914828
409.493317	1276.625366	14919.821289	2092.491211	5.980020
409.934631	1274.482300	15000.828125	2106.635254	6.062451
410.375946	1276.625244	15052.261719	2112.421387	6.067205
410.817230	1281.554199	15117.410156	2114.350342	6.019115
411.258453	1283.268677	15170.346680	2121.851074	6.038580
411.699677	1282.411499	15314.144531	2136.423828	6.086292
412.140839	1283.697388	15455.802734	2143.067383	6.063813
412.581940	1284.554688	15650.393555	2161.069336	6.101382
413.023010	1285.411865	15910.347656	2178.213867	6.104656
413.464081	1282.411499	16200.089844	2200.501709	6.154377
413.905090	1288.626465	16581.556641	2227.075928	6.136492
414.346069	1284.768921	16986.593750	2244.863037	6.114538
414.786987	1292.055420	17425.708984	2268.651123	6.053159
415.227875	1294.841309	17962.548828	2284.081055	5.935068
415.668762	1297.198730	18507.957031	2314.084229	5.908430
416.109558	1303.413574	19067.083984	2338.515381	5.827072
416.550323	1305.770996	19641.000000	2377.947510	5.847631
416.991119	1302.342163	20231.841797	2410.951172	5.856515
417.431793	1304.270874	20884.623047	2445.239990	5.827113
417.872437	1307.699707	21492.181641	2478.243408	5.799226
418.313080	1313.485962	22071.880859	2506.960449	5.749358
418.753662	1308.342651	22547.423828	2530.534180	5.754446
419.194214	1315.629028	22913.888672	2559.036865	5.756981
419.634705	1313.057495	23169.558594	2569.752197	5.749752
420.075226	1307.913940	23412.794922	2600.826416	5.848991
420.515656	1303.413574	23623.888672	2613.685303	5.870268
420.956055	1300.627563	23769.617188	2635.758789	5.942106
421.396393	1293.555542	23793.619141	2637.044678	5.971045
421.836700	1292.055420	23701.468750	2628.043701	5.961728
422.276978	1285.840454	23483.732422	2627.829590	6.045570
422.717194	1288.412109	23215.207031	2617.542725	6.061673
423.157440	1278.982666	22872.744141	2611.327881	6.170047
423.597626	1288.197876	22581.501953	2598.469238	6.153443
424.037720	1288.626465	22217.394531	2588.396729	6.210448
424.477783	1287.340576	21858.429688	2563.965820	6.205919
424.917847	1288.626465	21443.103516	2521.318848	6.116221
425.357880	1283.911743	20996.486328	2497.531006	6.156574
425.797882	1276.196777	20522.656250	2456.169678	6.130857
426.237793	1273.625000	20086.328125	2426.166748	6.126401
426.677673	1278.768433	19771.511719	2421.023438	6.176774
427.117554	1285.411865	19410.189453	2390.377441	6.096437
427.557343	1274.910767	19131.376953	2377.090576	6.172441
427.997131	1273.625000	18880.207031	2349.445068	6.110329
428.436890	1262.909668	18644.255859	2341.086914	6.203071
428.876587	1261.838013	18556.392578	2327.371338	6.161091
429.316223	1264.195435	18537.320313	2334.229248	6.194790
429.755859	1270.196045	18559.177734	2343.444336	6.207701
430.195465	1270.196167	18580.394531	2347.944580	6.226089
430.634979	1275.125244	18684.548828	2367.232178	6.273079
431.074493	1278.339844	18748.625000	2369.375244	6.245092
431.513947	1275.339478	18760.626953	2367.660889	6.247089
431.953430	1266.981567	18838.205078	2380.090820	6.334842
432.392792	1274.267944	18915.353516	2385.663086	6.300038
432.832153	1275.982422	19022.937500	2392.520508	6.291435
433.271454	1284.768921	19150.236328	2400.235840	6.243704
433.710693	1274.482300	19232.314453	2399.807129	6.266485
434.149963	1278.982544	19315.039063	2409.450928	6.267825
434.589172	1267.624390	19430.548828	2423.594971	6.364452
435.028320	1271.696167	19601.351563	2429.810059	6.318252
435.467407	1267.410034	19746.652344	2428.309814	6.282183
435.906494	1279.197021	19944.029297	2449.097656	6.267941
436.345551	1272.767700	20131.332031	2464.527588	6.319462
436.784546	1279.625488	20388.929688	2478.886475	6.275796
437.223511	1283.697388	20654.455078	2500.102539	6.279595
437.662415	1293.555542	20916.550781	2530.748291	6.304811
438.101318	1289.055176	21145.218750	2550.035889	6.350575
438.540161	1299.770386	21362.095703	2572.323730	6.343000
438.978912	1295.698486	21467.750000	2580.681885	6.370118
439.417725	1301.056152	21528.398438	2591.611572	6.380252
439.856445	1299.984619	21527.755859	2599.755127	6.425673
440.295135	1307.056885	21544.255859	2593.111572	6.354905
440.733765	1297.413086	21520.683594	2594.825928	6.415445
441.172394	1298.270386	21544.900391	2587.539551	6.367821
441.610962	1302.556519	21511.683594	2577.467041	6.308588
442.049469	1291.412476	21547.472656	2571.252197	6.318305
442.487946	1285.411865	21584.976563	2568.894775	6.322711
442.926422	1290.126465	21652.267578	2571.252197	6.291705
443.364807	1286.697632	21701.558594	2574.252441	6.306949
443.803192	1284.340210	21873.216797	2578.110352	6.283831
444.241516	1284.554688	21959.583984	2575.109863	6.242096
444.679810	1287.769287	22089.236328	2576.395508	6.194881
445.118073	1289.055054	22135.742188	2596.968994	6.273965
445.556274	1293.769653	22157.388672	2602.755615	6.274012
445.994415	1296.770142	22121.597656	2604.470215	6.279524
446.432587	1301.056274	22079.164063	2608.113037	6.290548
446.870667	1308.556885	21926.794922	2598.255127	6.255133
447.308716	1311.557373	21692.126953	2579.181396	6.219767
447.746735	1312.628906	21375.597656	2550.464600	6.169754
448.184692	1312.200195	21141.359375	2540.177490	6.192785
448.622620	1320.343872	20884.835938	2531.605469	6.191122
449.060516	1330.202026	20645.667969	2528.390869	6.203261
449.498383	1335.130981	20411.216797	2520.461914	6.213701
449.936188	1338.345581	20185.767578	2498.387695	6.154912
450.373993	1336.845459	19983.031250	2475.242676	6.105255
450.811707	1339.202881	19770.011719	2467.956299	6.124275
451.249420	1337.274170	19529.130859	2466.027344	6.204717
451.687042	1335.988281	19324.039063	2465.598877	6.279783
452.124664	1330.844849	19226.312500	2461.098633	6.315866
452.562225	1326.130127	19207.240234	2470.528076	6.400039
452.999756	1326.773071	19164.167969	2461.741455	6.362860
453.437256	1325.701538	19117.234375	2472.885742	6.447922
453.874725	1325.915894	19121.304688	2463.241943	6.391128
454.312164	1329.773315	19167.810547	2470.956787	6.397472
454.749512	1327.201660	19292.107422	2488.743896	6.465618
455.186829	1328.273193	19519.486328	2506.317383	6.475897
455.624115	1326.344482	19844.162109	2517.675537	6.433431
456.061401	1326.130127	20315.423828	2532.462646	6.352698
456.498596	1333.845093	20764.611328	2540.392090	6.209467
456.935791	1338.131348	21224.513672	2567.823486	6.183589
457.372894	1340.274414	21545.328125	2580.252930	6.136972
457.810028	1338.559937	21741.205078	2592.682861	6.146864
458.247070	1338.774292	21838.929688	2584.539307	6.076856
458.684052	1340.917236	21861.429688	2582.396240	6.049942
459.121033	1331.487793	21751.062500	2580.681885	6.117630
459.557953	1331.273560	21668.982422	2568.466553	6.083247
459.994873	1335.131104	21431.316406	2548.107178	6.035852
460.431702	1331.487793	21123.144531	2536.320557	6.087579
460.868530	1334.059448	20730.533203	2510.603760	6.065763
461.305298	1322.486938	20353.783203	2491.744385	6.143867
461.742035	1326.987427	19928.382813	2468.385010	6.136086
462.178741	1327.844604	19668.857422	2464.741943	6.198661
462.615387	1335.559692	19433.763672	2467.742188	6.255773
463.051971	1336.202637	19369.257813	2461.955811	6.242720
463.488586	1334.059570	19344.398438	2466.670410	6.288670
463.925079	1343.917725	19408.689453	2464.741943	6.204475
464.361572	1345.203491	19421.333984	2469.242188	6.218359
464.798035	1345.846313	19477.054688	2483.600830	6.275116
465.234406	1356.775879	19533.632813	2493.673096	6.254641
465.670776	1356.132935	19528.488281	2508.246094	6.339922
466.107117	1368.134155	19497.199219	2519.604492	6.351515
466.543396	1366.848511	19441.693359	2524.747803	6.406137
466.979645	1370.491577	19356.398438	2523.461914	6.410410
467.415863	1373.063354	19340.539063	2513.175293	6.345420
467.851990	1371.777466	19219.671875	2510.174805	6.378328
468.288116	1367.920044	19158.595703	2510.603271	6.422933
468.724182	1360.847900	19088.945313	2512.103516	6.493960
469.160248	1367.277100	19075.443359	2516.604004	6.490378
469.596252	1361.919434	19101.804688	2513.175293	6.489647
470.032196	1359.990723	19163.308594	2507.603271	6.446060
470.468109	1358.490479	19242.816406	2511.246338	6.445621
470.903992	1352.275513	19348.041016	2516.175537	6.467633
471.339844	1346.060669	19473.839844	2521.961914	6.486736
471.775604	1346.703491	19566.205078	2532.034180	6.505835
472.211395	1340.917236	19719.863281	2550.036133	6.578826
472.647095	1339.417114	19909.953125	2557.322510	6.558268
473.082794	1336.845337	20073.039063	2573.181152	6.598650
473.518402	1337.488403	20299.777344	2587.325439	6.591172
473.954010	1337.274048	20491.367188	2597.397949	6.578875
474.389557	1338.131348	20781.966797	2624.614990	6.616409
474.825073	1338.988770	21078.998047	2643.045166	6.606159
475.260529	1347.346680	21443.746094	2668.761963	6.575384
475.695923	1350.132568	21887.576172	2706.479736	6.604265
476.131348	1359.347656	22459.130859	2746.769775	6.575528
476.566681	1356.990356	23277.570313	2796.917236	6.568836
477.001984	1361.276367	24234.664063	2856.494629	6.536934
477.437256	1364.491089	25368.773438	2944.574951	6.582508
477.872467	1375.634888	26711.619141	3026.654541	6.516501
478.307648	1384.207275	28097.970703	3108.090820	6.453166
478.742767	1382.921387	29568.970703	3212.029541	6.489409
479.177887	1384.635864	31119.267578	3314.468018	6.490184
479.612946	1385.707397	32968.949219	3450.124268	6.536431
480.047943	1381.206909	35273.386719	3608.711182	6.572326
480.482941	1382.492676	37874.214844	3803.516357	6.634446
480.917847	1384.635864	40468.187500	3996.392334	6.682495
481.352722	1385.064575	42709.406250	4148.121094	6.686269
481.787598	1385.921753	44388.070313	4269.633301	6.705971
482.222382	1386.136230	45424.246094	4345.712402	6.720489
482.657166	1380.778442	45985.296875	4396.717285	6.761510
483.091888	1375.206421	46336.332031	4437.649902	6.811314
483.526581	1369.848755	46664.433594	4474.939453	6.855324
483.961212	1368.777222	46960.609375	4503.013672	6.874557
484.395844	1367.705566	47043.546875	4516.300293	6.893348
484.830353	1365.776733	46581.285156	4494.869141	6.920396
485.264893	1361.062134	45593.757813	4411.933105	6.897321
485.699371	1351.847046	44268.058594	4310.994141	6.895173
486.133820	1356.347412	42848.277344	4224.200195	6.911833
486.568176	1351.203979	41570.152344	4134.620117	6.920658
487.002533	1356.561646	40676.066406	4057.683838	6.869675
487.436859	1356.132935	40031.214844	4013.108398	6.869993
487.871094	1355.704346	39637.316406	3983.747803	6.865028
488.305359	1360.847778	39244.703125	3953.102295	6.842636
488.739502	1357.418823	38695.011719	3914.527100	6.848616
489.173676	1353.989990	37811.421875	3846.591553	6.837018
489.607788	1347.775146	36654.597656	3754.868652	6.817644
490.041840	1352.275513	35451.050781	3682.646973	6.834180
490.475861	1360.204956	34261.218750	3602.068115	6.813964
490.909851	1354.632935	33166.109375	3518.702393	6.802794
491.343750	1351.418335	32204.300781	3461.482666	6.839116
491.777649	1346.060669	31310.861328	3414.763428	6.903776
492.211517	1347.132324	30367.050781	3350.257080	6.902586
492.645294	1344.774902	29298.732422	3278.035889	6.915876
493.079071	1349.061035	28157.123047	3199.171143	6.901320
493.512787	1356.561768	27055.798828	3127.806885	6.892209
493.946503	1359.347778	26125.279297	3062.657715	6.877633
494.380096	1363.205200	25440.568359	3026.868652	6.909658
494.813751	1357.847656	24919.375000	2977.363525	6.873560
495.247284	1358.919067	24580.343750	2956.790283	6.881021
495.680786	1363.419434	24319.101563	2947.789307	6.901864
496.114258	1366.205444	24093.867188	2923.144043	6.850412
496.547699	1361.490723	23849.554688	2898.284668	6.833820
496.981079	1358.276123	23636.105469	2879.854248	6.830010
497.414429	1359.562012	23356.433594	2860.566406	6.823718
497.847717	1358.490356	23040.761719	2829.277588	6.783363
498.280975	1355.918701	22668.294922	2788.131104	6.720097
498.714203	1358.061646	22316.617188	2769.486328	6.734361
499.147369	1356.561523	22036.949219	2734.553955	6.663282
499.580505	1359.347534	21763.492188	2721.910156	6.677872
500.013611	1351.632690	21544.042969	2694.693115	6.651313
500.446655	1343.917603	21364.667969	2663.618408	6.591665
500.879639	1344.560425	21254.513672	2655.689209	6.585293
501.312653	1346.703613	21126.789063	2643.687744	6.557020
501.745544	1347.989380	21057.781250	2628.472168	6.496684
502.178436	1347.560669	21010.632813	2625.900391	6.501221
502.611267	1339.417114	21002.060547	2625.257813	6.539511
503.044037	1334.059326	20992.632813	2625.686523	6.570300
503.476807	1335.345215	21000.345703	2617.328369	6.519111
503.909515	1337.273926	21012.775391	2629.329346	6.566823
504.342194	1335.559692	21068.923828	2625.257568	6.535621
504.774841	1337.916870	21096.355469	2619.042725	6.483943
505.207428	1340.274292	21137.931641	2633.187012	6.530634
505.639954	1346.489258	21188.937500	2634.472656	6.491051
506.072449	1350.561035	21272.517578	2643.473633	6.489888
506.504852	1345.846313	21377.312500	2656.546387	6.543206
506.937286	1346.274902	21464.750000	2645.831055	6.459517
507.369690	1339.845703	21580.904297	2646.688477	6.456395
507.802032	1343.274658	21727.917969	2654.832275	6.434048
508.234314	1335.130981	21829.927734	2653.974854	6.435018
508.666504	1333.202271	21917.150391	2650.760010	6.400899
509.098724	1337.274170	22009.300781	2648.188477	6.341489
509.530853	1329.987793	22067.164063	2658.903809	6.408375
509.962952	1329.344849	22113.882813	2656.117676	6.383461
510.395050	1327.844727	22136.171875	2652.903076	6.367923
510.827118	1323.987183	22148.386719	2656.117676	6.396969
511.259125	1327.201660	22114.310547	2648.831299	6.357929
511.691040	1322.701294	22125.669922	2652.903320	6.394289
512.122925	1320.129517	22127.814453	2650.760010	6.394899
512.554810	1314.557617	22158.246094	2650.117432	6.407503
512.986572	1313.485962	22254.041016	2664.047363	6.449502
513.418396	1305.556641	22339.121094	2657.403809	6.427095
513.850098	1297.627319	22490.207031	2661.261475	6.434489
514.281799	1300.841919	22679.654297	2658.689697	6.351371
514.713440	1290.983887	22893.314453	2668.761719	6.377913
515.145020	1288.197998	23195.917969	2682.477539	6.364329
515.576599	1280.911499	23530.666016	2688.906738	6.328138
516.008057	1281.768677	23812.265625	2704.551025	6.314918
516.439575	1285.197632	24009.855469	2713.337646	6.284539
516.870972	1299.341675	24150.654297	2723.624512	6.232827
517.302368	1302.127808	24205.091797	2727.481934	6.223448
517.733704	1304.270874	24221.806641	2707.765869	6.124110
518.165039	1311.557373	24210.445313	2714.195068	6.125353
518.596252	1314.557617	24135.439453	2707.336914	6.103091
519.027466	1322.272583	24107.150391	2700.264893	6.047837
519.458618	1326.130127	24073.718750	2687.406494	5.984267
519.889771	1315.843384	24007.498047	2674.547852	5.987684
520.320862	1319.915161	23986.925781	2667.047363	5.943141
520.751892	1321.415405	24109.724609	2658.260742	5.866365
521.182922	1323.772705	24462.470703	2669.190430	5.814579
521.613831	1308.342651	24959.019531	2686.335205	5.826440
522.044739	1302.985107	25759.455078	2717.624023	5.784313
522.475586	1298.484741	26723.193359	2778.058594	5.819433
522.906372	1289.483643	27835.445313	2828.420654	5.797255
523.337219	1287.340698	28954.982422	2885.854980	5.777559
523.767944	1277.482422	29994.158203	2948.646729	5.819491
524.198669	1275.982300	31165.341797	2999.222900	5.765398
524.629333	1276.410889	32463.185547	3069.730225	5.750256
525.059875	1274.267822	33978.976563	3138.950928	5.701574
525.490356	1268.481567	35615.636719	3230.031250	5.710952
525.920898	1258.623535	37035.851563	3309.110352	5.731263
526.351379	1266.338501	38145.531250	3361.186768	5.680298
526.781860	1275.125000	38706.371094	3393.975830	5.660647
527.212219	1277.482544	38837.097656	3411.977539	5.682953
527.642639	1280.482910	38631.363281	3397.190430	5.667089
528.072876	1276.196655	38241.328125	3370.402344	5.665354
528.503113	1271.053223	37809.710938	3341.685059	5.666962
528.933350	1273.410767	37202.367188	3303.324463	5.649798
529.363525	1278.339722	36535.015625	3264.105713	5.632312
529.793640	1272.982056	35669.433594	3222.744629	5.668499
530.223694	1275.768188	34654.257813	3169.596924	5.673800
530.653748	1272.553467	33681.523438	3106.590576	5.659041
531.083679	1269.553223	32736.425781	3052.156982	5.665017
531.513672	1262.481079	31939.205078	3005.223633	5.680993
531.943542	1264.838379	31288.142578	2950.146729	5.613334
532.373413	1258.409180	30723.873047	2910.714111	5.607598
532.803284	1260.552246	30339.623047	2900.427490	5.639366
533.233093	1264.838501	30037.019531	2882.854492	5.623543
533.662781	1262.480957	29841.787109	2877.282227	5.650247
534.092468	1254.123169	29496.751953	2839.564453	5.613647
534.522095	1252.194336	29079.283203	2808.275635	5.591966
534.951721	1251.337036	28568.587891	2764.342773	5.538646
535.381226	1252.408691	28059.611328	2741.625977	5.555288
535.810730	1254.123047	27712.435547	2718.695557	5.535397
536.240234	1262.480957	27510.773438	2699.407959	5.474364
536.669678	1255.408813	27493.843750	2687.835205	5.459268
537.099060	1262.266724	27725.724609	2691.264160	5.399889
537.528381	1268.052856	28103.970703	2682.691650	5.271438
537.957703	1268.910156	28585.945313	2693.621338	5.215468
538.386841	1272.553345	29040.919922	2708.408447	5.170830
538.816040	1283.268677	29480.037109	2742.483398	5.175114
539.245239	1286.054565	29793.998047	2756.627686	5.158468
539.674377	1283.697266	29965.011719	2770.557617	5.184073
540.103455	1289.483643	30020.517578	2764.342773	5.133331
540.532471	1284.769043	29921.720703	2756.842041	5.140467
540.961426	1276.196777	29739.560547	2742.912109	5.152994
541.390381	1280.697144	29391.095703	2723.838623	5.133835
541.819275	1284.340332	28836.470703	2701.122070	5.142186
542.248108	1277.053833	28082.542969	2658.475098	5.153502
542.676880	1274.267944	27148.810547	2610.684814	5.164988
543.105713	1277.911255	26128.705078	2561.822754	5.166481
543.534424	1278.553955	25120.820313	2494.101807	5.098290
543.963074	1274.053589	24218.375000	2437.953613	5.072715
544.391663	1272.338989	23424.798828	2392.306152	5.055724
544.820251	1269.767456	22708.585938	2350.944824	5.043083
545.248779	1275.768066	22079.595703	2313.441162	4.987895
545.677246	1275.339355	21497.539063	2276.794922	4.952259
546.105713	1275.553711	20943.341797	2235.862061	4.882645
546.534119	1272.982056	20472.078125	2205.859131	4.858963
546.962524	1272.553467	20003.820313	2188.928955	4.892223
547.390747	1276.196655	19546.060547	2156.568604	4.818711
547.819031	1274.482300	19097.515625	2124.208496	4.767573
548.247253	1266.124146	18666.117188	2099.563232	4.789882
548.675476	1271.267578	18282.935547	2088.633545	4.804738
549.103577	1273.196289	17947.759766	2065.488525	4.751503
549.531677	1276.625122	17663.804688	2045.986450	4.694898
549.959717	1265.052612	17494.931641	2038.057129	4.762848
550.387695	1262.909668	17334.628906	2029.056274	4.767048
550.815674	1260.980835	17264.550781	2027.770630	4.791367
551.243530	1259.480835	17160.181641	2030.984863	4.852013
551.671448	1260.338013	17044.455078	2023.055542	4.832184
552.099304	1257.123413	16955.947266	2018.555176	4.850247
552.527039	1260.552246	16892.728516	2027.341797	4.905200
552.954834	1260.337891	16838.080078	2028.627441	4.931970
553.382446	1256.480347	16708.427734	2015.340698	4.911098
553.810120	1257.337646	16599.345703	2024.984375	5.003561
554.237671	1248.979614	16518.335938	2022.198364	5.063859
554.665222	1259.266357	16380.535156	2008.696899	4.956135
555.092712	1259.909302	16253.880859	2005.053833	4.969627
555.520203	1259.909302	16159.584961	1998.624878	4.957931
555.947632	1264.409668	16086.292969	1985.337769	4.863944
556.375061	1268.481689	16053.933594	1989.623901	4.877377
556.802307	1267.195801	16050.290039	1986.623413	4.866557
557.229614	1259.052124	16025.428711	1982.123169	4.896739
557.656799	1260.980957	16035.715820	1988.338013	4.922979
558.083984	1271.053223	16077.505859	1996.481689	4.899407
558.511169	1267.838745	16119.938477	1985.980591	4.835289
558.938232	1281.340088	16143.728516	1983.837769	4.726681
559.365356	1280.697144	16173.944336	1982.765991	4.714008
559.792297	1282.625854	16252.378906	1985.123413	4.692780
560.219238	1283.268677	16262.453125	1999.053223	4.778528
560.646179	1284.983154	16287.099609	2000.767700	4.771224
561.073059	1277.696777	16320.531250	1991.552612	4.745488
561.499939	1282.625854	16338.105469	2001.410645	4.774240
561.926697	1291.412354	16408.398438	1998.196045	4.675427
562.353455	1286.269043	16445.044922	1996.053101	4.682331
562.780151	1283.054565	16539.552734	1994.552856	4.663575
563.206726	1281.982910	16607.056641	1994.552734	4.649699
563.633301	1278.339722	16671.562500	1993.481323	4.645821
564.059875	1276.625244	16723.210938	2005.911255	4.721341
564.486450	1280.482788	16749.785156	2008.268433	4.704709
564.912903	1267.410034	16798.861328	2003.339355	4.738317
565.339355	1258.837769	16860.798828	2002.910645	4.769098
565.765747	1262.052368	16878.798828	2006.125488	4.764585
566.192017	1256.265991	16894.658203	1999.696167	4.753879
566.618347	1242.764648	16901.087891	1994.981567	4.803943
567.044495	1246.193604	16913.945313	1986.409302	4.724454
567.470703	1238.907349	16888.230469	1981.051636	4.742341
567.896912	1232.906616	16857.156250	1981.051514	4.788357
568.322998	1235.264038	16855.011719	1981.051514	4.774645
568.749023	1232.692261	16895.515625	1974.622314	4.736886
569.175049	1227.763184	16947.164063	1974.836670	4.752557
569.600952	1234.192383	17001.169922	1972.693481	4.683847
570.026917	1238.692871	17033.742188	1971.836304	4.641603
570.452759	1239.121582	17052.601563	1974.622192	4.651099
570.878601	1244.693481	17057.746094	1981.908691	4.662067
571.304443	1250.479858	17033.097656	1981.051514	4.628963
571.730164	1259.909302	16988.738281	1992.195679	4.655695
572.155823	1262.481079	16913.087891	1985.552002	4.620082
572.581482	1272.553589	16875.154297	1977.622681	4.518920
573.007080	1263.123901	16746.787109	1978.908569	4.622838
573.432556	1267.624390	16575.769531	1966.478638	4.565244
573.858093	1271.053345	16357.605469	1955.120361	4.534284
574.283508	1280.697144	16124.225586	1949.548340	4.506012
574.708984	1277.911255	15855.055664	1944.190674	4.570713
575.134399	1275.125122	15616.103516	1937.118652	4.616097
575.559631	1278.125488	15369.650391	1927.689087	4.609604
575.984924	1281.982910	15122.340820	1918.688354	4.600354
576.410156	1276.625122	14874.602539	1909.687500	4.655563
576.835327	1283.268677	14635.006836	1905.829956	4.662773
577.260437	1284.340332	14335.193359	1896.400391	4.689809
577.685547	1283.268799	14102.668945	1879.470215	4.650774
578.110657	1275.339478	13871.217773	1873.255371	4.746917
578.535645	1280.482788	13665.269531	1865.540161	4.724000
578.960571	1275.768066	13476.037109	1852.895996	4.730452
579.385498	1276.411011	13351.953125	1845.823853	4.715423
579.810303	1284.126099	13192.509766	1837.680420	4.648442
580.235107	1273.839355	13095.000000	1830.393799	4.708120
580.659912	1265.910034	12982.059570	1832.537109	4.836291
581.084656	1259.480835	12880.477539	1819.678589	4.820565
581.509338	1253.480347	12776.325195	1823.107422	4.943459
581.933899	1245.765137	12739.035156	1830.822388	5.090434
582.358521	1244.479370	12664.886719	1839.394653	5.209230
582.782959	1244.693604	12610.452148	1834.894409	5.192797
583.207520	1239.550171	12568.018555	1837.251831	5.276103
583.632019	1236.764160	12553.233398	1831.894043	5.258972
584.056396	1243.407715	12499.227539	1833.608521	5.243516
584.480774	1234.406860	12516.799805	1833.608643	5.310946
584.905029	1244.693481	12492.582031	1832.536987	5.226256
585.329285	1251.337036	12512.299805	1830.608276	5.144065
585.753418	1253.694458	12519.584961	1834.037109	5.151325
586.177612	1257.551880	12548.946289	1830.822632	5.077059
586.601746	1267.410156	12538.659180	1829.107910	4.983456
587.025818	1273.839355	12568.018555	1824.821899	4.878465
587.449890	1281.983032	12593.092773	1843.252441	4.962108
587.873901	1279.625610	12599.950195	1842.180786	4.969426
588.297729	1278.553955	12597.165039	1848.395630	5.034554
588.721680	1272.767700	12624.809570	1843.680786	5.029166
589.145447	1277.911133	12609.593750	1845.180908	5.006051
589.569275	1264.624146	12607.237305	1848.181519	5.144823
589.993042	1265.695801	12618.594727	1850.324585	5.149600
590.416687	1271.053345	12638.524414	1851.610474	5.107180
590.840393	1269.553223	12652.456055	1850.324585	5.102138
591.263916	1269.124512	12710.105469	1842.823730	5.014423
591.687561	1263.338257	12745.250977	1840.037476	5.022676
592.111023	1263.338379	12786.397461	1842.180786	5.023340
592.534485	1264.838379	12842.975586	1850.967285	5.062377
592.957886	1268.910278	12908.553711	1860.825439	5.085338
593.381226	1266.124146	12993.631836	1876.469849	5.204394
593.804626	1265.052734	13093.712891	1880.541504	5.203369
594.227905	1277.268311	13228.941406	1887.828003	5.108571
594.651062	1271.053345	13283.589844	1881.613159	5.082689
595.074280	1266.767212	13314.235352	1885.256348	5.133769
595.497375	1262.695313	13300.090820	1891.257080	5.221742
595.920471	1257.552002	13246.084961	1885.470703	5.237661
596.343567	1260.338013	13179.652344	1888.256592	5.268076
596.766541	1256.051758	13075.712891	1874.755371	5.234529
597.189514	1259.480713	12979.702148	1861.682739	5.138145
597.612366	1262.052368	12898.050781	1854.396118	5.090614
598.035278	1265.695679	12761.752930	1844.109497	5.031410
598.458008	1262.481079	12658.671875	1837.466064	5.045414
598.880737	1250.694092	12509.084961	1823.321777	5.086230
599.303528	1246.407959	12425.077148	1826.107544	5.185766
599.726135	1244.907715	12391.430664	1813.892212	5.104591
600.148804	1255.194580	12434.291016	1804.462769	4.913351
600.571411	1255.408936	12496.655273	1827.822144	5.092080
600.993835	1252.622925	12604.878906	1837.037476	5.148004
601.416382	1252.622925	12754.465820	1847.966919	5.176075
601.838684	1248.336792	12901.266602	1859.539551	5.245057
602.261169	1246.408081	13045.922852	1875.183960	5.328828
602.683472	1234.621216	13196.581055	1873.683716	5.342456
603.105774	1235.906982	13291.731445	1878.398804	5.329307
603.528015	1246.408081	13376.170898	1886.328125	5.275619
603.950134	1255.408936	13407.672852	1887.828247	5.204128
604.372314	1256.909058	13416.459961	1899.400757	5.283844
604.794434	1248.979614	13350.667969	1902.829590	5.402965
605.216431	1244.479248	13292.162109	1898.329224	5.427185
605.638489	1253.694458	13206.438477	1894.686035	5.362715
606.060425	1255.194580	13128.859375	1884.613403	5.300965
606.482361	1253.265747	13070.997070	1880.970337	5.311549
606.904236	1253.051636	13005.418945	1883.756348	5.366619
607.325928	1263.552612	12957.627930	1884.185059	5.307239
607.747742	1268.053101	12906.409180	1886.328003	5.312390
608.169434	1262.695313	12866.761719	1895.971558	5.457365
608.591125	1256.694824	12816.615234	1894.042847	5.513429
609.012756	1262.695313	12744.821289	1892.971436	5.489193
609.434326	1262.266724	12691.031250	1888.685181	5.481069
609.855896	1268.267090	12614.094727	1879.684326	5.388917
610.277283	1267.410034	12535.444336	1878.398560	5.422317
610.698792	1268.695801	12415.217773	1874.969849	5.439132
611.120056	1267.410034	12265.203125	1870.469238	5.483457
611.541382	1263.981201	12084.113281	1852.253174	5.436828
611.962708	1262.909668	11918.027344	1851.395996	5.523039
612.383972	1252.622925	11780.656250	1841.752075	5.595814
612.805176	1254.337402	11651.429688	1825.036011	5.489022
613.226318	1251.765747	11557.777344	1823.321777	5.545851
613.647339	1251.551514	11497.126953	1818.821411	5.536731
614.068359	1260.123779	11435.835938	1819.892700	5.501029
614.489380	1251.122925	11397.475586	1814.106567	5.548631
614.910400	1256.909302	11354.613281	1810.249146	5.479858
615.331299	1260.123901	11310.895508	1808.963257	5.460669
615.752136	1262.052490	11274.892578	1806.820313	5.440692
616.172974	1267.195801	11253.247070	1800.176636	5.337254
616.593628	1267.624390	11206.958008	1793.961792	5.295500
617.014404	1274.053589	11165.595703	1788.818359	5.204090
617.435059	1270.624756	11087.159180	1782.174927	5.211108
617.855652	1275.553711	11029.296875	1773.173950	5.101839
618.276245	1267.624390	10962.647461	1766.744873	5.148213
618.696716	1257.337646	10904.141602	1763.315918	5.245036
619.117249	1270.624634	10828.920898	1758.172363	5.100781
619.537598	1260.123535	10753.912109	1744.456909	5.101582
619.957947	1254.337280	10715.979492	1748.100098	5.218574
620.378235	1256.266113	10654.045898	1750.885864	5.263155
620.798523	1251.551270	10585.039063	1752.814941	5.370593
621.218811	1251.765747	10534.034180	1746.599976	5.330962
621.639038	1257.766357	10482.599609	1737.599121	5.201533
622.059082	1264.195435	10458.168945	1732.669922	5.095452
622.479248	1260.766602	10438.452148	1737.170410	5.190893
622.899231	1262.909668	10423.236328	1729.026855	5.088434
623.319153	1270.410400	10439.309570	1729.884033	5.011219
623.739136	1266.338501	10454.954102	1733.098511	5.079764
624.158997	1268.267334	10461.597656	1741.456543	5.147092
624.578918	1271.481934	10462.026367	1733.955811	5.032062
624.998657	1269.981689	10484.099609	1734.384399	5.040121
625.418457	1270.838989	10492.885742	1731.812866	4.998607
625.838074	1270.410278	10463.311523	1729.455200	4.993472
626.257751	1266.767212	10441.666992	1741.670776	5.176117
626.677307	1266.767212	10399.449219	1743.813965	5.223512
627.096802	1268.910278	10339.871094	1744.028198	5.237791
627.516357	1268.695801	10257.149414	1747.242920	5.324021
627.935791	1271.267578	10149.996094	1738.027710	5.257061
628.355225	1267.410034	10028.913086	1726.669434	5.241788
628.774536	1265.481201	9915.329102	1720.240234	5.257422
629.193848	1261.409424	9790.389648	1720.240112	5.379666
629.613098	1266.124146	9682.378906	1711.453613	5.291302
630.032349	1268.267334	9572.868164	1708.239136	5.297928
630.451477	1266.767090	9496.574219	1706.524658	5.343474
630.870605	1262.266724	9398.422852	1701.166870	5.394441
631.289673	1256.051880	9348.061523	1698.166748	5.463598
631.708740	1255.194580	9265.124023	1686.808472	5.388485
632.127625	1253.265747	9185.401367	1679.307739	5.371088
632.546509	1246.836670	9104.178711	1681.236328	5.528583
632.965393	1248.765259	9050.173828	1681.879272	5.551741
633.384155	1249.193848	8990.381836	1681.450684	5.583857
633.802979	1247.265259	8933.163086	1673.949951	5.551527
634.221741	1245.979370	8846.153320	1663.448853	5.492894
634.640381	1247.908081	8765.145508	1658.519897	5.462270
635.058960	1248.765381	8689.708984	1652.947754	5.431870
635.477600	1253.480103	8612.344727	1640.089722	5.253658
635.896057	1251.979980	8502.620117	1635.803467	5.293650
636.314514	1259.052246	8414.326172	1628.088379	5.157540
636.732910	1267.195801	8348.534180	1627.874146	5.093364
637.151367	1266.981567	8287.456055	1614.801270	4.954361
637.569641	1264.409790	8210.734375	1612.658325	5.013422
637.987976	1262.480957	8131.226074	1596.585205	4.864123
638.406189	1263.338135	8066.291016	1599.799927	4.945820
638.824402	1262.695313	7999.642090	1603.442993	5.057895
639.242432	1256.694824	7941.564453	1601.728638	5.161414
639.660522	1256.909058	7871.057617	1598.942627	5.171241
640.078613	1255.623169	7807.837402	1604.728882	5.328057
640.496582	1256.266113	7764.333008	1599.585571	5.275291
640.914490	1250.479858	7732.187500	1605.586060	5.478590
641.332397	1243.193481	7680.539063	1600.014160	5.542978
641.750183	1247.265137	7640.893555	1594.870728	5.436750
642.167969	1248.122437	7581.958984	1593.370728	5.450856
642.585693	1249.622559	7547.026367	1601.942871	5.594691
643.003357	1244.693481	7505.021973	1589.513306	5.508015
643.421021	1243.836426	7483.805176	1579.440918	5.378304
643.838684	1248.122559	7480.162598	1567.225098	5.120355
644.256226	1250.051270	7472.875488	1566.153564	5.079724
644.673645	1246.836792	7476.304688	1560.153076	5.029583
645.091064	1247.693970	7453.588867	1562.082031	5.065958
645.508423	1257.766479	7455.303223	1551.795044	4.744281
645.925842	1257.552002	7466.446777	1553.295410	4.763222
646.343079	1246.836670	7450.587891	1561.224731	5.067709
646.760376	1248.336792	7464.732910	1559.724487	5.009135
647.177551	1246.622314	7459.804199	1555.224121	4.966888
647.594604	1258.623535	7448.230957	1564.653564	4.944256
648.011719	1257.123291	7431.515625	1567.868042	5.032799
648.428772	1262.052368	7406.440918	1570.225464	5.015521
648.845764	1260.766724	7396.583008	1575.797363	5.134291
649.262756	1263.981201	7360.793457	1574.082886	5.086292
649.679626	1258.194946	7363.793945	1572.154175	5.142153
650.096497	1250.051270	7335.720215	1582.226685	5.458322
650.513245	1249.622559	7296.287598	1582.226685	5.500621
650.929993	1252.837280	7280.642578	1581.369507	5.450279
651.346619	1251.979980	7265.427734	1577.511841	5.413398
651.763245	1253.694458	7253.426270	1577.083252	5.390054
652.179871	1247.050903	7251.068848	1565.082153	5.296974
652.596436	1245.550781	7244.210938	1565.939331	5.341002
653.012939	1240.193237	7225.994141	1572.582764	5.552967
653.429443	1248.765503	7213.135742	1568.296753	5.357334
653.845703	1255.408936	7229.851563	1570.439819	5.272975
654.262146	1259.909302	7212.065430	1577.083496	5.328728
654.678345	1263.123901	7223.637695	1573.654419	5.209795
655.094604	1271.053223	7265.426758	1574.297241	5.058811
655.510803	1276.411011	7301.001953	1571.082764	4.891150
655.926941	1274.267944	7340.648926	1571.725708	4.903381
656.343079	1278.125488	7405.583984	1580.940918	4.941942
656.759094	1285.411987	7466.447266	1594.442261	4.999652
657.175049	1291.198120	7531.166992	1596.156616	4.887180
657.591003	1292.483887	7581.529297	1598.728394	4.869491
658.006897	1281.982910	7616.032715	1603.443237	5.075115
658.422729	1277.053833	7616.890137	1603.228638	5.144846
658.838562	1279.839844	7618.604980	1591.227661	4.912436
659.254333	1275.553589	7582.815918	1584.583984	4.899597
659.669983	1271.267578	7533.096680	1576.226074	4.870119
660.085571	1274.053589	7460.232422	1576.440552	4.888106
660.501221	1274.267944	7373.437500	1573.440186	4.905131
660.916687	1271.482056	7259.426270	1559.724487	4.813713
661.332214	1268.267456	7156.987793	1550.295044	4.789285
661.747681	1263.338257	7051.763672	1540.436768	4.787114
662.163025	1262.266846	6935.823730	1526.935669	4.664954
662.578430	1274.696533	6847.101074	1520.934814	4.418888
662.993652	1275.982300	6761.163574	1517.291748	4.399298
663.408936	1276.196655	6700.086426	1515.148804	4.405550
663.824036	1281.768677	6658.296387	1517.934692	4.392538
664.239197	1282.840088	6611.148438	1522.863647	4.504686
664.654297	1280.482788	6572.787598	1524.363770	4.608219
665.069336	1289.697998	6554.786133	1518.577637	4.347119
665.484314	1294.412720	6542.570313	1522.649536	4.348894
665.899292	1298.484497	6509.781250	1526.507080	4.375544
666.314148	1300.627686	6480.850098	1522.649536	4.285952
666.728943	1307.056885	6482.992676	1528.007080	4.268797
667.143677	1294.841309	6463.276855	1526.935547	4.490609
667.558472	1287.340698	6464.562500	1527.578491	4.640284
667.973206	1287.126221	6459.848145	1530.150269	4.698185
668.387756	1283.268677	6440.774902	1526.078247	4.707887
668.802368	1278.982544	6431.559570	1519.220581	4.662483
669.216858	1272.338989	6413.129395	1510.862549	4.639822
669.631409	1260.980957	6384.626465	1506.362061	4.789190
670.045776	1257.123413	6350.551270	1498.004272	4.729249
670.460144	1246.622314	6331.692383	1491.146362	4.808666
670.874512	1251.765747	6309.619141	1497.575684	4.859965
671.288757	1249.408325	6288.617188	1497.361328	4.920475
671.703003	1248.336792	6280.687988	1495.218262	4.905887
672.117126	1260.552246	6256.257324	1498.432739	4.761700
672.531311	1266.981445	6224.539063	1496.289795	4.625430
672.945313	1267.410034	6197.965332	1488.574707	4.485594
673.359314	1272.982056	6176.105957	1490.289063	4.432011
673.773315	1276.839722	6164.319824	1498.004028	4.525119
674.187256	1283.268799	6149.103516	1507.005005	4.598105
674.601135	1288.840698	6144.389160	1512.148438	4.599022
675.014954	1298.270386	6145.460449	1518.149170	4.536211
675.428650	1294.198364	6156.604492	1516.434448	4.570496
675.842407	1286.911987	6150.603516	1511.505493	4.617758
676.256042	1290.769531	6155.103516	1514.077271	4.590715
676.669678	1284.554688	6175.891113	1512.148438	4.652997
677.083191	1276.625244	6208.037598	1515.791504	4.849854
677.496704	1275.339600	6245.327637	1518.148926	4.885511
677.910217	1273.196411	6293.332520	1516.434448	4.845248
678.323547	1274.910889	6325.264160	1510.219604	4.659252
678.736938	1271.696167	6368.554199	1517.720337	4.826977
679.150208	1269.124512	6392.984375	1526.292603	5.019031
679.563477	1262.909668	6392.770508	1518.148926	4.975559
679.976685	1256.909058	6365.553223	1515.362915	5.059148
680.389832	1260.766479	6371.554199	1519.649170	5.065417
680.802979	1259.909302	6341.551270	1514.077026	5.001685
681.216064	1262.695435	6297.189453	1503.147339	4.776089
681.629028	1268.481689	6250.041992	1505.076172	4.749405
682.041870	1265.267090	6187.464355	1500.361450	4.776207
682.454773	1272.339233	6116.742676	1498.646973	4.671530
682.867615	1274.910889	6049.021973	1501.433105	4.744804
683.280457	1278.768433	5987.944824	1487.931763	4.441612
683.693237	1272.339111	5926.867676	1483.645630	4.539805
684.105896	1272.553345	5865.575684	1483.002686	4.581936
684.518555	1278.553955	5842.430664	1491.146484	4.658156
684.931030	1274.482056	5801.069824	1486.217407	4.677593
685.343567	1274.053589	5766.137695	1483.217041	4.656268
685.756042	1267.624268	5743.421387	1489.217529	4.950923
686.168518	1271.053223	5703.345703	1482.574097	4.772268
686.580872	1275.125122	5684.915039	1489.646118	4.864653
686.993225	1263.124023	5647.411621	1486.645996	5.098251
687.405518	1251.551392	5633.052734	1484.288452	5.311810
687.817627	1253.265991	5590.405762	1487.717285	5.405666
688.229858	1259.052246	5543.901367	1477.859253	5.106528
688.641907	1255.837524	5502.111328	1469.286987	5.026747
689.054077	1251.122681	5451.964355	1458.357300	4.933169
689.466064	1254.123047	5391.958008	1452.571167	4.795941
689.878052	1254.551636	5345.024902	1454.071167	4.877664
690.289978	1260.980957	5302.377930	1455.785767	4.820234
690.701843	1256.480591	5275.160645	1454.928589	4.938138
691.113586	1260.552368	5224.155273	1450.428223	4.790486
691.525330	1262.909668	5183.008301	1451.071045	4.799914
691.937073	1277.268311	5146.147949	1446.570557	4.376002
692.348755	1269.981812	5136.075684	1442.713013	4.467848
692.760315	1271.267578	5157.077637	1437.140991	4.268696
693.171875	1279.839966	5178.722656	1440.998535	4.133455
693.583435	1284.554688	5192.652344	1440.784302	3.997587
693.994751	1284.126099	5216.440430	1444.641724	4.081963
694.406128	1285.626221	5250.729492	1440.569824	3.907681
694.817444	1284.125977	5285.232910	1435.855225	3.792182
695.228760	1284.126099	5314.378418	1435.855225	3.764755
695.640076	1275.982422	5373.956055	1438.212646	3.958791
696.051208	1277.053955	5445.105469	1436.498169	3.825389
696.462402	1270.624878	5513.469727	1441.641479	4.030706
696.873474	1272.982178	5567.903809	1448.285034	4.081631
697.284424	1267.195801	5599.835449	1454.285645	4.318149
697.695374	1264.838379	5614.836426	1458.571777	4.453643
698.106323	1256.909058	5612.693848	1458.786133	4.634689
698.517212	1260.766602	5594.906738	1464.143799	4.692446
698.928101	1263.552612	5550.759277	1462.643677	4.643841
699.338867	1265.695679	5479.609375	1460.286255	4.617811
699.749573	1266.124268	5403.101563	1457.286011	4.620807
700.160095	1272.124878	5321.665039	1456.428589	4.551226
700.570740	1272.339233	5217.511719	1452.142456	4.557550
700.981262	1276.839722	5098.785645	1453.642578	4.625991
701.391785	1282.625977	4960.343750	1445.499023	4.428645
701.802307	1280.697266	4840.117676	1444.213257	4.593894
702.212708	1274.696655	4749.894531	1439.498535	4.742230
702.623108	1281.125854	4668.887207	1434.998047	4.542002
703.033264	1280.911377	4589.808105	1431.569092	4.553110
703.443481	1274.267944	4533.444824	1425.354126	4.635716
703.853699	1272.553467	4492.726563	1419.353638	4.558766
704.263855	1267.624390	4453.937012	1416.781860	4.681194
704.673950	1263.338257	4427.791992	1415.067505	4.794801
705.083984	1263.766846	4401.860352	1418.067749	4.917027
705.493958	1260.338013	4389.002441	1405.209473	4.630457
705.903931	1249.408325	4400.574707	1401.351929	4.821821
706.313721	1249.837036	4405.075195	1401.351929	4.802011
706.723511	1250.265503	4392.859863	1401.780396	4.821332
707.133301	1253.694458	4404.003418	1403.923706	4.768714
707.543030	1241.693237	4410.218262	1398.351685	4.944208
707.952698	1242.550415	4418.576660	1403.066406	5.053988
708.362305	1243.836304	4432.720703	1407.138184	5.120972
708.771912	1246.622437	4455.437012	1404.352173	4.915514
709.181335	1254.337402	4460.794922	1404.137817	4.671835
709.590820	1252.837158	4481.368652	1400.494629	4.573518
710.000183	1251.122681	4485.654297	1398.994507	4.571661
710.409546	1257.766357	4490.369141	1406.281006	4.594275
710.818848	1265.052856	4492.083496	1404.995117	4.336564
711.228088	1277.696777	4495.512207	1406.280762	3.996002
711.637329	1273.410767	4481.796875	1397.494263	3.867474
712.046448	1285.626099	4467.437988	1397.494263	3.515863
712.455444	1290.340942	4449.007813	1391.279419	3.195604
712.864441	1286.269043	4424.362793	1390.636475	3.325823
713.273438	1287.126343	4406.789551	1398.351563	3.565296
713.682434	1284.340332	4366.714355	1397.922974	3.684908
714.091309	1289.055176	4321.924316	1399.851563	3.653187
714.500061	1288.626465	4284.634766	1406.709351	3.941340
714.908875	1283.483154	4237.059082	1406.495239	4.164853
715.317505	1279.839966	4192.697266	1413.567261	4.590932
715.726135	1271.267700	4146.406738	1412.710083	4.919497
716.134766	1270.410400	4104.616699	1424.282715	5.429115
716.543274	1264.409790	4057.683594	1425.997192	5.784875
716.951843	1261.838135	4021.680420	1436.926880	6.344158
717.360291	1260.337891	3974.961670	1437.141113	6.512992
717.768738	1256.051880	3923.313477	1428.783081	6.475975
718.177063	1249.622681	3900.811523	1427.711426	6.717316
718.585205	1250.051270	3862.450684	1424.711304	6.685809
718.993469	1249.836914	3837.161865	1419.353638	6.551814
719.401672	1256.051636	3809.087646	1403.494873	5.775211
719.809814	1257.766235	3771.798340	1392.565308	5.361867
720.217896	1262.480957	3754.439941	1386.136108	4.962166
720.625916	1265.267090	3726.365723	1379.921143	4.658653
721.033875	1258.837891	3708.792236	1366.205444	4.382431
721.441650	1254.980469	3679.860840	1365.991089	4.577983
721.849548	1257.552002	3674.289063	1354.632935	4.017025
722.257385	1259.052246	3666.788818	1348.203735	3.702709
722.665161	1257.766235	3643.857666	1349.060913	3.826118
723.072876	1254.551758	3647.929443	1349.060913	3.948777
723.480469	1254.980347	3644.071777	1355.061523	4.189090
723.888123	1255.194580	3635.928223	1365.776855	4.644882
724.295532	1253.480347	3643.643555	1363.205200	4.590685
724.703064	1248.765503	3646.857910	1363.419556	4.781053
725.110474	1242.550537	3656.715820	1360.633545	4.891256
725.517822	1255.408936	3690.576416	1369.848755	4.699464
725.925171	1260.552246	3711.149414	1366.634155	4.328819
726.332520	1259.480713	3714.792725	1379.492554	4.887845
726.739685	1263.123901	3722.079590	1387.850464	5.072339
727.146851	1272.339233	3751.439209	1379.921143	4.339555
727.553894	1273.410645	3754.654053	1385.064575	4.499918
727.960938	1278.125488	3771.584473	1379.278320	4.056727
728.367981	1278.554077	3783.585693	1377.778076	3.960988
728.774902	1270.410278	3800.944336	1380.778442	4.361457
729.181824	1273.196289	3811.874023	1376.920898	4.085773
729.588684	1277.696777	3827.089600	1383.135742	4.135846
729.995422	1275.767944	3810.159424	1380.778442	4.143420
730.402039	1275.768066	3820.231934	1380.992676	4.135433
730.808777	1278.553955	3831.375977	1376.278076	3.828082
731.215393	1284.125854	3834.805420	1385.278809	3.965725
731.622009	1280.268433	3821.518066	1391.922363	4.393662
732.028503	1287.340576	3820.446045	1386.778931	3.925551
732.434998	1278.554077	3794.943848	1389.564941	4.411513
732.841370	1283.697388	3790.872070	1389.136353	4.205489
733.247742	1285.411865	3774.584961	1390.636475	4.227292
733.653931	1276.410889	3755.725830	1397.708618	4.892389
734.060181	1279.839722	3734.080566	1398.994263	4.855047
734.466370	1281.554199	3726.580322	1395.351318	4.654229
734.872559	1282.840088	3702.792236	1400.280151	4.852991
735.278625	1279.196899	3693.790771	1407.352417	5.307539
735.684692	1272.553467	3676.646240	1394.494019	5.072206
736.090698	1273.839355	3672.574463	1397.708496	5.163936
736.496460	1264.624146	3670.860352	1400.065918	5.628781
736.902344	1271.053345	3674.503662	1402.423340	5.465892
737.308167	1263.338257	3676.646729	1404.137695	5.834291
737.713928	1267.410156	3671.502930	1403.494873	5.660543
738.119690	1274.482300	3675.360352	1408.423828	5.578856
738.525330	1272.982056	3676.431885	1405.852173	5.528308
738.930908	1269.124634	3667.645508	1411.852783	5.950673
739.336426	1263.766846	3657.787598	1403.923462	5.854445
739.741821	1268.910278	3650.929932	1398.565674	5.443087
740.147278	1273.625000	3649.858398	1401.994629	5.402232
740.552673	1264.195435	3630.142090	1396.208374	5.579709
740.957947	1267.195801	3614.497559	1392.136597	5.322741
741.363220	1262.909668	3596.067139	1386.350342	5.290713
741.768494	1262.909668	3569.064209	1395.779785	5.761544
742.173645	1263.552612	3549.777100	1392.565308	5.643045
742.578613	1257.980591	3525.774414	1382.707153	5.499907
742.983704	1250.908447	3495.343018	1381.421265	5.814953
743.388733	1250.479736	3478.412598	1382.707153	5.934982
743.793640	1256.480347	3451.195557	1378.420898	5.556099
744.198547	1249.622559	3418.192383	1375.634888	5.810850
744.603394	1243.193359	3403.619629	1375.634888	6.130342
745.008179	1248.979614	3386.475098	1376.920776	5.985564
745.412781	1248.122437	3363.115723	1385.064453	6.474821
745.817444	1250.908325	3342.756836	1386.350220	6.474746
746.222107	1254.551636	3331.398438	1379.063721	5.995247
746.626648	1251.979980	3326.040771	1377.992310	6.075634
747.031189	1256.694824	3306.539063	1381.849854	6.105587
747.435669	1265.910034	3308.467773	1382.921387	5.728668
747.840027	1262.052612	3311.253662	1383.778687	5.940172
748.244385	1259.909424	3310.181885	1383.564331	6.031145
748.648499	1264.409668	3313.396729	1387.850464	6.024479
749.052795	1260.980835	3297.966553	1386.350342	6.154658
749.456970	1264.409668	3288.751465	1388.064819	6.108413
749.861084	1271.910400	3280.821777	1385.064453	5.632606
750.265137	1274.910767	3285.750732	1389.350708	5.691151
750.669189	1272.339111	3280.393066	1393.422363	6.029881
751.073181	1276.411011	3269.249756	1393.636841	5.882354
751.476929	1280.268555	3253.176514	1390.636597	5.594181
751.880798	1279.411255	3236.246094	1390.422119	5.672981
752.284546	1282.411621	3218.244385	1386.136108	5.358133
752.688354	1282.625854	3209.886475	1386.564575	5.393081
753.091980	1284.340210	3191.455566	1396.208496	5.865838
753.495667	1293.769775	3181.169434	1397.708618	5.506987
753.899231	1294.841309	3175.597412	1397.708496	5.469459
754.302734	1284.340332	3163.596191	1394.922607	5.884365
754.706055	1277.268188	3128.664063	1388.921997	6.030791
755.109497	1275.553711	3116.877197	1386.135986	6.005587
755.512878	1277.268188	3100.590088	1394.279663	6.417489
755.916199	1272.124878	3116.877197	1401.780396	7.028343
756.319397	1268.695801	3102.518799	1400.708862	7.198790
756.722595	1279.197021	3093.518066	1406.280762	7.004479
757.125732	1277.911133	3083.659912	1411.638428	7.405643
757.528687	1279.197021	3083.659912	1406.709473	7.066504
757.931702	1272.767700	3081.731201	1415.281616	7.878209
758.334656	1271.481934	3092.446777	1416.353271	7.955746
758.737610	1276.196655	3111.090820	1414.638794	7.544966
759.140442	1280.482910	3138.522461	1421.925293	7.612453
759.543274	1282.625854	3135.736572	1418.281982	7.320455
759.945984	1280.482910	3148.594727	1412.495605	7.066638
760.348572	1279.196899	3152.452393	1409.709717	6.967166
760.751221	1287.983643	3181.812256	1422.353760	7.095157
761.153809	1275.768066	3219.316162	1422.139526	7.531147
761.556274	1273.839355	3266.034912	1422.782349	7.476324
761.958740	1260.980835	3306.967285	1430.068848	8.264376
762.361206	1260.552246	3342.113525	1439.069702	8.576133
762.763550	1257.980591	3351.757080	1443.570190	8.863870
763.165833	1262.052490	3352.614746	1454.285645	9.195285
763.567932	1254.551636	3351.971680	1449.999390	9.318484
763.970154	1253.908813	3349.614746	1454.928467	9.591977
764.372253	1253.051636	3328.398438	1458.571777	9.902930
764.774353	1256.694824	3289.608643	1456.428589	9.824999
765.176453	1248.979736	3245.461182	1443.141602	9.725203
765.578369	1254.337402	3178.383057	1439.927002	9.645801
765.980286	1263.338257	3110.876709	1437.355225	9.418855
766.382019	1275.982422	3039.941162	1427.497070	8.589467
766.783813	1284.768799	2974.791992	1409.495239	7.380161
767.185608	1293.769653	2919.072021	1404.137695	6.790616
767.587219	1289.483643	2864.209473	1397.708496	6.872616
767.988892	1308.342651	2806.775146	1393.422363	5.677914
768.390442	1310.914185	2769.057373	1386.778931	5.202832
768.791992	1314.557495	2732.625244	1375.849365	4.322210
769.193420	1315.843384	2711.408936	1371.134644	3.961925
769.594788	1317.772095	2682.048828	1370.920166	3.895696
769.996094	1321.629639	2668.119141	1373.277466	3.835739
770.397400	1310.485718	2651.831787	1377.135132	4.968845
770.798645	1309.199829	2632.758545	1368.562866	4.485108
771.199829	1298.270264	2606.398682	1369.420044	5.439052
771.600952	1289.912354	2590.754150	1367.062622	5.930796
772.002014	1291.841064	2571.252197	1368.991333	6.030139
772.402893	1281.339966	2566.323242	1374.349121	7.238161
772.803894	1276.625366	2548.750000	1367.705688	7.159701
773.204773	1268.052979	2547.250000	1376.063599	8.443626
773.605652	1266.124268	2533.963135	1380.778442	9.043277
774.006409	1262.480957	2535.677734	1381.849854	9.375526
774.407104	1254.551636	2531.177490	1376.277954	9.535004
774.807861	1255.408813	2520.676270	1364.490967	8.621272
775.208435	1250.908325	2512.318115	1367.705566	9.259262
775.608948	1261.195190	2514.461182	1366.419800	8.396031
776.009399	1264.195435	2499.459473	1364.491089	8.119370
776.409851	1259.909302	2502.459961	1362.348022	8.244229
776.810242	1259.909302	2496.030518	1359.562012	8.061727
777.210632	1265.481323	2504.817383	1362.347778	7.815996
777.610901	1278.339722	2499.673828	1366.634033	7.229333
778.011108	1276.625244	2490.887451	1370.277222	7.712665
778.411133	1272.767700	2481.029297	1372.634766	8.265351
778.811279	1280.054199	2466.456299	1371.777466	7.731213
779.211304	1286.483398	2456.598145	1375.206543	7.582431
779.611328	1289.912231	2445.025635	1377.349487	7.569582
780.011292	1286.054810	2432.595459	1375.420776	7.794400
780.411133	1280.482788	2427.881104	1373.920532	8.143444
780.810974	1281.982910	2416.308594	1377.563721	8.426223
781.210632	1282.839966	2404.092773	1375.420654	8.256897
781.610352	1276.625122	2387.805664	1377.349487	9.064627
782.010071	1266.124146	2368.946777	1367.919922	9.230475
782.409668	1266.767090	2365.303711	1364.062500	8.856820
782.809204	1277.268188	2354.374023	1361.919434	7.859139
783.208679	1277.482544	2353.088135	1365.562500	8.188871
783.608093	1275.125122	2348.159180	1371.134521	8.947470
784.007507	1271.696411	2345.801758	1373.277588	9.457282
784.406677	1277.268311	2351.588135	1376.063599	9.196078
784.805969	1285.411865	2348.373291	1375.634888	8.487892
785.205139	1284.554565	2341.729980	1377.563721	8.797893
785.604370	1288.412231	2353.945313	1378.635254	8.467407
786.003418	1293.769775	2353.302490	1378.421021	7.989489
786.402466	1301.699219	2362.732178	1385.064453	7.856988
786.801453	1303.413574	2365.518066	1385.707397	7.748185
787.200256	1295.912964	2374.090088	1379.063965	7.712184
787.599121	1292.483887	2380.947998	1383.350098	8.348113
787.997864	1286.054688	2392.306152	1377.135254	8.233261
788.396667	1286.697632	2390.163086	1373.706299	7.885038
788.795349	1285.840332	2390.591797	1373.492065	7.934068
789.194031	1281.339966	2395.520752	1376.278076	8.520889
789.592590	1281.125732	2389.305908	1360.633545	7.174629
789.991089	1277.482544	2375.161865	1358.919067	7.418972
790.389465	1281.125732	2374.518799	1360.419189	7.252054
790.787903	1282.625854	2372.590088	1356.561768	6.783334
791.186218	1282.411621	2375.804688	1359.133423	7.016855
791.584473	1281.768677	2362.303223	1357.633301	7.021027
791.982788	1281.768555	2343.229736	1354.418579	6.844341
792.380920	1284.983276	2322.013672	1354.204346	6.674932
792.779053	1284.983276	2322.870850	1352.704224	6.524883
793.177002	1276.625244	2311.941162	1353.132690	7.389768
793.575012	1279.839966	2310.869629	1354.204346	7.212633
793.972961	1278.554077	2317.727539	1361.705078	8.001648
794.370850	1276.625244	2315.584229	1366.419678	8.642732
794.768677	1274.267944	2313.655518	1367.705566	8.989680
795.166504	1267.195801	2312.798584	1371.348755	9.961044
795.564209	1268.053101	2311.298340	1371.134644	9.880855
795.961731	1270.410522	2320.084961	1381.207031	10.555322
796.359375	1270.196167	2328.657227	1374.349243	9.840048
796.756897	1279.197021	2342.586914	1391.493774	10.560262
797.154358	1277.268066	2328.442871	1388.064819	10.540278
797.551819	1281.125610	2320.727539	1386.136230	10.101041
797.949219	1274.053467	2307.655273	1386.564697	10.885355
798.346558	1278.768188	2301.868652	1382.707153	10.159214
798.743774	1281.982910	2298.011475	1382.707153	9.913525
799.140869	1278.768433	2289.653320	1382.064087	10.218340
799.538025	1279.411377	2281.723877	1377.135132	9.749829
799.935120	1278.982788	2269.079834	1372.420410	9.437219
800.332153	1283.054565	2253.435303	1370.920166	9.054755
800.729126	1283.268799	2250.006348	1380.135498	10.019958
801.126038	1279.625488	2226.861328	1362.776611	8.778292
801.522888	1286.697754	2228.575928	1371.777466	9.032985
801.919556	1292.698242	2231.361816	1370.062988	8.242010
802.316345	1298.913208	2228.790039	1362.347900	6.821838
802.713013	1294.412842	2220.432129	1367.705688	7.914829
803.109680	1295.698608	2225.146729	1361.705078	7.101684
803.506226	1296.127319	2227.718750	1360.204956	6.878298
803.902710	1295.698730	2225.146973	1361.919434	7.124732
804.299194	1293.769897	2220.003662	1363.848145	7.565935
804.695557	1290.555176	2221.503906	1357.847534	7.228364
805.091797	1288.840820	2203.930176	1350.132446	6.697884
805.488098	1290.126709	2204.787842	1346.275024	6.138701
805.884277	1287.340698	2196.000977	1340.703003	5.872635
806.280457	1283.697388	2185.714600	1346.917969	7.008800
806.676636	1283.268799	2185.714600	1351.418457	7.551662
807.072632	1285.840332	2185.714600	1350.561157	7.192207
807.468628	1283.911621	2178.642334	1354.632935	7.904201
807.864441	1278.553955	2166.855469	1352.061279	8.275043
808.260315	1281.982910	2153.782715	1352.918457	8.136679
808.656128	1289.483643	2152.497070	1347.775024	6.754400
809.051941	1294.841309	2143.495850	1354.632935	7.045461
809.447571	1295.269897	2145.638916	1352.489868	6.728840
809.843262	1288.626465	2145.853516	1356.133057	7.874996
810.238831	1287.554810	2154.211426	1348.203857	6.998048
810.634338	1287.340698	2160.854980	1336.416870	5.618245
811.029724	1287.983521	2157.640381	1337.702759	5.717110
811.425110	1285.840576	2154.854492	1338.560059	6.066586
811.820496	1286.054810	2143.710205	1325.701538	4.622687
812.215759	1294.841309	2140.067139	1322.486938	3.270798
812.611023	1292.698364	2143.067383	1318.200684	2.998971
813.006165	1291.841064	2141.781494	1323.129883	3.681295
813.401245	1286.054810	2147.567871	1316.914917	3.582082
813.796265	1288.626465	2155.282959	1316.700684	3.239371
814.191223	1291.841064	2153.997070	1319.700928	3.231418
814.586182	1289.697998	2157.640381	1327.844604	4.395062
814.981018	1290.769409	2167.284180	1333.416504	4.865530
815.375916	1288.626465	2165.998291	1328.916138	4.592086
815.770630	1298.484497	2170.284424	1328.916138	3.490668
816.165344	1293.555542	2194.715576	1336.416870	4.756239
816.559875	1287.769043	2229.004639	1347.989502	6.398022
816.954468	1286.054688	2282.152588	1357.633301	7.185902
817.349060	1278.553955	2371.304443	1371.348877	8.491867
817.743469	1285.840332	2485.958252	1385.921631	8.339289
818.137939	1280.697144	2622.900146	1406.495117	9.372499
818.532288	1277.482422	2776.558350	1424.282593	9.792711
818.926575	1284.554565	2923.144043	1443.784424	9.717496
819.320862	1275.553711	3104.661865	1474.001709	10.849441
819.714844	1278.768311	3369.759277	1513.648438	11.232958
820.109009	1273.625000	3698.719727	1548.151855	11.320252
820.503052	1277.053955	4088.758057	1594.013550	11.272864
820.897095	1286.912109	4456.937012	1636.017700	11.012708
821.291016	1283.911865	4772.182617	1666.020752	10.954106
821.684875	1297.841797	4994.418457	1686.165527	10.504955
822.078735	1294.412842	5149.576660	1697.952271	10.467505
822.472412	1301.913452	5238.728516	1701.166870	10.141534
822.866089	1305.128052	5269.160645	1705.238770	10.093527
823.259766	1305.556641	5287.376953	1701.595581	9.946178
823.653381	1305.770996	5223.941406	1690.451660	9.817864
824.046875	1305.128052	5088.713867	1664.949097	9.510054
824.440369	1299.127441	4885.336426	1640.732422	9.525518
824.833801	1299.984741	4618.095703	1611.800903	9.397401
825.227112	1290.769531	4389.001953	1581.369507	9.379540
825.620300	1296.341675	4178.552734	1566.796509	9.383589
826.013550	1282.411621	4013.107910	1541.294189	9.480460
826.406799	1286.054810	3852.164063	1530.150024	9.512268
826.799866	1285.197510	3719.722412	1523.078125	9.771131
827.192932	1284.983276	3610.425781	1508.719482	9.621232
827.585938	1280.268677	3486.770508	1500.575806	9.984452
827.978882	1286.054810	3390.975586	1492.432129	9.804517
828.371643	1278.554199	3293.037598	1488.788940	10.436161
828.764465	1280.268433	3194.670410	1479.573608	10.410832
829.157227	1279.839966	3084.731201	1464.572144	10.235086
829.549988	1283.268921	2952.932617	1454.071167	10.229739
829.942627	1282.625977	2831.849365	1435.426514	9.863041
830.335144	1280.268677	2721.267090	1426.211304	10.127883
830.727722	1269.767456	2647.331299	1413.781616	10.454264
831.120178	1262.052368	2603.184326	1408.423950	10.914033
831.512451	1260.980835	2600.398193	1414.638794	11.472000
831.904846	1267.410034	2629.758057	1412.710083	10.665414
832.297119	1269.338867	2666.619141	1411.638550	10.184047
832.689331	1268.695923	2695.979004	1413.353027	10.135138
833.081543	1269.981812	2722.338623	1419.139160	10.270020
833.473694	1268.910278	2742.697754	1421.710938	10.367889
833.865723	1265.481323	2745.483643	1417.853394	10.295394
834.257568	1263.338257	2734.554199	1423.639771	10.895852
834.649536	1274.053589	2716.552246	1419.782227	10.102514
835.041382	1278.553955	2686.763672	1421.496582	10.150663
835.433228	1283.054443	2634.901367	1414.424561	9.717825
835.825012	1281.339966	2566.966309	1404.780640	9.601598
836.216675	1270.196045	2488.530029	1398.780151	10.554093
836.608337	1265.052734	2399.592529	1389.350586	10.955794
836.999756	1269.338745	2331.657227	1378.421021	10.268321
837.391296	1268.481567	2268.865479	1367.062744	9.854335
837.782715	1275.553711	2212.074219	1363.848145	9.427923
838.174194	1274.053589	2169.855713	1353.775757	8.899529
838.565491	1277.482422	2145.210693	1339.417358	7.137596
838.956787	1272.981934	2113.278809	1345.203491	8.594767
839.348022	1271.696167	2104.920898	1338.774292	8.050425
839.739197	1277.911011	2082.847412	1332.559326	6.789147
840.130127	1288.197754	2065.702881	1334.059448	5.898571
840.521179	1293.341309	2043.843262	1331.487793	5.082796
840.912170	1295.912964	2039.342896	1326.130005	4.064545
841.303101	1301.056152	2015.126221	1328.701660	3.871540
841.693970	1302.985107	1990.480957	1332.344971	4.270551
842.084778	1297.841675	1965.407104	1327.201660	4.398068
842.475464	1301.699219	1937.761597	1327.630371	4.076825
842.866028	1299.770386	1911.401855	1326.130127	4.309742
843.256653	1302.127808	1886.970703	1317.557739	2.638304
843.647217	1301.056152	1851.610229	1316.700684	2.841598
844.037720	1293.341309	1834.894409	1322.272583	5.342278
844.428223	1289.912354	1816.035278	1312.200195	4.236242
844.818604	1291.198242	1804.462769	1308.128418	3.298528
845.208923	1289.055176	1790.532837	1306.413940	3.461523
845.599182	1290.555298	1781.531982	1300.413208	2.007816
845.989258	1285.626099	1775.745728	1290.340820	0.961953
846.379395	1290.340820	1771.459717	1295.698486	1.113585
846.769470	1290.769409	1766.101929	1294.841309	0.856642
847.159546	1294.841309	1756.458130	1291.626709	-0.696378
847.549438	1299.556152	1768.030762	1292.912598	-1.418125
847.939392	1303.842285	1763.744507	1293.769897	-2.190115
848.329163	1304.913696	1756.243774	1292.269653	-2.801507
848.718872	1306.199585	1754.100830	1285.197510	-4.688997
849.108582	1310.057129	1749.171753	1285.411987	-5.612462
849.498230	1316.914917	1734.384644	1291.412476	-6.108812
849.887817	1319.272217	1729.241333	1298.055908	-5.175099
850.277405	1324.201294	1720.454712	1307.699707	-4.164402
850.666870	1320.343872	1716.811279	1304.056519	-4.108119
851.056274	1309.414185	1712.310913	1305.985229	-0.851075
851.445496	1305.770996	1706.310425	1307.913940	0.535015
851.834839	1301.056274	1693.880493	1302.341919	0.327282
852.224060	1297.627441	1697.952393	1300.413208	0.695876
852.613220	1298.913208	1703.310059	1297.412964	-0.370983
853.002380	1290.769531	1699.666870	1300.841919	2.463305
853.391418	1284.340332	1699.452393	1296.127075	2.839412
853.780396	1280.054199	1712.953857	1293.555542	3.118816
854.169312	1271.696289	1720.025757	1290.340942	4.158695
854.558105	1271.910645	1720.668823	1288.626465	3.724906
854.946899	1275.553711	1721.526123	1284.554565	2.018254
855.335693	1287.126221	1725.169189	1282.625854	-1.027380
855.724365	1283.911621	1728.169556	1286.697754	0.627143
856.112976	1280.054077	1734.813232	1285.411743	1.178133
856.501526	1282.840088	1734.384644	1283.911743	0.237331
856.890076	1281.768555	1725.812134	1290.555176	1.978775
857.278381	1287.126221	1716.382813	1292.698364	1.298092
857.666809	1281.982910	1711.453613	1297.627441	3.642747
858.055115	1290.126587	1707.810425	1297.198730	1.693181
858.443420	1291.198120	1713.167969	1290.983887	-0.050770
858.831543	1293.341309	1717.882813	1284.340332	-2.120164
859.219788	1289.912354	1714.025391	1290.340942	0.101055
859.607788	1289.912231	1719.811646	1292.698364	0.648089
859.995850	1290.769409	1724.097778	1289.697998	-0.247252
860.383728	1287.983398	1722.169067	1295.912964	1.826308
860.771606	1287.126221	1720.454590	1295.912842	2.027705
861.159424	1287.340698	1736.527710	1293.769897	1.431297
861.547241	1289.055054	1747.885864	1296.770142	1.681467
861.934937	1294.412842	1753.457886	1296.984375	0.560192
862.322632	1283.483154	1743.814087	1297.198730	2.979503
862.710205	1282.625854	1738.884888	1307.699707	5.495530
863.097656	1280.268555	1734.384644	1305.770996	5.615842
863.485107	1282.625854	1735.670288	1307.271118	5.439922
863.872498	1282.411621	1726.669434	1304.699585	5.016899
864.259827	1279.625488	1719.168701	1297.627441	4.095605
864.647156	1285.840454	1718.954590	1299.984741	3.265718
865.034424	1284.983276	1718.097168	1295.270020	2.375067
865.421570	1287.554932	1716.382813	1295.698730	1.899083
865.808655	1281.768677	1711.453491	1305.770996	5.586029
866.195557	1281.982910	1707.810547	1311.342896	6.894805
866.582581	1290.983887	1718.311646	1315.200439	5.666974
866.969482	1291.626831	1710.810669	1312.628784	5.010201
867.356323	1291.626831	1715.525391	1321.415283	7.027259
867.743225	1292.483887	1719.168823	1320.129517	6.479167
868.129883	1293.769897	1729.455200	1322.701294	6.640434
868.516602	1304.270752	1742.742310	1332.130737	6.353887
868.903076	1307.699707	1743.813965	1343.703247	8.255529
869.289673	1302.556396	1743.385254	1353.990112	11.667502
869.676147	1300.841919	1742.313721	1353.990112	12.038865
870.062561	1302.127808	1748.100098	1346.917847	10.043234
870.448914	1302.127808	1748.100098	1339.631348	8.409388
870.835266	1292.055420	1745.099976	1334.916626	9.460705
871.221558	1295.484253	1757.744019	1326.987305	6.815011
871.607544	1289.912354	1758.386841	1332.130737	9.011886
871.993713	1291.198120	1763.958862	1333.845215	9.020863
872.379761	1291.412476	1761.601440	1331.916382	8.614389
872.765747	1289.697998	1759.672363	1328.273315	8.207962
873.151672	1281.982910	1762.887207	1311.985962	6.238882
873.537598	1284.768921	1768.030518	1304.485229	4.079842
873.923401	1282.411621	1769.744995	1300.842041	3.781892
874.309204	1283.911743	1775.531250	1293.127075	1.874485
874.694763	1282.625854	1785.603638	1290.340942	1.533882
875.080383	1284.126099	1804.677002	1295.270020	2.140794
875.465942	1275.339478	1825.464844	1299.127441	4.324099
875.851440	1286.697754	1873.683960	1289.269409	0.438112
876.236938	1280.482788	1934.546875	1294.627075	2.162523
876.622314	1282.197266	2019.841064	1299.556030	2.353272
877.007629	1276.411011	2108.778320	1310.485718	4.093710
877.392761	1283.483154	2218.717773	1332.559326	5.247472
877.777954	1288.840698	2343.230225	1347.560669	5.569097
878.163086	1293.341187	2518.104004	1367.062622	6.019242
878.548218	1293.984131	2740.125977	1403.923584	7.602259
878.933167	1297.412964	3044.656006	1439.498291	8.131972
879.318176	1296.984497	3368.044678	1475.930542	8.640311
879.703003	1297.627319	3657.144287	1510.433960	9.019076
880.087830	1284.768799	3875.737549	1541.294067	9.900747
880.472534	1282.197144	4036.896240	1563.796143	10.222495
880.857239	1276.196533	4137.191406	1589.727417	10.958806
881.241882	1276.625122	4187.982422	1598.513794	11.056309
881.626465	1269.338745	4190.125488	1600.657104	11.343463
882.010986	1267.624390	4144.906738	1599.585571	11.537317
882.395447	1259.480591	4033.896240	1592.513306	12.003707
882.779846	1253.694458	3857.521240	1562.724731	11.868312
883.164063	1250.479736	3592.852295	1535.936401	12.186646
883.548340	1250.265503	3288.322754	1499.075684	12.208203
883.932495	1253.051514	2999.222900	1467.358276	12.272951
884.316650	1257.123413	2758.342041	1440.355469	12.205554
884.700745	1259.480835	2544.463867	1407.352295	11.507659
885.084778	1260.552368	2373.875732	1379.706787	10.702588
885.468750	1263.124146	2239.505615	1363.205200	10.250200
885.852661	1263.981323	2130.851807	1343.703369	9.196535
886.236389	1262.052612	2051.558594	1333.845215	9.093358
886.620117	1266.552856	1989.195313	1313.700439	6.524331
887.003845	1269.124634	1936.261597	1313.914673	6.713769
887.387451	1278.339844	1890.185425	1307.485474	4.763560
887.771057	1283.054565	1858.682373	1297.627441	2.531649
888.154602	1284.983276	1839.609009	1295.912964	1.970642
888.538086	1280.268555	1822.035889	1288.412109	1.503146
888.921326	1282.840210	1810.677734	1291.626709	1.664622
889.304688	1278.768311	1802.748413	1282.197266	0.654406
889.687927	1278.125488	1806.605835	1284.983276	1.297643
890.071167	1275.768066	1817.964111	1290.555176	2.727262
890.454285	1274.267944	1837.037476	1291.412476	3.046457
890.837402	1277.482544	1861.682861	1300.841919	3.998522
891.220459	1282.411621	1893.399902	1301.056274	3.051557
891.603271	1272.124878	1939.904663	1305.556763	5.006423
891.986145	1270.624756	1985.980591	1310.700073	5.602151
892.369019	1273.196411	2041.057495	1315.843384	5.553996
892.751770	1279.411255	2101.491943	1321.629761	5.135567
893.134460	1276.625244	2146.710693	1325.272949	5.591141
893.517151	1278.768433	2180.999756	1331.916504	5.890737
893.899658	1277.268188	2199.215820	1330.201904	5.741510
894.282227	1283.483276	2206.502197	1326.558716	4.666799
894.664612	1284.340332	2197.929932	1323.772705	4.316202
895.046997	1287.769287	2177.570801	1320.772461	3.709049
895.429321	1283.483276	2151.425537	1314.129028	3.530851
895.811523	1282.411621	2105.563477	1318.843750	4.425931
896.193726	1285.626099	2059.701904	1315.200439	3.820600
896.575928	1293.126953	1997.981689	1309.628418	2.341116
896.958008	1289.269409	1925.331909	1310.271484	3.301889
897.339905	1293.341309	1870.683716	1307.271240	2.412768
897.721863	1295.912964	1811.320679	1307.271118	2.203722
898.103760	1294.627075	1774.674194	1297.412964	0.580337
898.485535	1288.626465	1747.885864	1289.055054	0.093322
898.867310	1287.983521	1738.027710	1287.554932	-0.095233
899.249084	1280.268433	1735.027344	1294.198364	3.063147
899.630676	1282.625854	1743.171021	1300.413330	3.862265
900.012268	1291.626709	1759.029663	1293.555542	0.412670
900.393616	1292.912598	1766.101929	1304.913696	2.536215
900.775085	1291.198120	1787.961060	1307.914063	3.364974
901.156494	1297.627319	1823.107544	1302.342163	0.897245
901.537842	1293.769897	1879.041382	1310.700073	2.892705
901.919067	1296.127197	1951.905884	1315.200562	2.908506
902.300293	1303.413696	2003.125122	1328.273315	3.552839
902.681458	1299.770508	2047.058105	1333.845215	4.559785
903.062378	1305.342529	2072.346191	1344.774902	5.141093
903.443359	1308.557007	2079.418213	1341.988770	4.336937
903.824341	1306.413940	2074.489258	1342.203125	4.659593
904.205200	1306.413940	2063.988281	1345.417725	5.148509
904.586060	1303.413574	2046.843384	1338.345581	4.698763
904.966797	1297.412964	2019.626587	1326.344360	4.005933
905.347473	1288.412231	1979.765747	1324.415527	5.207654
905.728027	1290.126587	1918.902710	1313.700195	3.749126
906.108521	1287.340576	1846.466797	1301.484863	2.529713
906.489075	1280.268433	1790.961304	1291.840942	2.266041
906.869507	1287.555054	1731.812866	1291.198120	0.820034
907.249878	1279.625610	1688.094238	1280.268555	0.157404
907.630188	1275.339600	1661.948730	1271.696167	-0.942407
908.010437	1282.411621	1643.089722	1270.624634	-3.268008
908.390625	1281.125854	1632.374512	1261.195190	-5.674232
908.770630	1284.340332	1627.230957	1253.051636	-9.124979
909.150696	1278.553955	1624.016357	1257.337646	-6.141423
909.530640	1284.125854	1628.945435	1260.123657	-6.960799
909.910583	1287.983521	1644.161255	1262.909668	-7.039702
910.290527	1287.126221	1664.734741	1268.481689	-4.937529
910.670288	1293.126831	1696.023560	1277.053955	-3.989329
911.049988	1281.554199	1738.456299	1281.768677	0.046942
911.429565	1290.983887	1795.033203	1286.269043	-0.935393
911.809204	1287.769287	1855.039063	1292.055420	0.755572
912.188721	1279.411255	1913.116089	1291.841064	1.961451
912.568237	1282.625977	1985.337769	1309.199951	3.781632
912.947632	1272.767700	2085.847900	1329.558960	6.984706
913.327026	1276.196777	2203.287598	1345.846191	7.512685
913.706299	1278.339722	2331.014648	1372.848877	8.978000
914.085510	1274.482300	2427.023682	1382.064331	9.334332
914.464539	1273.196411	2516.604248	1400.066040	10.203381
914.843628	1264.409790	2562.251221	1405.852417	10.898298
915.222717	1275.125122	2577.895752	1400.066040	9.590401
915.601685	1270.624878	2569.966553	1399.851685	9.945560
915.980591	1277.268188	2544.892334	1398.137207	9.535084
916.359436	1281.125732	2508.888916	1392.993896	9.111543
916.738220	1269.338745	2445.454346	1382.921387	9.657438
917.116821	1273.839355	2356.945557	1364.705444	8.389398
917.495483	1269.981689	2246.577881	1340.917480	7.263575
917.874023	1263.552612	2119.922363	1312.414551	5.705706
918.252563	1265.909912	2017.269165	1303.627808	5.019955
918.631042	1265.695557	1914.187622	1287.983521	3.436891
919.009399	1279.197021	1834.680054	1270.410278	-1.581820
919.387695	1277.268188	1777.674316	1270.196167	-1.413256
919.766052	1272.982056	1726.883545	1270.196045	-0.613792
920.144104	1273.624878	1687.665649	1268.696045	-1.190422
920.522278	1266.552856	1653.805054	1272.767822	1.604888
920.900269	1265.052856	1621.015991	1271.267700	1.745923
921.278320	1258.194946	1598.942505	1280.482910	6.540902
921.656311	1262.052368	1574.511719	1293.769897	10.150929
922.034180	1265.267090	1552.652344	1291.412476	9.097678
922.411987	1263.766968	1532.507446	1282.840088	7.097226
922.789612	1270.624878	1510.434082	1287.769165	7.149137
923.167297	1263.124146	1496.504028	1285.411743	9.549922
923.544922	1261.838013	1483.002808	1289.055054	12.306227
923.922485	1261.195190	1477.430664	1283.483032	10.307209
924.299988	1256.051880	1465.000854	1280.911255	11.897343
924.677429	1257.551880	1454.499878	1272.339111	7.508191
925.054810	1260.980835	1458.571655	1268.910156	4.013001
925.431946	1264.409790	1452.785400	1257.552002	-3.640486
925.809204	1261.195190	1449.785034	1253.694458	-3.977273
926.186401	1262.909546	1452.571045	1254.123047	-4.632727
926.563477	1258.409180	1441.641479	1254.765991	-1.988289
926.940491	1256.909058	1446.784912	1244.050659	-6.772003
927.317505	1253.480103	1439.712769	1245.336426	-4.372851
927.694397	1260.980957	1439.069824	1240.407471	-11.552371
928.071289	1272.124878	1430.926025	1230.120728	-26.450785
928.447937	1270.838989	1425.996948	1227.549072	-27.900545
928.824707	1271.053223	1428.783081	1230.549316	-25.679289
929.201355	1275.125122	1425.997192	1239.335815	-23.721624
929.577881	1278.339722	1425.782837	1247.479614	-20.930180
929.954407	1278.553955	1420.425293	1249.193970	-20.694798
930.330933	1273.839111	1412.067261	1252.837280	-15.193600
930.707336	1276.625122	1413.781616	1258.623535	-13.124852
931.083496	1273.196289	1401.994629	1263.766846	-7.321091
931.459778	1265.909912	1403.066284	1269.338989	2.500122
931.835938	1261.195190	1406.495239	1263.124023	1.327483
932.212158	1253.908813	1411.638550	1270.410522	10.462015
932.588196	1257.766479	1421.925293	1277.482544	12.010360
932.964172	1258.837891	1421.925293	1276.411011	10.775277
933.340149	1258.409302	1430.283325	1266.338501	4.613379
933.716003	1258.409302	1428.783081	1263.338257	2.893024
934.091736	1258.623535	1434.997925	1258.194824	-0.243069
934.467468	1257.551880	1440.570068	1256.051758	-0.819657
934.843140	1253.694458	1448.070679	1242.979004	-5.512739
935.218750	1258.194946	1454.285522	1236.549927	-11.038277
935.594299	1264.838379	1452.356689	1229.263428	-18.971455
935.969788	1256.480469	1442.927246	1232.263794	-12.988519
936.345276	1257.766357	1444.213135	1235.049683	-12.184000
936.720459	1250.265503	1436.283691	1230.120605	-10.829531
937.095764	1252.837158	1431.140503	1234.835449	-10.096114
937.471008	1246.193604	1424.711304	1232.478027	-7.683034
937.846130	1244.693604	1413.353027	1230.977905	-8.132186
938.221252	1242.550659	1408.638184	1235.906860	-4.000179
938.596252	1246.193848	1403.066284	1243.193359	-1.912693
938.971191	1250.908569	1400.494629	1251.551270	0.429652
939.346130	1247.265259	1395.136841	1255.194580	5.362302
939.720886	1241.907715	1388.707764	1256.480347	9.926858
940.095581	1249.622559	1382.492798	1262.695313	9.838737
940.470337	1253.908691	1371.348877	1263.766846	8.394192
940.844971	1262.266846	1365.562622	1264.195435	1.867055
941.219543	1257.552002	1363.633789	1256.266113	-1.212167
941.594055	1260.552246	1357.204590	1257.123413	-3.547594
941.968506	1261.623779	1359.776245	1259.052246	-2.619937
942.342712	1270.624634	1356.776001	1250.908569	-22.885376
942.717041	1268.052856	1352.061279	1240.193237	-33.162888
943.091309	1262.909668	1340.060059	1231.620972	-40.555462
943.465515	1268.052856	1340.274414	1227.977661	-55.489243
943.839600	1278.553833	1344.346191	1233.120972	-69.054924
944.213623	1282.197144	1349.275391	1226.691772	-82.747200
944.587646	1279.196899	1347.346558	1226.048950	-77.987114
944.961426	1276.625244	1343.060425	1227.548950	-73.870941
945.335266	1275.553711	1346.060669	1230.120605	-64.437759
945.709106	1281.339966	1347.560791	1234.406860	-70.873634
946.082825	1277.268311	1343.060425	1229.906494	-71.987068
946.456421	1264.838379	1337.916992	1234.835449	-41.055691
946.830017	1270.196045	1337.702637	1234.621216	-52.698303
947.203613	1271.696167	1341.560181	1241.479004	-43.251400
947.577026	1262.695313	1340.703003	1245.550781	-21.978001
947.950317	1263.338257	1347.132080	1252.194214	-13.299361
948.323669	1262.266724	1350.346802	1249.408325	-14.598532
948.696899	1263.338257	1356.775879	1250.051270	-14.220168
949.070068	1273.839355	1360.419189	1251.551270	-25.742815
949.443237	1278.768433	1364.491089	1253.694458	-29.250114
949.816284	1280.697144	1364.276733	1257.123535	-28.204983
950.189270	1286.269043	1369.420044	1253.051636	-39.948296
950.562073	1294.412842	1370.491577	1249.194092	-59.436779
950.934998	1291.198120	1366.419800	1257.123413	-45.299049
951.307739	1286.697754	1367.919922	1252.408691	-42.216385
951.680481	1290.769531	1364.062378	1253.694580	-50.584679
952.053162	1283.697388	1357.847534	1243.836304	-53.757256
952.425781	1282.411499	1349.489502	1247.479614	-52.076511
952.798279	1276.625366	1338.560059	1242.979126	-54.325352
953.170776	1266.124268	1340.060059	1242.550537	-31.884058
953.543030	1271.481934	1331.059204	1245.550781	-43.525246
953.915405	1265.052734	1326.987427	1239.978882	-40.484341
954.287659	1269.124512	1329.130493	1251.979980	-28.571371
954.659851	1270.410278	1332.988037	1256.694824	-21.917458
955.031982	1269.124512	1330.844849	1249.408325	-31.944393
955.404114	1273.839233	1324.630005	1247.693848	-51.476646
955.776123	1274.910767	1320.558228	1239.335938	-77.933861
956.147888	1274.696533	1319.915283	1235.049927	-87.677361
956.519775	1282.411621	1321.844116	1234.406982	-121.738777
956.891602	1279.411255	1327.416016	1232.692383	-97.321327
957.263306	1278.768433	1329.559082	1228.620605	-98.734367
957.635010	1268.052979	1331.273560	1224.548706	-68.813461
958.006592	1272.124878	1327.844604	1226.477417	-81.923340
958.378174	1260.552246	1322.701294	1225.834595	-55.861919
958.749512	1259.266479	1319.915283	1224.334473	-57.597191
959.120911	1262.695313	1317.772217	1224.977417	-68.482239
959.492310	1261.838257	1322.058472	1230.335083	-52.313286
959.863586	1256.051880	1323.772827	1235.049683	-31.012852
960.234741	1257.980591	1320.558228	1239.550293	-29.451891
960.605896	1243.836304	1319.915283	1236.978394	-9.014198
960.976990	1248.765381	1319.915161	1241.264648	-10.542172
961.347961	1247.693848	1317.986450	1241.907593	-8.231669
961.718811	1248.979736	1312.200317	1237.621216	-17.966492
962.089661	1249.193970	1319.272339	1237.835693	-16.207964
962.460510	1256.909058	1326.558716	1238.478638	-26.461609
962.831299	1256.909058	1335.130981	1235.049805	-27.945175
963.201965	1258.194824	1343.060425	1239.764648	-21.716898
963.572510	1265.695557	1340.488647	1240.836060	-33.237690
963.943054	1267.624390	1345.203247	1238.050049	-38.121651
964.313477	1262.909424	1346.274902	1237.407104	-30.590982
964.683838	1268.267212	1349.060913	1241.907593	-32.625835
965.054199	1267.624390	1354.418579	1239.121582	-32.839535
965.424500	1274.053589	1349.489502	1240.193237	-44.886250
965.794678	1279.411255	1353.989868	1240.193237	-52.586143
966.164795	1279.839966	1350.346802	1233.978149	-65.045914
966.534912	1267.838745	1345.203247	1225.406006	-54.847816
966.904907	1265.267090	1340.488647	1224.548706	-54.131268
967.274780	1263.766846	1341.131592	1219.833984	-56.786667
967.644592	1255.408936	1344.131836	1222.191406	-37.439632
968.014404	1257.337769	1344.989136	1227.548950	-33.985573
968.384155	1270.196045	1341.131592	1233.549683	-51.661491
968.753845	1279.196899	1347.346558	1233.763916	-66.666489
969.123474	1281.125732	1343.488892	1239.335938	-67.010391
969.492981	1280.268555	1351.418335	1240.836060	-55.421810
969.862305	1280.482788	1351.846924	1242.764893	-52.852734
970.231750	1272.553467	1351.846924	1240.407593	-40.540386
970.601135	1280.054199	1352.704224	1241.479126	-53.097122
970.970337	1285.411865	1347.560791	1249.194092	-58.275784
971.339539	1286.697632	1344.989136	1251.765747	-59.926201
971.708740	1291.198120	1342.417480	1252.408691	-75.731964
972.077759	1288.626465	1343.060425	1249.836792	-71.260063
972.446777	1285.197510	1351.204102	1249.836914	-53.571308
972.815613	1273.196167	1348.632324	1248.765381	-32.386044
973.184509	1268.052979	1350.132568	1249.193970	-22.976490
973.553284	1261.195190	1346.060669	1247.908081	-15.656672
973.921997	1260.338013	1357.204590	1245.765137	-15.044277
974.290710	1262.909790	1366.634155	1248.979736	-13.429876
974.659302	1266.981445	1377.135254	1254.980347	-10.894855
975.027771	1261.623901	1388.921997	1251.122803	-8.249219
975.396118	1257.551880	1403.709106	1257.551880	0.000000
975.764526	1248.550903	1420.210815	1256.694702	4.744147
976.132874	1243.836304	1433.497925	1254.123047	5.423735
976.501160	1239.978760	1454.071289	1249.622559	4.504500
976.869324	1246.193726	1471.858765	1254.337402	3.608745
977.237488	1260.980835	1487.074463	1253.908691	-3.127971
977.605530	1263.552612	1496.289795	1250.694214	-5.524858
977.973450	1261.195190	1496.503906	1257.766357	-1.457164
978.341309	1264.838379	1491.360596	1264.838379	0.000000
978.709167	1263.766846	1484.502808	1263.338379	-0.194108
979.077026	1265.910034	1479.787964	1259.052002	-3.206517
979.444702	1270.410400	1469.072754	1245.122192	-12.729240
979.812378	1280.911499	1455.142700	1243.622070	-21.402267
980.179932	1287.769287	1448.070557	1247.908203	-24.866356
980.547485	1292.269653	1427.497192	1249.408325	-31.695709
980.914795	1292.055420	1407.352417	1238.050049	-46.840225
981.282166	1288.626465	1389.350586	1233.120972	-55.106457
981.649475	1280.482788	1373.706177	1238.907349	-44.597649
982.016785	1277.696777	1363.848145	1233.335327	-51.492451
982.383911	1277.696777	1354.632935	1224.548706	-69.080750
982.751038	1281.554443	1344.346191	1222.405762	-94.198174
983.118103	1280.697144	1328.273315	1230.549316	-105.405342
983.484924	1278.554077	1319.701050	1238.049927	-98.437744
983.851868	1275.553833	1315.414917	1234.835327	-102.151024
984.218689	1279.625732	1302.556519	1235.692627	-191.590057
984.585449	1271.482056	1298.270264	1229.477661	-156.801804
984.952209	1271.267700	1291.198120	1230.763550	-203.227783
985.318787	1263.981201	1284.769043	1230.334961	-161.855377
985.685425	1275.553711	1288.412231	1230.334839	-351.664642
986.051880	1277.268066	1286.697754	1226.691772	-536.351746
986.418213	1276.196533	1290.555176	1237.621582	-268.653198
986.784607	1272.124878	1298.270264	1232.692505	-150.819626
987.150879	1267.410034	1312.200073	1234.835449	-72.727295
987.517090	1270.410522	1318.629395	1233.121094	-77.333679
987.883301	1276.625366	1326.344482	1236.764160	-80.172798
988.249390	1272.339233	1342.846069	1235.264038	-52.583832
988.615417	1283.697388	1358.061890	1241.264526	-57.060642
988.981262	1280.054199	1375.849243	1242.121948	-39.597301
989.347168	1285.197632	1398.137207	1246.622314	-34.155712
989.712952	1288.197876	1422.568237	1244.479248	-32.535915
990.078674	1288.626465	1442.498535	1249.836914	-25.208961
990.444397	1287.769165	1456.857300	1244.264893	-25.728756
990.809998	1277.482422	1466.929688	1253.480103	-12.669658
991.175537	1277.696777	1468.215454	1250.908325	-14.060802
991.540894	1270.839111	1471.215820	1248.765381	-11.016116
991.906311	1264.409790	1467.572510	1251.551270	-6.329173
992.271729	1264.409790	1456.643066	1251.551270	-6.689019
992.636963	1257.337769	1449.570801	1253.265747	-2.118273
993.002136	1260.766602	1427.068726	1254.337402	-3.865975
993.367310	1256.694824	1411.424316	1249.408325	-4.709186
993.732361	1251.551270	1384.635986	1248.122559	-2.576337
994.097351	1251.765625	1364.491089	1242.121948	-8.555012
994.462219	1251.337158	1352.704224	1243.836426	-7.399575
994.827026	1266.552856	1334.702393	1240.407471	-38.364731
995.191833	1270.410278	1327.201660	1235.049805	-62.263802
995.556580	1280.054199	1321.629761	1233.549683	-111.855415
995.921204	1282.625854	1312.414551	1223.477295	-198.560410
996.285828	1279.839722	1307.699707	1216.833740	-226.152237
996.650391	1284.554565	1297.627441	1216.190796	-522.943604
997.014648	1291.841064	1309.414185	1217.905273	-420.732300
997.379028	1308.985596	1319.915283	1235.264038	-674.507446
997.743408	1310.700073	1330.844849	1237.835815	-361.703003
998.107605	1315.200562	1328.916138	1244.264893	-517.190613
998.471802	1322.058350	1325.701538	1236.978516	-2335.312500
998.835938	1315.843506	1325.915894	1233.549683	-817.023987
999.199951	1321.844116	1326.987427	1233.978271	-1708.351929
999.563904	1314.129028	1325.487305	1240.407471	-649.055847
999.927673	1314.343262	1332.130859	1245.979614	-384.333221
1000.291565	1319.915161	1330.416382	1251.337280	-653.046753
1000.655396	1312.843262	1330.202026	1246.836670	-380.249359
1001.019043	1301.913330	1321.415405	1239.978882	-317.578766
1001.382629	1281.125732	1302.556396	1224.334473	-265.000000
1001.746216	1270.624634	1291.626831	1220.905518	-236.732925
1002.109741	1271.696167	1291.412354	1216.619385	-279.348053
1002.473022	1265.695557	1291.841064	1219.191040	-177.868088
1002.836365	1265.052612	1299.556152	1216.833740	-139.750504
1003.199646	1266.124146	1300.841919	1213.619019	-151.234146
1003.562866	1273.624878	1299.984619	1210.618774	-239.023987
1003.925964	1268.910156	1297.841675	1206.118408	-217.035782
1004.289124	1271.696167	1300.413208	1210.190186	-214.179382
1004.652100	1278.553955	1301.270630	1208.261475	-309.431213
1005.015076	1278.339722	1303.413574	1212.333252	-263.248230
1005.377747	1277.911011	1306.199585	1214.047729	-225.756454
1005.740662	1286.697754	1308.771240	1212.333130	-336.895691
1006.103333	1276.196655	1308.557007	1214.261963	-191.390671
1006.466003	1275.553833	1303.413696	1215.762085	-214.616089
1006.828552	1269.124634	1303.413696	1216.833618	-152.500565
1007.191101	1261.623779	1297.198730	1220.262573	-116.264969
1007.553528	1257.337646	1301.699219	1224.120239	-74.878784
1007.915771	1257.766235	1303.199341	1230.120728	-60.848820
1008.278137	1251.979980	1298.055908	1228.620605	-50.697567
1008.640442	1246.193726	1302.556396	1237.835815	-14.828804
1009.002563	1250.908447	1304.056519	1238.264404	-23.790220
1009.364624	1250.694092	1298.484619	1239.335815	-23.766794
1009.726685	1244.479370	1298.913208	1239.121582	-9.842752
1010.088684	1255.194580	1301.056274	1246.193726	-19.626083
1010.450439	1247.050903	1300.842041	1241.907471	-9.561859
1010.812256	1258.409058	1294.412842	1245.979370	-34.523281
1011.174011	1262.266724	1298.056030	1246.836548	-43.113926
1011.535706	1264.195435	1292.055420	1242.764771	-76.922737
1011.897400	1266.338623	1297.412964	1243.193359	-74.483521
1012.258911	1263.766846	1304.485107	1239.335938	-59.999882
1012.620361	1264.195435	1300.841919	1232.478149	-86.549324
1012.981812	1253.480103	1298.698853	1233.978394	-43.127483
1013.343079	1254.551636	1305.770874	1230.549438	-46.861683
1013.704285	1256.480347	1303.628052	1230.549316	-54.999561
1014.065430	1249.194092	1296.555786	1224.334473	-52.488873
1014.426575	1253.694458	1296.555786	1225.406128	-65.999657
1014.787720	1251.979980	1298.913208	1227.120483	-52.967796
1015.148743	1248.551025	1301.270630	1221.548462	-51.219208
1015.509644	1247.050903	1301.699219	1218.548218	-52.156567
1015.870361	1252.837158	1297.198730	1218.333862	-77.777443
1016.231140	1258.623535	1292.912598	1219.405396	-114.375069
1016.591919	1259.909302	1289.269531	1220.476929	-134.305405
1016.952515	1267.195801	1286.483276	1219.619751	-246.668106
1017.313049	1269.553223	1282.197266	1225.191528	-350.850555
1017.673584	1273.839355	1280.911377	1227.763306	-651.525879
1018.034058	1278.768433	1289.269409	1228.834839	-475.513824
1018.394348	1282.197388	1298.484497	1225.191528	-350.005981
1018.754639	1284.769043	1293.126953	1219.833862	-776.930847
1019.114868	1285.840576	1283.054443	1225.191528	2176.818359
1019.475037	1284.554688	1285.411865	1226.048828	-6825.405762
1019.835022	1277.053955	1280.268555	1221.119751	-1740.005371
1020.195129	1274.053589	1285.197510	1218.976685	-494.232727
1020.555054	1275.339478	1286.269043	1219.619629	-509.808441
1020.914917	1281.125732	1287.126343	1221.977051	-985.711060
1021.274536	1285.626343	1290.983765	1218.762329	-1248.063232
1021.634338	1289.269531	1293.341187	1218.333862	-1742.182617
1021.993958	1286.697754	1284.125977	1218.333618	2658.244629
1022.353577	1287.126465	1270.196045	1223.691528	374.680237
1022.713135	1285.411865	1271.267578	1224.548828	430.301208
1023.072632	1282.625854	1273.410645	1227.977661	593.021667
1023.431946	1274.053467	1268.052856	1232.263794	696.423706
1023.791260	1276.839600	1273.624878	1230.335083	1446.610962
1024.150391	1269.553101	1265.266968	1232.478149	864.997742
1024.509644	1265.909790	1265.266846	1235.692749	4699.791016
1024.868652	1257.337524	1264.838379	1235.478394	-291.421875
1025.227661	1247.693848	1267.838745	1241.050415	-32.978241
1025.586670	1248.765503	1267.195801	1243.193481	-30.232943
1025.945557	1253.908813	1277.482544	1243.621948	-43.636986
1026.304443	1255.408936	1282.840210	1244.050659	-41.406303
1026.663086	1256.909058	1287.769287	1239.335938	-56.944229
1027.021729	1259.480835	1293.126953	1236.764282	-67.516121
1027.380371	1272.767700	1296.984497	1226.048950	-192.918777
1027.738892	1276.625244	1287.983521	1235.907104	-358.488708
1028.097290	1276.839600	1294.841309	1232.478149	-246.429108
1028.455688	1277.482422	1296.984375	1228.191895	-252.746613
1028.814087	1285.197388	1304.913696	1225.406006	-303.258514
1029.172241	1289.697998	1298.056030	1220.691162	-825.634949
1029.530518	1294.841431	1296.555908	1224.334351	-4112.452637
1029.888550	1290.769653	1290.555176	1226.477417	29976.208984
1030.246582	1292.912720	1290.555176	1225.191650	2872.526367
1030.604614	1287.340698	1291.198120	1227.977661	-1538.930420
1030.962524	1286.483521	1287.340576	1222.405762	-7476.499023
1031.320313	1277.053955	1281.125854	1229.692017	-1163.141113
1031.678101	1272.767700	1277.053955	1226.691895	-1074.966553
1032.035645	1278.768433	1276.411011	1232.478027	1963.602905
1032.393311	1281.125610	1267.838745	1229.049194	391.939056
1032.750977	1277.482422	1265.695679	1229.692017	405.458954
1033.108398	1278.339844	1273.196411	1227.120483	995.820557
1033.465820	1265.481323	1267.838867	1221.334106	-1872.593628
1033.823120	1265.910034	1261.409668	1219.833984	1023.828918
1034.180298	1262.052612	1261.195313	1218.119629	5124.576172
1034.537476	1262.052612	1261.838257	1221.977051	18695.843750
1034.894653	1260.338013	1267.410034	1225.834473	-487.887939
1035.251709	1262.052368	1276.411011	1227.334717	-241.789230
1035.608643	1257.337524	1277.696899	1217.476563	-195.786774
1035.965576	1277.696777	1272.982056	1192.831299	1800.010376
1036.322388	1251.765747	1336.631226	1244.693604	-8.333357
1036.679077	1237.621460	1313.057373	1225.834595	-15.625005
1037.035889	1247.050903	1313.057373	1228.191895	-28.571455
1037.392456	1232.906738	1206.975586	1138.611694	363.636139
>>>>>End Processed Spectral Data<<<<<
