# Supplementary material for: Avian learning favors colorful, not bright, signals
Source: PLoS One. 2018 Mar 22;13(3):e0194279. doi: 10.1371/journal.pone.0194279 (PMC5864004; doi:10.1371/journal.pone.0194279)
Supplement: S1 Text — (ZIP) [file pone.0194279.s001.zip › OrangeTanOuter1.txt]

Jaz Data File
++++++++++++++++++++++++++++++++++++
Date: Wed May 31 03:37:10 2017
User: jaz
Dark Spectrum Present: Yes
Reference Spectrum Present: Yes
Processed Spectrum Present: Yes
Spectrometers: JAZA3305
Integration Time (usec): 450000 (JAZA3305)
Spectra Averaged: 1 (JAZA3305)
Boxcar Smoothing: 5 (JAZA3305)
Correct for Electrical Dark: No (JAZA3305)
Strobe/Lamp Enabled: Yes (JAZA3305)
Correct for Detector Non-linearity: No (JAZA3305)
Correct for Stray Light: No (JAZA3305)
Number of Pixels in Processed Spectrum: 2048
>>>>>Begin Processed Spectral Data<<<<<
W	D	R	S	P
189.090729	0.000000	0.000000	0.000000	0.000000
189.548096	0.000000	0.000000	0.000000	0.000000
190.005432	1251.765747	1270.624634	1148.041260	-550.003235
190.462753	1308.342651	1261.195190	1185.759277	259.999939
190.920044	0.000000	0.000000	0.000000	0.000000
191.377304	1046.674072	1056.317871	991.811584	-568.888733
191.834534	1166.042969	1178.901367	1106.251465	-464.999634
192.291718	1287.769165	1296.984375	1215.547852	-783.718567
192.748886	1294.198364	1302.127686	1226.263184	-856.759094
193.206039	1292.055420	1305.556519	1237.407104	-404.769409
193.663162	1289.912231	1307.485474	1239.550293	-286.583069
194.120255	1295.698608	1314.129028	1256.266235	-213.952652
194.577316	1300.841919	1314.557495	1257.552002	-315.625946
195.034348	1306.413940	1309.199951	1259.480835	-1684.598877
195.491364	1306.413940	1310.914307	1254.337402	-1157.162231
195.948349	1316.700684	1299.770386	1256.051880	358.226440
196.405304	1320.343750	1294.626953	1264.409912	217.499237
196.862228	1317.557861	1290.340820	1265.267090	192.125122
197.319122	1311.557373	1291.626831	1269.767456	209.677780
197.775986	1307.699951	1284.769043	1259.695068	209.345749
198.232819	1305.771118	1288.197876	1251.765747	307.315918
198.689636	1320.129639	1296.555786	1257.980591	263.635529
199.146423	1320.772583	1314.343262	1254.765991	1026.649414
199.603180	1320.558350	1314.343262	1255.837402	1041.352051
200.059921	1321.843994	1316.057617	1262.480957	1025.910278
200.516617	1332.559448	1320.772461	1269.767456	532.723022
200.973297	1322.487061	1342.203125	1271.267456	-259.786163
201.429932	1321.843994	1349.703857	1266.767090	-197.692657
201.886551	1322.701294	1354.204224	1263.766846	-187.076080
202.343140	1320.558105	1356.775879	1266.981445	-147.929199
202.799713	1318.415161	1367.705566	1276.839600	-84.348183
203.256241	1324.415649	1371.348877	1278.125366	-98.630089
203.712753	1316.057739	1377.778076	1274.910767	-66.666801
204.169220	1312.414551	1361.490845	1270.838989	-84.716179
204.625671	1311.985840	1372.420410	1274.053589	-62.765816
205.082092	1307.271118	1378.421021	1274.053589	-46.686684
205.538483	1296.127319	1379.706909	1269.553223	-31.794960
205.994843	1301.699219	1377.992554	1266.767090	-45.786606
206.451187	1299.984863	1378.421021	1262.695313	-47.541279
206.907486	1298.484619	1382.921387	1261.623901	-43.654819
207.363770	1299.341797	1385.921753	1261.838135	-43.316795
207.820023	1299.984741	1390.207886	1267.195801	-36.342049
208.276260	1287.340698	1395.994019	1266.552856	-19.132265
208.732452	1287.554810	1389.779297	1270.410400	-16.771334
209.188599	1282.839966	1404.566284	1268.910278	-11.443448
209.644760	1279.411255	1411.638550	1275.125244	-3.241396
210.100845	1270.624756	1415.495972	1274.053589	2.366815
210.556931	1272.339355	1428.997314	1269.981812	-1.504899
211.012985	1271.053467	1440.569946	1269.338867	-1.011465
211.469009	1267.838745	1460.286133	1271.910400	2.115724
211.925003	1269.767456	1471.430176	1275.982300	3.081801
212.380966	1266.767212	1486.860229	1265.267090	-0.681585
212.836914	1269.553223	1498.004272	1262.266724	-3.189523
213.292816	1282.625854	1509.362427	1272.767700	-4.347845
213.748703	1288.412109	1529.935913	1272.124878	-6.743531
214.204559	1290.555176	1545.365967	1268.267212	-8.746868
214.660385	1290.769531	1560.581909	1262.266602	-10.563981
215.116165	1293.984009	1574.726074	1263.338257	-10.915981
215.571960	1291.198120	1595.728149	1268.052856	-7.600322
216.027664	1286.269165	1618.658936	1272.338989	-4.190916
216.483383	1280.911499	1635.589111	1270.196045	-3.021181
216.939056	1273.625122	1659.162964	1267.838623	-1.500890
217.394730	1279.625610	1682.522217	1275.125000	-1.117063
217.850342	1276.839600	1714.025269	1271.267578	-1.274521
218.305939	1267.838623	1759.458496	1263.766846	-0.828237
218.761505	1264.195435	1791.818848	1266.124268	0.365570
219.217041	1259.909302	1841.752075	1274.482300	2.504628
219.672546	1267.838745	1889.756958	1280.911499	2.102005
220.128036	1273.625000	1951.048462	1290.555298	2.499219
220.583496	1269.124634	2015.340576	1294.841431	3.446294
221.038895	1263.552612	2081.132813	1307.699829	5.399742
221.494308	1272.767822	2187.857666	1320.558105	5.222469
221.949646	1277.911255	2297.796875	1335.130981	5.610406
222.404984	1271.267700	2439.453613	1349.061035	6.659328
222.860291	1275.339478	2606.184326	1369.848755	7.101449
223.315567	1275.982422	2790.488281	1393.208130	7.740195
223.770813	1271.053345	3010.795410	1421.282349	8.635131
224.226044	1268.481567	3271.392334	1443.998657	8.763101
224.681229	1258.194946	3582.780273	1460.500488	8.702866
225.136383	1254.551636	3941.743652	1484.717041	8.565276
225.591522	1256.480469	4321.280762	1531.221802	8.964413
226.046616	1261.623779	4667.601074	1553.295410	8.563522
226.501694	1256.266113	4915.125488	1574.726074	8.703804
226.956726	1256.694824	5106.287109	1592.727661	8.729050
227.411743	1254.122925	5230.370605	1606.657715	8.866017
227.866714	1253.051514	5306.020508	1616.301514	8.962565
228.321671	1264.624146	5333.023438	1620.802002	8.754742
228.776611	1262.052490	5300.448730	1610.300781	8.623430
229.231506	1264.838379	5194.366699	1606.014893	8.682378
229.686371	1271.482056	5045.423828	1601.085815	8.733673
230.141220	1271.696289	4857.048340	1585.441406	8.750748
230.596024	1279.196899	4634.812012	1553.509399	8.174730
231.050797	1287.340576	4440.435547	1536.365112	7.897781
231.505554	1292.483887	4303.708008	1526.721191	7.778807
231.960281	1291.840942	4211.770508	1518.577637	7.765142
232.414963	1304.913818	4162.051270	1515.577393	7.373239
232.869614	1297.412964	4128.405273	1510.433960	7.524606
233.324265	1286.697754	4111.046387	1509.148071	7.876163
233.778839	1289.697998	4133.548828	1511.291138	7.792010
234.233414	1289.483643	4180.267578	1505.504761	7.472752
234.687973	1283.697388	4231.486328	1508.933716	7.640856
235.142487	1283.054565	4294.706543	1518.363281	7.813277
235.596954	1279.839966	4371.857910	1529.507324	8.074576
236.051422	1270.410400	4479.868164	1538.293823	8.346688
236.505859	1269.124512	4605.023438	1554.152466	8.544262
236.960251	1265.481323	4818.258301	1571.082764	8.601763
237.414612	1254.551758	5052.495605	1590.155884	8.836469
237.868942	1258.409180	5339.238770	1615.444214	8.749080
238.323257	1256.051880	5690.916016	1650.804810	8.901128
238.777512	1260.980957	6078.167480	1681.450806	8.728536
239.231781	1266.124268	6464.349609	1726.240967	8.851418
239.685974	1261.838257	6808.525391	1755.600830	8.901937
240.140167	1262.695435	7112.412109	1784.317993	8.917057
240.594330	1257.123413	7349.650391	1805.962891	9.008405
241.048462	1263.766846	7572.742676	1820.107056	8.818233
241.502563	1264.838379	7810.193848	1837.037476	8.742063
241.956619	1266.552856	8045.074707	1862.111328	8.785964
242.410660	1269.981812	8309.530273	1892.971558	8.849854
242.864670	1269.553223	8648.348633	1918.687988	8.797300
243.318649	1279.411255	8984.166992	1945.905151	8.650422
243.772583	1270.196045	9299.841797	1975.693848	8.786163
244.226517	1265.266968	9541.793945	1995.410156	8.821855
244.680389	1272.553467	9697.380859	2009.982910	8.753052
245.134247	1275.125122	9742.813477	2018.340942	8.777081
245.588074	1272.767700	9791.675781	2018.769531	8.757012
246.041870	1265.481323	9761.671875	2023.269897	8.919157
246.495636	1263.552612	9649.803711	2016.197754	8.974751
246.949387	1265.267090	9441.069336	1994.338623	8.917431
247.403091	1265.695679	9187.757813	1970.764771	8.900070
247.856766	1265.267090	8834.366211	1940.547607	8.921544
248.310410	1262.266724	8440.470703	1889.114014	8.732648
248.764023	1272.124878	8032.645508	1856.325073	8.641350
249.217606	1273.410645	7648.822266	1816.892578	8.524656
249.671158	1274.482300	7342.578125	1785.389526	8.419564
250.124695	1276.411011	7110.054688	1750.028809	8.118731
250.578171	1279.411255	6918.250000	1732.669922	8.038157
251.031662	1282.411621	6817.097168	1723.883301	7.976455
251.485077	1282.411621	6783.665527	1716.811279	7.896375
251.938477	1287.554810	6803.382324	1716.382690	7.774498
252.391861	1289.483643	6858.887695	1711.239502	7.572728
252.845200	1299.127441	6933.251465	1716.596924	7.409661
253.298508	1301.056396	7050.477051	1741.456665	7.659906
253.751801	1292.484009	7218.065918	1750.028931	7.721519
254.205048	1297.413208	7484.448730	1776.174316	7.738134
254.658279	1289.483765	7849.413574	1805.319946	7.863441
255.111465	1286.483521	8350.890625	1855.253540	8.051207
255.564621	1293.555542	8982.453125	1910.973389	8.029992
256.017761	1293.769897	9682.592773	1982.337524	8.208155
256.470825	1294.841309	10383.589844	2044.057739	8.243340
256.923950	1286.054810	10974.434570	2104.920898	8.452044
257.376953	1289.269409	11368.972656	2147.353516	8.512990
257.829987	1282.840210	11574.493164	2165.569336	8.577136
258.282928	1274.267944	11629.569336	2170.284180	8.652729
258.735870	1282.411499	11591.209961	2164.283691	8.554558
259.188812	1282.625854	11469.697266	2156.568604	8.578940
259.641693	1282.411621	11301.038086	2145.424805	8.614086
260.094543	1280.268433	11010.866211	2125.280273	8.684070
260.547333	1273.196411	10608.612305	2091.848145	8.769312
261.000183	1269.767456	10086.990234	2035.914185	8.689207
261.452911	1272.124756	9579.082031	1993.910034	8.688925
261.905640	1272.339111	9195.473633	1954.048950	8.604042
262.358337	1265.267090	8989.524414	1922.331665	8.506508
262.811035	1262.052368	8947.949219	1919.331299	8.551753
263.263641	1266.338623	9022.743164	1924.903442	8.490594
263.716217	1263.123901	9159.255859	1938.190186	8.549329
264.168823	1258.194946	9306.913086	1941.619019	8.491092
264.621368	1261.838257	9457.141602	1959.835205	8.517035
265.073883	1259.695190	9647.446289	1974.193481	8.518353
265.526367	1260.980835	9827.678711	1992.623901	8.540549
265.978821	1266.124146	10056.344727	2022.627075	8.606188
266.431244	1259.052124	10297.439453	2044.057861	8.685241
266.883636	1262.909668	10541.320313	2069.131836	8.689227
267.335999	1262.695313	10825.491211	2111.350098	8.874547
267.788330	1261.623779	11114.375977	2147.353516	8.989669
268.240601	1266.767090	11376.259766	2177.570557	9.009389
268.692871	1263.766846	11552.205078	2209.931152	9.196384
269.145081	1257.337646	11708.220703	2232.647705	9.332322
269.597351	1257.980591	11803.586914	2254.506836	9.449681
270.049500	1253.908691	11882.666016	2260.936035	9.474553
270.501587	1256.051880	11923.170898	2273.365723	9.536913
270.953735	1250.908447	11929.170898	2279.581055	9.633333
271.405823	1253.051636	11908.811523	2286.438721	9.697920
271.857849	1257.980591	11825.874023	2286.224365	9.729884
272.309875	1268.053101	11698.577148	2272.080078	9.625854
272.761871	1274.910767	11565.278320	2261.579102	9.588271
273.213806	1265.695679	11439.908203	2252.792480	9.701947
273.665741	1267.838745	11372.402344	2241.219971	9.633085
274.117615	1274.268066	11292.250977	2245.077393	9.690667
274.569489	1275.982422	11252.603516	2238.434082	9.647070
275.021271	1285.626343	11245.532227	2250.649414	9.689078
275.473083	1281.554565	11295.250977	2260.721924	9.778281
275.924835	1284.769043	11362.542969	2267.151123	9.748007
276.376587	1286.269165	11464.553711	2290.724854	9.868615
276.828308	1278.768433	11625.927734	2308.726563	9.954019
277.279938	1269.338989	11748.939453	2343.444336	10.249488
277.731598	1262.695313	11939.671875	2370.875244	10.379155
278.183197	1260.766479	12147.121094	2387.591553	10.350802
278.634796	1262.695190	12351.784180	2412.665283	10.370285
279.086304	1261.409424	12583.449219	2440.739258	10.416231
279.537842	1253.694458	12800.969727	2465.384766	10.493300
279.989288	1251.337036	12962.342773	2492.601807	10.599131
280.440765	1253.908691	13134.431641	2514.032227	10.606633
280.892151	1253.265869	13310.805664	2534.820068	10.628654
281.343567	1249.193970	13479.037109	2555.393555	10.680429
281.794891	1252.622925	13612.764648	2580.467285	10.742954
282.246216	1251.551270	13735.991211	2595.254639	10.763025
282.697510	1248.979614	13818.712891	2614.970947	10.867306
283.148773	1254.122925	13827.928711	2628.900879	10.933666
283.599976	1253.694458	13782.281250	2638.973633	11.056947
284.051178	1251.122681	13739.420898	2646.688477	11.174988
284.502350	1254.123047	13662.697266	2659.546875	11.326231
284.953461	1256.480347	13636.125000	2664.475830	11.373472
285.404602	1261.623779	13611.265625	2677.334229	11.463575
285.855621	1262.481201	13601.191406	2694.264404	11.603994
286.306671	1265.910156	13554.687500	2699.407715	11.665095
286.757660	1263.552612	13543.756836	2712.694580	11.800634
287.208618	1263.981201	13573.975586	2719.766602	11.826045
287.659546	1265.481445	13503.038086	2721.695557	11.899549
288.110504	1270.410522	13444.961914	2729.839355	11.987536
288.561340	1275.982422	13418.600586	2734.125244	12.008471
289.012207	1279.197144	13411.530273	2741.625977	12.053979
289.463013	1280.482910	13495.109375	2759.842041	12.111374
289.913757	1274.696533	13604.619141	2781.272949	12.218863
290.364532	1273.410645	13756.134766	2806.561035	12.282178
290.815216	1269.124512	13900.579102	2831.420654	12.368299
291.265900	1266.552734	14031.090820	2862.066406	12.499580
291.716553	1263.123901	14131.172852	2884.140381	12.597220
292.167206	1271.910522	14205.965820	2913.500244	12.691996
292.617767	1281.768677	14340.549805	2954.004150	12.805449
293.068298	1278.339844	14535.355469	2990.007813	12.911412
293.518829	1278.554199	14741.733398	3029.654541	13.006588
293.969299	1282.840332	14904.391602	3073.373291	13.144854
294.419769	1286.054810	14956.896484	3101.018799	13.276169
294.870209	1285.626221	14911.035156	3107.019287	13.367621
295.320587	1280.482788	14699.728516	3088.588867	13.473976
295.770935	1285.411865	14469.777344	3069.086670	13.528712
296.221252	1282.840210	14212.822266	3038.441162	13.577752
296.671539	1286.269043	13908.508789	3009.509521	13.652414
297.121796	1279.197021	13571.832031	2974.577393	13.791839
297.572021	1271.267578	13237.728516	2931.930664	13.877646
298.022217	1268.267334	12856.688477	2884.782959	13.949404
298.472382	1256.694824	12488.725586	2847.493652	14.163055
298.922485	1254.337402	12113.687500	2808.275391	14.309678
299.372589	1249.837036	11781.512695	2772.271729	14.455769
299.822693	1253.908691	11504.842773	2746.554932	14.561076
300.272705	1251.551270	11327.182617	2733.911133	14.712328
300.722687	1249.837036	11140.735352	2717.838135	14.841939
301.172668	1255.837524	10969.290039	2706.479736	14.934363
301.622559	1259.909302	10835.992188	2697.050537	15.007610
302.072510	1262.052490	10742.125977	2694.478760	15.109865
302.522339	1266.552856	10645.259766	2700.050781	15.284601
302.972198	1272.553589	10575.180664	2712.694824	15.481017
303.421997	1272.339233	10513.246094	2710.551758	15.563542
303.871735	1264.838379	10480.457031	2709.694336	15.678338
304.321503	1270.410400	10506.816406	2714.195068	15.631454
304.771210	1269.981689	10553.535156	2729.196289	15.718276
305.220856	1273.196289	10610.969727	2744.840820	15.760122
305.670471	1270.196045	10655.116211	2759.199463	15.865915
306.120117	1270.410278	10728.409180	2771.200684	15.867949
306.569702	1270.838867	10780.700195	2791.345459	15.988736
307.019226	1266.981323	10831.491211	2805.489502	16.085594
307.468719	1266.338501	10875.852539	2810.418457	16.068243
307.918213	1266.124268	10909.071289	2818.133789	16.094763
308.367645	1270.196045	10906.928711	2830.563477	16.191872
308.817047	1276.839722	10917.428711	2832.278076	16.134268
309.266388	1268.481567	10864.923828	2837.849854	16.353647
309.715790	1263.766968	10778.344727	2824.348633	16.402006
310.165070	1260.766479	10685.977539	2812.133057	16.459755
310.614319	1261.409424	10605.613281	2813.418945	16.609327
311.063568	1260.766479	10547.320313	2806.561035	16.645514
311.512817	1257.552002	10490.100586	2793.059570	16.631458
311.961945	1268.267212	10402.663086	2778.487061	16.533331
312.411072	1272.982056	10247.290039	2758.770508	16.556023
312.860199	1265.267090	10103.705078	2728.553223	16.555937
313.309265	1263.123901	9957.333984	2706.051025	16.596415
313.758331	1262.909668	9824.035156	2690.192627	16.671675
314.207336	1268.910278	9713.881836	2661.475586	16.489876
314.656311	1278.339722	9646.803711	2643.045166	16.307718
315.105225	1281.554321	9563.652344	2636.187256	16.356157
315.554138	1278.125488	9495.931641	2619.256836	16.319820
316.003021	1271.481812	9423.711914	2610.470459	16.424814
316.451874	1265.695557	9373.133789	2596.540527	16.415110
316.900665	1259.694946	9348.703125	2586.039551	16.396875
317.349426	1256.909058	9367.562500	2571.252197	16.205145
317.798187	1263.338257	9411.280273	2589.039795	16.270386
318.246918	1263.981079	9515.648438	2602.755371	16.224289
318.695557	1257.551880	9623.444336	2613.470947	16.207703
319.144196	1259.052002	9771.315430	2624.186035	16.037262
319.592834	1251.980103	9936.974609	2656.975098	16.177271
320.041382	1256.480591	10131.565430	2677.762939	16.014296
320.489899	1258.837891	10338.158203	2699.836182	15.871213
320.938416	1256.266113	10488.386719	2718.909912	15.842988
321.386932	1259.695190	10611.183594	2741.840576	15.849299
321.835327	1254.337402	10697.764648	2760.913818	15.953703
322.283722	1254.766113	10795.916016	2776.343750	15.947528
322.732117	1244.907959	10844.779297	2776.343994	15.952673
323.180450	1247.265381	10867.280273	2772.486084	15.854661
323.628754	1251.980103	10861.066406	2753.841797	15.629600
324.077026	1248.765381	10795.488281	2740.340088	15.623945
324.525238	1245.550781	10691.334961	2719.767090	15.607135
324.973480	1243.407837	10550.320313	2688.478271	15.526852
325.421600	1251.122803	10365.160156	2662.332520	15.483914
325.869751	1261.838257	10253.291016	2642.616211	15.356561
326.317871	1259.266479	10158.997070	2620.542725	15.295702
326.765930	1263.552612	10077.347656	2603.398438	15.201691
327.213959	1258.837891	10035.342773	2594.397461	15.217443
327.661957	1271.053223	10008.768555	2587.539551	15.066712
328.109924	1273.625122	9987.980469	2580.896240	15.001351
328.557831	1276.411011	9980.694336	2577.252930	14.944848
329.005737	1284.340210	10028.697266	2581.967529	14.839596
329.453613	1291.412354	10069.844727	2578.538818	14.662373
329.901459	1289.483643	10139.065430	2586.253662	14.653461
330.349213	1284.125977	10205.714844	2584.753662	14.578431
330.796967	1281.982910	10238.503906	2581.538818	14.509605
331.244720	1286.054810	10270.222656	2582.396240	14.429176
331.692413	1291.412476	10315.655273	2577.038818	14.246362
332.140045	1295.270020	10327.440430	2576.181396	14.181657
332.587677	1285.411865	10347.584961	2561.179932	14.077949
333.035309	1286.269043	10327.227539	2559.894287	14.087280
333.482819	1280.268555	10334.514648	2557.750977	14.109208
333.930328	1280.268555	10295.509766	2542.963867	14.006228
334.377838	1281.982910	10268.293945	2534.820068	13.941619
334.825317	1277.911133	10212.359375	2533.320068	14.051332
335.272705	1273.196411	10186.857422	2525.390381	14.048032
335.720062	1272.982056	10171.856445	2522.819092	14.044889
336.167450	1273.625000	10131.566406	2507.389160	13.928340
336.614777	1268.696045	10099.847656	2500.745361	13.951175
337.062012	1266.767090	10111.634766	2489.387207	13.822933
337.509277	1273.839355	10125.779297	2487.886963	13.715047
337.956482	1268.695801	10178.712891	2483.172363	13.630462
338.403687	1273.410645	10217.288086	2494.744873	13.655535
338.850800	1271.053345	10280.508789	2516.604004	13.824927
339.297913	1272.553589	10344.372070	2524.961914	13.805483
339.745026	1284.768921	10427.737305	2528.390869	13.601949
340.192047	1291.841064	10524.604492	2543.606934	13.557868
340.639038	1295.484253	10627.257813	2538.249023	13.317563
341.086029	1295.055664	10741.483398	2552.178955	13.307922
341.532959	1288.626465	10878.425781	2556.465088	13.220701
341.979828	1293.341187	10959.218750	2573.823975	13.247455
342.426727	1293.984131	11043.441406	2581.110352	13.202030
342.873535	1297.841675	11082.874023	2588.396973	13.189075
343.320343	1292.912598	11084.802734	2582.396484	13.168896
343.767059	1290.983887	11080.301758	2566.966309	13.034436
344.213806	1286.697754	11045.155273	2557.750977	13.025146
344.660522	1279.411255	11000.792969	2551.107422	13.081434
345.107178	1283.054565	10934.144531	2541.249512	13.036818
345.553772	1283.483032	10864.065430	2535.891602	13.072364
346.000366	1286.269165	10817.990234	2529.462646	13.042697
346.446960	1287.769287	10769.342773	2530.962646	13.111678
346.893463	1281.125854	10745.341797	2518.747314	13.076852
347.339905	1286.697754	10720.695313	2525.605225	13.132369
347.786377	1286.269043	10733.982422	2524.533447	13.106499
348.232788	1293.126953	10791.416016	2528.819580	13.009634
348.679169	1286.054688	10873.709961	2535.248535	13.029190
349.125519	1286.269043	11008.722656	2542.106445	12.916878
349.571838	1291.412476	11180.167969	2551.107422	12.738660
350.018097	1280.697021	11368.330078	2563.537109	12.716959
350.464325	1276.411011	11587.351563	2585.396484	12.695112
350.910553	1274.053711	11819.660156	2617.970947	12.743859
351.356720	1272.124878	12056.468750	2631.686523	12.606810
351.802856	1270.838989	12317.066406	2659.975342	12.575663
352.248932	1260.338013	12579.592773	2678.405762	12.527925
352.695007	1260.337891	12846.188477	2698.122070	12.409828
353.141052	1269.981689	13204.081055	2729.196533	12.227272
353.587036	1275.339355	13568.402344	2773.772461	12.189258
354.032990	1274.267822	13951.369141	2817.919678	12.176694
354.478912	1272.982056	14320.406250	2868.067139	12.225287
354.924774	1276.411011	14637.578125	2904.284912	12.183620
355.370605	1275.339355	14875.244141	2940.074219	12.240784
355.816467	1279.197021	15141.200195	2951.432373	12.063447
356.262238	1287.126221	15370.079102	2992.793701	12.111575
356.708008	1292.698364	15618.675781	3020.867920	12.063188
357.153656	1296.555786	15884.417969	3062.443604	12.105186
357.599365	1292.912598	16188.087891	3093.732178	12.089952
358.045013	1284.125977	16426.826172	3136.164795	12.230572
358.490631	1283.054565	16665.136719	3155.238281	12.171198
358.936157	1284.983276	16713.353516	3168.953857	12.211080
359.381714	1288.412109	16611.773438	3153.523682	12.171687
359.827209	1291.841064	16451.898438	3126.949951	12.104894
360.272644	1296.127197	16244.021484	3099.732666	12.065950
360.718109	1291.840942	15961.352539	3085.588379	12.227724
361.163513	1291.626831	15665.394531	3050.228027	12.234797
361.608856	1289.055054	15296.785156	3017.438965	12.338786
362.054169	1284.983154	14880.172852	2963.647705	12.347489
362.499481	1287.554810	14407.199219	2910.071045	12.367075
362.944733	1281.768677	13911.937500	2840.207031	12.339014
363.389923	1281.554321	13370.168945	2783.844727	12.427317
363.835083	1277.482544	12942.842773	2733.053955	12.477723
364.280243	1269.124634	12656.741211	2691.693115	12.492241
364.725372	1262.695435	12424.003906	2673.476807	12.639928
365.170410	1259.480835	12284.277344	2649.903076	12.611772
365.615448	1260.980957	12146.906250	2619.685791	12.481298
366.060455	1260.766602	12061.612305	2612.827881	12.518106
366.505402	1256.909058	12002.034180	2599.755127	12.497259
366.950317	1268.267334	11979.105469	2599.969482	12.433221
367.395233	1269.553101	12008.678711	2607.256104	12.456349
367.840088	1271.696289	12016.608398	2608.756104	12.443655
368.284882	1270.838989	12019.393555	2607.684570	12.437445
368.729675	1270.838989	12056.683594	2608.541992	12.402394
369.174438	1274.696533	12095.900391	2616.685791	12.401478
369.619141	1280.911377	12159.336914	2623.757813	12.344125
370.063812	1277.482422	12243.558594	2638.973145	12.415478
370.508453	1274.482056	12376.214844	2656.760742	12.451018
370.953094	1273.839355	12490.655273	2657.189453	12.332823
371.397614	1274.267944	12632.096680	2670.904785	12.296688
371.842133	1259.909302	12781.255859	2684.620605	12.365840
372.286652	1257.551880	12907.696289	2695.764404	12.345018
372.731140	1256.694702	13051.924805	2718.480957	12.393028
373.175537	1270.838989	13258.944336	2755.770508	12.386707
373.619904	1272.553467	13473.464844	2785.987793	12.404273
374.064270	1271.910645	13682.413086	2808.489990	12.381283
374.508606	1267.838501	13869.931641	2834.849854	12.434533
374.952881	1276.625122	13986.300781	2848.351074	12.366373
375.397095	1280.482666	14039.449219	2845.564941	12.266528
375.841339	1278.768188	14031.734375	2848.351074	12.307591
376.285522	1278.339600	14003.446289	2840.207275	12.273907
376.729645	1285.626099	13951.369141	2837.421387	12.251908
377.173706	1286.269043	13911.079102	2837.849854	12.289933
377.617767	1289.269287	13841.000977	2835.921143	12.322219
378.061798	1281.768677	13733.847656	2811.489990	12.284866
378.505768	1285.197510	13602.049805	2799.060303	12.290987
378.949738	1286.697754	13502.183594	2797.988770	12.371926
379.393677	1288.412231	13452.034180	2785.344727	12.306634
379.837524	1279.839966	13453.962891	2778.487061	12.310103
380.281372	1277.268311	13504.753906	2804.632324	12.491236
380.725189	1271.481934	13621.336914	2826.491699	12.591319
381.168976	1271.910645	13763.850586	2856.280273	12.683136
381.612701	1272.339111	13877.218750	2874.282227	12.708912
382.056396	1267.838623	13964.227539	2892.926758	12.799609
382.500031	1263.552612	14060.665039	2912.000000	12.881401
382.943665	1253.908691	14172.747070	2938.573975	13.040378
383.387238	1241.693237	14283.759766	2952.289551	13.115992
383.830811	1239.550171	14380.840820	2983.364014	13.269730
384.274323	1243.407715	14471.062500	3005.437744	13.320805
384.717804	1253.265747	14535.140625	3051.299316	13.537498
385.161224	1257.766235	14591.502930	3060.085938	13.516989
385.604645	1267.838745	14652.579102	3066.514893	13.438260
386.048035	1270.196167	14694.800781	3082.159180	13.497329
386.491333	1273.196411	14733.589844	3100.161133	13.572892
386.934631	1280.482910	14793.165039	3124.377930	13.645663
387.377869	1283.697388	14899.034180	3154.380615	13.739530
387.821136	1291.198120	15061.907227	3185.884277	13.758814
388.264282	1289.697876	15221.350586	3228.102539	13.913673
388.707428	1285.197510	15348.005859	3256.176758	14.015545
389.150543	1284.554565	15409.083984	3296.466309	14.244098
389.593597	1281.982910	15450.447266	3310.396240	14.316395
390.036621	1283.268799	15476.377930	3333.327148	14.444039
390.479614	1274.267822	15495.235352	3365.258545	14.703575
390.922638	1275.339478	15529.522461	3388.404053	14.824171
391.365509	1272.767700	15553.096680	3416.049805	15.008634
391.808411	1268.481567	15510.665039	3424.407715	15.137610
392.251251	1266.124390	15384.868164	3422.692871	15.274506
392.694092	1260.552368	15144.202148	3410.263184	15.483760
393.136871	1278.125366	14917.678711	3403.405518	15.581743
393.579590	1276.839600	14659.868164	3390.761475	15.795542
394.022308	1282.197388	14502.137695	3379.831787	15.867199
394.464966	1280.482788	14349.980469	3378.974365	16.056406
394.907562	1277.911133	14197.393555	3375.331055	16.234550
395.350159	1283.054565	14034.947266	3378.760254	16.434467
395.792755	1278.339722	13871.002930	3377.474365	16.669506
396.235229	1279.197021	13707.488281	3377.688232	16.884792
396.677704	1277.911133	13620.481445	3402.762451	17.215631
397.120148	1278.339722	13581.477539	3414.120361	17.359642
397.562561	1284.340332	13581.262695	3448.624023	17.600206
398.004944	1268.481689	13599.049805	3482.913330	17.958878
398.447235	1269.338745	13650.483398	3529.203369	18.252470
398.889557	1265.909912	13692.274414	3572.279053	18.560289
399.331818	1265.910034	13750.349609	3617.283447	18.834435
399.774017	1266.338501	13865.431641	3688.004639	19.220955
400.216187	1272.124878	13987.586914	3766.441162	19.616404
400.658356	1277.268188	14107.170898	3845.520264	20.017704
401.100433	1273.196289	14282.687500	3922.027588	20.360760
401.542511	1280.482788	14412.128906	3997.463867	20.690331
401.984558	1283.911621	14502.996094	4071.399414	21.086845
402.426575	1286.911987	14612.934570	4138.263184	21.396866
402.868500	1292.483887	14647.866211	4204.055176	21.800732
403.310394	1297.841675	14731.231445	4273.490723	22.151140
403.752289	1296.770020	14748.375977	4337.568359	22.605467
404.194153	1295.484253	14785.238281	4404.217773	23.045145
404.635956	1301.699219	14776.021484	4461.223145	23.448481
405.077698	1295.484253	14765.305664	4513.300293	23.889076
405.519440	1290.983887	14726.730469	4558.089844	24.316521
405.961090	1288.840698	14687.511719	4619.167480	24.855650
406.402740	1281.554199	14696.727539	4682.387695	25.350649
406.844391	1282.197144	14714.514648	4767.896484	25.950096
407.285980	1283.054443	14750.089844	4855.333984	26.526102
407.727509	1284.554565	14824.454102	4931.412598	26.934158
408.168976	1283.483154	14812.668945	4996.347168	27.443367
408.610474	1285.411865	14872.246094	5083.570313	27.954699
409.051910	1282.411499	14869.458984	5158.363770	28.526815
409.493317	1276.625366	14919.821289	5234.871094	29.012598
409.934631	1274.482300	15000.828125	5312.664063	29.419205
410.375946	1276.625244	15052.261719	5408.030762	29.990667
410.817230	1281.554199	15117.410156	5484.966797	30.380575
411.258453	1283.268677	15170.346680	5569.189453	30.862654
411.699677	1282.411499	15314.144531	5633.267090	31.007256
412.140839	1283.697388	15455.802734	5703.345215	31.185543
412.581940	1284.554688	15650.393555	5790.568359	31.366171
413.023010	1285.411865	15910.347656	5882.291992	31.431795
413.464081	1282.411499	16200.089844	5981.301270	31.498798
413.905090	1288.626465	16581.556641	6073.024902	31.285036
414.346069	1284.768921	16986.593750	6187.892578	31.226456
414.786987	1292.055420	17425.708984	6301.261230	31.048182
415.227875	1294.841309	17962.548828	6418.701172	30.741240
415.668762	1297.198730	18507.957031	6545.785645	30.495966
416.109558	1303.413574	19067.083984	6677.798340	30.254923
416.550323	1305.770996	19641.000000	6829.956055	30.128803
416.991119	1302.342163	20231.841797	6989.186035	30.042229
417.431793	1304.270874	20884.623047	7152.701660	29.868876
417.872437	1307.699707	21492.181641	7305.502930	29.714922
418.313080	1313.485962	22071.880859	7436.015137	29.494234
418.753662	1308.342651	22547.423828	7576.814453	29.513855
419.194214	1315.629028	22913.888672	7685.039551	29.490389
419.634705	1313.057495	23169.558594	7758.976074	29.491995
420.075226	1307.913940	23412.794922	7817.267090	29.447582
420.515656	1303.413574	23623.888672	7879.845215	29.463673
420.956055	1300.627563	23769.617188	7933.851074	29.521681
421.396393	1293.555542	23793.619141	7952.281250	29.594252
421.836700	1292.055420	23701.468750	7943.922363	29.683361
422.276978	1285.840454	23483.732422	7907.490723	29.830086
422.717194	1288.412109	23215.207031	7863.129395	29.984854
423.157440	1278.982666	22872.744141	7814.267090	30.264687
423.597626	1288.197876	22581.501953	7748.902832	30.341486
424.037720	1288.626465	22217.394531	7674.109375	30.510553
424.477783	1287.340576	21858.429688	7600.816895	30.691017
424.917847	1288.626465	21443.103516	7525.166992	30.943699
425.357880	1283.911743	20996.486328	7432.158203	31.189466
425.797882	1276.196777	20522.656250	7319.432617	31.399208
426.237793	1273.625000	20086.328125	7242.923828	31.730150
426.677673	1278.768433	19771.511719	7183.990723	31.932644
427.117554	1285.411865	19410.189453	7116.912598	32.174194
427.557343	1274.910767	19131.376953	7073.408203	32.472816
427.997131	1273.625000	18880.207031	7033.333008	32.713379
428.436890	1262.909668	18644.255859	7017.045410	33.105236
428.876587	1261.838013	18556.392578	7015.974609	33.271378
429.316223	1264.195435	18537.320313	7042.120117	33.450375
429.755859	1270.196045	18559.177734	7084.337891	33.629173
430.195465	1270.196167	18580.394531	7123.556152	33.814514
430.634979	1275.125244	18684.548828	7181.632813	33.927071
431.074493	1278.339844	18748.625000	7216.351074	33.989204
431.513947	1275.339478	18760.626953	7244.424805	34.137760
431.953430	1266.981567	18838.205078	7290.715332	34.281815
432.392792	1274.267944	18915.353516	7338.720215	34.376865
432.832153	1275.982422	19022.937500	7385.009766	34.422962
433.271454	1284.768921	19150.236328	7422.514160	34.355358
433.710693	1274.482300	19232.314453	7448.873535	34.382721
434.149963	1278.982544	19315.039063	7487.020508	34.420151
434.589172	1267.624390	19430.548828	7521.738770	34.433411
435.028320	1271.696167	19601.351563	7596.103027	34.503685
435.467407	1267.410034	19746.652344	7635.534668	34.460960
435.906494	1279.197021	19944.029297	7698.970215	34.395023
436.345551	1272.767700	20131.332031	7769.262207	34.448509
436.784546	1279.625488	20388.929688	7821.767578	34.235374
437.223511	1283.697388	20654.455078	7910.276367	34.209190
437.662415	1293.555542	20916.550781	7982.711426	34.088352
438.101318	1289.055176	21145.218750	8064.791992	34.124096
438.540161	1299.770386	21362.095703	8130.370117	34.046898
438.978912	1295.698486	21467.750000	8157.372070	34.015747
439.417725	1301.056152	21528.398438	8182.445801	34.020237
439.856445	1299.984619	21527.755859	8168.516113	33.955948
440.295135	1307.056885	21544.255859	8177.731445	33.950718
440.733765	1297.413086	21520.683594	8168.301758	33.975163
441.172394	1298.270386	21544.900391	8145.156250	33.817410
441.610962	1302.556519	21511.683594	8152.657715	33.896076
442.049469	1291.412476	21547.472656	8116.439453	33.693752
442.487946	1285.411865	21584.976563	8115.581543	33.646877
442.926422	1290.126465	21652.267578	8100.580078	33.446648
443.364807	1286.697632	21701.558594	8099.293945	33.370770
443.803192	1284.340210	21873.216797	8121.582520	33.208427
444.241516	1284.554688	21959.583984	8125.440918	33.087673
444.679810	1287.769287	22089.236328	8137.870117	32.930855
445.118073	1289.055054	22135.742188	8140.012695	32.863529
445.556274	1293.769653	22157.388672	8128.011230	32.756741
445.994415	1296.770142	22121.597656	8096.079590	32.650017
446.432587	1301.056274	22079.164063	8068.220215	32.568722
446.870667	1308.556885	21926.794922	8018.929688	32.545811
447.308716	1311.557373	21692.126953	7944.565430	32.545742
447.746735	1312.628906	21375.597656	7860.343262	32.635818
448.184692	1312.200195	21141.359375	7791.765137	32.676952
448.622620	1320.343872	20884.835938	7715.899902	32.689610
449.060516	1330.202026	20645.667969	7653.965332	32.739376
449.498383	1335.130981	20411.216797	7584.958008	32.762627
449.936188	1338.345581	20185.767578	7507.164551	32.730305
450.373993	1336.845459	19983.031250	7451.017090	32.790470
450.811707	1339.202881	19770.011719	7414.156250	32.960861
451.249420	1337.274170	19529.130859	7339.577637	32.994453
451.687042	1335.988281	19324.039063	7286.000488	33.077583
452.124664	1330.844849	19226.312500	7257.926758	33.120579
452.562225	1326.130127	19207.240234	7235.210449	33.046497
452.999756	1326.773071	19164.167969	7224.923340	33.066212
453.437256	1325.701538	19117.234375	7236.709473	33.223713
453.874725	1325.915894	19121.304688	7234.995605	33.205677
454.312164	1329.773315	19167.810547	7245.282715	33.162334
454.749512	1327.201660	19292.107422	7274.214355	33.103500
455.186829	1328.273193	19519.486328	7313.860840	32.903732
455.624115	1326.344482	19844.162109	7383.725098	32.711094
456.061401	1326.130127	20315.423828	7498.378418	32.503834
456.498596	1333.845093	20764.611328	7611.961426	32.310184
456.935791	1338.131348	21224.513672	7698.969238	31.985897
457.372894	1340.274414	21545.328125	7795.836426	31.950233
457.810028	1338.559937	21741.205078	7841.912109	31.875044
458.247070	1338.774292	21838.929688	7857.127930	31.796604
458.684052	1340.917236	21861.429688	7859.484863	31.766106
459.121033	1331.487793	21751.062500	7851.556641	31.930485
459.557953	1331.273560	21668.982422	7858.200195	32.092735
459.994873	1335.131104	21431.316406	7817.482422	32.256626
460.431702	1331.487793	21123.144531	7748.046387	32.420525
460.868530	1334.059448	20730.533203	7662.323730	32.625847
461.305298	1322.486938	20353.783203	7589.459473	32.929825
461.742035	1326.987427	19928.382813	7526.025391	33.325665
462.178741	1327.844604	19668.857422	7488.092285	33.587280
462.615387	1335.559692	19433.763672	7477.590820	33.937244
463.051971	1336.202637	19369.257813	7491.949707	34.135910
463.488586	1334.059570	19344.398438	7515.952637	34.324135
463.925079	1343.917725	19408.689453	7546.383301	34.334595
464.361572	1345.203491	19421.333984	7567.171387	34.420906
464.798035	1345.846313	19477.054688	7635.750000	34.691032
465.234406	1356.775879	19533.632813	7692.111328	34.853855
465.670776	1356.132935	19528.488281	7732.615723	35.088917
466.107117	1368.134155	19497.199219	7769.905762	35.312199
466.543396	1366.848511	19441.693359	7788.978516	35.530758
466.979645	1370.491577	19356.398438	7805.266113	35.776760
467.415863	1373.063354	19340.539063	7826.054199	35.914841
467.851990	1371.777466	19219.671875	7832.268555	36.197498
468.288116	1367.920044	19158.595703	7861.629395	36.500633
468.724182	1360.847900	19088.945313	7896.132324	36.863991
469.160248	1367.277100	19075.443359	7938.564453	37.108795
469.596252	1361.919434	19101.804688	7966.638672	37.230904
470.032196	1359.990723	19163.308594	8041.646484	37.530396
470.468109	1358.490479	19242.816406	8117.296875	37.791786
470.903992	1352.275513	19348.041016	8183.945801	37.962654
471.339844	1346.060669	19473.839844	8276.740234	38.232368
471.775604	1346.703491	19566.205078	8370.820313	38.552738
472.211395	1340.917236	19719.863281	8455.472656	38.710358
472.647095	1339.417114	19909.953125	8560.696289	38.885681
473.082794	1336.845337	20073.039063	8676.422852	39.173260
473.518402	1337.488403	20299.777344	8798.363281	39.345856
473.954010	1337.274048	20491.367188	8921.375000	39.595196
474.389557	1338.131348	20781.966797	9084.034180	39.837318
474.825073	1338.988770	21078.998047	9240.048828	40.025612
475.260529	1347.346680	21443.746094	9401.636719	40.078278
475.695923	1350.132568	21887.576172	9624.515625	40.289253
476.131348	1359.347656	22459.130859	9903.971680	40.496265
476.566681	1356.990356	23277.570313	10231.217773	40.483543
477.001984	1361.276367	24234.664063	10651.687500	40.616684
477.437256	1364.491089	25368.773438	11134.520508	40.701191
477.872467	1375.634888	26711.619141	11682.289063	40.679905
478.307648	1384.207275	28097.970703	12261.774414	40.718964
478.742767	1382.921387	29568.970703	12878.334961	40.784058
479.177887	1384.635864	31119.267578	13501.540039	40.750141
479.612946	1385.707397	32968.949219	14279.902344	40.826065
480.047943	1381.206909	35273.386719	15283.071289	41.017910
480.482941	1382.492676	37874.214844	16393.179688	41.134499
480.917847	1384.635864	40468.187500	17542.935547	41.342968
481.352722	1385.064575	42709.406250	18557.892578	41.556206
481.787598	1385.921753	44388.070313	19331.753906	41.732407
482.222382	1386.136230	45424.246094	19846.519531	41.919109
482.657166	1380.778442	45985.296875	20172.050781	42.128628
483.091888	1375.206421	46336.332031	20435.435547	42.392685
483.526581	1369.848755	46664.433594	20654.240234	42.575489
483.961212	1368.777222	46960.609375	20919.765625	42.882656
484.395844	1367.705566	47043.546875	21070.638672	43.136444
484.830353	1365.776733	46581.285156	21005.275391	43.435314
485.264893	1361.062134	45593.757813	20718.531250	43.762806
485.699371	1351.847046	44268.058594	20257.560547	44.052616
486.133820	1356.347412	42848.277344	19782.013672	44.407829
486.568176	1351.203979	41570.152344	19377.830078	44.821228
487.002533	1356.561646	40676.066406	19103.087891	45.134155
487.436859	1356.132935	40031.214844	18946.001953	45.481144
487.871094	1355.704346	39637.316406	18852.136719	45.704529
488.305359	1360.847778	39244.703125	18800.060547	46.033363
488.739502	1357.418823	38695.011719	18670.621094	46.369358
489.173676	1353.989990	37811.421875	18377.662109	46.694653
489.607788	1347.775146	36654.597656	17971.763672	47.084351
490.041840	1352.275513	35451.050781	17505.646484	47.372295
490.475861	1360.204956	34261.218750	17011.455078	47.570721
490.909851	1354.632935	33166.109375	16563.126953	47.808201
491.343750	1351.418335	32204.300781	16140.512695	47.934238
491.777649	1346.060669	31310.861328	15786.907227	48.192699
492.211517	1347.132324	30367.050781	15403.297852	48.436272
492.645294	1344.774902	29298.732422	14963.540039	48.718559
493.079071	1349.061035	28157.123047	14504.708984	49.073479
493.512787	1356.561768	27055.798828	14044.165039	49.369576
493.946503	1359.347778	26125.279297	13663.127930	49.680264
494.380096	1363.205200	25440.568359	13365.027344	49.846912
494.813751	1357.847656	24919.375000	13151.790039	50.055935
495.247284	1358.919067	24580.343750	13028.349609	50.252865
495.680786	1363.419434	24319.101563	12939.199219	50.426643
496.114258	1366.205444	24093.867188	12863.547852	50.587440
496.547699	1361.490723	23849.554688	12773.967773	50.749039
496.981079	1358.276123	23636.105469	12658.241211	50.722916
497.414429	1359.562012	23356.433594	12565.447266	50.943085
497.847717	1358.490356	23040.761719	12438.363281	51.101070
498.280975	1355.918701	22668.294922	12284.491211	51.278053
498.714203	1358.061646	22316.617188	12129.332031	51.393192
499.147369	1356.561523	22036.949219	11987.249023	51.404686
499.580505	1359.347534	21763.492188	11854.377930	51.435776
500.013611	1351.632690	21544.042969	11775.941406	51.624886
500.446655	1343.917603	21364.667969	11676.717773	51.610455
500.879639	1344.560425	21254.513672	11627.427734	51.646870
501.312653	1346.703613	21126.789063	11561.207031	51.640343
501.745544	1347.989380	21057.781250	11532.489258	51.672287
502.178436	1347.560669	21010.632813	11501.415039	51.639206
502.611267	1339.417114	21002.060547	11449.124023	51.415810
503.044037	1334.059326	20992.632813	11422.549805	51.318523
503.476807	1335.345215	21000.345703	11374.759766	51.052193
503.909515	1337.273926	21012.775391	11363.829102	50.959587
504.342194	1335.559692	21068.923828	11393.403320	50.968727
504.774841	1337.916870	21096.355469	11353.541992	50.690365
505.207428	1340.274292	21137.931641	11344.969727	50.534740
505.639954	1346.489258	21188.937500	11359.542969	50.462791
506.072449	1350.561035	21272.517578	11389.974609	50.393715
506.504852	1345.846313	21377.312500	11422.763672	50.305439
506.937286	1346.274902	21464.750000	11454.481445	50.243408
507.369690	1339.845703	21580.904297	11490.270508	50.147697
507.802032	1343.274658	21727.917969	11498.627930	49.818649
508.234314	1335.130981	21829.927734	11546.633789	49.824856
508.666504	1333.202271	21917.150391	11581.351563	49.787094
509.098724	1337.274170	22009.300781	11572.992188	49.514824
509.530853	1329.987793	22067.164063	11599.138672	49.520485
509.962952	1329.344849	22113.882813	11607.709961	49.451981
510.395050	1327.844727	22136.171875	11587.566406	49.305843
510.827118	1323.987183	22148.386719	11538.704102	49.051674
511.259125	1327.201660	22114.310547	11491.128906	48.895340
511.691040	1322.701294	22125.669922	11445.480469	48.660263
512.122925	1320.129517	22127.814453	11414.406250	48.512249
512.554810	1314.557617	22158.246094	11408.833008	48.428452
512.986572	1313.485962	22254.041016	11425.548828	48.289371
513.418396	1305.556641	22339.121094	11419.547852	48.085007
513.850098	1297.627319	22490.207031	11441.836914	47.866798
514.281799	1300.841919	22679.654297	11474.840820	47.589169
514.713440	1290.983887	22893.314453	11516.202148	47.333870
515.145020	1288.197998	23195.917969	11605.352539	47.093693
515.576599	1280.911499	23530.666016	11694.290039	46.802219
516.008057	1281.768677	23812.265625	11811.944336	46.737434
516.439575	1285.197632	24009.855469	11857.591797	46.523888
516.870972	1299.341675	24150.654297	11903.666992	46.405762
517.302368	1302.127808	24205.091797	11898.952148	46.268353
517.733704	1304.270874	24221.806641	11870.235352	46.104282
518.165039	1311.557373	24210.445313	11822.016602	45.899429
518.596252	1314.557617	24135.439453	11764.797852	45.792446
519.027466	1322.272583	24107.150391	11714.649414	45.610855
519.458618	1326.130127	24073.718750	11679.075195	45.512276
519.889771	1315.843384	24007.498047	11608.996094	45.360962
520.320862	1319.915161	23986.925781	11569.349609	45.217411
520.751892	1321.415405	24109.724609	11536.347656	44.825321
521.182922	1323.772705	24462.470703	11636.427734	44.568867
521.613831	1308.342651	24959.019531	11792.228516	44.328056
522.044739	1302.985107	25759.455078	12103.402344	44.161797
522.475586	1298.484741	26723.193359	12464.937500	43.919689
522.906372	1289.483643	27835.445313	12876.834961	43.650150
523.337219	1287.340698	28954.982422	13296.447266	43.404877
523.767944	1277.482422	29994.158203	13693.343750	43.235718
524.198669	1275.982300	31165.341797	14106.099609	42.925365
524.629333	1276.410889	32463.185547	14569.215820	42.623211
525.059875	1274.267822	33978.976563	15191.349609	42.553757
525.490356	1268.481567	35615.636719	15857.415039	42.474937
525.920898	1258.623535	37035.851563	16415.468750	42.364506
526.351379	1266.338501	38145.531250	16849.009766	42.253288
526.781860	1275.125000	38706.371094	17000.310547	42.010853
527.212219	1277.482544	38837.097656	17011.669922	41.891239
527.642639	1280.482910	38631.363281	16901.943359	41.823544
528.072876	1276.196655	38241.328125	16728.570313	41.802567
528.503113	1271.053223	37809.710938	16497.332031	41.671700
528.933350	1273.410767	37202.367188	16220.449219	41.601646
529.363525	1278.339722	36535.015625	15942.707031	41.593166
529.793640	1272.982056	35669.433594	15530.596680	41.450829
530.223694	1275.768188	34654.257813	15052.906250	41.275497
530.653748	1272.553467	33681.523438	14603.718750	41.134182
531.083679	1269.553223	32736.425781	14146.172852	40.921192
531.513672	1262.481079	31939.205078	13803.497070	40.881207
531.943542	1264.838379	31288.142578	13482.894531	40.695244
532.373413	1258.409180	30723.873047	13227.441406	40.620544
532.803284	1260.552246	30339.623047	13051.924805	40.549347
533.233093	1264.838501	30037.019531	12917.981445	40.501423
533.662781	1262.480957	29841.787109	12819.831055	40.439571
534.092468	1254.123169	29496.751953	12651.599609	40.355579
534.522095	1252.194336	29079.283203	12443.506836	40.217331
534.951721	1251.337036	28568.587891	12197.483398	40.070454
535.381226	1252.408691	28059.611328	11956.602539	39.930286
535.810730	1254.123047	27712.435547	11804.230469	39.874454
536.240234	1262.480957	27510.773438	11690.432617	39.728111
536.669678	1255.408813	27493.843750	11684.432617	39.747124
537.099060	1262.266724	27725.724609	11729.436523	39.553299
537.528381	1268.052856	28103.970703	11787.299805	39.198387
537.957703	1268.910156	28585.945313	11929.813477	39.026577
538.386841	1272.553345	29040.919922	12096.758789	38.980343
538.816040	1283.268677	29480.037109	12241.843750	38.864651
539.245239	1286.054565	29793.998047	12332.066406	38.747135
539.674377	1283.697266	29965.011719	12400.217773	38.758755
540.103455	1289.483643	30020.517578	12391.215820	38.640213
540.532471	1284.769043	29921.720703	12324.137695	38.549389
540.961426	1276.196777	29739.560547	12245.487305	38.538280
541.390381	1280.697144	29391.095703	12082.828125	38.427528
541.819275	1284.340332	28836.470703	11861.878906	38.391003
542.248108	1277.053833	28082.542969	11571.707031	38.405022
542.676880	1274.267944	27148.810547	11212.958008	38.411076
543.105713	1277.911255	26128.705078	10790.559570	38.279053
543.534424	1278.553955	25120.820313	10393.876953	38.231785
543.963074	1274.053589	24218.375000	10044.342773	38.224224
544.391663	1272.338989	23424.798828	9725.882813	38.160748
544.820251	1269.767456	22708.585938	9452.427734	38.167496
545.248779	1275.768066	22079.595703	9183.472656	38.010815
545.677246	1275.339355	21497.539063	8922.660156	37.816463
546.105713	1275.553711	20943.341797	8694.852539	37.723095
546.534119	1272.982056	20472.078125	8510.121094	37.695210
546.962524	1272.553467	20003.820313	8335.889648	37.708797
547.390747	1276.196655	19546.060547	8150.300293	37.625370
547.819031	1274.482300	19097.515625	7969.210938	37.562229
548.247253	1266.124146	18666.117188	7784.906250	37.464283
548.675476	1271.267578	18282.935547	7634.248535	37.403629
549.103577	1273.196289	17947.759766	7485.948242	37.258862
549.531677	1276.625122	17663.804688	7364.437012	37.149845
549.959717	1265.052612	17494.931641	7292.859375	37.140182
550.387695	1262.909668	17334.628906	7243.996582	37.214981
550.815674	1260.980835	17264.550781	7198.349609	37.100277
551.243530	1259.480835	17160.181641	7134.271973	36.946743
551.671448	1260.338013	17044.455078	7080.481445	36.873417
552.099304	1257.123413	16955.947266	7024.332520	36.736565
552.527039	1260.552246	16892.728516	6975.898438	36.561424
552.954834	1260.337891	16838.080078	6939.895020	36.459438
553.382446	1256.480347	16708.427734	6869.816895	36.327698
553.810120	1257.337646	16599.345703	6818.597168	36.248577
554.237671	1248.979614	16518.335938	6772.736328	36.175438
554.665222	1259.266357	16380.535156	6718.302734	36.101707
555.092712	1259.909302	16253.880859	6650.152832	35.949406
555.520203	1259.909302	16159.584961	6585.218262	35.741108
555.947632	1264.409668	16086.292969	6542.784668	35.612041
556.375061	1268.481689	16053.933594	6490.708008	35.320034
556.802307	1267.195801	16050.290039	6469.277832	35.189400
557.229614	1259.052124	16025.428711	6464.134277	35.249554
557.656799	1260.980957	16035.715820	6447.633301	35.104877
558.083984	1271.053223	16077.505859	6451.704590	34.989143
558.511169	1267.838745	16119.938477	6452.562500	34.909027
558.938232	1281.340088	16143.728516	6446.132813	34.750759
559.365356	1280.697144	16173.944336	6449.776367	34.707535
559.792297	1282.625854	16252.378906	6458.776855	34.577396
560.219238	1283.268677	16262.453125	6475.278320	34.661499
560.646179	1284.983154	16287.099609	6466.277832	34.537094
561.073059	1277.696777	16320.531250	6493.923340	34.675823
561.499939	1282.625854	16338.105469	6506.781250	34.699360
561.926697	1291.412354	16408.398438	6498.208984	34.443352
562.353455	1286.269043	16445.044922	6499.923340	34.393639
562.780151	1283.054565	16539.552734	6493.708984	34.153671
563.206726	1281.982910	16607.056641	6503.780762	34.073555
563.633301	1278.339722	16671.562500	6527.783203	34.102303
564.059875	1276.625244	16723.210938	6543.213867	34.095490
564.486450	1280.482788	16749.785156	6568.287598	34.182568
564.912903	1267.410034	16798.861328	6564.644043	34.106495
565.339355	1258.837769	16860.798828	6580.931152	34.111694
565.765747	1262.052368	16878.798828	6578.788574	34.045097
566.192017	1256.265991	16894.658203	6566.572266	33.956856
566.618347	1242.764648	16901.087891	6570.215820	34.023129
567.044495	1246.193604	16913.945313	6564.645020	33.945210
567.470703	1238.907349	16888.230469	6558.643555	33.993397
567.896912	1232.906616	16857.156250	6548.357422	34.020519
568.322998	1235.264038	16855.011719	6534.855957	33.928791
568.749023	1232.692261	16895.515625	6533.569824	33.843689
569.175049	1227.763184	16947.164063	6526.497070	33.708244
569.600952	1234.192383	17001.169922	6553.714355	33.738377
570.026917	1238.692871	17033.742188	6559.287109	33.685204
570.452759	1239.121582	17052.601563	6551.142578	33.591724
570.878601	1244.693481	17057.746094	6545.999512	33.524876
571.304443	1250.479858	17033.097656	6550.285645	33.580017
571.730164	1259.909302	16988.738281	6538.712891	33.561325
572.155823	1262.481079	16913.087891	6528.854980	33.649647
572.581482	1272.553589	16875.154297	6494.994141	33.471603
573.007080	1263.123901	16746.787109	6457.062500	33.544636
573.432556	1267.624390	16575.769531	6405.628418	33.563854
573.858093	1271.053345	16357.605469	6341.979492	33.612228
574.283508	1280.697144	16124.225586	6259.042480	33.538826
574.708984	1277.911255	15855.055664	6193.464355	33.720963
575.134399	1275.125122	15616.103516	6137.745117	33.907169
575.559631	1278.125488	15369.650391	6081.382813	34.086143
575.984924	1281.982910	15122.340820	5999.088867	34.082256
576.410156	1276.625122	14874.602539	5932.439453	34.239021
576.835327	1283.268677	14635.006836	5868.790527	34.344006
577.260437	1284.340332	14335.193359	5796.569336	34.574207
577.685547	1283.268799	14102.668945	5728.205078	34.673515
578.110657	1275.339478	13871.217773	5677.414063	34.948536
578.535645	1280.482788	13665.269531	5646.125488	35.250042
578.960571	1275.768066	13476.037109	5615.051270	35.567108
579.385498	1276.411011	13351.953125	5577.333008	35.616802
579.810303	1284.126099	13192.509766	5554.616699	35.861210
580.235107	1273.839355	13095.000000	5523.756348	35.951775
580.659912	1265.910034	12982.059570	5519.684570	36.306931
581.084656	1259.480835	12880.477539	5524.185547	36.698269
581.509338	1253.480347	12776.325195	5515.184082	36.984821
581.933899	1245.765137	12739.035156	5531.043457	37.285110
582.358521	1244.479370	12664.886719	5550.544922	37.705009
582.782959	1244.693604	12610.452148	5547.116211	37.854252
583.207520	1239.550171	12568.018555	5547.116699	38.024261
583.632019	1236.764160	12553.233398	5565.546387	38.252060
584.056396	1243.407715	12499.227539	5594.049316	38.652374
584.480774	1234.406860	12516.799805	5610.122070	38.783577
584.905029	1244.693481	12492.582031	5645.054199	39.121662
585.329285	1251.337036	12512.299805	5672.056641	39.257030
585.753418	1253.694458	12519.584961	5701.845215	39.483349
586.177612	1257.551880	12548.946289	5754.564453	39.826904
586.601746	1267.410156	12538.659180	5782.424316	40.057796
587.025818	1273.839355	12568.018555	5831.929688	40.357868
587.449890	1281.983032	12593.092773	5892.363770	40.759758
587.873901	1279.625610	12599.950195	5932.224609	41.099522
588.297729	1278.553955	12597.165039	5957.727051	41.340519
588.721680	1272.767700	12624.809570	5985.373047	41.513283
589.145447	1277.911133	12609.593750	6018.590332	41.835617
589.569275	1264.624146	12607.237305	6050.093750	42.190186
589.993042	1265.695801	12618.594727	6082.240234	42.425682
590.416687	1271.053345	12638.524414	6114.385742	42.606949
590.840393	1269.553223	12652.456055	6133.458984	42.729927
591.263916	1269.124512	12710.105469	6200.536133	43.103050
591.687561	1263.338257	12745.250977	6226.039063	43.221897
592.111023	1263.338379	12786.397461	6269.757813	43.446968
592.534485	1264.838379	12842.975586	6304.476074	43.527191
592.957886	1268.910278	12908.553711	6365.553223	43.786934
593.381226	1266.124146	12993.631836	6435.631348	44.080185
593.804626	1265.052734	13093.712891	6506.352051	44.310169
594.227905	1277.268311	13228.941406	6582.859863	44.392044
594.651062	1271.053345	13283.589844	6640.294922	44.696987
595.074280	1266.767212	13314.235352	6667.726074	44.830658
595.497375	1262.695313	13300.090820	6692.585449	45.108513
595.920471	1257.552002	13246.084961	6685.299805	45.274498
596.343567	1260.338013	13179.652344	6678.656250	45.458305
596.766541	1256.051758	13075.712891	6658.939453	45.711021
597.189514	1259.480713	12979.702148	6656.367188	46.047649
597.612366	1262.052368	12898.050781	6631.936035	46.148888
598.035278	1265.695679	12761.752930	6589.718750	46.311729
598.458008	1262.481079	12658.671875	6564.001465	46.520111
598.880737	1250.694092	12509.084961	6523.925293	46.838234
599.303528	1246.407959	12425.077148	6498.422363	46.982468
599.726135	1244.907715	12391.430664	6525.640137	47.375599
600.148804	1255.194580	12434.291016	6552.000000	47.381340
600.571411	1255.408936	12496.655273	6598.076172	47.527355
600.993835	1252.622925	12604.878906	6672.226563	47.740322
601.416382	1252.622925	12754.465820	6747.448242	47.773434
601.838684	1248.336792	12901.266602	6831.884277	47.915394
602.261169	1246.408081	13045.922852	6916.106445	48.050266
602.683472	1234.621216	13196.581055	7014.046387	48.315037
603.105774	1235.906982	13291.731445	7081.123535	48.484589
603.528015	1246.408081	13376.170898	7147.559082	48.650177
603.950134	1255.408936	13407.672852	7186.133301	48.803455
604.372314	1256.909058	13416.459961	7194.920410	48.834133
604.794434	1248.979614	13350.667969	7195.776855	49.140228
605.216431	1244.479248	13292.162109	7183.776367	49.298252
605.638489	1253.694458	13206.438477	7168.560547	49.485424
606.060425	1255.194580	13128.859375	7152.487793	49.667000
606.482361	1253.265747	13070.997070	7138.129395	49.796898
606.904236	1253.051636	13005.418945	7134.056641	50.041023
607.325928	1263.552612	12957.627930	7134.485840	50.204338
607.747742	1268.053101	12906.409180	7123.771484	50.313961
608.169434	1262.695313	12866.761719	7097.410645	50.281643
608.591125	1256.694824	12816.615234	7089.481445	50.456982
609.012756	1262.695313	12744.821289	7082.837891	50.688721
609.434326	1262.266724	12691.031250	7062.050293	50.747250
609.855896	1268.267090	12614.094727	7033.119141	50.810326
610.277283	1267.410034	12535.444336	6989.828613	50.784531
610.698792	1268.695801	12415.217773	6936.251953	50.845963
611.120056	1267.410034	12265.203125	6863.602051	50.884682
611.541382	1263.981201	12084.113281	6782.379883	51.001213
611.962708	1262.909668	11918.027344	6693.014160	50.962410
612.383972	1252.622925	11780.656250	6615.648926	50.940434
612.805176	1254.337402	11651.429688	6553.929199	50.971867
613.226318	1251.765747	11557.777344	6505.281250	50.975254
613.647339	1251.551514	11497.126953	6457.062500	50.807404
614.068359	1260.123779	11435.835938	6442.489258	50.928772
614.489380	1251.122925	11397.475586	6422.987305	50.972645
614.910400	1256.909302	11354.613281	6413.129883	51.063297
615.331299	1260.123901	11310.895508	6381.197266	50.952042
615.752136	1262.052490	11274.892578	6371.554199	51.029499
616.172974	1267.195801	11253.247070	6367.267578	51.071960
616.593628	1267.624390	11206.958008	6360.410645	51.238705
617.014404	1274.053589	11165.595703	6356.123535	51.377934
617.435059	1270.624756	11087.159180	6343.693848	51.678822
617.855652	1275.553711	11029.296875	6323.120605	51.750050
618.276245	1267.624390	10962.647461	6294.617676	51.851273
618.696716	1257.337646	10904.141602	6251.970703	51.775002
619.117249	1270.624634	10828.920898	6230.110840	51.886723
619.537598	1260.123535	10753.912109	6193.036133	51.959366
619.957947	1254.337280	10715.979492	6168.819824	51.941113
620.378235	1256.266113	10654.045898	6142.673828	51.995346
620.798523	1251.551270	10585.039063	6119.742676	52.158329
621.218811	1251.765747	10534.034180	6081.811035	52.035183
621.639038	1257.766357	10482.599609	6050.951172	51.959579
622.059082	1264.195435	10458.168945	6032.092285	51.858936
622.479248	1260.766602	10438.452148	6024.376953	51.904266
622.899231	1262.909668	10423.236328	6020.090820	51.932442
623.319153	1270.410400	10439.309570	6035.949707	51.975040
623.739136	1266.338501	10454.954102	6039.806641	51.949810
624.158997	1268.267334	10461.597656	6045.807617	51.967461
624.578918	1271.481934	10462.026367	6067.666992	52.186081
624.998657	1269.981689	10484.099609	6068.523926	52.078148
625.418457	1270.838989	10492.885742	6055.665527	51.884647
625.838074	1270.410278	10463.311523	6053.093750	52.025833
626.257751	1266.767212	10441.666992	6031.234863	51.929375
626.677307	1266.767212	10399.449219	6001.660645	51.845600
627.096802	1268.910278	10339.871094	5963.299805	51.751846
627.516357	1268.695801	10257.149414	5926.867676	51.823956
627.935791	1271.267578	10149.996094	5851.002441	51.580975
628.355225	1267.410034	10028.913086	5776.852539	51.468822
628.774536	1265.481201	9915.329102	5720.490234	51.503899
629.193848	1261.409424	9790.389648	5655.769531	51.522694
629.613098	1266.124146	9682.378906	5611.193359	51.627113
630.032349	1268.267334	9572.868164	5561.474609	51.696732
630.451477	1266.767090	9496.574219	5511.969727	51.583260
630.870605	1262.266724	9398.422852	5474.251465	51.768730
631.289673	1256.051880	9348.061523	5441.891113	51.728058
631.708740	1255.194580	9265.124023	5409.959473	51.870174
632.127625	1253.265747	9185.401367	5381.456543	52.043877
632.546509	1246.836670	9104.178711	5374.384277	52.531097
632.965393	1248.765259	9050.173828	5350.597168	52.578094
633.384155	1249.193848	8990.381836	5317.378906	52.552464
633.802979	1247.265259	8933.163086	5285.233398	52.537365
634.221741	1245.979370	8846.153320	5234.013672	52.472935
634.640381	1247.908081	8765.145508	5204.010742	52.627079
635.058960	1248.765381	8689.708984	5167.578125	52.665535
635.477600	1253.480103	8612.344727	5133.289551	52.722935
635.896057	1251.979980	8502.620117	5089.570801	52.927612
636.314514	1259.052246	8414.326172	5033.851074	52.755478
636.732910	1267.195801	8348.534180	4988.632813	52.552734
637.151367	1266.981567	8287.456055	4954.986328	52.532131
637.569641	1264.409790	8210.734375	4905.053223	52.411076
637.987976	1262.480957	8131.226074	4868.835449	52.503834
638.406189	1263.338135	8066.291016	4836.688477	52.526459
638.824402	1262.695313	7999.642090	4817.830078	52.770710
639.242432	1256.694824	7941.564453	4763.181641	52.454079
639.660522	1256.909058	7871.057617	4728.035156	52.480316
640.078613	1255.623169	7807.837402	4692.031738	52.446526
640.496582	1256.266113	7764.333008	4679.816406	52.604717
640.914490	1250.479858	7732.187500	4668.458008	52.732677
641.332397	1243.193481	7680.539063	4657.528809	53.039494
641.750183	1247.265137	7640.893555	4635.240723	52.989872
642.167969	1248.122437	7581.958984	4631.597656	53.419048
642.585693	1249.622559	7547.026367	4622.382324	53.557941
643.003357	1244.693481	7505.021973	4598.594238	53.573879
643.421021	1243.836426	7483.805176	4586.593262	53.570091
643.838684	1248.122559	7480.162598	4591.951172	53.655441
644.256226	1250.051270	7472.875488	4585.949707	53.607468
644.673645	1246.836792	7476.304688	4594.736328	53.742943
645.091064	1247.693970	7453.588867	4587.879395	53.822784
645.508423	1257.766479	7455.303223	4581.020996	53.622181
645.925842	1257.552002	7466.446777	4575.020020	53.430897
646.343079	1246.836670	7450.587891	4557.018555	53.357750
646.760376	1248.336792	7464.732910	4566.876953	53.383667
647.177551	1246.622314	7459.804199	4552.732422	53.211227
647.594604	1258.623535	7448.230957	4554.447266	53.247704
648.011719	1257.123291	7431.515625	4529.801758	53.004055
648.428772	1262.052368	7406.440918	4528.944824	53.168716
648.845764	1260.766724	7396.583008	4518.657715	53.096294
649.262756	1263.981201	7360.793457	4518.229004	53.376217
649.679626	1258.194946	7363.793945	4516.729004	53.369606
650.096497	1250.051270	7335.720215	4513.728516	53.628899
650.513245	1249.622559	7296.287598	4496.155762	53.691303
650.929993	1252.837280	7280.642578	4483.939941	53.603302
651.346619	1251.979980	7265.427734	4446.650391	53.125439
651.763245	1253.694458	7253.426270	4443.436035	53.164738
652.179871	1247.050903	7251.068848	4429.720215	53.008991
652.596436	1245.550781	7244.210938	4436.363770	53.192093
653.012939	1240.193237	7225.994141	4429.291992	53.277729
653.429443	1248.765503	7213.135742	4437.220703	53.458370
653.845703	1255.408936	7229.851563	4427.791992	53.099232
654.262146	1259.909302	7212.065430	4417.504395	53.049603
654.678345	1263.123901	7223.637695	4421.362793	52.986015
655.094604	1271.053223	7265.426758	4435.506348	52.790390
655.510803	1276.411011	7301.001953	4459.294922	52.831535
655.926941	1274.267944	7340.648926	4510.299805	53.343697
656.343079	1278.125488	7405.583984	4540.088379	53.235168
656.759094	1285.411987	7466.447266	4576.520508	53.245262
657.175049	1291.198120	7531.166992	4604.380371	53.096134
657.591003	1292.483887	7581.529297	4635.668945	53.158863
658.006897	1281.982910	7616.032715	4658.171387	53.302208
658.422729	1277.053833	7616.890137	4673.602051	53.574699
658.838562	1279.839844	7618.604980	4686.460449	53.742653
659.254333	1275.553589	7582.815918	4682.388672	54.014481
659.669983	1271.267578	7533.096680	4660.314453	54.122314
660.085571	1274.053589	7460.232422	4646.812988	54.520882
660.501221	1274.267944	7373.437500	4593.664551	54.423744
660.916687	1271.482056	7259.426270	4542.231445	54.622242
661.332214	1268.267456	7156.987793	4494.226563	54.782005
661.747681	1263.338257	7051.763672	4435.720703	54.805618
662.163025	1262.266846	6935.823730	4374.857910	54.861374
662.578430	1274.696533	6847.101074	4324.924316	54.738091
662.993652	1275.982300	6761.163574	4273.276855	54.643490
663.408936	1276.196655	6700.086426	4212.413574	54.134892
663.824036	1281.768677	6658.296387	4176.194824	53.834488
664.239197	1282.840088	6611.148438	4164.623047	54.084385
664.654297	1280.482788	6572.787598	4137.620117	53.986633
665.069336	1289.697998	6554.786133	4134.405762	54.029636
665.484314	1294.412720	6542.570313	4123.904785	53.914009
665.899292	1298.484497	6509.781250	4117.904297	54.102077
666.314148	1300.627686	6480.850098	4115.546387	54.339725
666.728943	1307.056885	6482.992676	4102.474121	54.007961
667.143677	1294.841309	6463.276855	4096.687988	54.210732
667.558472	1287.340698	6464.562500	4095.830566	54.247044
667.973206	1287.126221	6459.848145	4111.475098	54.600830
668.387756	1283.268677	6440.774902	4108.046387	54.770226
668.802368	1278.982544	6431.559570	4088.972900	54.535625
669.216858	1272.338989	6413.129395	4082.543701	54.664833
669.631409	1260.980957	6384.626465	4072.256836	54.868664
670.045776	1257.123413	6350.551270	4053.611816	54.903858
670.460144	1246.622314	6331.692383	4042.039307	54.973026
670.874512	1251.765747	6309.619141	4027.895264	54.887501
671.288757	1249.408325	6288.617188	4027.038086	55.120354
671.703003	1248.336792	6280.687988	4009.893555	54.876072
672.117126	1260.552246	6256.257324	3997.035156	54.776711
672.531311	1266.981445	6224.539063	3977.961670	54.683788
672.945313	1267.410034	6197.965332	3965.317383	54.718124
673.359314	1272.982056	6176.105957	3960.174805	54.805729
673.773315	1276.839722	6164.319824	3947.958740	54.652279
674.187256	1283.268799	6149.103516	3929.742920	54.388901
674.601135	1288.840698	6144.389160	3943.029785	54.663013
675.014954	1298.270386	6145.460449	3943.244385	54.567165
675.428650	1294.198364	6156.604492	3952.459473	54.669666
675.842407	1286.911987	6150.603516	3953.101807	54.818237
676.256042	1290.769531	6155.103516	3962.531250	54.925541
676.669678	1284.554688	6175.891113	3971.103271	54.924633
677.083191	1276.625244	6208.037598	3981.390625	54.847687
677.496704	1275.339600	6245.327637	3999.392822	54.810055
677.910217	1273.196411	6293.332520	4016.537354	54.646740
678.323547	1274.910889	6325.264160	4029.609619	54.544670
678.736938	1271.696167	6368.554199	4048.468750	54.480083
679.150208	1269.124512	6392.984375	4053.397705	54.339371
679.563477	1262.909668	6392.770508	4056.398438	54.455448
679.976685	1256.909058	6365.553223	4045.253906	54.580917
680.389832	1260.766479	6371.554199	4048.040039	54.537064
680.802979	1259.909302	6341.551270	4042.039307	54.748638
681.216064	1262.695435	6297.189453	4023.394775	54.835682
681.629028	1268.481689	6250.041992	4002.178223	54.876308
682.041870	1265.267090	6187.464355	3962.317139	54.793621
682.454773	1272.339233	6116.742676	3924.599854	54.748966
682.867615	1274.910889	6049.021973	3895.882813	54.899681
683.280457	1278.768433	5987.944824	3868.451416	54.992275
683.693237	1272.339111	5926.867676	3828.375977	54.915058
684.105896	1272.553345	5865.575684	3795.158447	54.922550
684.518555	1278.553955	5842.430664	3776.727539	54.737968
684.931030	1274.482056	5801.069824	3744.153076	54.559216
685.343567	1274.053589	5766.137695	3709.435303	54.214966
685.756042	1267.624268	5743.421387	3694.648193	54.225517
686.168518	1271.053223	5703.345703	3674.931885	54.235561
686.580872	1275.125122	5684.915039	3671.074219	54.332500
686.993225	1263.124023	5647.411621	3658.430420	54.633881
687.405518	1251.551392	5633.052734	3638.500000	54.477871
687.817627	1253.265991	5590.405762	3616.855225	54.496502
688.229858	1259.052246	5543.901367	3599.496094	54.621384
688.641907	1255.837524	5502.111328	3574.422119	54.602798
689.054077	1251.122681	5451.964355	3536.061035	54.392395
689.466064	1254.123047	5391.958008	3509.487305	54.505901
689.878052	1254.551636	5345.024902	3482.056152	54.455910
690.289978	1260.980957	5302.377930	3459.553711	54.401306
690.701843	1256.480591	5275.160645	3428.264893	54.042225
691.113586	1260.552368	5224.155273	3402.762451	54.047035
691.525330	1262.909668	5183.008301	3378.760010	53.974415
691.937073	1277.268311	5146.147949	3359.472412	53.819305
692.348755	1269.981812	5136.075684	3345.756836	53.691788
692.760315	1271.267578	5157.077637	3335.041504	53.110519
693.171875	1279.839966	5178.722656	3333.112549	52.663097
693.583435	1284.554688	5192.652344	3342.541992	52.659569
693.994751	1284.126099	5216.440430	3341.256348	52.313477
694.406128	1285.626221	5250.729492	3353.471924	52.151119
694.817444	1284.125977	5285.232910	3358.186768	51.837173
695.228760	1284.126099	5314.378418	3393.333008	52.334366
695.640076	1275.982422	5373.956055	3413.049072	52.149349
696.051208	1277.053955	5445.105469	3452.052979	52.182629
696.462402	1270.624878	5513.469727	3494.271240	52.409328
696.873474	1272.982178	5567.903809	3537.346924	52.721909
697.284424	1267.195801	5599.835449	3563.063965	52.990055
697.695374	1264.838379	5614.836426	3575.922119	53.128387
698.106323	1256.909058	5612.693848	3589.423584	53.549816
698.517212	1260.766602	5594.906738	3603.353760	54.049641
698.928101	1263.552612	5550.759277	3598.424805	54.461384
699.338867	1265.695679	5479.609375	3569.921875	54.681381
699.749573	1266.124268	5403.101563	3523.416992	54.563812
700.160095	1272.124878	5321.665039	3479.269775	54.503597
700.570740	1272.339233	5217.511719	3414.335205	54.294106
700.981262	1276.839722	5098.785645	3346.399902	54.149384
701.391785	1282.625977	4960.343750	3271.178223	54.070278
701.802307	1280.697266	4840.117676	3205.385986	54.073093
702.212708	1274.696655	4749.894531	3154.809570	54.100891
702.623108	1281.125854	4668.887207	3091.160400	53.428635
703.033264	1280.911377	4589.808105	3038.441162	53.115280
703.443481	1274.267944	4533.444824	2990.007813	52.643353
703.853699	1272.553467	4492.726563	2967.934082	52.648743
704.263855	1267.624390	4453.937012	2944.360352	52.623085
704.673950	1263.338257	4427.791992	2924.644287	52.498985
705.083984	1263.766846	4401.860352	2911.571289	52.509731
705.493958	1260.338013	4389.002441	2905.142334	52.572090
705.903931	1249.408325	4400.574707	2900.427490	52.393906
706.313721	1249.837036	4405.075195	2906.427979	52.502880
706.723511	1250.265503	4392.859863	2899.999023	52.495911
707.133301	1253.694458	4404.003418	2904.927979	52.414970
707.543030	1241.693237	4410.218262	2910.499756	52.668247
707.952698	1242.550415	4418.576660	2928.073242	53.070179
708.362305	1243.836304	4432.720703	2932.787842	52.963715
708.771912	1246.622437	4455.437012	2942.645996	52.855145
709.181335	1254.337402	4460.794922	2968.363037	53.455429
709.590820	1252.837158	4481.368652	2972.434814	53.262531
710.000183	1251.122681	4485.654297	2964.719727	52.978210
710.409546	1257.766357	4490.369141	2971.791748	53.023075
710.818848	1265.052856	4492.083496	2970.291748	52.842350
711.228088	1277.696777	4495.512207	2970.934570	52.620724
711.637329	1273.410767	4481.796875	2963.862305	52.688530
712.046448	1285.626099	4467.437988	2952.932617	52.401165
712.455444	1290.340942	4449.007813	2933.002197	52.004890
712.864441	1286.269043	4424.362793	2922.072510	52.127296
713.273438	1287.126343	4406.789551	2910.285400	52.029945
713.682434	1284.340332	4366.714355	2889.069336	52.061462
714.091309	1289.055176	4321.924316	2869.995850	52.126900
714.500061	1288.626465	4284.634766	2858.637695	52.403435
714.908875	1283.483154	4237.059082	2827.348877	52.271069
715.317505	1279.839966	4192.697266	2808.489990	52.479397
715.726135	1271.267700	4146.406738	2787.487793	52.735538
716.134766	1270.410400	4104.616699	2769.914551	52.907375
716.543274	1264.409790	4057.683594	2749.984131	53.183983
716.951843	1261.838135	4021.680420	2726.625000	53.075020
717.360291	1260.337891	3974.961670	2698.550537	52.980183
717.768738	1256.051880	3923.313477	2681.620605	53.446899
718.177063	1249.622681	3900.811523	2649.688477	52.808979
718.585205	1250.051270	3862.450684	2639.402100	53.182941
718.993469	1249.836914	3837.161865	2613.685303	52.712681
719.401672	1256.051636	3809.087646	2608.970459	52.992546
719.809814	1257.766235	3771.798340	2579.395752	52.570110
720.217896	1262.480957	3754.439941	2557.536621	51.969379
720.625916	1265.267090	3726.365723	2548.750244	52.150822
721.033875	1258.837891	3708.792236	2539.749268	52.283070
721.441650	1254.980469	3679.860840	2538.677979	52.938591
721.849548	1257.552002	3674.289063	2533.749023	52.806614
722.257385	1259.052246	3666.788818	2517.675537	52.274128
722.665161	1257.766235	3643.857666	2523.033203	53.026764
723.072876	1254.551758	3647.929443	2520.890381	52.910103
723.480469	1254.980347	3644.071777	2527.961914	53.283085
723.888123	1255.194580	3635.928223	2519.604248	53.110085
724.295532	1253.480347	3643.643555	2534.391602	53.590958
724.703064	1248.765503	3646.857910	2544.249756	54.021450
725.110474	1242.550537	3656.715820	2554.322266	54.336452
725.517822	1255.408936	3690.576416	2572.538086	54.087826
725.925171	1260.552246	3711.149414	2574.895508	53.633591
726.332520	1259.480713	3714.792725	2582.181885	53.871002
726.739685	1263.123901	3722.079590	2591.396973	54.017773
727.146851	1272.339233	3751.439209	2603.612549	53.699860
727.553894	1273.410645	3754.654053	2606.184326	53.713943
727.960938	1278.125488	3771.584473	2604.469727	53.192944
728.367981	1278.554077	3783.585693	2620.542969	53.571732
728.774902	1270.410278	3800.944336	2620.757324	53.362133
729.181824	1273.196289	3811.874023	2626.543457	53.309135
729.588684	1277.696777	3827.089600	2626.543457	52.908546
729.995422	1275.767944	3810.159424	2613.470947	52.782017
730.402039	1275.768066	3820.231934	2609.827637	52.429890
730.808777	1278.553955	3831.375977	2612.399414	52.249840
731.215393	1284.125854	3834.805420	2608.756104	51.932442
731.622009	1280.268433	3821.518066	2605.755859	52.158886
732.028503	1287.340576	3820.446045	2599.326660	51.793583
732.434998	1278.554077	3794.943848	2610.684814	52.938175
732.841370	1283.697388	3790.872070	2600.183838	52.508762
733.247742	1285.411865	3774.584961	2605.541260	53.034859
733.653931	1276.410889	3755.725830	2589.039795	52.943211
734.060181	1279.839722	3734.080566	2579.610352	52.960194
734.466370	1281.554199	3726.580322	2571.466553	52.756588
734.872559	1282.840088	3702.792236	2567.823486	53.099537
735.278625	1279.196899	3693.790771	2566.323242	53.306126
735.684692	1272.553467	3676.646240	2565.680420	53.788563
736.090698	1273.839355	3672.574463	2554.322021	53.381580
736.496460	1264.624146	3670.860352	2558.608154	53.776264
736.902344	1271.053345	3674.503662	2559.036865	53.588940
737.308167	1263.338257	3676.646729	2572.109619	54.231415
737.713928	1267.410156	3671.502930	2575.967041	54.430382
738.119690	1274.482300	3675.360352	2591.611572	54.860317
738.525330	1272.982056	3676.431885	2591.825928	54.872955
738.930908	1269.124634	3667.645508	2598.254883	55.414577
739.336426	1263.766846	3657.787598	2603.612549	55.966335
739.741821	1268.910278	3650.929932	2590.325928	55.474594
740.147278	1273.625000	3649.858398	2588.182617	55.321064
740.552673	1264.195435	3630.142090	2576.395508	55.461945
740.957947	1267.195801	3614.497559	2553.679199	54.806904
741.363220	1262.909668	3596.067139	2528.176758	54.229820
741.768494	1262.909668	3569.064209	2506.531738	53.926224
742.173645	1263.552612	3549.777100	2479.743164	53.196461
742.578613	1257.980591	3525.774414	2469.885010	53.439793
742.983704	1250.908447	3495.343018	2462.170166	53.967342
743.388733	1250.479736	3478.412598	2443.739746	53.559067
743.793640	1256.480347	3451.195557	2433.024414	53.608047
744.198547	1249.622559	3418.192383	2434.953369	54.659565
744.603394	1243.193359	3403.619629	2420.594727	54.498566
745.008179	1248.979614	3386.475098	2423.809082	54.962894
745.412781	1248.122437	3363.115723	2434.953125	56.115108
745.817444	1250.908325	3342.756836	2436.453369	56.674515
746.222107	1254.551636	3331.398438	2432.810303	56.733059
746.626648	1251.979980	3326.040771	2445.883057	57.563553
747.031189	1256.694824	3306.539063	2440.096680	57.731308
747.435669	1265.910034	3308.467773	2435.810791	57.276264
747.840027	1262.052612	3311.253662	2449.526123	57.948116
748.244385	1259.909424	3310.181885	2454.669434	58.273232
748.648499	1264.409668	3313.396729	2445.239990	57.629955
749.052795	1260.980835	3297.966553	2454.026367	58.569164
749.456970	1264.409668	3288.751465	2453.597900	58.744438
749.861084	1271.910400	3280.821777	2446.096924	58.448895
750.265137	1274.910767	3285.750732	2455.526611	58.712570
750.669189	1272.339111	3280.393066	2459.384033	59.114193
751.073181	1276.411011	3269.249756	2452.097656	58.995575
751.476929	1280.268555	3253.176514	2453.383789	59.461224
751.880798	1279.411255	3236.246094	2455.526855	60.102959
752.284546	1282.411621	3218.244385	2446.954590	60.157207
752.688354	1282.625854	3209.886475	2450.383545	60.591583
753.091980	1284.340210	3191.455566	2457.455566	61.512554
753.495667	1293.769775	3181.169434	2451.240479	61.326210
753.899231	1294.841309	3175.597412	2452.740479	61.565620
754.302734	1284.340332	3163.596191	2454.026611	62.241993
754.706055	1277.268188	3128.664063	2447.168945	63.190201
755.109497	1275.553711	3116.877197	2443.097168	63.407841
755.512878	1277.268188	3100.590088	2445.025879	64.045616
755.916199	1272.124878	3116.877197	2440.096680	63.313206
756.319397	1268.695801	3102.518799	2443.954102	64.087883
756.722595	1279.197021	3093.518066	2450.383057	64.552307
757.125732	1277.911133	3083.659912	2444.382813	64.597672
757.528687	1279.197021	3083.659912	2440.739746	64.370552
757.931702	1272.767700	3081.731201	2458.741211	65.560944
758.334656	1271.481934	3092.446777	2469.242188	65.776131
758.737610	1276.196655	3111.090820	2484.886475	65.872452
759.140442	1280.482910	3138.522461	2506.959961	66.009201
759.543274	1282.625854	3135.736572	2522.176025	66.890236
759.945984	1280.482910	3148.594727	2541.034912	67.477333
760.348572	1279.196899	3152.452393	2571.680908	68.996674
760.751221	1287.983643	3181.812256	2607.470215	69.672966
761.153809	1275.768066	3219.316162	2644.116699	70.404671
761.556274	1273.839355	3266.034912	2695.550293	71.364029
761.958740	1260.980835	3306.967285	2749.984131	72.776794
762.361206	1260.552246	3342.113525	2773.986572	72.706688
762.763550	1257.980591	3351.757080	2788.559570	73.101357
763.165833	1262.052490	3352.614746	2808.489990	73.972328
763.567932	1254.551636	3351.971680	2806.775635	74.006355
763.970154	1253.908813	3349.614746	2807.846924	74.148666
764.372253	1253.051636	3328.398438	2797.131836	74.401070
764.774353	1256.694824	3289.608643	2777.200928	74.794418
765.176453	1248.979736	3245.461182	2752.555664	75.311287
765.578369	1254.337402	3178.383057	2703.265381	75.306320
765.980286	1263.338257	3110.876709	2644.330811	74.747704
766.382019	1275.982422	3039.941162	2586.682129	74.304443
766.783813	1284.768799	2974.791992	2549.821533	74.854164
767.185608	1293.769653	2919.072021	2501.602539	74.314346
767.587219	1289.483643	2864.209473	2465.384766	74.673386
767.988892	1308.342651	2806.775146	2434.739014	75.171646
768.390442	1310.914185	2769.057373	2401.521240	74.794235
768.791992	1314.557495	2732.625244	2379.447510	75.094437
769.193420	1315.843384	2711.408936	2360.588623	74.861778
769.594788	1317.772095	2682.048828	2328.228271	74.065338
769.996094	1321.629639	2668.119141	2316.012939	73.850060
770.397400	1310.485718	2651.831787	2312.155518	74.676460
770.798645	1309.199829	2632.758545	2300.154297	74.870461
771.199829	1298.270264	2606.398682	2288.581787	75.704460
771.600952	1289.912354	2590.754150	2290.724854	76.935760
772.002014	1291.841064	2571.252197	2281.509521	77.353432
772.402893	1281.339966	2566.323242	2281.295166	77.818535
772.803894	1276.625366	2548.750000	2280.009521	78.874672
773.204773	1268.052979	2547.250000	2273.151611	78.572624
773.605652	1266.124268	2533.963135	2267.151123	78.955368
774.006409	1262.480957	2535.677734	2265.008057	78.740936
774.407104	1254.551636	2531.177490	2259.221680	78.697296
774.807861	1255.408813	2520.676270	2247.649414	78.421410
775.208435	1250.908325	2512.318115	2250.435303	79.238876
775.608948	1261.195190	2514.461182	2242.720215	78.317375
776.009399	1264.195435	2499.459473	2237.362305	78.782097
776.409851	1259.909302	2502.459961	2231.147461	78.164871
776.810242	1259.909302	2496.030518	2225.575439	78.120667
777.210632	1265.481323	2504.817383	2216.788818	76.759445
777.610901	1278.339722	2499.673828	2209.288330	76.223907
778.011108	1276.625244	2490.887451	2202.001953	76.208969
778.411133	1272.767700	2481.029297	2199.215820	76.676117
778.811279	1280.054199	2466.456299	2203.073486	77.799873
779.211304	1286.483398	2456.598145	2197.929932	77.893776
779.611328	1289.912231	2445.025635	2180.571289	77.105766
780.011292	1286.054810	2432.595459	2174.784912	77.514053
780.411133	1280.482788	2427.881104	2178.213867	78.240578
780.810974	1281.982910	2416.308594	2176.070557	78.821068
781.210632	1282.839966	2404.092773	2161.283447	78.344818
781.610352	1276.625122	2387.805664	2158.068848	79.324982
782.010071	1266.124146	2368.946777	2161.711914	81.208687
782.409668	1266.767090	2365.303711	2159.783203	81.291428
782.809204	1277.268188	2354.374023	2158.069092	81.774780
783.208679	1277.482544	2353.088135	2157.854736	81.848976
783.608093	1275.125122	2348.159180	2151.425537	81.665665
784.007507	1271.696411	2345.801758	2155.926025	82.322426
784.406677	1277.268311	2351.588135	2155.497559	81.747467
784.805969	1285.411865	2348.373291	2156.140381	81.915344
785.205139	1284.554565	2341.729980	2168.998779	83.661064
785.604370	1288.412231	2353.945313	2177.570801	83.447296
786.003418	1293.769775	2353.302490	2190.215088	84.607613
786.402466	1301.699219	2362.732178	2201.573242	84.811127
786.801453	1303.413574	2365.518066	2207.145264	85.088776
787.200256	1295.912964	2374.090088	2211.859863	84.953285
787.599121	1292.483887	2380.947998	2218.717773	85.095490
787.997864	1286.054688	2392.306152	2227.289795	85.083290
788.396667	1286.697632	2390.163086	2234.147705	85.861328
788.795349	1285.840332	2390.591797	2235.862305	85.994179
789.194031	1281.339966	2395.520752	2223.432617	84.554741
789.592590	1281.125732	2389.305908	2200.715820	82.982002
789.991089	1277.482544	2375.161865	2193.643799	83.463470
790.389465	1281.125732	2374.518799	2183.142822	82.497055
790.787903	1282.625854	2372.590088	2167.069824	81.144310
791.186218	1282.411621	2375.804688	2162.569336	80.497833
791.584473	1281.768677	2362.303223	2152.068359	80.543442
791.982788	1281.768555	2343.229736	2142.210205	81.061996
792.380920	1284.983276	2322.013672	2140.067139	82.455040
792.779053	1284.983276	2322.870850	2135.781006	81.973976
793.177002	1276.625244	2311.941162	2133.852295	82.798599
793.575012	1279.839966	2310.869629	2130.423584	82.498459
793.972961	1278.554077	2317.727539	2128.280518	81.769455
794.370850	1276.625244	2315.584229	2129.351807	82.075096
794.768677	1274.267944	2313.655518	2132.781006	82.597969
795.166504	1267.195801	2312.798584	2141.138672	83.582687
795.564209	1268.053101	2311.298340	2127.422852	82.374664
795.961731	1270.410522	2320.084961	2130.423340	81.931389
796.359375	1270.196167	2328.657227	2124.636963	80.724823
796.756897	1279.197021	2342.586914	2132.137695	80.209587
797.154358	1277.268066	2328.442871	2122.065430	80.366974
797.551819	1281.125610	2320.727539	2107.492432	79.488777
797.949219	1274.053467	2307.655273	2108.992676	80.779579
798.346558	1278.768188	2301.868652	2110.064209	81.252632
798.743774	1281.982910	2298.011475	2105.778076	81.079926
799.140869	1278.768433	2289.653320	2086.276123	79.881271
799.538025	1279.411377	2281.723877	2063.345459	78.212540
799.935120	1278.982788	2269.079834	2071.489014	80.043289
800.332153	1283.054565	2253.435303	2063.773926	80.454956
800.729126	1283.268799	2250.006348	2059.487793	80.292625
801.126038	1279.625488	2226.861328	2035.485596	79.796402
801.522888	1286.697754	2228.575928	2041.700439	80.159271
801.919556	1292.698242	2231.361816	2051.558350	80.844742
802.316345	1298.913208	2228.790039	2050.272461	80.802017
802.713013	1294.412842	2220.432129	2049.629639	81.555191
803.109680	1295.698608	2225.146729	2049.629639	81.115990
803.506226	1296.127319	2227.718750	2060.130615	82.010551
803.902710	1295.698730	2225.146973	2065.274170	82.799171
804.299194	1293.769897	2220.003662	2070.203369	83.826942
804.695557	1290.555176	2221.503906	2069.345947	83.655602
805.091797	1288.840820	2203.930176	2071.489014	85.526970
805.488098	1290.126709	2204.787842	2077.489746	86.082489
805.884277	1287.340698	2196.000977	2072.560303	86.415092
806.280457	1283.697388	2185.714600	2066.988525	86.837715
806.676636	1283.268799	2185.714600	2057.130615	85.751610
807.072632	1285.840332	2185.714600	2056.487793	85.639458
807.468628	1283.911621	2178.642334	2056.702148	86.371300
807.864441	1278.553955	2166.855469	2049.415283	86.779243
808.260315	1281.982910	2153.782715	2040.414429	86.996063
808.656128	1289.483643	2152.497070	2026.913208	85.448212
809.051941	1294.841309	2143.495850	2026.484497	86.212135
809.447571	1295.269897	2145.638916	2014.054810	84.526237
809.843262	1288.626465	2145.853516	2010.197266	84.174995
810.238831	1287.554810	2154.211426	1994.981323	81.627083
810.634338	1287.340698	2160.854980	1995.410156	81.059860
811.029724	1287.983521	2157.640381	1989.838013	80.704758
811.425110	1285.840576	2154.854492	1979.979980	79.876671
811.820496	1286.054810	2143.710205	1966.907349	79.385330
812.215759	1294.841309	2140.067139	1963.907104	79.158226
812.611023	1292.698364	2143.067383	1969.050415	79.536301
813.006165	1291.841064	2141.781494	1972.265137	80.055504
813.401245	1286.054810	2147.567871	1969.693359	79.353241
813.796265	1288.626465	2155.282959	1972.479248	78.907013
814.191223	1291.841064	2153.997070	1963.906982	77.951775
814.586182	1289.697998	2157.640381	1974.622314	78.913567
814.981018	1290.769409	2167.284180	1967.335938	77.188263
815.375916	1288.626465	2165.998291	1986.837891	79.579880
815.770630	1298.484497	2170.284424	1990.909668	79.424782
816.165344	1293.555542	2194.715576	2007.839844	79.262756
816.559875	1287.769043	2229.004639	2029.056152	78.756805
816.954468	1286.054688	2282.152588	2082.204102	79.926826
817.349060	1278.553955	2371.304443	2152.925537	80.015663
817.743469	1285.840332	2485.958252	2258.792969	81.071419
818.137939	1280.697144	2622.900146	2382.447754	82.085243
818.532288	1277.482422	2776.558350	2519.390137	82.844887
818.926575	1284.554565	2923.144043	2656.760742	83.743134
819.320862	1275.553711	3104.661865	2827.562988	84.850601
819.714844	1278.768311	3369.759277	3040.798340	84.267700
820.109009	1273.625000	3698.719727	3339.970459	85.206795
820.503052	1277.053955	4088.758057	3679.003906	85.426842
820.897095	1286.912109	4456.937012	4002.392822	85.661179
821.291016	1283.911865	4772.182617	4261.703613	85.365845
821.684875	1297.841797	4994.418457	4468.081543	85.761505
822.078735	1294.412842	5149.576660	4596.879395	85.663452
822.472412	1301.913452	5238.728516	4662.457520	85.362000
822.866089	1305.128052	5269.160645	4696.532227	85.554398
823.259766	1305.556641	5287.376953	4702.533203	85.312149
823.653381	1305.770996	5223.941406	4654.314453	85.461914
824.046875	1305.128052	5088.713867	4529.587891	85.222328
824.440369	1299.127441	4885.336426	4343.998047	84.904999
824.833801	1299.984741	4618.095703	4113.618164	84.796242
825.227112	1290.769531	4389.001953	3909.169678	84.512711
825.620300	1296.341675	4178.552734	3731.723633	84.497002
826.013550	1282.411621	4013.107910	3564.563965	83.574005
826.406799	1286.054810	3852.164063	3421.621338	83.221954
826.799866	1285.197510	3719.722412	3306.752930	83.036957
827.192932	1284.983276	3610.425781	3208.815430	82.729729
827.585938	1280.268677	3486.770508	3111.090820	82.973961
827.978882	1286.054810	3390.975586	3020.225098	82.386482
828.371643	1278.554199	3293.037598	2951.218262	83.031914
828.764465	1280.268433	3194.670410	2860.780762	82.559059
829.157227	1279.839966	3084.731201	2768.843262	82.498230
829.549988	1283.268921	2952.932617	2659.975342	82.454117
829.942627	1282.625977	2831.849365	2546.607178	81.588051
830.335144	1280.268677	2721.267090	2467.956543	82.421181
830.727722	1269.767456	2647.331299	2409.236572	82.716248
831.120178	1262.052368	2603.184326	2389.091553	84.036415
831.512451	1260.980835	2600.398193	2396.806641	84.799988
831.904846	1267.410034	2629.758057	2425.309326	84.992912
832.297119	1269.338867	2666.619141	2467.956299	85.782173
832.689331	1268.695923	2695.979004	2492.387207	85.735710
833.081543	1269.981812	2722.338623	2512.318115	85.539330
833.473694	1268.910278	2742.697754	2519.389893	84.848030
833.865723	1265.481323	2745.483643	2517.461182	84.593102
834.257568	1263.338257	2734.554199	2511.889160	84.865234
834.649536	1274.053589	2716.552246	2489.601318	84.266815
835.041382	1278.553955	2686.763672	2461.955811	84.035912
835.433228	1283.054443	2634.901367	2409.879150	83.354462
835.825012	1281.339966	2566.966309	2332.300537	81.746971
836.216675	1270.196045	2488.530029	2243.148682	79.859268
836.608337	1265.052734	2399.592529	2161.069336	78.976219
836.999756	1269.338745	2331.657227	2095.705566	77.788994
837.391296	1268.481567	2268.865479	2048.558350	77.977745
837.782715	1275.553711	2212.074219	2006.125366	78.009148
838.174194	1274.053589	2169.855713	1978.479736	78.636353
838.565491	1277.482422	2145.210693	1957.263306	78.340294
838.956787	1272.981934	2113.278809	1938.190186	79.163483
839.348022	1271.696167	2104.920898	1928.117676	78.780846
839.739197	1277.911011	2082.847412	1913.973755	79.020248
840.130127	1288.197754	2065.702881	1904.544067	79.272316
840.521179	1293.341309	2043.843262	1894.042969	80.039986
840.912170	1295.912964	2039.342896	1893.185913	80.340179
841.303101	1301.056152	2015.126221	1881.398926	81.272522
841.693970	1302.985107	1990.480957	1864.468750	81.670837
842.084778	1297.841675	1965.407104	1846.252441	82.150864
842.475464	1301.699219	1937.761597	1820.964355	81.637451
842.866028	1299.770386	1911.401855	1802.962524	82.270477
843.256653	1302.127808	1886.970703	1773.602661	80.615639
843.647217	1301.056152	1851.610229	1748.528809	81.276787
844.037720	1293.341309	1834.894409	1726.026611	79.897118
844.428223	1289.912354	1816.035278	1708.453247	79.551918
844.818604	1291.198242	1804.462769	1703.524292	80.334023
845.208923	1289.055176	1790.532837	1682.736450	78.504250
845.599182	1290.555298	1781.531982	1675.878906	78.481041
845.989258	1285.626099	1775.745728	1661.948730	76.781792
846.379395	1290.340820	1771.459717	1651.233276	75.011078
846.769470	1290.769409	1766.101929	1653.162109	76.239830
847.159546	1294.841309	1756.458130	1640.518066	74.883919
847.549438	1299.556152	1768.030762	1653.376587	75.526062
847.939392	1303.842285	1763.744507	1645.661621	74.324348
848.329163	1304.913696	1756.243774	1649.733276	76.400757
848.718872	1306.199585	1754.100830	1649.733276	76.698532
849.108582	1310.057129	1749.171753	1644.161377	76.085884
849.498230	1316.914917	1734.384644	1639.875366	77.361404
849.887817	1319.272217	1729.241333	1631.945801	76.267593
850.277405	1324.201294	1720.454712	1625.730835	76.095123
850.666870	1320.343872	1716.811279	1628.088257	77.621613
851.056274	1309.414185	1712.310913	1615.229980	75.904266
851.445496	1305.770996	1706.310425	1613.515503	76.832512
851.834839	1301.056274	1693.880493	1599.799683	76.050148
852.224060	1297.627441	1697.952393	1613.515259	78.907852
852.613220	1298.913208	1703.310059	1610.086426	76.947487
853.002380	1290.769531	1699.666870	1609.658081	77.987434
853.391418	1284.340332	1699.452393	1609.658081	78.368660
853.780396	1280.054199	1712.953857	1610.515259	76.336639
854.169312	1271.696289	1720.025757	1620.801880	77.868088
854.558105	1271.910645	1720.668823	1624.659424	78.605537
854.946899	1275.553711	1721.526123	1625.088013	78.375771
855.335693	1287.126221	1725.169189	1619.301636	75.831696
855.724365	1283.911621	1728.169556	1621.444824	75.976852
856.112976	1280.054077	1734.813232	1624.445190	75.730438
856.501526	1282.840088	1734.384644	1617.158691	74.038895
856.890076	1281.768555	1725.812134	1622.730835	76.785767
857.278381	1287.126221	1716.382813	1619.730469	77.483780
857.666809	1281.982910	1711.453613	1622.730591	79.341309
858.055115	1290.126587	1707.810425	1628.945679	81.118553
858.443420	1291.198120	1713.167969	1619.730347	77.856804
858.831543	1293.341309	1717.882813	1618.873169	76.678452
859.219788	1289.912354	1714.025391	1615.230103	76.705437
859.607788	1289.912231	1719.811646	1621.230469	77.068779
859.995850	1290.769409	1724.097778	1620.159058	76.013870
860.383728	1287.983398	1722.169067	1617.158691	75.814407
860.771606	1287.126221	1720.454590	1609.229248	74.332321
861.159424	1287.340698	1736.527710	1607.514893	71.278595
861.547241	1289.055054	1747.885864	1607.943359	69.500191
861.934937	1294.412842	1753.457886	1596.585205	65.826302
862.322632	1283.483154	1743.814087	1593.370728	67.318436
862.710205	1282.625854	1738.884888	1591.441895	67.684364
863.097656	1280.268555	1734.384644	1595.942261	69.513878
863.485107	1282.625854	1735.670288	1595.299316	69.016068
863.872498	1282.411621	1726.669434	1591.870361	69.657471
864.259827	1279.625488	1719.168701	1592.941895	71.282272
864.647156	1285.840454	1718.954590	1597.871094	72.043510
865.034424	1284.983276	1718.097168	1606.014771	74.121727
865.421570	1287.554932	1716.382813	1596.585205	72.063942
865.808655	1281.768677	1711.453491	1600.014160	74.064865
866.195557	1281.982910	1707.810547	1605.157471	75.893280
866.582581	1290.983887	1718.311646	1600.442871	72.417244
866.969482	1291.626831	1710.810669	1600.442871	73.670792
867.356323	1291.626831	1715.525391	1600.657104	72.901939
867.743225	1292.483887	1719.168823	1616.944214	76.042130
868.129883	1293.769897	1729.455200	1620.587524	75.012314
868.516602	1304.270752	1742.742310	1630.017090	74.291328
868.903076	1307.699707	1743.813965	1630.660156	74.054092
869.289673	1302.556396	1743.385254	1616.944458	71.317490
869.676147	1300.841919	1742.313721	1620.802002	72.475769
870.062561	1302.127808	1748.100098	1628.731323	73.234039
870.448914	1302.127808	1748.100098	1627.659790	72.993767
870.835266	1292.055420	1745.099976	1630.660034	74.739807
871.221558	1295.484253	1757.744019	1635.374878	73.528061
871.607544	1289.912354	1758.386841	1647.804565	76.395241
871.993713	1291.198120	1763.958862	1636.017578	72.937416
872.379761	1291.412476	1761.601440	1647.590210	75.752037
872.765747	1289.697998	1759.672363	1638.803589	74.281837
873.151672	1281.982910	1762.887207	1647.161621	75.935837
873.537598	1284.768921	1768.030518	1659.162842	77.472313
873.923401	1282.411621	1769.744995	1676.521606	80.870712
874.309204	1283.911743	1775.531250	1673.949951	79.337418
874.694763	1282.625854	1785.603638	1685.093750	80.017029
875.080383	1284.126099	1804.677002	1694.952026	78.921371
875.465942	1275.339478	1825.464844	1721.954712	81.184265
875.851440	1286.697754	1873.683960	1750.028809	78.933891
876.236938	1280.482788	1934.546875	1814.106567	81.585854
876.622314	1282.197266	2019.841064	1885.042114	81.725739
877.007629	1276.411011	2108.778320	1973.979370	83.805351
877.392761	1283.483154	2218.717773	2059.273438	82.951408
877.777954	1288.840698	2343.230225	2168.998535	83.475586
878.163086	1293.341187	2518.104004	2314.512939	83.377106
878.548218	1293.984131	2740.125977	2498.602295	83.298759
878.933167	1297.412964	3044.656006	2755.984619	83.478462
879.318176	1296.984497	3368.044678	3039.726807	84.147354
879.703003	1297.627319	3657.144287	3276.321777	83.860146
880.087830	1284.768799	3875.737549	3471.983643	84.416878
880.472534	1282.197144	4036.896240	3592.209961	83.857162
880.857239	1276.196533	4137.191406	3676.646729	83.902641
881.241882	1276.625122	4187.982422	3715.436035	83.768867
881.626465	1269.338745	4190.125488	3713.078857	83.667198
882.010986	1267.624390	4144.906738	3671.717285	83.554291
882.395447	1259.480591	4033.896240	3569.064697	83.245789
882.779846	1253.694458	3857.521240	3423.978760	83.349792
883.164063	1250.479736	3592.852295	3202.171875	83.321167
883.548340	1250.265503	3288.322754	2945.646240	83.186119
883.932495	1253.051514	2999.222900	2701.122070	82.928314
884.316650	1257.123413	2758.342041	2487.244141	81.941475
884.700745	1259.480835	2544.463867	2328.657227	83.205490
885.084778	1260.552368	2373.875732	2184.642822	83.002876
885.468750	1263.124146	2239.505615	2070.631836	82.704117
885.852661	1263.981323	2130.851807	1986.837891	83.386917
886.236389	1262.052612	2051.558594	1926.403198	84.147629
886.620117	1266.552856	1989.195313	1877.541382	84.549217
887.003845	1269.124634	1936.261597	1837.251831	85.159004
887.387451	1278.339844	1890.185425	1807.677368	86.514893
887.771057	1283.054565	1858.682373	1775.531372	85.554726
888.154602	1284.983276	1839.609009	1758.601196	85.394150
888.538086	1280.268555	1822.035889	1738.884888	84.651901
888.921326	1282.840210	1810.677734	1720.883179	82.988220
889.304688	1278.768311	1802.748413	1703.738647	81.104286
889.687927	1278.125488	1806.605835	1705.238770	80.819145
890.071167	1275.768066	1817.964111	1708.239136	79.762863
890.454285	1274.267944	1837.037476	1721.311768	79.436394
890.837402	1277.482544	1861.682861	1736.956299	78.650032
891.220459	1282.411621	1893.399902	1757.315186	77.727112
891.603271	1272.124878	1939.904663	1775.531372	75.385109
891.986145	1270.624756	1985.980591	1813.463745	75.883774
892.369019	1273.196411	2041.057495	1868.754639	77.560677
892.751770	1279.411255	2101.491943	1926.617676	78.727844
893.134460	1276.625244	2146.710693	1966.907349	79.334976
893.517151	1278.768433	2180.999756	2000.553589	80.000008
893.899658	1277.268188	2199.215820	2008.054321	79.265472
894.282227	1283.483276	2206.502197	2019.626831	79.753899
894.664612	1284.340332	2197.929932	2007.196777	79.122665
895.046997	1287.769287	2177.570801	1997.124512	79.720612
895.429321	1283.483276	2151.425537	1974.193726	79.580231
895.811523	1282.411621	2105.563477	1947.405518	80.786293
896.193726	1285.626099	2059.701904	1907.973022	80.398705
896.575928	1293.126953	1997.981689	1849.038696	78.868980
896.958008	1289.269409	1925.331909	1780.460449	77.223709
897.339905	1293.341309	1870.683716	1732.241455	76.020767
897.721863	1295.912964	1811.320679	1693.023438	77.047836
898.103760	1294.627075	1774.674194	1673.092896	78.839310
898.485535	1288.626465	1747.885864	1649.947632	78.674744
898.867310	1287.983521	1738.027710	1646.304321	79.619026
899.249084	1280.268433	1735.027344	1639.875122	79.076340
899.630676	1282.625854	1743.171021	1646.947388	79.106583
900.012268	1291.626709	1759.029663	1651.019165	76.891350
900.393616	1292.912598	1766.101929	1671.592651	80.027176
900.775085	1291.198120	1787.961060	1694.952026	81.276978
901.156494	1297.627319	1823.107544	1733.955933	83.034256
901.537842	1293.769897	1879.041382	1785.175049	83.961914
901.919067	1296.127197	1951.905884	1838.751831	82.745087
902.300293	1303.413696	2003.125122	1885.256348	83.154655
902.681458	1299.770508	2047.058105	1911.187500	81.818161
903.062378	1305.342529	2072.346191	1924.474609	80.720879
903.443359	1308.557007	2079.418213	1935.404297	81.317787
903.824341	1306.413940	2074.489258	1927.260498	80.831467
904.205200	1306.413940	2063.988281	1917.402344	80.650620
904.586060	1303.413574	2046.843384	1894.685913	79.533043
904.966797	1297.412964	2019.626587	1864.682861	78.545998
905.347473	1288.412231	1979.765747	1823.964722	77.464348
905.728027	1290.126587	1918.902710	1765.030151	75.528244
906.108521	1287.340576	1846.466797	1711.882080	75.929459
906.489075	1280.268433	1790.961304	1658.734009	74.108253
906.869507	1287.555054	1731.812866	1625.945313	76.169792
907.249878	1279.625610	1688.094238	1595.085083	77.229790
907.630188	1275.339600	1661.948730	1564.010620	74.667412
908.010437	1282.411621	1643.089722	1554.366821	75.401085
908.390625	1281.125854	1632.374512	1545.794556	75.350807
908.770630	1284.340332	1627.230957	1538.722534	74.187561
909.150696	1278.553955	1624.016357	1540.008179	75.682396
909.530640	1284.125854	1628.945435	1539.579590	74.083305
909.910583	1287.983521	1644.161255	1544.937378	72.142036
910.290527	1287.126221	1664.734741	1553.080933	70.431335
910.670288	1293.126831	1696.023560	1586.941406	72.925529
911.049988	1281.554199	1738.456299	1625.302368	75.234535
911.429565	1290.983887	1795.033203	1665.163330	74.234688
911.809204	1287.769287	1855.039063	1717.882813	75.821686
912.188721	1279.411255	1913.116089	1763.530151	76.395012
912.568237	1282.625977	1985.337769	1839.609009	79.261948
912.947632	1272.767700	2085.847900	1939.690308	82.024208
913.327026	1276.196777	2203.287598	2047.272583	83.171547
913.706299	1278.339722	2331.014648	2176.285156	85.301300
914.085510	1274.482300	2427.023682	2273.794678	86.705116
914.464539	1273.196411	2516.604248	2333.157471	85.246452
914.843628	1264.409790	2562.251221	2351.802246	83.784691
915.222717	1275.125122	2577.895752	2353.302246	82.760315
915.601685	1270.624878	2569.966553	2353.516602	83.341568
915.980591	1277.268188	2544.892334	2323.299316	82.519028
916.359436	1281.125732	2508.888916	2293.082031	82.422760
916.738220	1269.338745	2445.454346	2237.576660	82.325066
917.116821	1273.839355	2356.945557	2142.424316	80.193886
917.495483	1269.981689	2246.577881	2037.842651	78.626251
917.874023	1263.552612	2119.922363	1914.187866	75.975975
918.252563	1265.909912	2017.269165	1804.034302	71.620117
918.631042	1265.695557	1914.187622	1732.027222	71.910156
919.009399	1279.197021	1834.680054	1672.235596	70.756180
919.387695	1277.268188	1777.674316	1624.230835	69.336212
919.766052	1272.982056	1726.883545	1579.655029	67.563774
920.144104	1273.624878	1687.665649	1546.008911	65.786766
920.522278	1266.552856	1653.805054	1521.578003	65.855057
920.900269	1265.052856	1621.015991	1489.860474	63.154747
921.278320	1258.194946	1598.942505	1473.144531	63.081768
921.656311	1262.052368	1574.511719	1457.285889	62.482853
922.034180	1265.267090	1552.652344	1437.355347	59.880684
922.411987	1263.766968	1532.507446	1435.426636	63.875629
922.789612	1270.624878	1510.434082	1422.354004	63.270767
923.167297	1263.124146	1496.504028	1410.138428	62.993553
923.544922	1261.838013	1483.002808	1403.280518	63.953445
923.922485	1261.195190	1477.430664	1391.493652	60.257671
924.299988	1256.051880	1465.000854	1388.921997	63.589745
924.677429	1257.551880	1454.499878	1380.135498	62.241615
925.054810	1260.980835	1458.571655	1380.778320	60.629074
925.431946	1264.409790	1452.785400	1373.277588	57.792938
925.809204	1261.195190	1449.785034	1362.776611	53.863674
926.186401	1262.909546	1452.571045	1361.062012	51.751392
926.563477	1258.409180	1441.641479	1348.417969	49.122776
926.940491	1256.909058	1446.784912	1343.917480	45.823849
927.317505	1253.480103	1439.712769	1343.917603	48.561565
927.694397	1260.980957	1439.069824	1342.417480	45.728027
928.071289	1272.124878	1430.926025	1344.131836	45.344105
928.447937	1270.838989	1425.996948	1348.846558	50.276226
928.824707	1271.053223	1428.783081	1347.346436	48.369545
929.201355	1275.125122	1425.997192	1344.131958	45.738644
929.577881	1278.339722	1425.782837	1343.274658	44.040672
929.954407	1278.553955	1420.425293	1343.060303	45.468204
930.330933	1273.839111	1412.067261	1345.417847	51.783039
930.707336	1276.625122	1413.781616	1344.131958	49.218842
931.083496	1273.196289	1401.994629	1338.774292	50.915257
931.459778	1265.909912	1403.066284	1335.559692	50.781292
931.835938	1261.195190	1406.495239	1327.630249	45.722668
932.212158	1253.908813	1411.638550	1325.272949	45.244568
932.588196	1257.766479	1421.925293	1321.629761	38.903351
932.964172	1258.837891	1421.925293	1322.272583	38.896133
933.340149	1258.409302	1430.283325	1315.200317	33.042233
933.716003	1258.409302	1428.783081	1316.057617	33.836376
934.091736	1258.623535	1434.997925	1320.343750	34.993866
934.467468	1257.551880	1440.570068	1321.415161	34.894501
934.843140	1253.694458	1448.070679	1322.915527	35.611900
935.218750	1258.194946	1454.285522	1331.273438	37.267723
935.594299	1264.838379	1452.356689	1331.059204	35.314323
935.969788	1256.480469	1442.927246	1336.202637	42.758675
936.345276	1257.766357	1444.213135	1332.987915	40.344788
936.720459	1250.265503	1436.283691	1331.702026	43.778797
937.095764	1252.837158	1431.140503	1329.130371	42.788437
937.471008	1246.193604	1424.711304	1334.702271	49.579769
937.846130	1244.693604	1413.353027	1327.415894	49.046944
938.221252	1242.550659	1408.638184	1323.772705	48.903160
938.596252	1246.193848	1403.066284	1324.844238	50.136528
938.971191	1250.908569	1400.494629	1328.701782	52.005657
939.346130	1247.265259	1395.136841	1324.415649	52.173912
939.720886	1241.907715	1388.707764	1317.772095	51.678715
940.095581	1249.622559	1382.492798	1308.556885	44.354797
940.470337	1253.908691	1371.348877	1304.056519	42.700741
940.844971	1262.266846	1365.562622	1309.628418	45.850445
941.219543	1257.552002	1363.633789	1310.271362	49.696899
941.594055	1260.552246	1357.204590	1304.913818	45.898083
941.968506	1261.623779	1359.776245	1304.913818	44.104893
942.342712	1270.624634	1356.776001	1302.770752	37.313534
942.717041	1268.052856	1352.061279	1284.554565	19.642921
943.091309	1262.909668	1340.060059	1275.339355	16.110985
943.465515	1268.052856	1340.274414	1265.052734	-4.154053
943.839600	1278.553833	1344.346191	1269.552979	-13.680699
944.213623	1282.197144	1349.275391	1270.838867	-16.932877
944.587646	1279.196899	1347.346558	1277.268066	-2.830290
944.961426	1276.625244	1343.060425	1272.124878	-6.774071
945.335266	1275.553711	1346.060669	1277.482544	2.735663
945.709106	1281.339966	1347.560791	1282.411621	1.618306
946.082825	1277.268311	1343.060425	1286.269043	13.680564
946.456421	1264.838379	1337.916992	1293.555542	39.296261
946.830017	1270.196045	1337.702637	1302.127808	47.301697
947.203613	1271.696167	1341.560181	1309.414063	53.987587
947.577026	1262.695313	1340.703003	1319.272217	72.527344
947.950317	1263.338257	1347.132080	1312.200195	58.312099
948.323669	1262.266724	1350.346802	1313.700317	58.394127
948.696899	1263.338257	1356.775879	1309.628540	49.541374
949.070068	1273.839355	1360.419189	1308.128296	39.603840
949.443237	1278.768433	1364.491089	1305.556763	31.250000
949.816284	1280.697144	1364.276733	1304.056519	27.948660
950.189270	1286.269043	1369.420044	1298.913086	15.206122
950.562073	1294.412842	1370.491577	1291.626831	-3.662010
950.934998	1291.198120	1366.419800	1295.912842	6.267770
951.307739	1286.697754	1367.919922	1292.055420	6.596310
951.680481	1290.769531	1364.062378	1291.198120	0.584762
952.053162	1283.697388	1357.847534	1298.913086	20.520119
952.425781	1282.411499	1349.489502	1296.770142	21.405890
952.798279	1276.625366	1338.560059	1292.698364	25.951527
953.170776	1266.124268	1340.060059	1285.626099	26.376713
953.543030	1271.481934	1331.059204	1281.982910	17.625811
953.915405	1265.052734	1326.987427	1274.910889	15.917015
954.287659	1269.124512	1329.130493	1278.982544	16.428415
954.659851	1270.410278	1332.988037	1279.411255	14.383667
955.031982	1269.124512	1330.844849	1271.696167	4.166625
955.404114	1273.839233	1324.630005	1271.053223	-5.485270
955.776123	1274.910767	1320.558228	1260.552246	-31.455244
956.147888	1274.696533	1319.915283	1257.123413	-38.862465
956.519775	1282.411621	1321.844116	1254.980347	-69.565147
956.891602	1279.411255	1327.416016	1262.909668	-34.374897
957.263306	1278.768433	1329.559082	1258.837769	-39.240814
957.635010	1268.052979	1331.273560	1254.551636	-21.355930
958.006592	1272.124878	1327.844604	1252.194214	-35.769493
958.378174	1260.552246	1322.701294	1249.408325	-17.930960
958.749512	1259.266479	1319.915283	1245.765137	-22.261515
959.120911	1262.695313	1317.772217	1253.694458	-16.342339
959.492310	1261.838257	1322.058472	1252.408569	-15.658674
959.863586	1256.051880	1323.772827	1260.980957	7.278512
960.234741	1257.980591	1320.558228	1265.267090	11.643934
960.605896	1243.836304	1319.915283	1266.981445	30.422518
960.976990	1248.765381	1319.915161	1263.338257	20.481970
961.347961	1247.693848	1317.986450	1276.196655	40.548801
961.718811	1248.979736	1312.200317	1276.839600	44.067711
962.089661	1249.193970	1319.272339	1275.339478	37.308956
962.460510	1256.909058	1326.558716	1275.125122	26.153847
962.831299	1256.909058	1335.130981	1274.267822	22.191687
963.201965	1258.194824	1343.060425	1262.480957	5.050495
963.572510	1265.695557	1340.488647	1262.909668	-3.724794
963.943054	1267.624390	1345.203247	1256.266113	-14.640944
964.313477	1262.909424	1346.274902	1247.908325	-17.994377
964.683838	1268.267212	1349.060913	1247.265137	-25.994694
965.054199	1267.624390	1354.418579	1250.694092	-19.506258
965.424500	1274.053589	1349.489502	1251.337036	-30.113710
965.794678	1279.411255	1353.989868	1254.980225	-32.758762
966.164795	1279.839966	1350.346802	1263.981079	-22.492693
966.534912	1267.838745	1345.203247	1269.553223	2.216104
966.904907	1265.267090	1340.488647	1276.196655	14.529831
967.274780	1263.766846	1341.131592	1277.911133	18.282600
967.644592	1255.408936	1344.131836	1277.482544	24.879269
968.014404	1257.337769	1344.989136	1288.840820	35.941311
968.384155	1270.196045	1341.131592	1295.698730	35.951912
968.753845	1279.196899	1347.346558	1307.914063	42.138382
969.123474	1281.125732	1343.488892	1308.771240	44.329872
969.492981	1280.268555	1351.418335	1304.699341	34.337120
969.862305	1280.482788	1351.846924	1299.984741	27.327387
970.231750	1272.553467	1351.846924	1295.269897	28.648556
970.601135	1280.054199	1352.704224	1299.556152	26.843699
970.970337	1285.411865	1347.560791	1296.984497	18.620808
971.339539	1286.697632	1344.989136	1304.913818	31.250156
971.708740	1291.198120	1342.417480	1306.842529	30.543938
972.077759	1288.626465	1343.060425	1302.342041	25.196726
972.446777	1285.197510	1351.204102	1306.199707	31.818333
972.815613	1273.196167	1348.632324	1299.556152	34.943436
973.184509	1268.052979	1350.132568	1301.056396	40.209042
973.553284	1261.195190	1346.060669	1293.984253	38.636513
973.921997	1260.338013	1357.204590	1299.770508	40.708050
974.290710	1262.909790	1366.634155	1309.414307	44.834709
974.659302	1266.981445	1377.135254	1305.342529	34.825020
975.027771	1261.623901	1388.921997	1307.914185	36.363689
975.396118	1257.551880	1403.709106	1313.486206	38.269970
975.764526	1248.550903	1420.210815	1326.558960	45.443375
976.132874	1243.836304	1433.497925	1334.916870	48.022667
976.501160	1239.978760	1454.071289	1340.060059	46.746750
976.869324	1246.193726	1471.858765	1355.490234	48.433071
977.237488	1260.980835	1487.074463	1369.848633	48.151642
977.605530	1263.552612	1496.289795	1385.493042	52.394047
977.973450	1261.195190	1496.503906	1397.280029	57.832470
978.341309	1264.838379	1491.360596	1395.351196	57.615902
978.709167	1263.766846	1484.502808	1401.565918	62.427105
979.077026	1265.910034	1479.787964	1397.279907	61.422829
979.444702	1270.410400	1469.072754	1386.564575	58.468136
979.812378	1280.911499	1455.142700	1373.492065	53.136616
980.179932	1287.769287	1448.070557	1368.134277	50.133720
980.547485	1292.269653	1427.497192	1360.204834	50.237682
980.914795	1292.055420	1407.352417	1338.774292	40.520458
981.282166	1288.626465	1389.350586	1317.557739	28.723284
981.649475	1280.482788	1373.706177	1297.412964	18.160868
982.016785	1277.696777	1363.848145	1278.553955	0.994967
982.383911	1277.696777	1354.632935	1274.482178	-4.178269
982.751038	1281.554443	1344.346191	1260.766724	-33.105816
983.118103	1280.697144	1328.273315	1260.766479	-41.892113
983.484924	1278.554077	1319.701050	1259.694946	-45.833580
983.851868	1275.553833	1315.414917	1256.694824	-47.311832
984.218689	1279.625732	1302.556519	1250.908569	-125.234100
984.585449	1271.482056	1298.270264	1239.764526	-118.401085
984.952209	1271.267700	1291.198120	1238.050171	-166.667480
985.318787	1263.981201	1284.769043	1238.478760	-122.679604
985.685425	1275.553711	1288.412231	1252.837402	-176.663467
986.051880	1277.268066	1286.697754	1258.409180	-199.994827
986.418213	1276.196533	1290.555176	1262.481079	-95.520546
986.784607	1272.124878	1298.270264	1267.624268	-17.213785
987.150879	1267.410034	1312.200073	1271.267456	8.612231
987.517090	1270.410522	1318.629395	1277.482544	14.666501
987.883301	1276.625366	1326.344482	1287.340698	21.551735
988.249390	1272.339233	1342.846069	1287.983521	22.188326
988.615417	1283.697388	1358.061890	1306.199585	30.259327
988.981262	1280.054199	1375.849243	1319.700928	41.387035
989.347168	1285.197632	1398.137207	1337.916992	46.679260
989.712952	1288.197876	1422.568237	1343.703247	41.307747
990.078674	1288.626465	1442.498535	1351.203979	40.668533
990.444397	1287.769165	1456.857300	1354.204224	39.290195
990.809998	1277.482422	1466.929688	1356.132935	41.515781
991.175537	1277.696777	1468.215454	1359.776245	43.082111
991.540894	1270.839111	1471.215820	1352.703979	40.855480
991.906311	1264.409790	1467.572510	1352.918457	43.565407
992.271729	1264.409790	1456.643066	1348.417969	43.701164
992.636963	1257.337769	1449.570801	1344.560547	45.373459
993.002136	1260.766602	1427.068726	1335.773926	45.103046
993.367310	1256.694824	1411.424316	1313.271606	36.564964
993.732361	1251.551270	1384.635986	1301.913452	37.842197
994.097351	1251.765625	1364.491089	1289.055176	33.079971
994.462219	1251.337158	1352.704224	1278.768433	27.061329
994.827026	1266.552856	1334.702393	1278.125488	16.981234
995.191833	1270.410278	1327.201660	1263.338257	-12.452631
995.556580	1280.054199	1321.629761	1270.838989	-22.164968
995.921204	1282.625854	1312.414551	1263.124023	-65.467216
996.285828	1279.839722	1307.699707	1262.481201	-62.306278
996.650391	1284.554565	1297.627441	1253.694580	-236.061188
997.014648	1291.841064	1309.414185	1252.622925	-223.171173
997.379028	1308.985596	1319.915283	1269.338867	-362.743469
997.743408	1310.700073	1330.844849	1271.053223	-196.809601
998.107605	1315.200562	1328.916138	1267.838745	-345.314087
998.471802	1322.058350	1325.701538	1274.696411	-1300.013428
998.835938	1315.843506	1325.915894	1266.767212	-487.235962
999.199951	1321.844116	1326.987427	1273.196411	-945.844238
999.563904	1314.129028	1325.487305	1263.981201	-441.509125
999.927673	1314.343262	1332.130859	1266.552856	-268.672638
1000.291565	1319.915161	1330.416382	1268.267334	-491.826904
1000.655396	1312.843262	1330.202026	1271.696167	-237.039307
1001.019043	1301.913330	1321.415405	1270.624634	-160.437775
1001.382629	1281.125732	1302.556396	1251.765747	-136.999893
1001.746216	1270.624634	1291.626831	1242.764893	-132.651550
1002.109741	1271.696167	1291.412354	1241.693237	-152.174103
1002.473022	1265.695557	1291.841064	1234.406860	-119.671402
1002.836365	1265.052612	1299.556152	1244.907715	-58.385017
1003.199646	1266.124146	1300.841919	1248.765259	-50.000000
1003.562866	1273.624878	1299.984619	1252.408569	-80.487549
1003.925964	1268.910156	1297.841675	1248.122437	-71.851463
1004.289124	1271.696167	1300.413208	1244.693481	-94.030182
1004.652100	1278.553955	1301.270630	1240.407471	-167.922836
1005.015076	1278.339722	1303.413574	1241.479004	-147.008591
1005.377747	1277.911011	1306.199585	1247.050903	-109.090363
1005.740662	1286.697754	1308.771240	1244.907837	-189.321777
1006.103333	1276.196655	1308.557007	1243.193481	-101.986450
1006.466003	1275.553833	1303.413696	1244.907837	-110.000526
1006.828552	1269.124634	1303.413696	1234.621216	-100.625145
1007.191101	1261.623779	1297.198730	1232.049683	-83.131798
1007.553528	1257.337646	1301.699219	1236.550049	-46.859470
1007.915771	1257.766235	1303.199341	1242.550659	-33.490063
1008.278137	1251.979980	1298.055908	1251.337158	-1.395137
1008.640442	1246.193726	1302.556396	1249.837036	6.464049
1009.002563	1250.908447	1304.056519	1247.050903	-7.258107
1009.364624	1250.694092	1298.484619	1247.050903	-7.623244
1009.726685	1244.479370	1298.913208	1244.907837	0.787133
1010.088684	1255.194580	1301.056274	1253.265747	-4.205760
1010.450439	1247.050903	1300.842041	1251.122681	7.569606
1010.812256	1258.409058	1294.412842	1256.909058	-4.166229
1011.174011	1262.266724	1298.056030	1258.837769	-9.580949
1011.535706	1264.195435	1292.055420	1247.693726	-59.230862
1011.897400	1266.338623	1297.412964	1238.264282	-90.345734
1012.258911	1263.766846	1304.485107	1227.334717	-89.473686
1012.620361	1264.195435	1300.841919	1232.049561	-87.718849
1012.981812	1253.480103	1298.698853	1236.335815	-37.914112
1013.343079	1254.551636	1305.770874	1233.549805	-41.003796
1013.704285	1256.480347	1303.628052	1241.050415	-32.726791
1014.065430	1249.194092	1296.555786	1237.192871	-25.339508
1014.426575	1253.694458	1296.555786	1230.763672	-53.499943
1014.787720	1251.979980	1298.913208	1225.406006	-56.620811
1015.148743	1248.551025	1301.270630	1219.405518	-55.284004
1015.509644	1247.050903	1301.699219	1230.763794	-29.803497
1015.870361	1252.837158	1297.198730	1236.121460	-37.680580
1016.231140	1258.623535	1292.912598	1241.264771	-50.624786
1016.591919	1259.909302	1289.269531	1239.978882	-67.882370
1016.952515	1267.195801	1286.483276	1231.620972	-184.445236
1017.313049	1269.553223	1282.197266	1239.335815	-238.985321
1017.673584	1273.839355	1280.911377	1239.764526	-481.825867
1018.034058	1278.768433	1289.269409	1241.050415	-359.185822
1018.394348	1282.197388	1298.484497	1241.050415	-252.635208
1018.754639	1284.769043	1293.126953	1241.478882	-517.954346
1019.114868	1285.840576	1283.054443	1237.835815	1722.989014
1019.475037	1284.554688	1285.411865	1227.977539	-6600.398926
1019.835022	1277.053955	1280.268555	1221.548462	-1726.668945
1020.195129	1274.053589	1285.197510	1223.048706	-457.692444
1020.555054	1275.339478	1286.269043	1222.191284	-486.279114
1020.914917	1281.125732	1287.126343	1222.405762	-978.566650
1021.274536	1285.626343	1290.983765	1214.904907	-1320.064697
1021.634338	1289.269531	1293.341187	1210.190308	-1942.188599
1021.993958	1286.697754	1284.125977	1209.761719	2991.551270
1022.353577	1287.126465	1270.196045	1216.833862	415.185242
1022.713135	1285.411865	1271.267578	1213.404785	509.089508
1023.072632	1282.625854	1273.410645	1214.476196	739.534485
1023.431946	1274.053467	1268.052856	1210.833130	1053.565063
1023.791260	1276.839600	1273.624878	1214.261841	1946.599609
1024.150391	1269.553101	1265.266968	1210.404419	1380.001099
1024.509644	1265.909790	1265.266846	1205.261230	9432.941406
1024.868652	1257.337524	1264.838379	1205.689697	-688.559265
1025.227661	1247.693848	1267.838745	1206.761230	-203.190994
1025.586670	1248.765503	1267.195801	1209.975830	-210.466873
1025.945557	1253.908813	1277.482544	1215.333496	-163.636887
1026.304443	1255.408936	1282.840210	1212.976196	-154.687454
1026.663086	1256.909058	1287.769287	1221.548340	-114.583458
1027.021729	1259.480835	1293.126953	1225.191528	-101.911629
1027.380371	1272.767700	1296.984497	1230.549316	-174.335129
1027.738892	1276.625244	1287.983521	1230.977905	-401.886139
1028.097290	1276.839600	1294.841309	1235.478394	-229.762665
1028.455688	1277.482422	1296.984375	1238.692993	-198.900223
1028.814087	1285.197388	1304.913696	1247.050903	-193.476807
1029.172241	1289.697998	1298.056030	1244.050659	-546.149353
1029.530518	1294.841431	1296.555908	1243.621948	-2987.468750
1029.888550	1290.769653	1290.555176	1241.264771	23081.617188
1030.246582	1292.912720	1290.555176	1245.550781	2008.952515
1030.604614	1287.340698	1291.198120	1239.764526	-1233.367065
1030.962524	1286.483521	1287.340576	1239.550293	-5476.100098
1031.320313	1277.053955	1281.125854	1238.478638	-947.354370
1031.678101	1272.767700	1277.053955	1236.978516	-834.975647
1032.035645	1278.768433	1276.411011	1234.406738	1881.788574
1032.393311	1281.125610	1267.838745	1238.050049	324.196564
1032.750977	1277.482422	1265.695679	1230.549316	398.185516
1033.108398	1278.339844	1273.196411	1226.048828	1016.656006
1033.465820	1265.481323	1267.838867	1225.834473	-1681.701416
1033.823120	1265.910034	1261.409668	1218.119507	1061.925293
1034.180298	1262.052612	1261.195313	1212.976196	5724.533691
1034.537476	1262.052612	1261.838257	1214.904785	21995.160156
1034.894653	1260.338013	1267.410034	1212.118896	-681.829346
1035.251709	1262.052368	1276.411011	1214.904907	-328.355988
1035.608643	1257.337524	1277.696899	1214.047729	-212.628311
1035.965576	1277.696777	1272.982056	1228.191895	1050.006470
1036.322388	1251.765747	1336.631226	1242.336182	-11.111191
1036.679077	1237.621460	1313.057373	1199.903442	-50.000080
1037.035889	1247.050903	1313.057373	1235.264038	-17.857136
1037.392456	1232.906738	1206.975586	1223.477173	36.363850
>>>>>End Processed Spectral Data<<<<<
