# Supplementary material for: Avian learning favors colorful, not bright, signals
Source: PLoS One. 2018 Mar 22;13(3):e0194279. doi: 10.1371/journal.pone.0194279 (PMC5864004; doi:10.1371/journal.pone.0194279)
Supplement: S1 Text — (ZIP) [file pone.0194279.s001.zip › OrangeTanOuter2.txt]

Jaz Data File
++++++++++++++++++++++++++++++++++++
Date: Wed May 31 03:37:19 2017
User: jaz
Dark Spectrum Present: Yes
Reference Spectrum Present: Yes
Processed Spectrum Present: Yes
Spectrometers: JAZA3305
Integration Time (usec): 450000 (JAZA3305)
Spectra Averaged: 1 (JAZA3305)
Boxcar Smoothing: 5 (JAZA3305)
Correct for Electrical Dark: No (JAZA3305)
Strobe/Lamp Enabled: Yes (JAZA3305)
Correct for Detector Non-linearity: No (JAZA3305)
Correct for Stray Light: No (JAZA3305)
Number of Pixels in Processed Spectrum: 2048
>>>>>Begin Processed Spectral Data<<<<<
W	D	R	S	P
189.090729	0.000000	0.000000	0.000000	0.000000
189.548096	0.000000	0.000000	0.000000	0.000000
190.005432	1251.765747	1270.624634	1105.608521	-775.004517
190.462753	1308.342651	1261.195190	1148.041260	340.000061
190.920044	0.000000	0.000000	0.000000	0.000000
191.377304	1046.674072	1056.317871	977.453064	-717.777405
191.834534	1166.042969	1178.901367	1092.321411	-573.333923
192.291718	1287.769165	1296.984375	1211.476074	-827.903992
192.748886	1294.198364	1302.127686	1225.834595	-862.164185
193.206039	1292.055420	1305.556519	1227.977661	-474.611450
193.663162	1289.912231	1307.485474	1231.620972	-331.704651
194.120255	1295.698608	1314.129028	1245.122192	-274.418152
194.577316	1300.841919	1314.557495	1253.694458	-343.751221
195.034348	1306.413940	1309.199951	1253.694458	-1892.292847
195.491364	1306.413940	1310.914307	1254.980347	-1142.875732
195.948349	1316.700684	1299.770386	1260.766602	330.378601
196.405304	1320.343750	1294.626953	1257.980591	242.499710
196.862228	1317.557861	1290.340820	1250.479980	246.455444
197.319122	1311.557373	1291.626831	1234.835449	384.946503
197.775986	1307.699951	1284.769043	1231.620972	331.774811
198.232819	1305.771118	1288.197876	1233.978271	408.535004
198.689636	1320.129639	1296.555786	1244.050659	322.726105
199.146423	1320.772583	1314.343262	1248.979614	1116.649292
199.603180	1320.558350	1314.343262	1248.122437	1165.484985
200.059921	1321.843994	1316.057617	1248.122437	1274.053833
200.516617	1332.559448	1320.772461	1243.621948	754.539734
200.973297	1322.487061	1342.203125	1236.764160	-434.787079
201.429932	1321.843994	1349.703857	1233.978271	-315.384613
201.886551	1322.701294	1354.204224	1236.549927	-273.470978
202.343140	1320.558105	1356.775879	1240.193237	-221.893448
202.799713	1318.415161	1367.705566	1237.192871	-164.783173
203.256241	1324.415649	1371.348877	1242.550659	-174.428635
203.712753	1316.057739	1377.778076	1241.264771	-121.180428
204.169220	1312.414551	1361.490845	1234.621216	-158.515091
204.625671	1311.985840	1372.420410	1232.478149	-131.559952
205.082092	1307.271118	1378.421021	1232.692505	-104.818993
205.538483	1296.127319	1379.706909	1233.978394	-74.358971
205.994843	1301.699219	1377.992554	1234.621216	-87.921181
206.451187	1299.984863	1378.421021	1238.050049	-78.962074
206.907486	1298.484619	1382.921387	1239.336060	-70.050713
207.363770	1299.341797	1385.921753	1239.336060	-69.306732
207.820023	1299.984741	1390.207886	1249.622681	-55.819447
208.276260	1287.340698	1395.994019	1250.908569	-33.530617
208.732452	1287.554810	1389.779297	1251.551514	-35.219833
209.188599	1282.839966	1404.566284	1246.193848	-30.105337
209.644760	1279.411255	1411.638550	1244.265015	-26.580170
210.100845	1270.624756	1415.495972	1242.550537	-19.378742
210.556931	1272.339355	1428.997314	1237.621460	-22.161591
211.012985	1271.053467	1440.569946	1230.763672	-23.767479
211.469009	1267.838745	1460.286133	1234.835449	-17.149256
211.925003	1269.767456	1471.430176	1231.835083	-18.809809
212.380966	1266.767212	1486.860229	1237.621338	-13.242525
212.836914	1269.553223	1498.004272	1227.977661	-18.198893
213.292816	1282.625854	1509.362427	1221.762695	-26.843115
213.748703	1288.412109	1529.935913	1221.334106	-27.772833
214.204559	1290.555176	1545.365967	1235.692749	-21.530653
214.660385	1290.769531	1560.581909	1243.407837	-17.553566
215.116165	1293.984009	1574.726074	1244.265137	-17.709805
215.571960	1291.198120	1595.728149	1250.479980	-13.370812
216.027664	1286.269165	1618.658936	1256.480469	-8.961977
216.483383	1280.911499	1635.589111	1259.694946	-5.981926
216.939056	1273.625122	1659.162964	1265.481323	-2.112322
217.394730	1279.625610	1682.522217	1268.481567	-2.765981
217.850342	1276.839600	1714.025269	1271.267578	-1.274521
218.305939	1267.838623	1759.458496	1277.911255	2.048866
218.761505	1264.195435	1791.818848	1278.768433	2.762007
219.217041	1259.909302	1841.752075	1275.125122	2.615108
219.672546	1267.838745	1889.756958	1270.838989	0.482418
220.128036	1273.625000	1951.048462	1279.411255	0.854156
220.583496	1269.124634	2015.340576	1290.769531	2.900621
221.038895	1263.552612	2081.132813	1296.984497	4.089126
221.494308	1272.767822	2187.857666	1306.842529	3.723646
221.949646	1277.911255	2297.796875	1317.772217	3.908376
222.404984	1271.267700	2439.453613	1332.987915	5.283424
222.860291	1275.339478	2606.184326	1348.203735	5.475038
223.315567	1275.982422	2790.488281	1357.418823	5.377094
223.770813	1271.053345	3010.795410	1383.992920	6.491743
224.226044	1268.481567	3271.392334	1398.994385	6.516157
224.681229	1258.194946	3582.780273	1424.068481	7.135618
225.136383	1254.551636	3941.743652	1446.999268	7.161663
225.591522	1256.480469	4321.280762	1474.001831	7.097407
226.046616	1261.623779	4667.601074	1502.933228	7.084881
226.501694	1256.266113	4915.125488	1518.148926	7.157499
226.956726	1256.694824	5106.287109	1532.721802	7.170291
227.411743	1254.122925	5230.370605	1543.222778	7.270670
227.866714	1253.051514	5306.020508	1557.152710	7.503171
228.321671	1264.624146	5333.023438	1575.369019	7.638013
228.776611	1262.052490	5300.448730	1570.868408	7.646994
229.231506	1264.838379	5194.366699	1568.296875	7.722517
229.686371	1271.482056	5045.423828	1555.224121	7.518454
230.141220	1271.696289	4857.048340	1547.937622	7.704720
230.596024	1279.196899	4634.812012	1532.936279	7.561635
231.050797	1287.340576	4440.435547	1520.935059	7.408419
231.505554	1292.483887	4303.708008	1502.504639	6.974597
231.960281	1291.840942	4211.770508	1495.646606	6.979814
232.414963	1304.913818	4162.051270	1489.646118	6.465643
232.869614	1297.412964	4128.405273	1481.502441	6.502649
233.324265	1286.697754	4111.046387	1471.001587	6.525534
233.778839	1289.697998	4133.548828	1459.214722	5.960816
234.233414	1289.483643	4180.267578	1465.643799	6.093854
234.687973	1283.697388	4231.486328	1472.073120	6.390408
235.142487	1283.054565	4294.706543	1472.501587	6.290469
235.596954	1279.839966	4371.857910	1482.359619	6.549757
236.051422	1270.410400	4479.868164	1490.503418	6.857639
236.505859	1269.124512	4605.023438	1511.719604	7.272255
236.960251	1265.481323	4818.258301	1529.078491	7.419469
237.414612	1254.551758	5052.495605	1540.865356	7.538648
237.868942	1258.409180	5339.238770	1562.938965	7.462448
238.323257	1256.051880	5690.916016	1594.442139	7.630228
238.777512	1260.980957	6078.167480	1630.231567	7.665275
239.231781	1266.124268	6464.349609	1658.734253	7.552769
239.685974	1261.838257	6808.525391	1686.379639	7.653963
240.140167	1262.695435	7112.412109	1711.667969	7.675116
240.594330	1257.123413	7349.650391	1720.240234	7.601391
241.048462	1263.766846	7572.742676	1740.599243	7.558001
241.502563	1264.838379	7810.193848	1761.601563	7.589552
241.956619	1266.552856	8045.074707	1779.603394	7.568767
242.410660	1269.981812	8309.530273	1813.892456	7.726499
242.864670	1269.553223	8648.348633	1846.038330	7.812726
243.318649	1279.411255	8984.166992	1880.327393	7.799288
243.772583	1270.196045	9299.841797	1918.902466	8.078893
244.226517	1265.266968	9541.793945	1943.762085	8.197824
244.680389	1272.553467	9697.380859	1952.548706	8.071325
245.134247	1275.125122	9742.813477	1960.263672	8.091211
245.588074	1272.767700	9791.675781	1968.835938	8.170862
246.041870	1265.481323	9761.671875	1966.907349	8.255771
246.495636	1263.552612	9649.803711	1957.478027	8.274561
246.949387	1265.267090	9441.069336	1946.762573	8.335518
247.403091	1265.695679	9187.757813	1920.617065	8.267057
247.856766	1265.267090	8834.366211	1887.613770	8.222203
248.310410	1262.266724	8440.470703	1847.752686	8.156441
248.764023	1272.124878	8032.645508	1808.963257	7.940785
249.217606	1273.410645	7648.822266	1767.816406	7.754884
249.671158	1274.482300	7342.578125	1751.957520	7.868617
250.124695	1276.411011	7110.054688	1725.383545	7.696263
250.578171	1279.411255	6918.250000	1705.667480	7.559291
251.031662	1282.411621	6817.097168	1696.666504	7.484705
251.485077	1282.411621	6783.665527	1691.094482	7.428904
251.938477	1287.554810	6803.382324	1690.665894	7.308261
252.391861	1289.483643	6858.887695	1691.308716	7.214866
252.845200	1299.127441	6933.251465	1695.166382	7.029290
253.298508	1301.056396	7050.477051	1697.523804	6.895780
253.751801	1292.484009	7218.065918	1709.310547	7.034356
254.205048	1297.413208	7484.448730	1735.241699	7.076547
254.658279	1289.483765	7849.413574	1758.815308	7.154521
255.111465	1286.483521	8350.890625	1795.676147	7.207860
255.564621	1293.555542	8982.453125	1855.039063	7.302523
256.017761	1293.769897	9682.592773	1904.544067	7.280808
256.470825	1294.841309	10383.589844	1966.050049	7.385052
256.923950	1286.054810	10974.434570	2010.625854	7.478764
257.376953	1289.269409	11368.972656	2034.842285	7.396774
257.829987	1282.840210	11574.493164	2045.986328	7.415195
258.282928	1274.267944	11629.569336	2054.773193	7.537252
258.735870	1282.411499	11591.209961	2047.486694	7.421575
259.188812	1282.625854	11469.697266	2033.770996	7.373514
259.641693	1282.411621	11301.038086	2023.269897	7.394808
260.094543	1280.268433	11010.866211	2003.982056	7.437504
260.547333	1273.196411	10608.612305	1965.621216	7.417182
261.000183	1269.767456	10086.990234	1928.117676	7.466640
261.452911	1272.124756	9579.082031	1879.255859	7.308706
261.905640	1272.339111	9195.473633	1846.681274	7.248926
262.358337	1265.267090	8989.524414	1839.394653	7.432786
262.811035	1262.052368	8947.949219	1844.537964	7.578629
263.263641	1266.338623	9022.743164	1850.109863	7.526313
263.716217	1263.123901	9159.255859	1856.110596	7.509838
264.168823	1258.194946	9306.913086	1871.755127	7.623079
264.621368	1261.838257	9457.141602	1887.185181	7.630552
265.073883	1259.695190	9647.446289	1901.972534	7.657325
265.526367	1260.980835	9827.678711	1916.974121	7.657481
265.978821	1266.124146	10056.344727	1936.261597	7.623671
266.431244	1259.052124	10297.439453	1964.335815	7.803203
266.883636	1262.909668	10541.320313	1988.338013	7.818455
267.335999	1262.695313	10825.491211	2013.411743	7.850387
267.788330	1261.623779	11114.375977	2050.058350	8.002176
268.240601	1266.767090	11376.259766	2083.704346	8.080894
268.692871	1263.766846	11552.205078	2114.564697	8.269456
269.145081	1257.337646	11708.220703	2130.423340	8.354181
269.597351	1257.980591	11803.586914	2144.781982	8.409203
270.049500	1253.908691	11882.666016	2165.140869	8.573271
270.501587	1256.051880	11923.170898	2178.642334	8.648918
270.953735	1250.908447	11929.170898	2186.357178	8.760308
271.405823	1253.051636	11908.811523	2182.071289	8.718474
271.857849	1257.980591	11825.874023	2179.285156	8.717958
272.309875	1268.053101	11698.577148	2173.499023	8.680733
272.761871	1274.910767	11565.278320	2169.641357	8.694837
273.213806	1265.695679	11439.908203	2164.069336	8.829908
273.665741	1267.838745	11372.402344	2172.213135	8.950158
274.117615	1274.268066	11292.250977	2177.356445	9.014673
274.569489	1275.982422	11252.603516	2176.713867	9.028422
275.021271	1285.626343	11245.532227	2178.213623	8.961804
275.473083	1281.554565	11295.250977	2177.142334	8.943628
275.924835	1284.769043	11362.542969	2190.429443	8.986712
276.376587	1286.269165	11464.553711	2219.360840	9.167475
276.828308	1278.768433	11625.927734	2238.648193	9.276747
277.279938	1269.338989	11748.939453	2263.722168	9.488750
277.731598	1262.695313	11939.671875	2283.438232	9.560225
278.183197	1260.766479	12147.121094	2297.154053	9.520061
278.634796	1262.695190	12351.784180	2310.012451	9.444574
279.086304	1261.409424	12583.449219	2331.228760	9.448998
279.537842	1253.694458	12800.969727	2353.087891	9.520803
279.989288	1251.337036	12962.342773	2370.447021	9.556053
280.440765	1253.908691	13134.431641	2404.093018	9.681260
280.892151	1253.265869	13310.805664	2427.452393	9.738193
281.343567	1249.193970	13479.037109	2443.525391	9.765714
281.794891	1252.622925	13612.764648	2462.598633	9.789335
282.246216	1251.551270	13735.991211	2478.028809	9.824050
282.697510	1248.979614	13818.712891	2484.458008	9.828995
283.148773	1254.122925	13827.928711	2498.173584	9.893987
283.599976	1253.694458	13782.281250	2511.246338	10.037459
284.051178	1251.122681	13739.420898	2514.675537	10.117895
284.502350	1254.123047	13662.697266	2524.104980	10.234713
284.953461	1256.480347	13636.125000	2536.534668	10.339993
285.404602	1261.623779	13611.265625	2533.748535	10.300904
285.855621	1262.481201	13601.191406	2532.677246	10.294399
286.306671	1265.910156	13554.687500	2535.677490	10.332740
286.757660	1263.552612	13543.756836	2546.607178	10.448153
287.208618	1263.981201	13573.975586	2563.323242	10.555180
287.659546	1265.481445	13503.038086	2577.253174	10.719229
288.110504	1270.410522	13444.961914	2589.040039	10.831032
288.561340	1275.982422	13418.600586	2595.254639	10.864808
289.012207	1279.197144	13411.530273	2604.683838	10.925241
289.463013	1280.482910	13495.109375	2622.042725	10.983224
289.913757	1274.696533	13604.619141	2651.831787	11.169050
290.364532	1273.410645	13756.134766	2689.121094	11.341357
290.815216	1269.124512	13900.579102	2727.696289	11.547140
291.265900	1266.552734	14031.090820	2754.270264	11.655083
291.716553	1263.123901	14131.172852	2785.344727	11.829461
292.167206	1271.910522	14205.965820	2804.632568	11.850282
292.617767	1281.768677	14340.549805	2834.206787	11.888078
293.068298	1278.339844	14535.355469	2869.995850	12.006141
293.518829	1278.554199	14741.733398	2905.784912	12.086526
293.969299	1282.840332	14904.391602	2954.004150	12.268528
294.419769	1286.054810	14956.896484	2976.506104	12.365378
294.870209	1285.626221	14911.035156	2974.577637	12.395601
295.320587	1280.482788	14699.728516	2960.004883	12.515771
295.770935	1285.411865	14469.777344	2942.645996	12.569693
296.221252	1282.840210	14212.822266	2928.501709	12.727485
296.671539	1286.269043	13908.508789	2903.642090	12.813677
297.121796	1279.197021	13571.832031	2872.567627	12.961994
297.572021	1271.267578	13237.728516	2830.349365	13.028763
298.022217	1268.267334	12856.688477	2798.417725	13.204132
298.472382	1256.694824	12488.725586	2766.271240	13.439923
298.922485	1254.337402	12113.687500	2717.623779	13.474899
299.372589	1249.837036	11781.512695	2684.406250	13.621471
299.822693	1253.908691	11504.842773	2666.404541	13.779192
300.272705	1251.551270	11327.182617	2651.831787	13.897696
300.722687	1249.837036	11140.735352	2636.830322	14.022925
301.172668	1255.837524	10969.290039	2624.186279	14.087152
301.622559	1259.909302	10835.992188	2606.613037	14.063200
302.072510	1262.052490	10742.125977	2604.898438	14.164932
302.522339	1266.552856	10645.259766	2607.041504	14.292894
302.972198	1272.553589	10575.180664	2607.470215	14.349889
303.421997	1272.339233	10513.246094	2596.968994	14.334413
303.871735	1264.838379	10480.457031	2600.183838	14.490025
304.321503	1270.410400	10506.816406	2608.970459	14.492217
304.771210	1269.981689	10553.535156	2614.542236	14.483253
305.220856	1273.196289	10610.969727	2631.472412	14.546039
305.670471	1270.196045	10655.116211	2642.830811	14.625961
306.120117	1270.410278	10728.409180	2645.402588	14.537877
306.569702	1270.838867	10780.700195	2677.119873	14.787608
307.019226	1266.981323	10831.491211	2695.335938	14.933903
307.468719	1266.338501	10875.852539	2713.337646	15.057985
307.918213	1266.124268	10909.071289	2715.909424	15.034669
308.367645	1270.196045	10906.928711	2727.053467	15.117753
308.817047	1276.839722	10917.428711	2733.482422	15.109479
309.266388	1268.481567	10864.923828	2732.196533	15.252684
309.715790	1263.766968	10778.344727	2733.911133	15.451490
310.165070	1260.766479	10685.977539	2723.195557	15.516142
310.614319	1261.409424	10605.613281	2713.980469	15.545156
311.063568	1260.766479	10547.320313	2713.766357	15.646276
311.512817	1257.552002	10490.100586	2690.192383	15.517280
311.961945	1268.267212	10402.663086	2679.048584	15.444715
312.411072	1272.982056	10247.290039	2655.260742	15.402622
312.860199	1265.267090	10103.705078	2636.401611	15.513313
313.309265	1263.123901	9957.333984	2617.542725	15.578401
313.758331	1262.909668	9824.035156	2605.755615	15.685391
314.207336	1268.910278	9713.881836	2583.039307	15.561083
314.656311	1278.339722	9646.803711	2557.536621	15.285922
315.105225	1281.554321	9563.652344	2546.821289	15.277132
315.554138	1278.125488	9495.931641	2535.462891	15.300159
316.003021	1271.481812	9423.711914	2521.318604	15.331226
316.451874	1265.695557	9373.133789	2513.389404	15.389495
316.900665	1259.694946	9348.703125	2492.816162	15.244406
317.349426	1256.909058	9367.562500	2500.102539	15.327908
317.798187	1263.338257	9411.280273	2506.103271	15.252502
318.246918	1263.981079	9515.648438	2518.318604	15.201019
318.695557	1257.551880	9623.444336	2514.032471	15.019086
319.144196	1259.052002	9771.315430	2534.605713	14.984894
319.592834	1251.980103	9936.974609	2563.751709	15.103886
320.041382	1256.480591	10131.565430	2588.611084	15.009777
320.489899	1258.837891	10338.158203	2610.684814	14.889297
320.938416	1256.266113	10488.386719	2632.758545	14.909818
321.386932	1259.695190	10611.183594	2650.974365	14.877623
321.835327	1254.337402	10697.764648	2671.547852	15.007373
322.283722	1254.766113	10795.916016	2676.262695	14.898587
322.732117	1244.907959	10844.779297	2680.763184	14.957026
323.180450	1247.265381	10867.280273	2670.476318	14.794270
323.628754	1251.980103	10861.066406	2667.904541	14.735267
324.077026	1248.765381	10795.488281	2656.117920	14.741735
324.525238	1245.550781	10691.334961	2635.544434	14.715492
324.973480	1243.407837	10550.320313	2598.040771	14.555127
325.421600	1251.122803	10365.160156	2587.753906	14.665631
325.869751	1261.838257	10253.291016	2568.037842	14.527124
326.317871	1259.266479	10158.997070	2548.750244	14.489020
326.765930	1263.552612	10077.347656	2529.676758	14.365255
327.213959	1258.837891	10035.342773	2509.103516	14.245598
327.661957	1271.053223	10008.768555	2491.958740	13.972824
328.109924	1273.625122	9987.980469	2486.601318	13.919288
328.557831	1276.411011	9980.694336	2503.103027	14.092970
329.005737	1284.340210	10028.697266	2504.388672	13.952409
329.453613	1291.412354	10069.844727	2503.745850	13.810364
329.901459	1289.483643	10139.065430	2525.819336	13.970554
330.349213	1284.125977	10205.714844	2517.675537	13.826568
330.796967	1281.982910	10238.503906	2518.961426	13.810925
331.244720	1286.054810	10270.222656	2521.961914	13.756500
331.692413	1291.412476	10315.655273	2527.533936	13.697785
332.140045	1295.270020	10327.440430	2528.390869	13.652543
332.587677	1285.411865	10347.584961	2535.034668	13.789439
333.035309	1286.269043	10327.227539	2529.248291	13.748312
333.482819	1280.268555	10334.514648	2511.889648	13.602691
333.930328	1280.268555	10295.509766	2499.031250	13.518914
334.377838	1281.982910	10268.293945	2499.674072	13.550513
334.825317	1277.911133	10212.359375	2488.744385	13.552412
335.272705	1273.196411	10186.857422	2478.885986	13.526312
335.720062	1272.982056	10171.856445	2460.455811	13.344090
336.167450	1273.625000	10131.566406	2449.740479	13.277526
336.614777	1268.696045	10099.847656	2436.881836	13.228012
337.062012	1266.767090	10111.634766	2432.810303	13.183275
337.509277	1273.839355	10125.779297	2417.808594	12.923374
337.956482	1268.695801	10178.712891	2418.237305	12.901675
338.403687	1273.410645	10217.288086	2416.951416	12.785739
338.850800	1271.053345	10280.508789	2431.095947	12.875835
339.297913	1272.553589	10344.372070	2431.953125	12.780233
339.745026	1284.768921	10427.737305	2425.095215	12.472167
340.192047	1291.841064	10524.604492	2433.238770	12.362471
340.639038	1295.484253	10627.257813	2454.669434	12.421917
341.086029	1295.055664	10741.483398	2459.598389	12.327864
341.532959	1288.626465	10878.425781	2475.028809	12.371504
341.979828	1293.341187	10959.218750	2481.243652	12.289649
342.426727	1293.984131	11043.441406	2493.244873	12.300796
342.873535	1297.841675	11082.874023	2490.887207	12.192556
343.320343	1292.912598	11084.802734	2487.886963	12.203714
343.767059	1290.983887	11080.301758	2482.743652	12.174084
344.213806	1286.697754	11045.155273	2463.027588	12.054465
344.660522	1279.411255	11000.792969	2460.670166	12.151142
345.107178	1283.054565	10934.144531	2448.025879	12.070878
345.553772	1283.483032	10864.065430	2441.811035	12.090372
346.000366	1286.269165	10817.990234	2439.239258	12.096138
346.446960	1287.769287	10769.342773	2421.452148	11.956696
346.893463	1281.125854	10745.341797	2424.452148	12.080518
347.339905	1286.697754	10720.695313	2427.881104	12.096498
347.786377	1286.269043	10733.982422	2444.811523	12.262676
348.232788	1293.126953	10791.416016	2450.383301	12.183840
348.679169	1286.054688	10873.709961	2454.240723	12.184273
349.125519	1286.269043	11008.722656	2476.314209	12.240174
349.571838	1291.412476	11180.167969	2491.315918	12.134018
350.018097	1280.697021	11368.330078	2505.459961	12.141232
350.464325	1276.411011	11587.351563	2510.817871	11.971816
350.910553	1274.053711	11819.660156	2537.606201	11.981791
351.356720	1272.124878	12056.468750	2560.751465	11.949050
351.802856	1270.838989	12317.066406	2578.538818	11.838429
352.248932	1260.338013	12579.592773	2600.612305	11.840658
352.695007	1260.337891	12846.188477	2614.542236	11.688433
353.141052	1269.981689	13204.081055	2646.902588	11.537703
353.587036	1275.339355	13568.402344	2672.833740	11.368155
354.032990	1274.267822	13951.369141	2708.408691	11.312845
354.478912	1272.982056	14320.406250	2749.984131	11.320258
354.924774	1276.411011	14637.578125	2795.202881	11.367209
355.370605	1275.339355	14875.244141	2837.421387	11.485978
355.816467	1279.197021	15141.200195	2861.637939	11.415673
356.262238	1287.126221	15370.079102	2887.354736	11.362876
356.708008	1292.698364	15618.675781	2918.000732	11.345141
357.153656	1296.555786	15884.417969	2946.074707	11.307475
357.599365	1292.912598	16188.087891	2987.650146	11.377761
358.045013	1284.125977	16426.826172	3020.653809	11.467755
358.490631	1283.054565	16665.136719	3043.370117	11.443935
358.936157	1284.983276	16713.353516	3057.942871	11.491554
359.381714	1288.412109	16611.773438	3051.942383	11.508769
359.827209	1291.841064	16451.898438	3029.011719	11.458866
360.272644	1296.127197	16244.021484	2996.865479	11.377778
360.718109	1291.840942	15961.352539	2966.219727	11.414005
361.163513	1291.626831	15665.394531	2940.074219	11.468443
361.608856	1289.055054	15296.785156	2897.641602	11.483563
362.054169	1284.983154	14880.172852	2851.351074	11.521486
362.499481	1287.554810	14407.199219	2794.988281	11.489896
362.944733	1281.768677	13911.937500	2736.911133	11.521164
363.389923	1281.554321	13370.168945	2691.692383	11.665010
363.835083	1277.482544	12942.842773	2636.187256	11.647345
364.280243	1269.124634	12656.741211	2604.684082	11.728174
364.725372	1262.695435	12424.003906	2587.325195	11.868051
365.170410	1259.480835	12284.277344	2573.609619	11.919755
365.615448	1260.980957	12146.906250	2557.322510	11.908418
366.060455	1260.766602	12061.612305	2547.892822	11.916903
366.505402	1256.909058	12002.034180	2538.891846	11.930832
366.950317	1268.267334	11979.105469	2534.391602	11.820964
367.395233	1269.553101	12008.678711	2526.890869	11.708009
367.840088	1271.696289	12016.608398	2528.176514	11.693723
368.284882	1270.838989	12019.393555	2525.604980	11.673811
368.729675	1270.838989	12056.683594	2537.177490	11.740745
369.174438	1274.696533	12095.900391	2539.963623	11.692480
369.619141	1280.911377	12159.336914	2547.892822	11.646735
370.063812	1277.482422	12243.558594	2557.107910	11.668946
370.508453	1274.482056	12376.214844	2575.967041	11.723260
370.953094	1273.839355	12490.655273	2594.826172	11.776843
371.397614	1274.267944	12632.096680	2615.828369	11.811768
371.842133	1259.909302	12781.255859	2632.329834	11.911981
372.286652	1257.551880	12907.696289	2654.403320	11.989992
372.731140	1256.694702	13051.924805	2680.763184	12.073256
373.175537	1270.838989	13258.944336	2711.837646	12.020237
373.619904	1272.553467	13473.464844	2724.695801	11.901917
374.064270	1271.910645	13682.413086	2742.269043	11.847694
374.508606	1267.838501	13869.931641	2760.913818	11.847836
374.952881	1276.625122	13986.300781	2778.701172	11.818366
375.397095	1280.482666	14039.449219	2785.558838	11.796223
375.841339	1278.768188	14031.734375	2774.629150	11.729514
376.285522	1278.339600	14003.446289	2767.771484	11.704671
376.729645	1285.626099	13951.369141	2768.628662	11.708769
377.173706	1286.269043	13911.079102	2766.057129	11.721270
377.617767	1289.269287	13841.000977	2751.055664	11.646093
378.061798	1281.768677	13733.847656	2731.768066	11.644637
378.505768	1285.197510	13602.049805	2726.410400	11.701146
378.949738	1286.697754	13502.183594	2717.838135	11.715787
379.393677	1288.412231	13452.034180	2710.765869	11.693504
379.837524	1279.839966	13453.962891	2716.980713	11.804881
380.281372	1277.268311	13504.753906	2730.482178	11.884814
380.725189	1271.481934	13621.336914	2756.413330	12.023877
381.168976	1271.910645	13763.850586	2782.130127	12.089552
381.612701	1272.339111	13877.218750	2799.703369	12.117246
382.056396	1267.838623	13964.227539	2821.134277	12.234154
382.500031	1263.552612	14060.665039	2837.849854	12.301972
382.943665	1253.908691	14172.747070	2846.207764	12.325405
383.387238	1241.693237	14283.759766	2870.424561	12.488292
383.830811	1239.550171	14380.840820	2898.070068	12.620677
384.274323	1243.407715	14471.062500	2920.358154	12.677610
384.717804	1253.265747	14535.140625	2939.002930	12.692012
385.161224	1257.766235	14591.502930	2957.647461	12.748724
385.604645	1267.838745	14652.579102	2973.934814	12.746576
386.048035	1270.196167	14694.800781	2989.579102	12.807699
386.491333	1273.196411	14733.589844	3014.867188	12.939226
386.934631	1280.482910	14793.165039	3038.226563	13.008103
387.377869	1283.697388	14899.034180	3067.586670	13.102057
387.821136	1291.198120	15061.907227	3124.592285	13.313724
388.264282	1289.697876	15221.350586	3147.737549	13.336822
388.707428	1285.197510	15348.005859	3174.954590	13.437978
389.150543	1284.554565	15409.083984	3196.385254	13.535536
389.593597	1281.982910	15450.447266	3215.672607	13.647842
390.036621	1283.268799	15476.377930	3232.817139	13.735879
390.479614	1274.267822	15495.235352	3257.677246	13.947078
390.922638	1275.339478	15529.522461	3288.322754	14.122053
391.365509	1272.767700	15553.096680	3297.966553	14.181738
391.808411	1268.481567	15510.665039	3307.395996	14.316024
392.251251	1266.124390	15384.868164	3306.967285	14.454847
392.694092	1260.552368	15144.202148	3284.679443	14.579215
393.136871	1278.125366	14917.678711	3282.750977	14.697149
393.579590	1276.839600	14659.868164	3272.035400	14.908403
394.022308	1282.197388	14502.137695	3271.392334	15.046928
394.464966	1280.482788	14349.980469	3267.106445	15.200459
394.907562	1277.911133	14197.393555	3261.320068	15.352077
395.350159	1283.054565	14034.947266	3260.248291	15.505100
395.792755	1278.339722	13871.002930	3256.176758	15.706265
396.235229	1279.197021	13707.488281	3264.749023	15.976067
396.677704	1277.911133	13620.481445	3288.108643	16.286701
397.120148	1278.339722	13581.477539	3310.396729	16.516575
397.562561	1284.340332	13581.262695	3360.758545	16.885675
398.004944	1268.481689	13599.049805	3396.761719	17.260195
398.447235	1269.338745	13650.483398	3439.837402	17.530678
398.889557	1265.909912	13692.274414	3496.200195	17.948051
399.331818	1265.910034	13750.349609	3552.777344	18.317739
399.774017	1266.338501	13865.431641	3622.212646	18.698759
400.216187	1272.124878	13987.586914	3687.576416	18.996178
400.658356	1277.268188	14107.170898	3761.726563	19.364594
401.100433	1273.196289	14282.687500	3827.947021	19.637592
401.542511	1280.482788	14412.128906	3886.666992	19.846590
401.984558	1283.911621	14502.996094	3967.246094	20.298944
402.426575	1286.911987	14612.934570	4040.110840	20.660318
402.868500	1292.483887	14647.866211	4110.188965	21.097898
403.310394	1297.841675	14731.231445	4186.696289	21.505030
403.752289	1296.770020	14748.375977	4247.345215	21.934744
404.194153	1295.484253	14785.238281	4308.208008	22.333422
404.635956	1301.699219	14776.021484	4381.715332	22.858412
405.077698	1295.484253	14765.305664	4446.007813	23.389498
405.519440	1290.983887	14726.730469	4512.871582	23.979969
405.961090	1288.840698	14687.511719	4591.093262	24.646120
406.402740	1281.554199	14696.727539	4677.458984	25.313908
406.844391	1282.197144	14714.514648	4750.537109	25.820860
407.285980	1283.054443	14750.089844	4821.901855	26.277851
407.727509	1284.554565	14824.454102	4917.696777	26.832859
408.168976	1283.483154	14812.668945	5004.276367	27.501974
408.610474	1285.411865	14872.246094	5078.426270	27.916838
409.051910	1282.411499	14869.458984	5168.650391	28.602526
409.493317	1276.625366	14919.821289	5233.585449	29.003174
409.934631	1274.482300	15000.828125	5332.380859	29.562845
410.375946	1276.625244	15052.261719	5408.459473	29.993778
410.817230	1281.554199	15117.410156	5496.753418	30.465765
411.258453	1283.268677	15170.346680	5576.904297	30.918209
411.699677	1282.411499	15314.144531	5648.268555	31.114166
412.140839	1283.697388	15455.802734	5726.490234	31.348856
412.581940	1284.554688	15650.393555	5808.784668	31.492975
413.023010	1285.411865	15910.347656	5888.720703	31.475754
413.464081	1282.411499	16200.089844	6014.304688	31.720036
413.905090	1288.626465	16581.556641	6134.959473	31.690023
414.346069	1284.768921	16986.593750	6258.186035	31.674133
414.786987	1292.055420	17425.708984	6373.054199	31.493172
415.227875	1294.841309	17962.548828	6497.779785	31.215683
415.668762	1297.198730	18507.957031	6617.148438	30.910606
416.109558	1303.413574	19067.083984	6739.732422	30.603579
416.550323	1305.770996	19641.000000	6898.962402	30.505163
416.991119	1302.342163	20231.841797	7048.334473	30.354696
417.431793	1304.270874	20884.623047	7202.635742	30.123896
417.872437	1307.699707	21492.181641	7349.006348	29.930450
418.313080	1313.485962	22071.880859	7497.735840	29.791563
418.753662	1308.342651	22547.423828	7604.246582	29.643013
419.194214	1315.629028	22913.888672	7696.398438	29.542980
419.634705	1313.057495	23169.558594	7753.188965	29.465517
420.075226	1307.913940	23412.794922	7824.553223	29.480545
420.515656	1303.413574	23623.888672	7875.130859	29.442553
420.956055	1300.627563	23769.617188	7931.921875	29.513096
421.396393	1293.555542	23793.619141	7940.279785	29.540911
421.836700	1292.055420	23701.468750	7931.492188	29.627890
422.276978	1285.840454	23483.732422	7900.632324	29.799189
422.717194	1288.412109	23215.207031	7856.056152	29.952595
423.157440	1278.982666	22872.744141	7778.477051	30.098944
423.597626	1288.197876	22581.501953	7706.255859	30.141203
424.037720	1288.626465	22217.394531	7659.537109	30.440926
424.477783	1287.340576	21858.429688	7602.317383	30.698309
424.917847	1288.626465	21443.103516	7529.453613	30.964968
425.357880	1283.911743	20996.486328	7459.160645	31.326447
425.797882	1276.196777	20522.656250	7343.863770	31.526148
426.237793	1273.625000	20086.328125	7282.143555	31.938623
426.677673	1278.768433	19771.511719	7235.423828	32.210770
427.117554	1285.411865	19410.189453	7168.775391	32.460335
427.557343	1274.910767	19131.376953	7128.056641	32.778858
427.997131	1273.625000	18880.207031	7077.480957	32.964127
428.436890	1262.909668	18644.255859	7080.909180	33.472664
428.876587	1261.838013	18556.392578	7078.551758	33.633209
429.316223	1264.195435	18537.320313	7108.768555	33.836224
429.755859	1270.196045	18559.177734	7145.843750	33.984924
430.195465	1270.196167	18580.394531	7176.704590	34.121552
430.634979	1275.125244	18684.548828	7237.781738	34.249588
431.074493	1278.339844	18748.625000	7258.354980	34.229637
431.513947	1275.339478	18760.626953	7278.714355	34.333866
431.953430	1266.981567	18838.205078	7332.720215	34.520870
432.392792	1274.267944	18915.353516	7368.723145	34.546940
432.832153	1275.982422	19022.937500	7421.870605	34.630661
433.271454	1284.768921	19150.236328	7455.517578	34.540092
433.710693	1274.482300	19232.314453	7491.949707	34.622593
434.149963	1278.982544	19315.039063	7529.238770	34.654228
434.589172	1267.624390	19430.548828	7569.100098	34.694168
435.028320	1271.696167	19601.351563	7636.820801	34.725826
435.467407	1267.410034	19746.652344	7690.611328	34.759007
435.906494	1279.197021	19944.029297	7758.332520	34.713066
436.345551	1272.767700	20131.332031	7814.267090	34.687157
436.784546	1279.625488	20388.929688	7871.701172	34.496681
437.223511	1283.697388	20654.455078	7949.279297	34.410538
437.662415	1293.555542	20916.550781	8043.359863	34.397419
438.101318	1289.055176	21145.218750	8111.082520	34.357227
438.540161	1299.770386	21362.095703	8158.872070	34.188965
438.978912	1295.698486	21467.750000	8183.518555	34.145363
439.417725	1301.056152	21528.398438	8198.734375	34.100765
439.856445	1299.984619	21527.755859	8196.805664	34.095802
440.295135	1307.056885	21544.255859	8207.091797	34.095802
440.733765	1297.413086	21520.683594	8202.590820	34.144714
441.172394	1298.270386	21544.900391	8209.019531	34.132835
441.610962	1302.556519	21511.683594	8194.875000	34.104977
442.049469	1291.412476	21547.472656	8202.589844	34.119061
442.487946	1285.411865	21584.976563	8191.875000	34.022717
442.926422	1290.126465	21652.267578	8211.592773	33.991840
443.364807	1286.697632	21701.558594	8197.019531	33.849468
443.803192	1284.340210	21873.216797	8223.378906	33.702850
444.241516	1284.554688	21959.583984	8238.165039	33.632893
444.679810	1287.769287	22089.236328	8255.095703	33.494400
445.118073	1289.055054	22135.742188	8248.452148	33.383705
445.556274	1293.769653	22157.388672	8252.739258	33.354565
445.994415	1296.770142	22121.597656	8237.522461	33.329220
446.432587	1301.056274	22079.164063	8207.305664	33.238106
446.870667	1308.556885	21926.794922	8148.585449	33.174648
447.308716	1311.557373	21692.126953	8062.434082	33.124084
447.746735	1312.628906	21375.597656	7963.640137	33.150684
448.184692	1312.200195	21141.359375	7902.776367	33.236790
448.622620	1320.343872	20884.835938	7826.912109	33.257027
449.060516	1330.202026	20645.667969	7746.760742	33.219795
449.498383	1335.130981	20411.216797	7656.537598	33.137859
449.936188	1338.345581	20185.767578	7601.245605	33.229477
450.373993	1336.845459	19983.031250	7524.953125	33.186989
450.811707	1339.202881	19770.011719	7457.017090	33.193413
451.249420	1337.274170	19529.130859	7401.726074	33.336079
451.687042	1335.988281	19324.039063	7347.078125	33.417126
452.124664	1330.844849	19226.312500	7321.790527	33.477448
452.562225	1326.130127	19207.240234	7307.646484	33.451595
452.999756	1326.773071	19164.167969	7294.572266	33.456676
453.437256	1325.701538	19117.234375	7286.643555	33.504375
453.874725	1325.915894	19121.304688	7285.786133	33.491093
454.312164	1329.773315	19167.810547	7329.076660	33.632080
454.749512	1327.201660	19292.107422	7337.648926	33.456604
455.186829	1328.273193	19519.486328	7380.510742	33.270115
455.624115	1326.344482	19844.162109	7456.375000	33.103416
456.061401	1326.130127	20315.423828	7569.529297	32.878525
456.498596	1333.845093	20764.611328	7691.254395	32.718266
456.935791	1338.131348	21224.513672	7793.264160	32.460064
457.372894	1340.274414	21545.328125	7874.701172	32.340553
457.810028	1338.559937	21741.205078	7925.062988	32.282593
458.247070	1338.774292	21838.929688	7952.494141	32.261803
458.684052	1340.917236	21861.429688	7973.710449	32.322746
459.121033	1331.487793	21751.062500	7944.564453	32.385967
459.557953	1331.273560	21668.982422	7957.637695	32.581665
459.994873	1335.131104	21431.316406	7934.707520	32.839943
460.431702	1331.487793	21123.144531	7866.557617	33.019318
460.868530	1334.059448	20730.533203	7788.335938	33.275513
461.305298	1322.486938	20353.783203	7705.613770	33.540157
461.742035	1326.987427	19928.382813	7634.248535	33.907463
462.178741	1327.844604	19668.857422	7597.387695	34.183186
462.615387	1335.559692	19433.763672	7573.813965	34.468914
463.051971	1336.202637	19369.257813	7586.672363	34.661182
463.488586	1334.059570	19344.398438	7610.675293	34.850067
463.925079	1343.917725	19408.689453	7648.607910	34.900471
464.361572	1345.203491	19421.333984	7687.610840	35.087196
464.798035	1345.846313	19477.054688	7731.757813	35.220551
465.234406	1356.775879	19533.632813	7794.765137	35.418606
465.670776	1356.132935	19528.488281	7835.268555	35.653801
466.107117	1368.134155	19497.199219	7875.558105	35.894978
466.543396	1366.848511	19441.693359	7912.204590	36.212513
466.979645	1370.491577	19356.398438	7931.063965	36.476185
467.415863	1373.063354	19340.539063	7960.638672	36.663887
467.851990	1371.777466	19219.671875	7954.637695	36.883121
468.288116	1367.920044	19158.595703	7979.711426	37.164364
468.724182	1360.847900	19088.945313	8009.714355	37.504681
469.160248	1367.277100	19075.443359	8024.929688	37.596508
469.596252	1361.919434	19101.804688	8064.148438	37.780567
470.032196	1359.990723	19163.308594	8124.583008	37.996243
470.468109	1358.490479	19242.816406	8198.304688	38.244743
470.903992	1352.275513	19348.041016	8265.811523	38.417572
471.339844	1346.060669	19473.839844	8347.248047	38.621319
471.775604	1346.703491	19566.205078	8429.327148	38.873859
472.211395	1340.917236	19719.863281	8536.265625	39.149956
472.647095	1339.417114	19909.953125	8652.847656	39.381905
473.082794	1336.845337	20073.039063	8773.717773	39.692547
473.518402	1337.488403	20299.777344	8895.872070	39.860081
473.954010	1337.274048	20491.367188	9030.670898	40.165810
474.389557	1338.131348	20781.966797	9186.687500	40.365265
474.825073	1338.988770	21078.998047	9333.487305	40.498959
475.260529	1347.346680	21443.746094	9501.503906	40.575218
475.695923	1350.132568	21887.576172	9729.311523	40.799522
476.131348	1359.347656	22459.130859	9985.836914	40.884254
476.566681	1356.990356	23277.570313	10313.083984	40.857010
477.001984	1361.276367	24234.664063	10711.480469	40.878094
477.437256	1364.491089	25368.773438	11203.528320	40.988674
477.872467	1375.634888	26711.619141	11754.511719	40.964966
478.307648	1384.207275	28097.970703	12375.572266	41.144951
478.742767	1382.921387	29568.970703	13015.062500	41.269142
479.177887	1384.635864	31119.267578	13674.700195	41.332493
479.612946	1385.707397	32968.949219	14490.778320	41.493748
480.047943	1381.206909	35273.386719	15490.305664	41.629364
480.482941	1382.492676	37874.214844	16617.986328	41.750549
480.917847	1384.635864	40468.187500	17814.033203	42.036602
481.352722	1385.064575	42709.406250	18876.781250	42.327881
481.787598	1385.921753	44388.070313	19671.001953	42.521317
482.222382	1386.136230	45424.246094	20213.626953	42.752720
482.657166	1380.778442	45985.296875	20552.445313	42.981441
483.091888	1375.206421	46336.332031	20819.044922	43.245888
483.526581	1369.848755	46664.433594	21027.779297	43.400177
483.961212	1368.777222	46960.609375	21300.375000	43.717476
484.395844	1367.705566	47043.546875	21461.105469	43.991310
484.830353	1365.776733	46581.285156	21388.884766	44.283718
485.264893	1361.062134	45593.757813	21092.927734	44.609230
485.699371	1351.847046	44268.058594	20591.451172	44.830620
486.133820	1356.347412	42848.277344	20086.757813	45.142296
486.568176	1351.203979	41570.152344	19660.929688	45.525124
487.002533	1356.561646	40676.066406	19336.681641	45.728245
487.436859	1356.132935	40031.214844	19162.664063	46.041355
487.871094	1355.704346	39637.316406	19031.082031	46.171974
488.305359	1360.847778	39244.703125	18977.289063	46.501183
488.739502	1357.418823	38695.011719	18833.919922	46.806717
489.173676	1353.989990	37811.421875	18533.460938	47.121998
489.607788	1347.775146	36654.597656	18129.064453	47.529873
490.041840	1352.275513	35451.050781	17639.802734	47.765728
490.475861	1360.204956	34261.218750	17180.113281	48.083344
490.909851	1354.632935	33166.109375	16736.498047	48.353195
491.343750	1351.418335	32204.300781	16367.249023	48.669136
491.777649	1346.060669	31310.861328	16055.860352	49.090263
492.211517	1347.132324	30367.050781	15671.825195	49.361591
492.645294	1344.774902	29298.732422	15253.069336	49.754299
493.079071	1349.061035	28157.123047	14771.305664	50.067940
493.512787	1356.561768	27055.798828	14306.474609	50.390263
493.946503	1359.347778	26125.279297	13921.795898	50.724716
494.380096	1363.205200	25440.568359	13615.550781	50.887405
494.813751	1357.847656	24919.375000	13424.602539	51.213806
495.247284	1358.919067	24580.343750	13298.162109	51.414776
495.680786	1363.419434	24319.101563	13195.081055	51.541325
496.114258	1366.205444	24093.867188	13106.143555	51.654846
496.547699	1361.490723	23849.554688	12980.559570	51.667713
496.981079	1358.276123	23636.105469	12880.478516	51.720486
497.414429	1359.562012	23356.433594	12758.750977	51.821869
497.847717	1358.490356	23040.761719	12617.524414	51.927372
498.280975	1355.918701	22668.294922	12436.005859	51.988979
498.714203	1358.061646	22316.617188	12279.133789	52.107944
499.147369	1356.561523	22036.949219	12140.047852	52.143543
499.580505	1359.347534	21763.492188	12032.465820	52.308578
500.013611	1351.632690	21544.042969	11918.668945	52.331722
500.446655	1343.917603	21364.667969	11797.157227	52.212025
500.879639	1344.560425	21254.513672	11700.077148	52.011757
501.312653	1346.703613	21126.789063	11650.142578	52.089962
501.745544	1347.989380	21057.781250	11601.281250	52.021313
502.178436	1347.560669	21010.632813	11558.419922	51.929115
502.611267	1339.417114	21002.060547	11572.778320	52.044689
503.044037	1334.059326	20992.632813	11545.132813	51.942085
503.476807	1335.345215	21000.345703	11507.415039	51.726776
503.909515	1337.273926	21012.775391	11496.056641	51.631634
504.342194	1335.559692	21068.923828	11484.913086	51.432457
504.774841	1337.916870	21096.355469	11499.056641	51.426834
505.207428	1340.274292	21137.931641	11514.272461	51.389908
505.639954	1346.489258	21188.937500	11535.489258	51.349506
506.072449	1350.561035	21272.517578	11523.059570	51.061741
506.504852	1345.846313	21377.312500	11543.632813	50.908833
506.937286	1346.274902	21464.750000	11589.922852	50.916626
507.369690	1339.845703	21580.904297	11576.636719	50.574387
507.802032	1343.274658	21727.917969	11613.068359	50.380054
508.234314	1335.130981	21829.927734	11639.856445	50.279716
508.666504	1333.202271	21917.150391	11669.858398	50.217075
509.098724	1337.274170	22009.300781	11703.077148	50.144104
509.530853	1329.987793	22067.164063	11689.575195	49.956600
509.962952	1329.344849	22113.882813	11692.790039	49.861324
510.395050	1327.844727	22136.171875	11671.573242	49.709560
510.827118	1323.987183	22148.386719	11665.358398	49.659874
511.259125	1327.201660	22114.310547	11647.357422	49.646904
511.691040	1322.701294	22125.669922	11591.851563	49.363869
512.122925	1320.129517	22127.814453	11577.493164	49.296032
512.554810	1314.557617	22158.246094	11564.634766	49.175930
512.986572	1313.485962	22254.041016	11582.850586	49.040554
513.418396	1305.556641	22339.121094	11601.495117	48.950043
513.850098	1297.627319	22490.207031	11594.852539	48.588825
514.281799	1300.841919	22679.654297	11622.069336	48.277832
514.713440	1290.983887	22893.314453	11688.076172	48.129494
515.145020	1288.197998	23195.917969	11748.082031	47.745193
515.576599	1280.911499	23530.666016	11843.019531	47.470676
516.008057	1281.768677	23812.265625	11901.096680	47.133129
516.439575	1285.197632	24009.855469	11934.099609	46.860561
516.870972	1299.341675	24150.654297	11959.174805	46.648670
517.302368	1302.127808	24205.091797	11928.313477	46.396549
517.733704	1304.270874	24221.806641	11876.450195	46.131401
518.165039	1311.557373	24210.445313	11844.303711	45.996758
518.596252	1314.557617	24135.439453	11785.798828	45.884472
519.027466	1322.272583	24107.150391	11728.579102	45.671989
519.458618	1326.130127	24073.718750	11679.930664	45.516037
519.889771	1315.843384	24007.498047	11650.357422	45.543236
520.320862	1319.915161	23986.925781	11602.352539	45.363007
520.751892	1321.415405	24109.724609	11614.353516	45.167629
521.182922	1323.772705	24462.470703	11737.793945	45.006947
521.613831	1308.342651	24959.019531	11895.738281	44.765717
522.044739	1302.985107	25759.455078	12202.840820	44.568390
522.475586	1298.484741	26723.193359	12570.590820	44.335243
522.906372	1289.483643	27835.445313	12958.058594	43.956123
523.337219	1287.340698	28954.982422	13362.025391	43.641899
523.767944	1277.482422	29994.158203	13762.563477	43.476765
524.198669	1275.982300	31165.341797	14164.603516	43.121101
524.629333	1276.410889	32463.185547	14674.011719	42.959236
525.059875	1274.267822	33978.976563	15248.996094	42.730019
525.490356	1268.481567	35615.636719	15858.699219	42.478676
525.920898	1258.623535	37035.851563	16420.181641	42.377682
526.351379	1266.338501	38145.531250	16845.367188	42.243412
526.781860	1275.125000	38706.371094	17035.029297	42.103607
527.212219	1277.482544	38837.097656	17064.603516	42.032173
527.642639	1280.482910	38631.363281	16943.521484	41.934860
528.072876	1276.196655	38241.328125	16775.716797	41.930111
528.503113	1271.053223	37809.710938	16557.982422	41.837688
528.933350	1273.410767	37202.367188	16295.028320	41.809223
529.363525	1278.339722	36535.015625	15957.494141	41.635105
529.793640	1272.982056	35669.433594	15571.315430	41.569206
530.223694	1275.768188	34654.257813	15154.274414	41.579193
530.653748	1272.553467	33681.523438	14705.084961	41.446953
531.083679	1269.553223	32736.425781	14266.613281	41.303947
531.513672	1262.481079	31939.205078	13899.506836	41.194180
531.943542	1264.838379	31288.142578	13580.190430	41.019306
532.373413	1258.409180	30723.873047	13342.737305	41.011837
532.803284	1260.552246	30339.623047	13131.000977	40.821281
533.233093	1264.838501	30037.019531	12986.987305	40.741257
533.662781	1262.480957	29841.787109	12848.118164	40.538551
534.092468	1254.123169	29496.751953	12685.246094	40.474712
534.522095	1252.194336	29079.283203	12479.724609	40.347485
534.951721	1251.337036	28568.587891	12226.843750	40.177933
535.381226	1252.408691	28059.611328	11978.247070	40.011028
535.810730	1254.123047	27712.435547	11834.233398	39.987850
536.240234	1262.480957	27510.773438	11722.150391	39.848953
536.669678	1255.408813	27493.843750	11702.219727	39.814915
537.099060	1262.266724	27725.724609	11726.008789	39.540344
537.528381	1268.052856	28103.970703	11844.091797	39.410015
537.957703	1268.910156	28585.945313	11982.532227	39.219563
538.386841	1272.553345	29040.919922	12153.549805	39.184860
538.816040	1283.268677	29480.037109	12308.065430	39.099506
539.245239	1286.054565	29793.998047	12408.790039	39.016266
539.674377	1283.697266	29965.011719	12468.152344	38.995617
540.103455	1289.483643	30020.517578	12487.440430	38.975128
540.532471	1284.769043	29921.720703	12426.147461	38.905605
540.961426	1276.196777	29739.560547	12357.999023	38.933567
541.390381	1280.697144	29391.095703	12185.052734	38.791180
541.819275	1284.340332	28836.470703	11981.461914	38.825024
542.248108	1277.053833	28082.542969	11682.075195	38.816757
542.676880	1274.267944	27148.810547	11314.325195	38.802841
543.105713	1277.911255	26128.705078	10921.500977	38.805965
543.534424	1278.553955	25120.820313	10502.316406	38.686604
543.963074	1274.053589	24218.375000	10131.995117	38.606247
544.391663	1272.338989	23424.798828	9816.749023	38.570934
544.820251	1269.767456	22708.585938	9521.863281	38.491375
545.248779	1275.768066	22079.595703	9250.335938	38.332214
545.677246	1275.339355	21497.539063	8990.595703	38.152409
546.105713	1275.553711	20943.341797	8782.503906	38.168755
546.534119	1272.982056	20472.078125	8566.268555	37.987656
546.962524	1272.553467	20003.820313	8352.605469	37.798038
547.390747	1276.196655	19546.060547	8169.801270	37.732109
547.819031	1274.482300	19097.515625	7957.852051	37.498497
548.247253	1266.124146	18666.117188	7771.833984	37.389156
548.675476	1271.267578	18282.935547	7636.392090	37.416229
549.103577	1273.196289	17947.759766	7488.306152	37.273003
549.531677	1276.625122	17663.804688	7340.863770	37.005993
549.959717	1265.052612	17494.931641	7258.355957	36.927589
550.387695	1262.909668	17334.628906	7192.348633	36.893620
550.815674	1260.980835	17264.550781	7111.555176	36.557930
551.243530	1259.480835	17160.181641	7052.620605	36.433235
551.671448	1260.338013	17044.455078	7027.761230	36.539410
552.099304	1257.123413	16955.947266	6990.899902	36.523605
552.527039	1260.552246	16892.728516	6965.183105	36.492878
552.954834	1260.337891	16838.080078	6946.967285	36.504837
553.382446	1256.480347	16708.427734	6868.531250	36.319374
553.810120	1257.337646	16599.345703	6813.668457	36.216454
554.237671	1248.979614	16518.335938	6783.236328	36.244205
554.665222	1259.266357	16380.535156	6730.302734	36.181065
555.092712	1259.909302	16253.880859	6681.227051	36.156651
555.520203	1259.909302	16159.584961	6658.510742	36.233013
555.947632	1264.409668	16086.292969	6627.007324	36.180271
556.375061	1268.481689	16053.933594	6588.860840	35.983875
556.802307	1267.195801	16050.290039	6557.572266	35.786667
557.229614	1259.052124	16025.428711	6520.496582	35.631248
557.656799	1260.980957	16035.715820	6504.423828	35.489254
558.083984	1271.053223	16077.505859	6519.639160	35.447964
558.511169	1267.838745	16119.938477	6514.496582	35.326035
558.938232	1281.340088	16143.728516	6510.424805	35.183342
559.365356	1280.697144	16173.944336	6499.923828	35.044250
559.792297	1282.625854	16252.378906	6499.495117	34.849400
560.219238	1283.268677	16262.453125	6487.922363	34.745911
560.646179	1284.983154	16287.099609	6463.277832	34.517097
561.073059	1277.696777	16320.531250	6464.348633	34.479221
561.499939	1282.625854	16338.105469	6447.847168	34.307915
561.926697	1291.412354	16408.398438	6461.134277	34.198097
562.353455	1286.269043	16445.044922	6466.062500	34.170261
562.780151	1283.054565	16539.552734	6470.563965	34.001965
563.206726	1281.982910	16607.056641	6467.348633	33.835827
563.633301	1278.339722	16671.562500	6490.922363	33.862843
564.059875	1276.625244	16723.210938	6501.209473	33.823551
564.486450	1280.482788	16749.785156	6499.066895	33.735096
564.912903	1267.410034	16798.861328	6490.065918	33.626324
565.339355	1258.837769	16860.798828	6521.997070	33.733959
565.765747	1262.052368	16878.798828	6488.779785	33.468735
566.192017	1256.265991	16894.658203	6499.280762	33.526558
566.618347	1242.764648	16901.087891	6495.851563	33.548210
567.044495	1246.193604	16913.945313	6477.206543	33.387131
567.470703	1238.907349	16888.230469	6456.418945	33.340176
567.896912	1232.906616	16857.156250	6449.561035	33.388191
568.322998	1235.264038	16855.011719	6418.272949	33.182411
568.749023	1232.692261	16895.515625	6410.129395	33.055580
569.175049	1227.763184	16947.164063	6412.271973	32.981594
569.600952	1234.192383	17001.169922	6439.273926	33.012550
570.026917	1238.692871	17033.742188	6447.632813	32.978310
570.452759	1239.121582	17052.601563	6482.135742	33.155346
570.878601	1244.693481	17057.746094	6460.919922	32.986839
571.304443	1250.479858	17033.097656	6462.848145	33.026005
571.730164	1259.909302	16988.738281	6463.705078	33.084446
572.155823	1262.481079	16913.087891	6464.133301	33.236107
572.581482	1272.553589	16875.154297	6461.562500	33.257332
573.007080	1263.123901	16746.787109	6434.559570	33.399303
573.432556	1267.624390	16575.769531	6387.412598	33.444862
573.858093	1271.053345	16357.605469	6323.334473	33.488640
574.283508	1280.697144	16124.225586	6256.685547	33.522949
574.708984	1277.911255	15855.055664	6197.108887	33.745964
575.134399	1275.125122	15616.103516	6124.673340	33.816021
575.559631	1278.125488	15369.650391	6087.597168	34.130241
575.984924	1281.982910	15122.340820	6016.662598	34.209229
576.410156	1276.625122	14874.602539	5932.653320	34.240593
576.835327	1283.268677	14635.006836	5864.289551	34.310295
577.260437	1284.340332	14335.193359	5789.710938	34.521656
577.685547	1283.268799	14102.668945	5719.417969	34.604969
578.110657	1275.339478	13871.217773	5688.343750	35.035305
578.535645	1280.482788	13665.269531	5653.840820	35.312340
578.960571	1275.768066	13476.037109	5612.693848	35.547787
579.385498	1276.411011	13351.953125	5572.189453	35.574207
579.810303	1284.126099	13192.509766	5554.187500	35.857609
580.235107	1273.839355	13095.000000	5524.398926	35.957211
580.659912	1265.910034	12982.059570	5514.541016	36.263031
581.084656	1259.480835	12880.477539	5519.684082	36.659531
581.509338	1253.480347	12776.325195	5504.897461	36.895550
581.933899	1245.765137	12739.035156	5492.896484	36.953205
582.358521	1244.479370	12664.886719	5523.113281	37.464809
582.782959	1244.693604	12610.452148	5527.613770	37.682655
583.207520	1239.550171	12568.018555	5542.186523	37.980740
583.632019	1236.764160	12553.233398	5568.332031	38.276672
584.056396	1243.407715	12499.227539	5579.476074	38.522900
584.480774	1234.406860	12516.799805	5599.834961	38.692398
584.905029	1244.693481	12492.582031	5630.910156	38.995911
585.329285	1251.337036	12512.299805	5657.270020	39.125721
585.753418	1253.694458	12519.584961	5672.699707	39.224644
586.177612	1257.551880	12548.946289	5723.276367	39.549805
586.601746	1267.410156	12538.659180	5757.779785	39.839149
587.025818	1273.839355	12568.018555	5787.782715	39.966988
587.449890	1281.983032	12593.092773	5822.285645	40.140205
587.873901	1279.625610	12599.950195	5862.575684	40.484264
588.297729	1278.553955	12597.165039	5903.079590	40.857712
588.721680	1272.767700	12624.809570	5953.012695	41.228222
589.145447	1277.911133	12609.593750	5998.231445	41.655952
589.569275	1264.624146	12607.237305	6035.949707	42.065487
589.993042	1265.695801	12618.594727	6064.451660	42.268993
590.416687	1271.053345	12638.524414	6123.601074	42.688019
590.840393	1269.553223	12652.456055	6155.318359	42.921963
591.263916	1269.124512	12710.105469	6221.325195	43.284760
591.687561	1263.338257	12745.250977	6264.400391	43.556000
592.111023	1263.338379	12786.397461	6304.476074	43.748260
592.534485	1264.838379	12842.975586	6347.765625	43.901081
592.957886	1268.910278	12908.553711	6401.128418	44.092571
593.381226	1266.124146	12993.631836	6455.348145	44.248310
593.804626	1265.052734	13093.712891	6516.640137	44.397144
594.227905	1277.268311	13228.941406	6604.291016	44.571354
594.651062	1271.053345	13283.589844	6675.012207	44.985996
595.074280	1266.767212	13314.235352	6711.015625	45.189983
595.497375	1262.695313	13300.090820	6725.160645	45.379131
595.920471	1257.552002	13246.084961	6720.445801	45.567657
596.343567	1260.338013	13179.652344	6706.943848	45.695633
596.766541	1256.051758	13075.712891	6679.083984	45.881454
597.189514	1259.480713	12979.702148	6664.296875	46.115307
597.612366	1262.052368	12898.050781	6640.508301	46.222557
598.035278	1265.695679	12761.752930	6614.148926	46.524239
598.458008	1262.481079	12658.671875	6577.289063	46.636707
598.880737	1250.694092	12509.084961	6511.068359	46.724033
599.303528	1246.407959	12425.077148	6483.636230	46.850197
599.726135	1244.907715	12391.430664	6490.065430	47.056446
600.148804	1255.194580	12434.291016	6511.495605	47.019012
600.571411	1255.408936	12496.655273	6556.929199	47.161324
600.993835	1252.622925	12604.878906	6622.078125	47.298573
601.416382	1252.622925	12754.465820	6713.373047	47.477177
601.838684	1248.336792	12901.266602	6811.740234	47.742527
602.261169	1246.408081	13045.922852	6897.890625	47.895889
602.683472	1234.621216	13196.581055	6986.185547	48.082123
603.105774	1235.906982	13291.731445	7045.333984	48.187721
603.528015	1246.408081	13376.170898	7127.199707	48.482330
603.950134	1255.408936	13407.672852	7155.702637	48.553043
604.372314	1256.909058	13416.459961	7168.990234	48.620884
604.794434	1248.979614	13350.667969	7187.634277	49.072945
605.216431	1244.479248	13292.162109	7184.634277	49.305378
605.638489	1253.694458	13206.438477	7171.989258	49.514111
606.060425	1255.194580	13128.859375	7146.701660	49.618267
606.482361	1253.265747	13070.997070	7116.055176	49.610111
606.904236	1253.051636	13005.418945	7109.197266	49.829498
607.325928	1263.552612	12957.627930	7101.267578	49.920277
607.747742	1268.053101	12906.409180	7096.981445	50.083775
608.169434	1262.695313	12866.761719	7066.979492	50.019398
608.591125	1256.694824	12816.615234	7071.479492	50.301254
609.012756	1262.695313	12744.821289	7057.978516	50.472214
609.434326	1262.266724	12691.031250	7046.191895	50.608490
609.855896	1268.267090	12614.094727	7000.757813	50.525097
610.277283	1267.410034	12535.444336	6966.683105	50.579124
610.698792	1268.695801	12415.217773	6928.322266	50.774822
611.120056	1267.410034	12265.203125	6866.387695	50.910011
611.541382	1263.981201	12084.113281	6775.521973	50.937836
611.962708	1262.909668	11918.027344	6684.012695	50.877930
612.383972	1252.622925	11780.656250	6616.506348	50.948578
612.805176	1254.337402	11651.429688	6556.071777	50.992474
613.226318	1251.765747	11557.777344	6497.780762	50.902477
613.647339	1251.551514	11497.126953	6458.776855	50.824142
614.068359	1260.123779	11435.835938	6416.772949	50.676056
614.489380	1251.122925	11397.475586	6403.700195	50.782555
614.910400	1256.909302	11354.613281	6389.770020	50.831959
615.331299	1260.123901	11310.895508	6363.195801	50.772938
615.752136	1262.052490	11274.892578	6332.978516	50.644230
616.172974	1267.195801	11253.247070	6340.693848	50.805851
616.593628	1267.624390	11206.958008	6307.690430	50.708286
617.014404	1274.053589	11165.595703	6296.760742	50.777798
617.435059	1270.624756	11087.159180	6285.187988	51.082829
617.855652	1275.553711	11029.296875	6259.899902	51.101879
618.276245	1267.624390	10962.647461	6242.326660	51.311916
618.696716	1257.337646	10904.141602	6196.465332	51.199631
619.117249	1270.624634	10828.920898	6165.604980	51.211853
619.537598	1260.123535	10753.912109	6132.601563	51.322796
619.957947	1254.337280	10715.979492	6116.314453	51.386185
620.378235	1256.266113	10654.045898	6111.813965	51.666969
620.798523	1251.551270	10585.039063	6081.596680	51.749626
621.218811	1251.765747	10534.034180	6086.954590	52.090595
621.639038	1257.766357	10482.599609	6065.952637	52.122208
622.059082	1264.195435	10458.168945	6050.522949	52.059402
622.479248	1260.766602	10438.452148	6055.237305	52.240520
622.899231	1262.909668	10423.236328	6049.879395	52.257633
623.319153	1270.410400	10439.309570	6083.311035	52.491581
623.739136	1266.338501	10454.954102	6095.955078	52.560875
624.158997	1268.267334	10461.597656	6101.312988	52.571220
624.578918	1271.481934	10462.026367	6095.098145	52.484550
624.998657	1269.981689	10484.099609	6084.597168	52.252590
625.418457	1270.838989	10492.885742	6062.309570	51.956696
625.838074	1270.410278	10463.311523	6043.664551	51.923264
626.257751	1266.767212	10441.666992	6024.590820	51.856956
626.677307	1266.767212	10399.449219	5992.873535	51.749382
627.096802	1268.910278	10339.871094	5943.154297	51.529758
627.516357	1268.695801	10257.149414	5905.222168	51.583141
627.935791	1271.267578	10149.996094	5836.858887	51.421680
628.355225	1267.410034	10028.913086	5782.210449	51.529976
628.774536	1265.481201	9915.329102	5719.418457	51.491512
629.193848	1261.409424	9790.389648	5669.913574	51.688522
629.613098	1266.124146	9682.378906	5612.050293	51.637295
630.032349	1268.267334	9572.868164	5559.759277	51.676083
630.451477	1266.767090	9496.574219	5518.826660	51.666580
630.870605	1262.266724	9398.422852	5474.037109	51.766098
631.289673	1256.051880	9348.061523	5433.104980	51.619480
631.708740	1255.194580	9265.124023	5415.745605	51.942413
632.127625	1253.265747	9185.401367	5378.026855	52.000637
632.546509	1246.836670	9104.178711	5360.240234	52.351082
632.965393	1248.765259	9050.173828	5322.094238	52.212738
633.384155	1249.193848	8990.381836	5283.518555	52.115059
633.802979	1247.265259	8933.163086	5246.015137	52.027103
634.221741	1245.979370	8846.153320	5220.083496	52.289646
634.640381	1247.908081	8765.145508	5190.080566	52.441772
635.058960	1248.765381	8689.708984	5146.576172	52.383289
635.477600	1253.480103	8612.344727	5085.284668	52.070595
635.896057	1251.979980	8502.620117	5060.425293	52.525642
636.314514	1259.052246	8414.326172	5014.563477	52.485920
636.732910	1267.195801	8348.534180	4965.916016	52.231937
637.151367	1266.981567	8287.456055	4926.912109	52.132240
637.569641	1264.409790	8210.734375	4886.836914	52.148834
637.987976	1262.480957	8131.226074	4849.333008	52.219902
638.406189	1263.338135	8066.291016	4820.615723	52.290195
638.824402	1262.695313	7999.642090	4788.684570	52.338089
639.242432	1256.694824	7941.564453	4747.966309	52.226471
639.660522	1256.909058	7871.057617	4707.890625	52.175747
640.078613	1255.623169	7807.837402	4699.747070	52.564278
640.496582	1256.266113	7764.333008	4671.029297	52.469700
640.914490	1250.479858	7732.187500	4646.169922	52.388817
641.332397	1243.193481	7680.539063	4628.167969	52.583389
641.750183	1247.265137	7640.893555	4600.308105	52.443508
642.167969	1248.122437	7581.958984	4594.308105	52.830311
642.585693	1249.622559	7547.026367	4590.021484	53.044064
643.003357	1244.693481	7505.021973	4561.947266	52.988495
643.421021	1243.836426	7483.805176	4555.947266	53.078964
643.838684	1248.122559	7480.162598	4571.591797	53.328754
644.256226	1250.051270	7472.875488	4572.234375	53.387062
644.673645	1246.836792	7476.304688	4576.091797	53.443649
645.091064	1247.693970	7453.588867	4565.162109	53.456726
645.508423	1257.766479	7455.303223	4561.732910	53.310959
645.925842	1257.552002	7466.446777	4561.732910	53.216896
646.343079	1246.836670	7450.587891	4561.519043	53.430294
646.760376	1248.336792	7464.732910	4555.732422	53.204388
647.177551	1246.622314	7459.804199	4552.089355	53.200874
647.594604	1258.623535	7448.230957	4555.732422	53.268467
648.011719	1257.123291	7431.515625	4535.587891	53.097767
648.428772	1262.052368	7406.440918	4514.157227	52.928047
648.845764	1260.766724	7396.583008	4512.228516	52.991512
649.262756	1263.981201	7360.793457	4502.799316	53.123138
649.679626	1258.194946	7363.793945	4494.655762	53.008080
650.096497	1250.051270	7335.720215	4492.083984	53.273235
650.513245	1249.622559	7296.287598	4472.582520	53.301449
650.929993	1252.837280	7280.642578	4453.509277	53.098461
651.346619	1251.979980	7265.427734	4446.865234	53.129009
651.763245	1253.694458	7253.426270	4438.078613	53.075443
652.179871	1247.050903	7251.068848	4437.649902	53.141064
652.596436	1245.550781	7244.210938	4440.221191	53.256401
653.012939	1240.193237	7225.994141	4441.292480	53.478210
653.429443	1248.765503	7213.135742	4450.722656	53.684746
653.845703	1255.408936	7229.851563	4445.579102	53.396954
654.262146	1259.909302	7212.065430	4451.793457	53.625679
654.678345	1263.123901	7223.637695	4464.652832	53.712296
655.094604	1271.053223	7265.426758	4483.511230	53.591221
655.510803	1276.411011	7301.001953	4509.014160	53.656807
655.926941	1274.267944	7340.648926	4530.873047	53.682831
656.343079	1278.125488	7405.583984	4556.804199	53.507973
656.759094	1285.411987	7466.447266	4597.736816	53.588512
657.175049	1291.198120	7531.166992	4626.453613	53.449875
657.591003	1292.483887	7581.529297	4655.385254	53.472366
658.006897	1281.982910	7616.032715	4660.742676	53.342804
658.422729	1277.053833	7616.890137	4675.744141	53.608486
658.838562	1279.839844	7618.604980	4680.672852	53.651348
659.254333	1275.553589	7582.815918	4660.099609	53.661095
659.669983	1271.267578	7533.096680	4639.740723	53.793758
660.085571	1274.053589	7460.232422	4617.238770	54.042812
660.501221	1274.267944	7373.437500	4572.663086	54.079414
660.916687	1271.482056	7259.426270	4517.157227	54.203499
661.332214	1268.267456	7156.987793	4444.721680	53.941330
661.747681	1263.338257	7051.763672	4401.217285	54.209541
662.163025	1262.266846	6935.823730	4348.498047	54.396763
662.578430	1274.696533	6847.101074	4294.706543	54.195816
662.993652	1275.982300	6761.163574	4260.203613	54.405151
663.408936	1276.196655	6700.086426	4220.557617	54.285042
663.824036	1281.768677	6658.296387	4203.626953	54.344707
664.239197	1282.840088	6611.148438	4185.839844	54.482574
664.654297	1280.482788	6572.787598	4170.409668	54.606205
665.069336	1289.697998	6554.786133	4158.408203	54.485516
665.484314	1294.412720	6542.570313	4160.551270	54.612282
665.899292	1298.484497	6509.781250	4160.551270	54.920433
666.314148	1300.627686	6480.850098	4145.764160	54.923054
666.728943	1307.056885	6482.992676	4138.477539	54.703552
667.143677	1294.841309	6463.276855	4142.978027	55.106361
667.558472	1287.340698	6464.562500	4130.548340	54.917633
667.973206	1287.126221	6459.848145	4126.476074	54.890831
668.387756	1283.268677	6440.774902	4101.401855	54.641392
668.802368	1278.982544	6431.559570	4096.901855	54.689514
669.216858	1272.338989	6413.129395	4081.900146	54.652313
669.631409	1260.980957	6384.626465	4067.970947	54.785015
670.045776	1257.123413	6350.551270	4046.111572	54.756607
670.460144	1246.622314	6331.692383	4035.610352	54.846596
670.874512	1251.765747	6309.619141	4005.178711	54.438370
671.288757	1249.408325	6288.617188	3982.890625	54.244274
671.703003	1248.336792	6280.687988	3954.173584	53.768841
672.117126	1260.552246	6256.257324	3936.814941	53.571270
672.531311	1266.981445	6224.539063	3932.100098	53.758701
672.945313	1267.410034	6197.965332	3908.097900	53.557621
673.359314	1272.982056	6176.105957	3888.381348	53.341492
673.773315	1276.839722	6164.319824	3874.665771	53.152672
674.187256	1283.268799	6149.103516	3885.809570	53.486008
674.601135	1288.840698	6144.389160	3902.525635	53.828835
675.014954	1298.270386	6145.460449	3897.811523	53.629856
675.428650	1294.198364	6156.604492	3905.097900	53.695625
675.842407	1286.911987	6150.603516	3906.812256	53.866501
676.256042	1290.769531	6155.103516	3923.528076	54.123722
676.669678	1284.554688	6175.891113	3934.671631	54.179813
677.083191	1276.625244	6208.037598	3941.958008	54.048065
677.496704	1275.339600	6245.327637	3970.675537	54.232239
677.910217	1273.196411	6293.332520	3994.035156	54.198505
678.323547	1274.910889	6325.264160	4003.678955	54.031227
678.736938	1271.696167	6368.554199	4004.535889	53.618130
679.150208	1269.124512	6392.984375	3998.749756	53.272831
679.563477	1262.909668	6392.770508	4005.178711	53.456985
679.976685	1256.909058	6365.553223	4004.750000	53.788067
680.389832	1260.766479	6371.554199	4012.036621	53.832603
680.802979	1259.909302	6341.551270	4000.249756	53.926277
681.216064	1262.695435	6297.189453	3980.747559	53.988586
681.629028	1268.481689	6250.041992	3959.745850	54.024521
682.041870	1265.267090	6187.464355	3940.029541	54.340820
682.454773	1272.339233	6116.742676	3912.598389	54.501228
682.867615	1274.910889	6049.021973	3888.595947	54.747047
683.280457	1278.768433	5987.944824	3856.021240	54.728317
683.693237	1272.339111	5926.867676	3827.518555	54.896637
684.105896	1272.553345	5865.575684	3791.300781	54.838566
684.518555	1278.553955	5842.430664	3785.085938	54.921112
684.931030	1274.482056	5801.069824	3762.583496	54.966381
685.343567	1274.053589	5766.137695	3748.224854	55.078476
685.756042	1267.624268	5743.421387	3740.295410	55.245384
686.168518	1271.053223	5703.345703	3706.006348	54.936653
686.580872	1275.125122	5684.915039	3678.789307	54.507450
686.993225	1263.124023	5647.411621	3654.144287	54.536118
687.405518	1251.551392	5633.052734	3635.928223	54.419174
687.817627	1253.265991	5590.405762	3623.070068	54.639793
688.229858	1259.052246	5543.901367	3603.353760	54.711414
688.641907	1255.837524	5502.111328	3587.495117	54.910675
689.054077	1251.122681	5451.964355	3549.777100	54.718899
689.466064	1254.123047	5391.958008	3513.773193	54.609478
689.878052	1254.551636	5345.024902	3473.269287	54.241104
690.289978	1260.980957	5302.377930	3435.551514	53.807400
690.701843	1256.480591	5275.160645	3420.121094	53.839581
691.113586	1260.552368	5224.155273	3396.761719	53.895645
691.525330	1262.909668	5183.008301	3368.473633	53.712013
691.937073	1277.268311	5146.147949	3347.471191	53.509106
692.348755	1269.981812	5136.075684	3324.325928	53.137466
692.760315	1271.267578	5157.077637	3323.040039	52.801666
693.171875	1279.839966	5178.722656	3326.040527	52.481716
693.583435	1284.554688	5192.652344	3332.041260	52.390877
693.994751	1284.126099	5216.440430	3342.970947	52.357071
694.406128	1285.626221	5250.729492	3365.687500	52.459194
694.817444	1284.125977	5285.232910	3380.045898	52.383503
695.228760	1284.126099	5314.378418	3401.691162	52.541744
695.640076	1275.982422	5373.956055	3435.551025	52.698452
696.051208	1277.053955	5445.105469	3478.198486	52.809914
696.462402	1270.624878	5513.469727	3516.130615	52.924534
696.873474	1272.982178	5567.903809	3551.705566	53.056225
697.284424	1267.195801	5599.835449	3566.921631	53.079094
697.695374	1264.838379	5614.836426	3575.493652	53.118534
698.106323	1256.909058	5612.693848	3588.780518	53.535053
698.517212	1260.766602	5594.906738	3575.279053	53.401882
698.928101	1263.552612	5550.759277	3561.778076	53.606598
699.338867	1265.695679	5479.609375	3539.061768	53.949047
699.749573	1266.124268	5403.101563	3495.771729	53.895565
700.160095	1272.124878	5321.665039	3448.195557	53.736244
700.570740	1272.339233	5217.511719	3390.546875	53.691128
700.981262	1276.839722	5098.785645	3323.897705	53.560623
701.391785	1282.625977	4960.343750	3259.605469	53.755608
701.802307	1280.697266	4840.117676	3201.742920	53.970745
702.212708	1274.696655	4749.894531	3150.737549	53.983715
702.623108	1281.125854	4668.887207	3093.946289	53.510868
703.033264	1280.911377	4589.808105	3058.156982	53.711124
703.443481	1274.267944	4533.444824	3022.367920	53.636242
703.853699	1272.553467	4492.726563	2999.222656	53.620384
704.263855	1267.624390	4453.937012	2973.506104	53.537804
704.673950	1263.338257	4427.791992	2955.932861	53.487736
705.083984	1263.766846	4401.860352	2940.717041	53.438503
705.493958	1260.338013	4389.002441	2941.574463	53.736553
705.903931	1249.408325	4400.574707	2933.002197	53.427639
706.313721	1249.837036	4405.075195	2935.788086	53.433399
706.723511	1250.265503	4392.859863	2931.930664	53.512005
707.133301	1253.694458	4404.003418	2928.073242	53.149666
707.543030	1241.693237	4410.218262	2925.929932	53.155231
707.952698	1242.550415	4418.576660	2924.429688	52.955456
708.362305	1243.836304	4432.720703	2924.215576	52.694897
708.771912	1246.622437	4455.437012	2945.432129	52.941975
709.181335	1254.337402	4460.794922	2945.432129	52.740280
709.590820	1252.837158	4481.368652	2944.146240	52.386326
710.000183	1251.122681	4485.654297	2940.717041	52.236134
710.409546	1257.766357	4490.369141	2943.931885	52.161236
710.818848	1265.052856	4492.083496	2941.359863	51.945801
711.228088	1277.696777	4495.512207	2933.216309	51.448555
711.637329	1273.410767	4481.796875	2928.501465	51.586391
712.046448	1285.626099	4467.437988	2923.358154	51.471680
712.455444	1290.340942	4449.007813	2913.071533	51.373905
712.864441	1286.269043	4424.362793	2898.498779	51.376087
713.273438	1287.126343	4406.789551	2883.711426	51.178123
713.682434	1284.340332	4366.714355	2876.425049	51.651249
714.091309	1289.055176	4321.924316	2863.138184	51.900787
714.500061	1288.626465	4284.634766	2847.064941	52.017162
714.908875	1283.483154	4237.059082	2817.490967	51.937309
715.317505	1279.839966	4192.697266	2797.560303	52.104176
715.726135	1271.267700	4146.406738	2771.843262	52.191406
716.134766	1270.410400	4104.616699	2750.198242	52.211720
716.543274	1264.409790	4057.683594	2732.411133	52.554867
716.951843	1261.838135	4021.680420	2711.408691	52.523674
717.360291	1260.337891	3974.961670	2697.693359	52.948608
717.768738	1256.051880	3923.313477	2667.047607	52.900536
718.177063	1249.622681	3900.811523	2635.330078	52.267395
718.585205	1250.051270	3862.450684	2613.256592	52.182117
718.993469	1249.836914	3837.161865	2577.681396	51.321133
719.401672	1256.051636	3809.087646	2571.466553	51.523552
719.809814	1257.766235	3771.798340	2543.392578	51.138023
720.217896	1262.480957	3754.439941	2530.105713	50.868603
720.625916	1265.267090	3726.365723	2522.819336	51.097191
721.033875	1258.837891	3708.792236	2499.674072	50.647320
721.441650	1254.980469	3679.860840	2487.886963	50.844013
721.849548	1257.552002	3674.289063	2481.886475	50.660641
722.257385	1259.052246	3666.788818	2476.100098	50.547382
722.665161	1257.766235	3643.857666	2481.886230	51.302311
723.072876	1254.551758	3647.929443	2479.314697	51.172989
723.480469	1254.980347	3644.071777	2486.815430	51.560822
723.888123	1255.194580	3635.928223	2482.314941	51.543789
724.295532	1253.480347	3643.643555	2492.815918	51.851505
724.703064	1248.765503	3646.857910	2508.245850	52.520096
725.110474	1242.550537	3656.715820	2507.174561	52.383492
725.517822	1255.408936	3690.576416	2526.033447	52.178116
725.925171	1260.552246	3711.149414	2543.392334	52.348061
726.332520	1259.480713	3714.792725	2554.964844	52.762505
726.739685	1263.123901	3722.079590	2558.822510	52.693047
727.146851	1272.339233	3751.439209	2567.609131	52.247585
727.553894	1273.410645	3754.654053	2580.039063	52.660229
727.960938	1278.125488	3771.584473	2594.611816	52.797592
728.367981	1278.554077	3783.585693	2601.469727	52.810333
728.774902	1270.410278	3800.944336	2609.184570	52.904808
729.181824	1273.196289	3811.874023	2610.684814	52.684456
729.588684	1277.696777	3827.089600	2612.399414	52.353745
729.995422	1275.767944	3810.159424	2610.256348	52.655178
730.402039	1275.768066	3820.231934	2607.041748	52.320400
730.808777	1278.553955	3831.375977	2602.541016	51.863667
731.215393	1284.125854	3834.805420	2607.255615	51.873615
731.622009	1280.268433	3821.518066	2600.612305	51.956482
732.028503	1287.340576	3820.446045	2596.540283	51.683586
732.434998	1278.554077	3794.943848	2585.182129	51.924709
732.841370	1283.697388	3790.872070	2579.181396	51.671070
733.247742	1285.411865	3774.584961	2568.466553	51.545418
733.653931	1276.410889	3755.725830	2562.465820	51.871384
734.060181	1279.839722	3734.080566	2561.179932	52.209232
734.466370	1281.554199	3726.580322	2552.607910	51.985283
734.872559	1282.840088	3702.792236	2547.892822	52.275940
735.278625	1279.196899	3693.790771	2539.320557	52.187813
735.684692	1272.553467	3676.646240	2535.463135	52.531654
736.090698	1273.839355	3672.574463	2535.249023	52.586452
736.496460	1264.624146	3670.860352	2530.534180	52.609547
736.902344	1271.053345	3674.503662	2542.749756	52.911285
737.308167	1263.338257	3676.646729	2543.178223	53.032585
737.713928	1267.410156	3671.502930	2542.749512	53.048676
738.119690	1274.482300	3675.360352	2542.320557	52.807278
738.525330	1272.982056	3676.431885	2547.464355	53.027210
738.930908	1269.124634	3667.645508	2553.679199	53.556110
739.336426	1263.766846	3657.787598	2547.678467	53.629929
739.741821	1268.910278	3650.929932	2554.536377	53.972107
740.147278	1273.625000	3649.858398	2555.822510	53.959240
740.552673	1264.195435	3630.142090	2547.250000	54.230068
740.957947	1267.195801	3614.497559	2544.035400	54.396057
741.363220	1262.909668	3596.067139	2527.105225	54.183895
741.768494	1262.909668	3569.064209	2520.461670	54.530258
742.173645	1263.552612	3549.777100	2506.531494	54.368187
742.578613	1257.980591	3525.774414	2495.816406	54.583260
742.983704	1250.908447	3495.343018	2487.030029	55.074966
743.388733	1250.479736	3478.412598	2480.814697	55.223160
743.793640	1256.480347	3451.195557	2484.458008	55.951569
744.198547	1249.622559	3418.192383	2474.385742	56.477924
744.603394	1243.193359	3403.619629	2468.385254	56.710655
745.008179	1248.979614	3386.475098	2468.385254	57.048336
745.412781	1248.122437	3363.115723	2463.027100	57.442486
745.817444	1250.908325	3342.756836	2460.455811	57.821941
746.222107	1254.551636	3331.398438	2458.527100	57.971321
746.626648	1251.979980	3326.040771	2469.242432	58.689816
747.031189	1256.694824	3306.539063	2471.599854	59.268162
747.435669	1265.910034	3308.467773	2462.598633	58.587749
747.840027	1262.052612	3311.253662	2461.313232	58.523323
748.244385	1259.909424	3310.181885	2445.454102	57.823761
748.648499	1264.409668	3313.396729	2439.882324	57.368477
749.052795	1260.980835	3297.966553	2439.025146	57.832722
749.456970	1264.409668	3288.751465	2437.953857	57.971642
749.861084	1271.910400	3280.821777	2448.026123	58.544930
750.265137	1274.910767	3285.750732	2455.098145	58.691265
750.669189	1272.339111	3280.393066	2458.741211	59.082184
751.073181	1276.411011	3269.249756	2457.883789	59.285919
751.476929	1280.268555	3253.176514	2458.741211	59.732773
751.880798	1279.411255	3236.246094	2467.741943	60.727184
752.284546	1282.411621	3218.244385	2470.528076	61.374954
752.688354	1282.625854	3209.886475	2483.386475	62.304008
753.091980	1284.340210	3191.455566	2490.672852	63.254311
753.495667	1293.769775	3181.169434	2498.816650	63.846939
753.899231	1294.841309	3175.597412	2509.960693	64.608025
754.302734	1284.340332	3163.596191	2502.674316	64.830658
754.706055	1277.268188	3128.664063	2494.316162	65.736778
755.109497	1275.553711	3116.877197	2504.388672	66.736504
755.512878	1277.268188	3100.590088	2502.245850	67.183838
755.916199	1272.124878	3116.877197	2507.817627	66.984207
756.319397	1268.695801	3102.518799	2504.817139	67.406799
756.722595	1279.197021	3093.518066	2506.531494	67.647041
757.125732	1277.911133	3083.659912	2501.602539	67.766426
757.528687	1279.197021	3083.659912	2500.531006	67.684074
757.931702	1272.767700	3081.731201	2499.673828	67.823708
758.334656	1271.481934	3092.446777	2501.602539	67.553230
758.737610	1276.196655	3111.090820	2519.818604	67.776222
759.140442	1280.482910	3138.522461	2544.464111	68.027679
759.543274	1282.625854	3135.736572	2536.320313	67.653511
759.945984	1280.482910	3148.594727	2550.678955	67.993576
760.348572	1279.196899	3152.452393	2565.680176	68.676338
760.751221	1287.983643	3181.812256	2596.326172	69.084526
761.153809	1275.768066	3219.316162	2633.829834	69.875389
761.556274	1273.839355	3266.034912	2682.906250	70.729347
761.958740	1260.980835	3306.967285	2736.482910	72.116905
762.361206	1260.552246	3342.113525	2777.629883	72.881721
762.763550	1257.980591	3351.757080	2802.489258	73.766647
763.165833	1262.052490	3352.614746	2808.489990	73.972328
763.567932	1254.551636	3351.971680	2801.417725	73.750900
763.970154	1253.908813	3349.614746	2814.704834	74.475906
764.372253	1253.051636	3328.398438	2806.989990	74.876083
764.774353	1256.694824	3289.608643	2790.059570	75.426941
765.176453	1248.979736	3245.461182	2755.556396	75.461594
765.578369	1254.337402	3178.383057	2716.338135	75.985764
765.980286	1263.338257	3110.876709	2663.833008	75.803284
766.382019	1275.982422	3039.941162	2596.754883	74.875473
766.783813	1284.768799	2974.791992	2540.606445	74.308899
767.185608	1293.769653	2919.072021	2491.101807	73.668274
767.587219	1289.483643	2864.209473	2452.955078	73.884064
767.988892	1308.342651	2806.775146	2424.880859	74.513748
768.390442	1310.914185	2769.057373	2396.592285	74.456207
768.791992	1314.557495	2732.625244	2387.162842	75.638512
769.193420	1315.843384	2711.408936	2377.519287	76.074959
769.594788	1317.772095	2682.048828	2374.304443	77.442673
769.996094	1321.629639	2668.119141	2359.302979	77.065086
770.397400	1310.485718	2651.831787	2346.230225	77.216797
770.798645	1309.199829	2632.758545	2344.515625	78.222130
771.199829	1298.270264	2606.398682	2332.300537	79.046539
771.600952	1289.912354	2590.754150	2332.300293	80.131798
772.002014	1291.841064	2571.252197	2328.871338	81.055283
772.402893	1281.339966	2566.323242	2336.372070	82.104736
772.803894	1276.625366	2548.750000	2337.657959	83.406342
773.204773	1268.052979	2547.250000	2322.442139	82.425858
773.605652	1266.124268	2533.963135	2311.298584	82.437469
774.006409	1262.480957	2535.677734	2307.226563	82.056885
774.407104	1254.551636	2531.177490	2299.511475	81.853256
774.807861	1255.408813	2520.676270	2298.011475	82.401764
775.208435	1250.908325	2512.318115	2290.082031	82.381927
775.608948	1261.195190	2514.461182	2278.509521	81.173058
776.009399	1264.195435	2499.459473	2271.651611	81.557961
776.409851	1259.909302	2502.459961	2272.722900	81.510849
776.810242	1259.909302	2496.030518	2265.436523	81.345360
777.210632	1265.481323	2504.817383	2253.649414	79.733665
777.610901	1278.339722	2499.673828	2263.507813	80.663277
778.011108	1276.625244	2490.887451	2261.793213	81.133049
778.411133	1272.767700	2481.029297	2244.434570	80.418587
778.811279	1280.054199	2466.456299	2248.935059	81.665474
779.211304	1286.483398	2456.598145	2240.363037	81.520180
779.611328	1289.912231	2445.025635	2230.933350	81.465691
780.011292	1286.054810	2432.595459	2248.506348	83.943954
780.411133	1280.482788	2427.881104	2244.648682	84.030617
780.810974	1281.982910	2416.308594	2244.006104	84.810143
781.210632	1282.839966	2404.092773	2233.718994	84.805054
781.610352	1276.625122	2387.805664	2235.647949	86.306664
782.010071	1266.124146	2368.946777	2220.217773	86.513786
782.409668	1266.767090	2365.303711	2211.431396	85.992973
782.809204	1277.268188	2354.374023	2214.003174	86.967773
783.208679	1277.482544	2353.088135	2207.788086	86.491325
783.608093	1275.125122	2348.159180	2207.788086	86.918297
784.007507	1271.696411	2345.801758	2215.503174	87.869102
784.406677	1277.268311	2351.588135	2199.215820	85.816856
784.805969	1285.411865	2348.373291	2204.144775	86.431442
785.205139	1284.554565	2341.729980	2195.572754	86.174744
785.604370	1288.412231	2353.945313	2195.143799	85.096519
786.003418	1293.769775	2353.302490	2200.930176	85.618912
786.402466	1301.699219	2362.732178	2205.216309	85.154480
786.801453	1303.413574	2365.518066	2215.288818	85.855515
787.200256	1295.912964	2374.090088	2218.074707	85.529709
787.599121	1292.483887	2380.947998	2222.789551	85.469574
787.997864	1286.054688	2392.306152	2225.575439	84.928314
788.396667	1286.697632	2390.163086	2220.646484	84.637794
788.795349	1285.840332	2390.591797	2223.218018	84.849648
789.194031	1281.339966	2395.520752	2211.217041	83.458366
789.592590	1281.125732	2389.305908	2209.716797	83.794235
789.991089	1277.482544	2375.161865	2205.430664	84.537270
790.389465	1281.125732	2374.518799	2192.572510	83.359482
790.787903	1282.625854	2372.590088	2181.214111	82.441994
791.186218	1282.411621	2375.804688	2171.141602	81.281837
791.584473	1281.768677	2362.303223	2160.211914	81.297096
791.982788	1281.768555	2343.229736	2147.138916	81.526329
792.380920	1284.983276	2322.013672	2136.638184	82.124390
792.779053	1284.983276	2322.870850	2134.709717	81.870758
793.177002	1276.625244	2311.941162	2140.495850	83.440292
793.575012	1279.839966	2310.869629	2142.424561	83.662445
793.972961	1278.554077	2317.727539	2135.995361	82.511856
794.370850	1276.625244	2315.584229	2137.281006	82.838280
794.768677	1274.267944	2313.655518	2140.924316	83.381447
795.166504	1267.195801	2312.798584	2142.638916	83.726166
795.564209	1268.053101	2311.298340	2144.353271	83.997520
795.961731	1270.410522	2320.084961	2146.924805	83.503441
796.359375	1270.196167	2328.657227	2151.639648	83.275948
796.756897	1279.197021	2342.586914	2160.640625	82.889977
797.154358	1277.268066	2328.442871	2151.854248	83.200829
797.551819	1281.125610	2320.727539	2147.139404	83.302444
797.949219	1274.053467	2307.655273	2145.639160	84.325096
798.346558	1278.768188	2301.868652	2149.068115	85.064949
798.743774	1281.982910	2298.011475	2146.496338	85.087509
799.140869	1278.768433	2289.653320	2137.924072	84.990456
799.538025	1279.411377	2281.723877	2132.137695	85.075897
799.935120	1278.982788	2269.079834	2127.637207	85.714264
800.332153	1283.054565	2253.435303	2114.564697	85.689056
800.729126	1283.268799	2250.006348	2104.063721	84.903595
801.126038	1279.625488	2226.861328	2096.134521	86.199127
801.522888	1286.697754	2228.575928	2102.349365	86.598419
801.919556	1292.698242	2231.361816	2092.919678	85.251144
802.316345	1298.913208	2228.790039	2086.919189	84.743050
802.713013	1294.412842	2220.432129	2089.276611	85.836632
803.109680	1295.698608	2225.146729	2087.990723	85.243286
803.506226	1296.127319	2227.718750	2086.490479	84.840103
803.902710	1295.698730	2225.146973	2088.204834	85.266296
804.299194	1293.769897	2220.003662	2077.060791	84.567299
804.695557	1290.555176	2221.503906	2084.133057	85.243996
805.091797	1288.840820	2203.930176	2088.847900	87.423927
805.488098	1290.126709	2204.787842	2084.561523	86.855644
805.884277	1287.340698	2196.000977	2081.347168	87.382103
806.280457	1283.697388	2185.714600	2076.417969	87.883087
806.676636	1283.268799	2185.714600	2067.416992	86.891441
807.072632	1285.840332	2185.714600	2051.343994	85.067848
807.468628	1283.911621	2178.642334	2049.843994	85.604790
807.864441	1278.553955	2166.855469	2044.486328	86.224365
808.260315	1281.982910	2153.782715	2036.771118	86.578156
808.656128	1289.483643	2152.497070	2038.699951	86.813980
809.051941	1294.841309	2143.495850	2030.556519	86.691956
809.447571	1295.269897	2145.638916	2017.269409	84.904259
809.843262	1288.626465	2145.853516	2010.197388	84.175003
810.238831	1287.554810	2154.211426	1997.553223	81.923843
810.634338	1287.340698	2160.854980	1997.553223	81.305199
811.029724	1287.983521	2157.640381	1996.695801	81.493324
811.425110	1285.840576	2154.854492	1993.695679	81.454979
811.820496	1286.054810	2143.710205	1980.837402	81.009529
812.215759	1294.841309	2140.067139	1971.836304	80.096344
812.611023	1292.698364	2143.067383	1968.193237	79.435501
813.006165	1291.841064	2141.781494	1963.906982	79.072121
813.401245	1286.054810	2147.567871	1971.836304	79.601982
813.796265	1288.626465	2155.282959	1976.979614	79.426292
814.191223	1291.841064	2153.997070	1982.551636	80.114334
814.586182	1289.697998	2157.640381	1991.338379	80.839508
814.981018	1290.769409	2167.284180	1995.624512	80.415657
815.375916	1288.626465	2165.998291	2006.768311	81.851479
815.770630	1298.484497	2170.284424	2021.769653	82.964584
816.165344	1293.555542	2194.715576	2030.342163	81.759796
816.559875	1287.769043	2229.004639	2057.130615	81.739532
816.954468	1286.054688	2282.152588	2118.850830	83.605850
817.349060	1278.553955	2371.304443	2211.859863	85.408875
817.743469	1285.840332	2485.958252	2322.227783	86.357132
818.137939	1280.697144	2622.900146	2434.095947	85.933258
818.532288	1277.482422	2776.558350	2571.895020	86.347366
818.926575	1284.554565	2923.144043	2704.979492	86.685829
819.320862	1275.553711	3104.661865	2874.067871	87.393089
819.714844	1278.768311	3369.759277	3097.803955	86.993950
820.109009	1273.625000	3698.719727	3406.834473	87.963966
820.503052	1277.053955	4088.758057	3765.797852	88.513718
820.897095	1286.912109	4456.937012	4106.331543	88.939980
821.291016	1283.911865	4772.182617	4363.499512	88.284081
821.684875	1297.841797	4994.418457	4544.588867	87.831184
822.078735	1294.412842	5149.576660	4670.815918	87.581314
822.472412	1301.913452	5238.728516	4762.109863	87.893295
822.866089	1305.128052	5269.160645	4796.827637	88.084534
823.259766	1305.556641	5287.376953	4796.184570	87.664124
823.653381	1305.770996	5223.941406	4751.395020	87.939613
824.046875	1305.128052	5088.713867	4629.668457	87.867455
824.440369	1299.127441	4885.336426	4441.078613	87.612045
824.833801	1299.984741	4618.095703	4206.198730	87.586403
825.227112	1290.769531	4389.001953	3990.605713	87.141174
825.620300	1296.341675	4178.552734	3815.088867	87.389404
826.013550	1282.411621	4013.107910	3652.858643	86.807419
826.406799	1286.054810	3852.164063	3516.130615	86.904938
826.799866	1285.197510	3719.722412	3391.189941	86.505272
827.192932	1284.983276	3610.425781	3278.250244	85.715607
827.585938	1280.268677	3486.770508	3185.669678	86.353920
827.978882	1286.054810	3390.975586	3098.875244	86.122971
828.371643	1278.554199	3293.037598	3010.152344	85.957428
828.764465	1280.268433	3194.670410	2905.784912	84.909882
829.157227	1279.839966	3084.731201	2818.562256	85.252907
829.549988	1283.268921	2952.932617	2697.264648	84.687454
829.942627	1282.625977	2831.849365	2587.753906	84.244011
830.335144	1280.268677	2721.267090	2510.175049	85.350990
830.727722	1269.767456	2647.331299	2449.097656	85.609840
831.120178	1262.052368	2603.184326	2415.451416	86.001907
831.512451	1260.980835	2600.398193	2421.023438	86.608002
831.904846	1267.410034	2629.758057	2454.883789	87.163757
832.297119	1269.338867	2666.619141	2478.886230	86.564407
832.689331	1268.695923	2695.979004	2511.889404	87.102097
833.081543	1269.981812	2722.338623	2530.962646	86.823074
833.473694	1268.910278	2742.697754	2526.247803	85.313354
833.865723	1265.481323	2745.483643	2536.534424	85.881828
834.257568	1263.338257	2734.554199	2535.248779	86.453011
834.649536	1274.053589	2716.552246	2520.461426	86.406166
835.041382	1278.553955	2686.763672	2485.743896	85.725151
835.433228	1283.054443	2634.901367	2446.525635	86.065308
835.825012	1281.339966	2566.966309	2382.876465	85.680923
836.216675	1270.196045	2488.530029	2301.011719	84.608627
836.608337	1265.052734	2399.592529	2236.505371	85.625259
836.999756	1269.338745	2331.657227	2175.427734	85.293533
837.391296	1268.481567	2268.865479	2123.779785	85.497002
837.782715	1275.553711	2212.074219	2083.061523	86.224251
838.174194	1274.053589	2169.855713	2052.415771	86.889969
838.565491	1277.482422	2145.210693	2021.341064	85.724838
838.956787	1272.981934	2113.278809	1994.124146	85.819931
839.348022	1271.696167	2104.920898	1971.407715	83.976326
839.739197	1277.911011	2082.847412	1954.263184	84.025543
840.130127	1288.197754	2065.702881	1941.404663	84.013199
840.521179	1293.341309	2043.843262	1925.546143	84.237602
840.912170	1295.912964	2039.342896	1901.115112	81.406754
841.303101	1301.056152	2015.126221	1885.256348	81.812729
841.693970	1302.985107	1990.480957	1866.397339	81.951363
842.084778	1297.841675	1965.407104	1845.609741	82.054588
842.475464	1301.699219	1937.761597	1820.535889	81.570091
842.866028	1299.770386	1911.401855	1792.675903	80.588646
843.256653	1302.127808	1886.970703	1766.316284	79.369774
843.647217	1301.056152	1851.610229	1754.529297	82.366684
844.037720	1293.341309	1834.894409	1733.312866	81.242554
844.428223	1289.912354	1816.035278	1714.453857	80.692451
844.818604	1291.198242	1804.462769	1705.024536	80.626320
845.208923	1289.055176	1790.532837	1697.309448	81.410263
845.599182	1290.555298	1781.531982	1691.308960	81.623764
845.989258	1285.626099	1775.745728	1680.807861	80.629654
846.379395	1290.340820	1771.459717	1678.235962	80.623550
846.769470	1290.769409	1766.101929	1663.663330	78.449066
847.159546	1294.841309	1756.458130	1655.091064	78.040863
847.549438	1299.556152	1768.030762	1658.948730	76.715485
847.939392	1303.842285	1763.744507	1653.805176	76.095062
848.329163	1304.913696	1756.243774	1649.304688	76.305794
848.718872	1306.199585	1754.100830	1636.875000	73.827751
849.108582	1310.057129	1749.171753	1627.659790	72.327965
849.498230	1316.914917	1734.384644	1629.160034	74.794670
849.887817	1319.272217	1729.241333	1622.730591	74.019814
850.277405	1324.201294	1720.454712	1618.873169	74.364502
850.666870	1320.343872	1716.811279	1605.157471	71.837837
851.056274	1309.414185	1712.310913	1602.371582	72.712776
851.445496	1305.770996	1706.310425	1602.371582	74.050285
851.834839	1301.056274	1693.880493	1603.443237	76.977676
852.224060	1297.627441	1697.952393	1607.729248	77.462524
852.613220	1298.913208	1703.310059	1603.871582	75.410667
853.002380	1290.769531	1699.666870	1607.086304	77.358482
853.391418	1284.340332	1699.452393	1611.372559	78.781670
853.780396	1280.054199	1712.953857	1607.300659	75.594070
854.169312	1271.696289	1720.025757	1611.158081	75.717041
854.558105	1271.910645	1720.668823	1622.730835	78.175774
854.946899	1275.553711	1721.526123	1635.374878	80.682381
855.335693	1287.126221	1725.169189	1646.090210	81.947212
855.724365	1283.911621	1728.169556	1651.876465	82.826851
856.112976	1280.054077	1734.813232	1650.590576	81.479721
856.501526	1282.840088	1734.384644	1640.732544	79.259613
856.890076	1281.768555	1725.812134	1647.804565	82.432449
857.278381	1287.126221	1716.382813	1642.661255	82.825760
857.666809	1281.982910	1711.453613	1640.518066	83.483032
858.055115	1290.126587	1707.810425	1639.660889	83.683945
858.443420	1291.198120	1713.167969	1636.017700	81.716637
858.831543	1293.341309	1717.882813	1624.873779	78.091888
859.219788	1289.912354	1714.025391	1625.730957	79.181389
859.607788	1289.912231	1719.811646	1624.659424	77.866402
859.995850	1290.769409	1724.097778	1619.515991	75.865463
860.383728	1287.983398	1722.169067	1615.444214	75.419533
860.771606	1287.126221	1720.454590	1616.515625	76.013809
861.159424	1287.340698	1736.527710	1615.015625	72.948441
861.547241	1289.055054	1747.885864	1628.088379	73.890709
861.934937	1294.412842	1753.457886	1629.802856	73.062553
862.322632	1283.483154	1743.814087	1637.946533	77.001862
862.710205	1282.625854	1738.884888	1643.518433	79.098175
863.097656	1280.268555	1734.384644	1648.447266	81.075905
863.485107	1282.625854	1735.670288	1640.089478	78.902550
863.872498	1282.411621	1726.669434	1635.160278	79.401787
864.259827	1279.625488	1719.168701	1640.946777	82.203812
864.647156	1285.840454	1718.954590	1630.017090	79.465576
865.034424	1284.983276	1718.097168	1630.874512	79.861496
865.421570	1287.554932	1716.382813	1625.516846	78.810623
865.808655	1281.768677	1711.453491	1624.016724	79.650955
866.195557	1281.982910	1707.810547	1624.659424	80.473053
866.582581	1290.983887	1718.311646	1622.087769	77.482422
866.969482	1291.626831	1710.810669	1614.587036	77.045006
867.356323	1291.626831	1715.525391	1618.230347	77.047562
867.743225	1292.483887	1719.168823	1622.730591	77.398254
868.129883	1293.769897	1729.455200	1624.873779	75.996109
868.516602	1304.270752	1742.742310	1628.517090	73.949226
868.903076	1307.699707	1743.813965	1647.804565	77.985268
869.289673	1302.556396	1743.385254	1649.090332	78.609627
869.676147	1300.841919	1742.313721	1655.948364	80.436951
870.062561	1302.127808	1748.100098	1660.448730	80.346008
870.448914	1302.127808	1748.100098	1659.591431	80.153778
870.835266	1292.055420	1745.099976	1655.733887	80.274330
871.221558	1295.484253	1757.744019	1669.878174	80.992104
871.607544	1289.912354	1758.386841	1672.021362	81.564529
871.993713	1291.198120	1763.958862	1676.950317	81.595650
872.379761	1291.412476	1761.601440	1680.164917	82.680046
872.765747	1289.697998	1759.672363	1669.878418	80.893860
873.151672	1281.982910	1762.887207	1670.735229	80.837769
873.537598	1284.768921	1768.030518	1666.663574	79.024414
873.923401	1282.411621	1769.744995	1669.235229	79.375565
874.309204	1283.911743	1775.531250	1665.806274	77.680916
874.694763	1282.625854	1785.603638	1672.235474	77.460602
875.080383	1284.126099	1804.677002	1683.165161	76.657066
875.465942	1275.339478	1825.464844	1693.023315	75.925209
875.851440	1286.697754	1873.683960	1732.884277	76.013123
876.236938	1280.482788	1934.546875	1795.890625	78.800819
876.622314	1282.197266	2019.841064	1874.755493	80.331215
877.007629	1276.411011	2108.778320	1968.836060	83.187439
877.392761	1283.483154	2218.717773	2065.488525	83.615959
877.777954	1288.840698	2343.230225	2181.428223	84.654434
878.163086	1293.341187	2518.104004	2330.585693	84.689415
878.548218	1293.984131	2740.125977	2530.105469	85.477188
878.933167	1297.412964	3044.656006	2790.273682	85.440933
879.318176	1296.984497	3368.044678	3066.086670	85.420128
879.703003	1297.627319	3657.144287	3325.183594	85.930984
880.087830	1284.768799	3875.737549	3520.845459	86.302727
880.472534	1282.197144	4036.896240	3650.929688	85.988785
880.857239	1276.196533	4137.191406	3724.436768	85.573036
881.241882	1276.625122	4187.982422	3772.656006	85.734261
881.626465	1269.338745	4190.125488	3775.441650	85.802330
882.010986	1267.624390	4144.906738	3734.937500	85.751511
882.395447	1259.480591	4033.896240	3633.570557	85.570808
882.779846	1253.694458	3857.521240	3467.697021	85.028793
883.164063	1250.479736	3592.852295	3242.675049	85.050316
883.548340	1250.265503	3288.322754	2978.863525	84.815971
883.932495	1253.051514	2999.222900	2727.267334	84.425606
884.316650	1257.123413	2758.342041	2509.746094	83.440392
884.700745	1259.480835	2544.463867	2322.870850	82.755180
885.084778	1260.552368	2373.875732	2186.357422	83.156891
885.468750	1263.124146	2239.505615	2055.416260	81.145752
885.852661	1263.981323	2130.851807	1956.406250	79.876396
886.236389	1262.052612	2051.558594	1897.471924	80.483154
886.620117	1266.552856	1989.195313	1851.824585	80.990501
887.003845	1269.124634	1936.261597	1818.392944	82.332169
887.387451	1278.339844	1890.185425	1780.460449	82.066559
887.771057	1283.054565	1858.682373	1761.172607	83.060272
888.154602	1284.983276	1839.609009	1737.599243	81.607460
888.538086	1280.268555	1822.035889	1717.882813	80.775314
888.921326	1282.840210	1810.677734	1708.024902	80.552193
889.304688	1278.768311	1802.748413	1697.952393	80.000000
889.687927	1278.125488	1806.605835	1705.238770	80.819145
890.071167	1275.768066	1817.964111	1713.382324	80.711441
890.454285	1274.267944	1837.037476	1717.239868	78.712845
890.837402	1277.482544	1861.682861	1735.455811	78.393188
891.220459	1282.411621	1893.399902	1757.315186	77.727112
891.603271	1272.124878	1939.904663	1790.961670	77.695793
891.986145	1270.624756	1985.980591	1830.393799	78.250435
892.369019	1273.196411	2041.057495	1886.970825	79.932999
892.751770	1279.411255	2101.491943	1942.904785	80.709053
893.134460	1276.625244	2146.710693	1994.767212	82.536949
893.517151	1278.768433	2180.999756	2018.769531	82.018997
893.899658	1277.268188	2199.215820	2036.128174	82.310532
894.282227	1283.483276	2206.502197	2047.915161	82.818657
894.664612	1284.340332	2197.929932	2044.057739	83.157402
895.046997	1287.769287	2177.570801	2034.199585	83.887283
895.429321	1283.483276	2151.425537	2010.411621	83.753075
895.811523	1282.411621	2105.563477	1979.551270	84.691498
896.193726	1285.626099	2059.701904	1934.975464	83.887054
896.575928	1293.126953	1997.981689	1874.969604	82.547882
896.958008	1289.269409	1925.331909	1815.821045	82.783005
897.339905	1293.341309	1870.683716	1755.386719	80.029701
897.721863	1295.912964	1811.320679	1718.525879	81.995842
898.103760	1294.627075	1774.674194	1678.235962	79.910675
898.485535	1288.626465	1747.885864	1654.662476	79.701363
898.867310	1287.983521	1738.027710	1644.589966	79.238098
899.249084	1280.268433	1735.027344	1640.089478	79.123474
899.630676	1282.625854	1743.171021	1653.162109	80.456009
900.012268	1291.626709	1759.029663	1663.020264	79.458969
900.393616	1292.912598	1766.101929	1678.236206	81.431168
900.775085	1291.198120	1787.961060	1697.309448	81.751534
901.156494	1297.627319	1823.107544	1727.955444	81.892357
901.537842	1293.769897	1879.041382	1788.818481	84.584435
901.919067	1296.127197	1951.905884	1845.824097	83.823540
902.300293	1303.413696	2003.125122	1901.972534	85.543671
902.681458	1299.770508	2047.058105	1929.189331	84.227119
903.062378	1305.342529	2072.346191	1937.332886	82.397308
903.443359	1308.557007	2079.418213	1946.976685	82.819016
903.824341	1306.413940	2074.489258	1943.762207	82.979919
904.205200	1306.413940	2063.988281	1929.618042	82.263092
904.586060	1303.413574	2046.843384	1916.116699	82.415733
904.966797	1297.412964	2019.626587	1885.685059	81.454033
905.347473	1288.412231	1979.765747	1850.538696	81.308105
905.728027	1290.126587	1918.902710	1782.175049	78.254951
906.108521	1287.340576	1846.466797	1726.240723	78.497505
906.489075	1280.268433	1790.961304	1663.449097	75.031525
906.869507	1287.555054	1731.812866	1609.658081	72.503624
907.249878	1279.625610	1688.094238	1586.941406	75.236084
907.630188	1275.339600	1661.948730	1554.152466	72.117508
908.010437	1282.411621	1643.089722	1544.080078	72.549026
908.390625	1281.125854	1632.374512	1529.078613	70.591805
908.770630	1284.340332	1627.230957	1519.863403	68.687523
909.150696	1278.553955	1624.016357	1519.863403	69.851143
909.530640	1284.125854	1628.945435	1519.434814	68.241180
909.910583	1287.983521	1644.161255	1533.364746	68.892914
910.290527	1287.126221	1664.734741	1537.865234	66.401840
910.670288	1293.126831	1696.023560	1580.726563	71.382988
911.049988	1281.554199	1738.456299	1634.088989	77.157623
911.429565	1290.983887	1795.033203	1680.593628	77.295959
911.809204	1287.769287	1855.039063	1730.955566	78.126190
912.188721	1279.411255	1913.116089	1774.245605	78.085938
912.568237	1282.625977	1985.337769	1861.254028	82.342155
912.947632	1272.767700	2085.847900	1957.692139	84.238235
913.327026	1276.196777	2203.287598	2083.704590	87.101265
913.706299	1278.339722	2331.014648	2206.288086	88.151466
914.085510	1274.482300	2427.023682	2301.225830	89.085175
914.464539	1273.196411	2516.604248	2383.734131	89.314034
914.843628	1264.409790	2562.251221	2410.093750	88.276115
915.222717	1275.125122	2577.895752	2415.879883	87.563744
915.601685	1270.624878	2569.966553	2410.736816	87.745354
915.980591	1277.268188	2544.892334	2399.163818	88.503807
916.359436	1281.125732	2508.888916	2373.018555	88.933502
916.738220	1269.338745	2445.454346	2304.440430	88.010201
917.116821	1273.839355	2356.945557	2224.503906	87.772057
917.495483	1269.981689	2246.577881	2108.135498	85.823990
917.874023	1263.552612	2119.922363	1989.195313	84.734741
918.252563	1265.909912	2017.269165	1889.971191	83.057640
918.631042	1265.695557	1914.187622	1793.532837	81.394562
919.009399	1279.197021	1834.680054	1735.670410	82.175934
919.387695	1277.268188	1777.674316	1682.736694	81.027885
919.766052	1272.982056	1726.883545	1639.017944	80.642143
920.144104	1273.624878	1687.665649	1593.584839	77.277405
920.522278	1266.552856	1653.805054	1558.652832	75.428871
920.900269	1265.052856	1621.015991	1530.578857	74.593681
921.278320	1258.194946	1598.942505	1505.933594	72.704453
921.656311	1262.052368	1574.511719	1487.503052	72.153603
922.034180	1265.267090	1552.652344	1471.215820	71.662941
922.411987	1263.766968	1532.507446	1453.428345	70.574173
922.789612	1270.624878	1510.434082	1445.499023	72.922195
923.167297	1263.124146	1496.504028	1430.926147	71.900803
923.544922	1261.838013	1483.002808	1424.496948	73.546486
923.922485	1261.195190	1477.430664	1416.567505	71.853294
924.299988	1256.051880	1465.000854	1410.138306	73.743568
924.677429	1257.551880	1454.499878	1398.565674	71.599503
925.054810	1260.980835	1458.571655	1400.494507	70.607368
925.431946	1264.409790	1452.785400	1387.850464	65.529007
925.809204	1261.195190	1449.785034	1378.849487	62.386337
926.186401	1262.909546	1452.571045	1368.991455	55.932232
926.563477	1258.409180	1441.641479	1366.634155	59.064354
926.940491	1256.909058	1446.784912	1362.776611	55.756195
927.317505	1253.480103	1439.712769	1349.489380	51.553402
927.694397	1260.980957	1439.069824	1348.417847	49.097336
928.071289	1272.124878	1430.926025	1349.918091	48.987816
928.447937	1270.838989	1425.996948	1347.989380	49.723774
928.824707	1271.053223	1428.783081	1349.060913	49.456516
929.201355	1275.125122	1425.997192	1343.274658	45.170414
929.577881	1278.339722	1425.782837	1346.703613	46.366283
929.954407	1278.553955	1420.425293	1347.775024	48.791439
930.330933	1273.839111	1412.067261	1348.632324	54.108524
930.707336	1276.625122	1413.781616	1340.274292	46.406239
931.083496	1273.196289	1401.994629	1335.773804	48.585651
931.459778	1265.909912	1403.066284	1333.416504	49.218708
931.835938	1261.195190	1406.495239	1332.773560	49.262455
932.212158	1253.908813	1411.638550	1329.987793	48.233757
932.588196	1257.766479	1421.925293	1340.274292	50.260971
932.964172	1258.837891	1421.925293	1334.702393	46.517696
933.340149	1258.409302	1430.283325	1335.988281	45.137115
933.716003	1258.409302	1428.783081	1337.059814	46.163509
934.091736	1258.623535	1434.997925	1341.345947	46.901600
934.467468	1257.551880	1440.570068	1345.631958	48.126408
934.843140	1253.694458	1448.070679	1350.346802	49.724365
935.218750	1258.194946	1454.285522	1353.561401	48.633881
935.594299	1264.838379	1452.356689	1356.775879	49.028545
935.969788	1256.480469	1442.927246	1355.275879	52.988533
936.345276	1257.766357	1444.213135	1355.704346	52.528656
936.720459	1250.265503	1436.283691	1340.488647	48.502323
937.095764	1252.837158	1431.140503	1343.274536	50.721077
937.471008	1246.193604	1424.711304	1341.560059	53.421288
937.846130	1244.693604	1413.353027	1328.273315	49.555317
938.221252	1242.550659	1408.638184	1329.130371	52.128967
938.596252	1246.193848	1403.066284	1327.415894	51.775856
938.971191	1250.908569	1400.494629	1325.487183	49.856659
939.346130	1247.265259	1395.136841	1309.842896	42.318905
939.720886	1241.907715	1388.707764	1303.627930	42.043728
940.095581	1249.622559	1382.492798	1299.341797	37.419395
940.470337	1253.908691	1371.348877	1289.055054	29.927032
940.844971	1262.266846	1365.562622	1292.269653	29.045532
941.219543	1257.552002	1363.633789	1287.126343	27.878811
941.594055	1260.552246	1357.204590	1276.625244	16.629704
941.968506	1261.623779	1359.776245	1283.911621	22.707369
942.342712	1270.624634	1356.776001	1272.982056	2.736372
942.717041	1268.052856	1352.061279	1265.695679	-2.805883
943.091309	1262.909668	1340.060059	1256.909058	-7.777810
943.465515	1268.052856	1340.274414	1261.838135	-8.605079
943.839600	1278.553833	1344.346191	1264.624146	-21.172197
944.213623	1282.197144	1349.275391	1265.052734	-25.558821
944.587646	1279.196899	1347.346558	1267.838745	-16.666487
944.961426	1276.625244	1343.060425	1265.695679	-16.451473
945.335266	1275.553711	1346.060669	1264.195435	-16.109440
945.709106	1281.339966	1347.560791	1269.338867	-18.122847
946.082825	1277.268311	1343.060425	1262.695313	-22.150068
946.456421	1264.838379	1337.916992	1267.410034	3.519026
946.830017	1270.196045	1337.702637	1272.124878	2.857251
947.203613	1271.696167	1341.560181	1275.553711	5.521503
947.577026	1262.695313	1340.703003	1283.911621	27.197714
947.950317	1263.338257	1347.132080	1283.054443	23.529404
948.323669	1262.266724	1350.346802	1287.554810	28.710335
948.696899	1263.338257	1356.775879	1293.341187	32.110115
949.070068	1273.839355	1360.419189	1298.270264	28.217781
949.443237	1278.768433	1364.491089	1303.413696	28.750000
949.816284	1280.697144	1364.276733	1312.843018	38.461391
950.189270	1286.269043	1369.420044	1314.128906	33.505146
950.562073	1294.412842	1370.491577	1308.342651	18.309729
950.934998	1291.198120	1366.419800	1306.628296	20.512938
951.307739	1286.697754	1367.919922	1313.700317	33.245312
951.680481	1290.769531	1364.062378	1310.700073	27.193026
952.053162	1283.697388	1357.847534	1309.842773	35.260059
952.425781	1282.411499	1349.489502	1304.699341	33.226753
952.798279	1276.625366	1338.560059	1295.484253	30.449633
953.170776	1266.124268	1340.060059	1286.483398	27.536232
953.543030	1271.481934	1331.059204	1280.482788	15.107866
953.915405	1265.052734	1326.987427	1276.625366	18.685217
954.287659	1269.124512	1329.130493	1284.983276	26.428640
954.659851	1270.410278	1332.988037	1285.840332	24.657408
955.031982	1269.124512	1330.844849	1284.340332	24.652847
955.404114	1273.839233	1324.630005	1279.625488	11.392335
955.776123	1274.910767	1320.558228	1276.625244	3.755910
956.147888	1274.696533	1319.915283	1277.268188	5.687144
956.519775	1282.411621	1321.844116	1272.339111	-25.543678
956.891602	1279.411255	1327.416016	1276.625244	-5.803614
957.263306	1278.768433	1329.559082	1282.411499	7.172711
957.635010	1268.052979	1331.273560	1278.125366	15.932134
958.006592	1272.124878	1327.844604	1274.267822	3.845935
958.378174	1260.552246	1322.701294	1259.909302	-1.034520
958.749512	1259.266479	1319.915283	1257.766235	-2.473658
959.120911	1262.695313	1317.772217	1248.122559	-26.458920
959.492310	1261.838257	1322.058472	1246.622314	-25.267168
959.863586	1256.051880	1323.772827	1241.050415	-22.151882
960.234741	1257.980591	1320.558228	1247.479614	-16.780718
960.605896	1243.836304	1319.915283	1246.408081	3.380405
960.976990	1248.765381	1319.915161	1249.408325	0.903649
961.347961	1247.693848	1317.986450	1249.836792	3.048606
961.718811	1248.979736	1312.200317	1256.480347	11.864191
962.089661	1249.193970	1319.272339	1253.480103	6.116199
962.460510	1256.909058	1326.558716	1262.480957	7.999895
962.831299	1256.909058	1335.130981	1269.553223	16.164476
963.201965	1258.194824	1343.060425	1276.839478	21.969624
963.572510	1265.695557	1340.488647	1281.768677	21.490114
963.943054	1267.624390	1345.203247	1288.840698	27.348055
964.313477	1262.909424	1346.274902	1285.411743	26.992371
964.683838	1268.267212	1349.060913	1293.769653	31.564888
965.054199	1267.624390	1354.418579	1284.768799	19.752945
965.424500	1274.053589	1349.489502	1285.625977	15.340688
965.794678	1279.411255	1353.989868	1289.483643	13.505733
966.164795	1279.839966	1350.346802	1289.269409	13.373800
966.534912	1267.838745	1345.203247	1292.912598	32.410023
966.904907	1265.267090	1340.488647	1291.412476	34.757835
967.274780	1263.766846	1341.131592	1287.340698	30.471052
967.644592	1255.408936	1344.131836	1275.768066	22.946873
968.014404	1257.337769	1344.989136	1270.838989	15.403320
968.384155	1270.196045	1341.131592	1268.481689	-2.416779
968.753845	1279.196899	1347.346558	1273.410645	-8.490512
969.123474	1281.125732	1343.488892	1282.197144	1.718019
969.492981	1280.268555	1351.418335	1272.553467	-10.843446
969.862305	1280.482788	1351.846924	1270.838989	-13.513509
970.231750	1272.553467	1351.846924	1271.053223	-1.892015
970.601135	1280.054199	1352.704224	1274.053589	-8.259612
970.970337	1285.411865	1347.560791	1274.482300	-17.586088
971.339539	1286.697632	1344.989136	1278.339722	-14.338127
971.708740	1291.198120	1342.417480	1282.840210	-16.317873
972.077759	1288.626465	1343.060425	1281.768677	-12.598363
972.446777	1285.197510	1351.204102	1286.269043	1.623373
972.815613	1273.196167	1348.632324	1276.196777	3.977682
973.184509	1268.052979	1350.132568	1269.338867	1.566636
973.553284	1261.195190	1346.060669	1277.696777	19.444405
973.921997	1260.338013	1357.204590	1276.625244	16.814089
974.290710	1262.909790	1366.634155	1287.340576	23.553566
974.659302	1266.981445	1377.135254	1292.269653	22.957180
975.027771	1261.623901	1388.921997	1292.698364	24.410784
975.396118	1257.551880	1403.709106	1303.199341	31.231750
975.764526	1248.550903	1420.210815	1316.486328	39.575592
976.132874	1243.836304	1433.497925	1335.988159	48.587509
976.501160	1239.978760	1454.071289	1352.704102	52.652626
976.869324	1246.193726	1471.858765	1369.205811	54.510918
977.237488	1260.980835	1487.074463	1384.850098	54.786713
977.605530	1263.552612	1496.289795	1393.636597	55.893082
977.973450	1261.195190	1496.503906	1407.780884	62.295055
978.341309	1264.838379	1491.360596	1402.851807	60.927105
978.709167	1263.766846	1484.502808	1391.493652	57.864067
979.077026	1265.910034	1479.787964	1393.422363	59.619209
979.444702	1270.410400	1469.072754	1385.921753	58.144562
979.812378	1280.911499	1455.142700	1379.492554	56.580597
980.179932	1287.769287	1448.070557	1367.705688	49.866356
980.547485	1292.269653	1427.497192	1347.132202	40.570545
980.914795	1292.055420	1407.352417	1326.987427	30.297413
981.282166	1288.626465	1389.350586	1306.628296	17.872414
981.649475	1280.482788	1373.706177	1295.270020	15.862147
982.016785	1277.696777	1363.848145	1275.553833	-2.487418
982.383911	1277.696777	1354.632935	1266.552856	-14.484634
982.751038	1281.554443	1344.346191	1267.195801	-22.867085
983.118103	1280.697144	1328.273315	1257.980591	-47.747753
983.484924	1278.554077	1319.701050	1255.408936	-56.249928
983.851868	1275.553833	1315.414917	1248.336792	-68.279732
984.218689	1279.625732	1302.556519	1245.979370	-146.730087
984.585449	1271.482056	1298.270264	1243.836304	-103.201202
984.952209	1271.267700	1291.198120	1250.051270	-106.452499
985.318787	1263.981201	1284.769043	1251.337036	-60.824810
985.685425	1275.553711	1288.412231	1252.408569	-179.998474
986.051880	1277.268066	1286.697754	1261.838135	-163.631424
986.418213	1276.196533	1290.555176	1272.982178	-22.386208
986.784607	1272.124878	1298.270264	1269.553223	-9.835981
987.150879	1267.410034	1312.200073	1274.053589	14.832661
987.517090	1270.410522	1318.629395	1271.481934	2.221975
987.883301	1276.625366	1326.344482	1283.483154	13.793061
988.249390	1272.339233	1342.846069	1290.340942	25.531864
988.615417	1283.697388	1358.061890	1300.627686	22.766640
988.981262	1280.054199	1375.849243	1312.628784	34.004456
989.347168	1285.197632	1398.137207	1329.344727	39.089127
989.712952	1288.197876	1422.568237	1340.488647	38.915405
990.078674	1288.626465	1442.498535	1347.346558	38.161633
990.444397	1287.769165	1456.857300	1350.989624	37.389057
990.809998	1277.482422	1466.929688	1356.561646	41.742077
991.175537	1277.696777	1468.215454	1360.847778	43.644539
991.540894	1270.839111	1471.215820	1366.205566	47.593582
991.906311	1264.409790	1467.572510	1358.919067	46.519005
992.271729	1264.409790	1456.643066	1353.347046	46.265278
992.636963	1257.337769	1449.570801	1347.132080	46.711178
993.002136	1260.766602	1427.068726	1327.201660	39.948414
993.367310	1256.694824	1411.424316	1313.057495	36.426586
993.732361	1251.551270	1384.635986	1289.269409	28.341452
994.097351	1251.765625	1364.491089	1280.697144	25.665468
994.462219	1251.337158	1352.704224	1268.695923	17.124659
994.827026	1266.552856	1334.702393	1265.695679	-1.257789
995.191833	1270.410278	1327.201660	1257.123169	-23.396349
995.556580	1280.054199	1321.629761	1250.479736	-71.134247
995.921204	1282.625854	1312.414551	1249.193848	-112.230515
996.285828	1279.839722	1307.699707	1247.908203	-114.614265
996.650391	1284.554565	1297.627441	1247.693848	-281.963348
997.014648	1291.841064	1309.414185	1247.908325	-249.999649
997.379028	1308.985596	1319.915283	1257.766479	-468.623779
997.743408	1310.700073	1330.844849	1271.481934	-194.681442
998.107605	1315.200562	1328.916138	1265.052856	-365.625946
998.471802	1322.058350	1325.701538	1265.910034	-1541.186157
998.835938	1315.843506	1325.915894	1264.838501	-506.384460
999.199951	1321.844116	1326.987427	1265.695801	-1091.676514
999.563904	1314.129028	1325.487305	1259.695190	-479.243835
999.927673	1314.343262	1332.130859	1259.695190	-307.225708
1000.291565	1319.915161	1330.416382	1254.123169	-626.517578
1000.655396	1312.843262	1330.202026	1248.765503	-369.137787
1001.019043	1301.913330	1321.415405	1251.337158	-259.337372
1001.382629	1281.125732	1302.556396	1234.406982	-217.999542
1001.746216	1270.624634	1291.626831	1226.906128	-208.161575
1002.109741	1271.696167	1291.412354	1234.621216	-188.043213
1002.473022	1265.695557	1291.841064	1232.263794	-127.868095
1002.836365	1265.052612	1299.556152	1225.834473	-113.664101
1003.199646	1266.124146	1300.841919	1222.834229	-124.690933
1003.562866	1273.624878	1299.984619	1228.834839	-169.918350
1003.925964	1268.910156	1297.841675	1222.405640	-160.739975
1004.289124	1271.696167	1300.413208	1222.191406	-172.388092
1004.652100	1278.553955	1301.270630	1216.190796	-274.525909
1005.015076	1278.339722	1303.413574	1212.547607	-262.393311
1005.377747	1277.911011	1306.199585	1217.690918	-212.877792
1005.740662	1286.697754	1308.771240	1220.905518	-298.060028
1006.103333	1276.196655	1308.557007	1217.690918	-180.794510
1006.466003	1275.553833	1303.413696	1222.619995	-190.000351
1006.828552	1269.124634	1303.413696	1226.477417	-124.375572
1007.191101	1261.623779	1297.198730	1234.192505	-77.108398
1007.553528	1257.337646	1301.699219	1232.906738	-55.072231
1007.915771	1257.766235	1303.199341	1229.906372	-61.320621
1008.278137	1251.979980	1298.055908	1229.692139	-48.371986
1008.640442	1246.193726	1302.556396	1232.478149	-24.334503
1009.002563	1250.908447	1304.056519	1227.977661	-43.145096
1009.364624	1250.694092	1298.484619	1224.334473	-55.156578
1009.726685	1244.479370	1298.913208	1217.476563	-49.606659
1010.088684	1255.194580	1301.056274	1215.762085	-85.981331
1010.450439	1247.050903	1300.842041	1212.976196	-63.346321
1010.812256	1258.409058	1294.412842	1215.547974	-119.046051
1011.174011	1262.266724	1298.056030	1204.618286	-161.077271
1011.535706	1264.195435	1292.055420	1207.404297	-203.844818
1011.897400	1266.338623	1297.412964	1210.833130	-178.621628
1012.258911	1263.766846	1304.485107	1212.119019	-126.841927
1012.620361	1264.195435	1300.841919	1223.691528	-110.526031
1012.981812	1253.480103	1298.698853	1230.763672	-50.236752
1013.343079	1254.551636	1305.770874	1241.264648	-25.941401
1013.704285	1256.480347	1303.628052	1253.265747	-6.818147
1014.065430	1249.194092	1296.555786	1245.979370	-6.787599
1014.426575	1253.694458	1296.555786	1251.551392	-5.000000
1014.787720	1251.979980	1298.913208	1253.908813	4.109739
1015.148743	1248.551025	1301.270630	1256.480469	15.040787
1015.509644	1247.050903	1301.699219	1252.194336	9.411878
1015.870361	1252.837158	1297.198730	1260.552246	17.391376
1016.231140	1258.623535	1292.912598	1264.409912	16.875284
1016.591919	1259.909302	1289.269531	1258.194824	-5.839456
1016.952515	1267.195801	1286.483276	1253.480225	-71.111305
1017.313049	1269.553223	1282.197266	1242.764893	-211.865219
1017.673584	1273.839355	1280.911377	1242.336182	-445.462067
1018.034058	1278.768433	1289.269409	1249.408325	-279.594055
1018.394348	1282.197388	1298.484497	1236.549927	-280.267426
1018.754639	1284.769043	1293.126953	1228.620483	-671.801453
1019.114868	1285.840576	1283.054443	1225.191650	2176.813965
1019.475037	1284.554688	1285.411865	1220.691284	-7450.427246
1019.835022	1277.053955	1280.268555	1212.761841	-2000.003784
1020.195129	1274.053589	1285.197510	1211.261841	-563.461914
1020.555054	1275.339478	1286.269043	1210.190186	-596.083069
1020.914917	1281.125732	1287.126343	1212.547729	-1142.850464
1021.274536	1285.626343	1290.983765	1214.476440	-1328.062378
1021.634338	1289.269531	1293.341187	1206.975586	-2021.142212
1021.993958	1286.697754	1284.125977	1199.903442	3374.876709
1022.353577	1287.126465	1270.196045	1197.760498	527.842590
1022.713135	1285.411865	1271.267578	1199.474976	607.573120
1023.072632	1282.625854	1273.410645	1202.903809	865.113708
1023.431946	1274.053467	1268.052856	1204.832520	1153.565063
1023.791260	1276.839600	1273.624878	1202.046509	2326.580566
1024.150391	1269.553101	1265.266968	1200.760620	1605.001099
1024.509644	1265.909790	1265.266846	1203.760864	9666.299805
1024.868652	1257.337524	1264.838379	1204.618164	-702.844727
1025.227661	1247.693848	1267.838745	1213.833374	-168.084610
1025.586670	1248.765503	1267.195801	1213.833496	-189.535767
1025.945557	1253.908813	1277.482544	1221.119873	-139.091019
1026.304443	1255.408936	1282.840210	1231.835205	-85.937424
1026.663086	1256.909058	1287.769287	1236.549927	-65.972069
1027.021729	1259.480835	1293.126953	1244.265015	-45.223106
1027.380371	1272.767700	1296.984497	1249.622681	-95.574242
1027.738892	1276.625244	1287.983521	1264.838379	-103.773361
1028.097290	1276.839600	1294.841309	1263.123901	-76.191093
1028.455688	1277.482422	1296.984375	1260.337891	-87.911865
1028.814087	1285.197388	1304.913696	1267.624390	-89.129250
1029.172241	1289.697998	1298.056030	1261.623657	-335.896545
1029.530518	1294.841431	1296.555908	1265.909912	-1687.483032
1029.888550	1290.769653	1290.555176	1262.480957	13189.584961
1030.246582	1292.912720	1290.555176	1261.838135	1318.091431
1030.604614	1287.340698	1291.198120	1257.337769	-777.797485
1030.962524	1286.483521	1287.340576	1243.193481	-5051.018555
1031.320313	1277.053955	1281.125854	1244.907837	-789.462463
1031.678101	1272.767700	1277.053955	1240.621948	-749.972961
1032.035645	1278.768433	1276.411011	1244.265015	1463.608154
1032.393311	1281.125610	1267.838745	1239.335938	314.518677
1032.750977	1277.482422	1265.695679	1232.049561	385.457306
1033.108398	1278.339844	1273.196411	1232.906738	883.322632
1033.465820	1265.481323	1267.838867	1227.977661	-1590.793823
1033.823120	1265.910034	1261.409668	1226.691895	871.443298
1034.180298	1262.052612	1261.195313	1222.405640	4624.633301
1034.537476	1262.052612	1261.838257	1225.191650	17196.183594
1034.894653	1260.338013	1267.410034	1240.621826	-278.791382
1035.251709	1262.052368	1276.411011	1232.692505	-204.475204
1035.608643	1257.337524	1277.696899	1220.477051	-181.049149
1035.965576	1277.696777	1272.982056	1221.119873	1200.005127
1036.322388	1251.765747	1336.631226	1256.480469	5.555523
1036.679077	1237.621460	1313.057373	1303.627930	87.500061
1037.035889	1247.050903	1313.057373	1169.257568	-117.857140
1037.392456	1232.906738	1206.975586	1176.329712	218.181686
>>>>>End Processed Spectral Data<<<<<
