# Supplementary material for: Avian learning favors colorful, not bright, signals
Source: PLoS One. 2018 Mar 22;13(3):e0194279. doi: 10.1371/journal.pone.0194279 (PMC5864004; doi:10.1371/journal.pone.0194279)
Supplement: S1 Text — (ZIP) [file pone.0194279.s001.zip › OrangeTanOuter3.txt]

Jaz Data File
++++++++++++++++++++++++++++++++++++
Date: Wed May 31 03:37:24 2017
User: jaz
Dark Spectrum Present: Yes
Reference Spectrum Present: Yes
Processed Spectrum Present: Yes
Spectrometers: JAZA3305
Integration Time (usec): 450000 (JAZA3305)
Spectra Averaged: 1 (JAZA3305)
Boxcar Smoothing: 5 (JAZA3305)
Correct for Electrical Dark: No (JAZA3305)
Strobe/Lamp Enabled: Yes (JAZA3305)
Correct for Detector Non-linearity: No (JAZA3305)
Correct for Stray Light: No (JAZA3305)
Number of Pixels in Processed Spectrum: 2048
>>>>>Begin Processed Spectral Data<<<<<
W	D	R	S	P
189.090729	0.000000	0.000000	0.000000	0.000000
189.548096	0.000000	0.000000	0.000000	0.000000
190.005432	1251.765747	1270.624634	1117.395386	-712.504211
190.462753	1308.342651	1261.195190	1152.755981	330.000092
190.920044	0.000000	0.000000	0.000000	0.000000
191.377304	1046.674072	1056.317871	992.454529	-562.221863
191.834534	1166.042969	1178.901367	1103.251099	-488.333527
192.291718	1287.769165	1296.984375	1216.619385	-772.090698
192.748886	1294.198364	1302.127686	1228.406250	-829.731995
193.206039	1292.055420	1305.556519	1230.977783	-452.390137
193.663162	1289.912231	1307.485474	1241.907715	-273.168243
194.120255	1295.698608	1314.129028	1253.480225	-229.069031
194.577316	1300.841919	1314.557495	1262.695313	-278.126160
195.034348	1306.413940	1309.199951	1269.553223	-1323.064453
195.491364	1306.413940	1310.914307	1267.624390	-861.919861
195.948349	1316.700684	1299.770386	1268.481567	284.809601
196.405304	1320.343750	1294.626953	1263.981201	219.166290
196.862228	1317.557861	1290.340820	1263.338257	199.211975
197.319122	1311.557373	1291.626831	1261.838013	249.463165
197.775986	1307.699951	1284.769043	1252.622925	240.186844
198.232819	1305.771118	1288.197876	1251.979980	306.096832
198.689636	1320.129639	1296.555786	1245.122192	318.180695
199.146423	1320.772583	1314.343262	1260.552246	936.651550
199.603180	1320.558350	1314.343262	1252.837402	1089.621704
200.059921	1321.843994	1316.057617	1244.479370	1337.013184
200.516617	1332.559448	1320.772461	1244.693604	745.447876
200.973297	1322.487061	1342.203125	1240.193115	-417.395386
201.429932	1321.843994	1349.703857	1239.335938	-296.153839
201.886551	1322.701294	1354.204224	1241.907471	-256.464478
202.343140	1320.558105	1356.775879	1244.907837	-208.876083
202.799713	1318.415161	1367.705566	1249.408325	-140.000549
203.256241	1324.415649	1371.348877	1259.480591	-138.356262
203.712753	1316.057739	1377.778076	1267.624268	-78.472466
204.169220	1312.414551	1361.490845	1251.337036	-124.454208
204.625671	1311.985840	1372.420410	1248.765381	-104.609756
205.082092	1307.271118	1378.421021	1252.408569	-77.108398
205.538483	1296.127319	1379.706909	1253.480225	-51.025730
205.994843	1301.699219	1377.992554	1247.693848	-70.786484
206.451187	1299.984863	1378.421021	1252.837158	-60.109657
206.907486	1298.484619	1382.921387	1249.193970	-58.375813
207.363770	1299.341797	1385.921753	1243.621948	-64.356522
207.820023	1299.984741	1390.207886	1243.193359	-62.945469
208.276260	1287.340698	1395.994019	1235.692505	-47.534851
208.732452	1287.554810	1389.779297	1228.834839	-57.442177
209.188599	1282.839966	1404.566284	1223.477295	-48.767326
209.644760	1279.411255	1411.638550	1225.406006	-40.842739
210.100845	1270.624756	1415.495972	1216.833740	-37.130230
210.556931	1272.339355	1428.997314	1215.119263	-36.525494
211.012985	1271.053467	1440.569946	1221.334229	-29.330032
211.469009	1267.838745	1460.286133	1219.405396	-25.167061
211.925003	1269.767456	1471.430176	1221.762817	-23.804419
212.380966	1266.767212	1486.860229	1229.906372	-16.747847
212.836914	1269.553223	1498.004272	1238.692993	-13.508465
213.292816	1282.625854	1509.362427	1242.764771	-17.580351
213.748703	1288.412109	1529.935913	1247.693848	-16.858902
214.204559	1290.555176	1545.365967	1249.836914	-15.979803
214.660385	1290.769531	1560.581909	1256.480469	-12.708484
215.116165	1293.984009	1574.726074	1263.338379	-10.915938
215.571960	1291.198120	1595.728149	1263.338257	-9.148479
216.027664	1286.269165	1618.658936	1265.052734	-6.382998
216.483383	1280.911499	1635.589111	1266.981445	-3.927526
216.939056	1273.625122	1659.162964	1269.124390	-1.167391
217.394730	1279.625610	1682.522217	1268.910156	-2.659604
217.850342	1276.839600	1714.025269	1269.124390	-1.764745
218.305939	1267.838623	1759.458496	1272.124878	0.871864
218.761505	1264.195435	1791.818848	1274.696411	1.990241
219.217041	1259.909302	1841.752075	1276.839600	2.909772
219.672546	1267.838745	1889.756958	1276.839478	1.447253
220.128036	1273.625000	1951.048462	1285.197388	1.708295
220.583496	1269.124634	2015.340576	1289.697998	2.757025
221.038895	1263.552612	2081.132813	1293.555542	3.669723
221.494308	1272.767822	2187.857666	1296.555786	2.599522
221.949646	1277.911255	2297.796875	1306.199707	2.773689
222.404984	1271.267700	2439.453613	1316.272095	3.852503
222.860291	1275.339478	2606.184326	1329.559082	4.074074
223.315567	1275.982422	2790.488281	1343.703247	4.471480
223.770813	1271.053345	3010.795410	1359.561890	5.087452
224.226044	1268.481567	3271.392334	1383.349976	5.735074
224.681229	1258.194946	3582.780273	1409.709717	6.517927
225.136383	1254.551636	3941.743652	1442.713013	7.002156
225.591522	1256.480469	4321.280762	1481.502441	7.342142
226.046616	1261.623779	4667.601074	1509.362427	7.273643
226.501694	1256.266113	4915.125488	1534.436279	7.602647
226.956726	1256.694824	5106.287109	1559.510132	7.866166
227.411743	1254.122925	5230.370605	1568.725342	7.912043
227.866714	1253.051514	5306.020508	1572.154175	7.873306
228.321671	1264.624146	5333.023438	1580.083496	7.753893
228.776611	1262.052490	5300.448730	1574.725830	7.742513
229.231506	1264.838379	5194.366699	1568.725342	7.733421
229.686371	1271.482056	5045.423828	1558.652832	7.609306
230.141220	1271.696289	4857.048340	1537.436401	7.411828
230.596024	1279.196899	4634.812012	1511.505493	6.922981
231.050797	1287.340576	4440.435547	1491.789185	6.484061
231.505554	1292.483887	4303.708008	1476.573486	6.113447
231.960281	1291.840942	4211.770508	1464.143677	5.900921
232.414963	1304.913818	4162.051270	1452.999634	5.183013
232.869614	1297.412964	4128.405273	1458.143066	5.677518
233.324265	1286.697754	4111.046387	1462.429199	6.222017
233.778839	1289.697998	4133.548828	1463.500732	6.111528
234.233414	1289.483643	4180.267578	1465.858032	6.101265
234.687973	1283.697388	4231.486328	1469.715698	6.310435
235.142487	1283.054565	4294.706543	1480.431030	6.553761
235.596954	1279.839966	4371.857910	1490.289063	6.806205
236.051422	1270.410400	4479.868164	1504.647583	7.298341
236.505859	1269.124512	4605.023438	1525.435425	7.683414
236.960251	1265.481323	4818.258301	1549.009277	7.980461
237.414612	1254.551758	5052.495605	1583.083984	8.650266
237.868942	1258.409180	5339.238770	1605.586304	8.507513
238.323257	1256.051880	5690.916016	1629.160034	8.413068
238.777512	1260.980957	6078.167480	1668.163940	8.452714
239.231781	1266.124268	6464.349609	1700.952759	8.364941
239.685974	1261.838257	6808.525391	1732.455811	8.484660
240.140167	1262.695435	7112.412109	1749.814575	8.327226
240.594330	1257.123413	7349.650391	1770.602417	8.428014
241.048462	1263.766846	7572.742676	1785.603882	8.271343
241.502563	1264.838379	7810.193848	1805.748779	8.264034
241.956619	1266.552856	8045.074707	1813.249268	8.065127
242.410660	1269.981812	8309.530273	1826.321899	7.903065
242.864670	1269.553223	8648.348633	1856.110596	7.949229
243.318649	1279.411255	8984.166992	1873.469482	7.710280
243.772583	1270.196045	9299.841797	1903.472534	7.886730
244.226517	1265.266968	9541.793945	1922.760132	7.944070
244.680389	1272.553467	9697.380859	1936.475830	7.880546
245.134247	1275.125122	9742.813477	1945.476685	7.916583
245.588074	1272.767700	9791.675781	1951.691528	7.969611
246.041870	1265.481323	9761.671875	1946.976929	8.021191
246.495636	1263.552612	9649.803711	1937.761719	8.039457
246.949387	1265.267090	9441.069336	1925.546143	8.076015
247.403091	1265.695679	9187.757813	1911.401855	8.150734
247.856766	1265.267090	8834.366211	1877.327026	8.086298
248.310410	1262.266724	8440.470703	1852.253174	8.219137
248.764023	1272.124878	8032.645508	1811.106323	7.972485
249.217606	1273.410645	7648.822266	1774.674194	7.862450
249.671158	1274.482300	7342.578125	1748.100098	7.805048
250.124695	1276.411011	7110.054688	1731.598389	7.802797
250.578171	1279.411255	6918.250000	1715.311035	7.730311
251.031662	1282.411621	6817.097168	1717.239868	7.856422
251.485077	1282.411621	6783.665527	1704.381348	7.670428
251.938477	1287.554810	6803.382324	1700.309814	7.483102
252.391861	1289.483643	6858.887695	1705.024292	7.461133
252.845200	1299.127441	6933.251465	1712.310913	7.333589
253.298508	1301.056396	7050.477051	1729.241089	7.447440
253.751801	1292.484009	7218.065918	1747.242920	7.674502
254.205048	1297.413208	7484.448730	1767.601929	7.599580
254.658279	1289.483765	7849.413574	1790.104248	7.631492
255.111465	1286.483521	8350.890625	1831.036987	7.708410
255.564621	1293.555542	8982.453125	1885.685059	7.701098
256.017761	1293.769897	9682.592773	1943.119141	7.740648
256.470825	1294.841309	10383.589844	2004.839478	7.811837
256.923950	1286.054810	10974.434570	2061.416260	8.003004
257.376953	1289.269409	11368.972656	2089.704834	7.941061
257.829987	1282.840210	11574.493164	2102.991943	7.969096
258.282928	1274.267944	11629.569336	2099.991699	7.973923
258.735870	1282.411499	11591.209961	2089.276367	7.826953
259.188812	1282.625854	11469.697266	2090.990723	7.935204
259.641693	1282.411621	11301.038086	2075.775146	7.918885
260.094543	1280.268433	11010.866211	2047.272339	7.882392
260.547333	1273.196411	10608.612305	2009.125732	7.883198
261.000183	1269.767456	10086.990234	1969.479004	7.935736
261.452911	1272.124756	9579.082031	1933.689575	7.963985
261.905640	1272.339111	9195.473633	1896.186279	7.873742
262.358337	1265.267090	8989.524414	1879.684692	7.954391
262.811035	1262.052368	8947.949219	1874.541016	7.968994
263.263641	1266.338623	9022.743164	1877.112793	7.874450
263.716217	1263.123901	9159.255859	1890.828491	7.949520
264.168823	1258.194946	9306.913086	1897.043335	7.937269
264.621368	1261.838257	9457.141602	1921.259888	8.046335
265.073883	1259.695190	9647.446289	1946.762451	8.191317
265.526367	1260.980835	9827.678711	1958.335083	8.140292
265.978821	1266.124146	10056.344727	1978.908569	8.108834
266.431244	1259.052124	10297.439453	1996.910156	8.163603
266.883636	1262.909668	10541.320313	2015.555054	8.111793
267.335999	1262.695313	10825.491211	2043.629272	8.166377
267.788330	1261.623779	11114.375977	2079.632568	8.302339
268.240601	1266.767090	11376.259766	2113.493164	8.375555
268.692871	1263.766846	11552.205078	2144.781738	8.563154
269.145081	1257.337646	11708.220703	2164.712402	8.682279
269.597351	1257.980591	11803.586914	2167.498291	8.624613
270.049500	1253.908691	11882.666016	2179.499512	8.708364
270.501587	1256.051880	11923.170898	2194.072510	8.793571
270.953735	1250.908447	11929.170898	2187.428955	8.770346
271.405823	1253.051636	11908.811523	2186.786133	8.762721
271.857849	1257.980591	11825.874023	2194.715332	8.863968
272.309875	1268.053101	11698.577148	2187.000488	8.810174
272.761871	1274.910767	11565.278320	2181.214355	8.807301
273.213806	1265.695679	11439.908203	2168.784424	8.876252
273.665741	1267.838745	11372.402344	2159.354736	8.822905
274.117615	1274.268066	11292.250977	2161.712158	8.858511
274.569489	1275.982422	11252.603516	2167.284180	8.933904
275.021271	1285.626343	11245.532227	2164.283936	8.821946
275.473083	1281.554565	11295.250977	2162.569336	8.798098
275.924835	1284.769043	11362.542969	2175.856445	8.842106
276.376587	1286.269165	11464.553711	2195.144043	8.929549
276.828308	1278.768433	11625.927734	2202.430420	8.926721
277.279938	1269.338989	11748.939453	2222.360840	9.094067
277.731598	1262.695313	11939.671875	2239.719971	9.150762
278.183197	1260.766479	12147.121094	2275.080322	9.317296
278.634796	1262.695190	12351.784180	2306.369385	9.411722
279.086304	1261.409424	12583.449219	2328.656982	9.426283
279.537842	1253.694458	12800.969727	2365.517578	9.628446
279.989288	1251.337036	12962.342773	2386.091309	9.689640
280.440765	1253.908691	13134.431641	2419.094238	9.807527
280.892151	1253.265869	13310.805664	2449.954590	9.924816
281.343567	1249.193970	13479.037109	2467.099365	9.958471
281.794891	1252.622925	13612.764648	2492.173096	10.028608
282.246216	1251.551270	13735.991211	2504.817383	10.038626
282.697510	1248.979614	13818.712891	2516.818604	10.086443
283.148773	1254.122925	13827.928711	2519.604492	10.064427
283.599976	1253.694458	13782.281250	2516.604248	10.080225
284.051178	1251.122681	13739.420898	2518.104004	10.145349
284.502350	1254.123047	13662.697266	2518.532959	10.189808
284.953461	1256.480347	13636.125000	2527.533691	10.267284
285.404602	1261.623779	13611.265625	2526.890869	10.245375
285.855621	1262.481201	13601.191406	2537.177490	10.330872
286.306671	1265.910156	13554.687500	2539.106201	10.360641
286.757660	1263.552612	13543.756836	2556.893799	10.531919
287.208618	1263.981201	13573.975586	2577.467041	10.670077
287.659546	1265.481445	13503.038086	2589.682617	10.820797
288.110504	1270.410522	13444.961914	2590.540039	10.843352
288.561340	1275.982422	13418.600586	2606.184326	10.954820
289.012207	1279.197144	13411.530273	2617.328369	11.029464
289.463013	1280.482910	13495.109375	2629.758057	11.046389
289.913757	1274.696533	13604.619141	2650.974365	11.162096
290.364532	1273.410645	13756.134766	2688.263672	11.334489
290.815216	1269.124512	13900.579102	2709.051514	11.399534
291.265900	1266.552734	14031.090820	2746.126465	11.591283
291.716553	1263.123901	14131.172852	2758.770508	11.622948
292.167206	1271.910522	14205.965820	2778.915527	11.651450
292.617767	1281.768677	14340.549805	2804.418213	11.659966
293.068298	1278.339844	14535.355469	2844.064941	11.810540
293.518829	1278.554199	14741.733398	2872.996094	11.842981
293.969299	1282.840332	14904.391602	2904.070557	11.901951
294.419769	1286.054810	14956.896484	2920.786621	11.957799
294.870209	1285.626221	14911.035156	2918.857910	11.986662
295.320587	1280.482788	14699.728516	2906.642334	12.118114
295.770935	1285.411865	14469.777344	2898.712646	12.236469
296.221252	1282.840210	14212.822266	2872.138916	12.291576
296.671539	1286.269043	13908.508789	2859.280762	12.462223
297.121796	1279.197021	13571.832031	2831.206787	12.625525
297.572021	1271.267578	13237.728516	2794.988525	12.733263
298.022217	1268.267334	12856.688477	2752.127197	12.804677
298.472382	1256.694824	12488.725586	2709.908691	12.938122
298.922485	1254.337402	12113.687500	2675.619385	13.088095
299.372589	1249.837036	11781.512695	2643.473633	13.232809
299.822693	1253.908691	11504.842773	2623.114746	13.356892
300.272705	1251.551270	11327.182617	2604.469971	13.427632
300.722687	1249.837036	11140.735352	2584.110840	13.489915
301.172668	1255.837524	10969.290039	2568.037598	13.509101
301.622559	1259.909302	10835.992188	2554.322021	13.517141
302.072510	1262.052490	10742.125977	2558.607910	13.676640
302.522339	1266.552856	10645.259766	2566.323242	13.858738
302.972198	1272.553589	10575.180664	2575.752930	14.008939
303.421997	1272.339233	10513.246094	2584.968018	14.204545
303.871735	1264.838379	10480.457031	2585.610840	14.331891
304.321503	1270.410400	10506.816406	2594.397461	14.334439
304.771210	1269.981689	10553.535156	2617.756836	14.517879
305.220856	1273.196289	10610.969727	2632.758301	14.559810
305.670471	1270.196045	10655.116211	2640.687744	14.603127
306.120117	1270.410278	10728.409180	2666.189941	14.757664
306.569702	1270.838867	10780.700195	2686.120605	14.882255
307.019226	1266.981323	10831.491211	2684.406006	14.819627
307.468719	1266.338501	10875.852539	2694.906982	14.866189
307.918213	1266.124268	10909.071289	2697.907471	14.847983
308.367645	1270.196045	10906.928711	2701.764893	14.855334
308.817047	1276.839722	10917.428711	2708.622803	14.851614
309.266388	1268.481567	10864.923828	2710.337402	15.024899
309.715790	1263.766968	10778.344727	2701.336670	15.109127
310.165070	1260.766479	10685.977539	2702.193848	15.293317
310.614319	1261.409424	10605.613281	2700.265137	15.398376
311.063568	1260.766479	10547.320313	2690.835693	15.399353
311.512817	1257.552002	10490.100586	2669.619385	15.294448
311.961945	1268.267212	10402.663086	2662.761475	15.266410
312.411072	1272.982056	10247.290039	2637.901855	15.209193
312.860199	1265.267090	10103.705078	2620.328613	15.331460
313.309265	1263.123901	9957.333984	2590.754150	15.270281
313.758331	1262.909668	9824.035156	2576.609863	15.344948
314.207336	1268.910278	9713.881836	2555.393555	15.233719
314.656311	1278.339722	9646.803711	2526.247803	14.912033
315.105225	1281.554321	9563.652344	2504.602783	14.767376
315.554138	1278.125488	9495.931641	2495.173584	14.809890
316.003021	1271.481812	9423.711914	2484.672363	14.881701
316.451874	1265.695557	9373.133789	2480.814941	14.987710
316.900665	1259.694946	9348.703125	2471.171143	14.976820
317.349426	1256.909058	9367.562500	2471.599609	14.976482
317.798187	1263.338257	9411.280273	2476.742920	14.892161
318.246918	1263.981079	9515.648438	2492.173096	14.884169
318.695557	1257.551880	9623.444336	2500.102539	14.852577
319.144196	1259.052002	9771.315430	2518.318604	14.793557
319.592834	1251.980103	9936.974609	2554.964844	15.002713
320.041382	1256.480591	10131.565430	2574.681152	14.852822
320.489899	1258.837891	10338.158203	2590.325684	14.665060
320.938416	1256.266113	10488.386719	2611.113281	14.675362
321.386932	1259.695190	10611.183594	2623.757568	14.586580
321.835327	1254.337402	10697.764648	2631.472412	14.582999
322.283722	1254.766113	10795.916016	2644.545166	14.566158
322.732117	1244.907959	10844.779297	2645.831055	14.593144
323.180450	1247.265381	10867.280273	2656.546631	14.649471
323.628754	1251.980103	10861.066406	2647.116943	14.518934
324.077026	1248.765381	10795.488281	2625.471680	14.420722
324.525238	1245.550781	10691.334961	2586.896729	14.200472
324.973480	1243.407837	10550.320313	2555.822266	14.101502
325.421600	1251.122803	10365.160156	2525.176514	13.979027
325.869751	1261.838257	10253.291016	2504.388916	13.819242
326.317871	1259.266479	10158.997070	2493.030273	13.862934
326.765930	1263.552612	10077.347656	2479.957764	13.801151
327.213959	1258.837891	10035.342773	2464.741943	13.740140
327.661957	1271.053223	10008.768555	2453.812256	13.536251
328.109924	1273.625122	9987.980469	2435.810547	13.336448
328.557831	1276.411011	9980.694336	2430.452881	13.258322
329.005737	1284.340210	10028.697266	2438.810791	13.202463
329.453613	1291.412354	10069.844727	2445.883057	13.151217
329.901459	1289.483643	10139.065430	2456.169678	13.183516
330.349213	1284.125977	10205.714844	2466.885010	13.257269
330.796967	1281.982910	10238.503906	2454.883789	13.095495
331.244720	1286.054810	10270.222656	2431.524170	12.749866
331.692413	1291.412476	10315.655273	2426.595215	12.579257
332.140045	1295.270020	10327.440430	2410.522217	12.347555
332.587677	1285.411865	10347.584961	2402.593018	12.327961
333.035309	1286.269043	10327.227539	2388.448730	12.190960
333.482819	1280.268555	10334.514648	2388.448730	12.239343
333.930328	1280.268555	10295.509766	2382.876709	12.230490
334.377838	1281.982910	10268.293945	2388.020020	12.308022
334.825317	1277.911133	10212.359375	2391.020264	12.458622
335.272705	1273.196411	10186.857422	2376.447510	12.377082
335.720062	1272.982056	10171.856445	2383.948242	12.484345
336.167450	1273.625000	10131.566406	2391.663086	12.621873
336.614777	1268.696045	10099.847656	2398.735352	12.796059
337.062012	1266.767090	10111.634766	2406.878906	12.890096
337.509277	1273.839355	10125.779297	2404.736084	12.775694
337.956482	1268.695801	10178.712891	2415.451416	12.870408
338.403687	1273.410645	10217.288086	2414.808350	12.761778
338.850800	1271.053345	10280.508789	2421.452148	12.768794
339.297913	1272.553589	10344.372070	2422.523438	12.676289
339.745026	1284.768921	10427.737305	2423.594727	12.455755
340.192047	1291.841064	10524.604492	2440.310791	12.439068
340.639038	1295.484253	10627.257813	2437.953369	12.242786
341.086029	1295.055664	10741.483398	2454.455078	12.273417
341.532959	1288.626465	10878.425781	2460.670166	12.221776
341.979828	1293.341187	10959.218750	2472.028320	12.194310
342.426727	1293.984131	11043.441406	2472.457031	12.087575
342.873535	1297.841675	11082.874023	2460.670166	11.883747
343.320343	1292.912598	11084.802734	2467.099365	11.991421
343.767059	1290.983887	11080.301758	2455.955322	11.900434
344.213806	1286.697754	11045.155273	2446.311279	11.883164
344.660522	1279.411255	11000.792969	2431.310059	11.849126
345.107178	1283.054565	10934.144531	2420.594727	11.786650
345.553772	1283.483032	10864.065430	2410.736572	11.766024
346.000366	1286.269165	10817.990234	2397.878174	11.662207
346.446960	1287.769287	10769.342773	2386.305664	11.586014
346.893463	1281.125854	10745.341797	2375.375977	11.561974
347.339905	1286.697754	10720.695313	2384.591064	11.637625
347.786377	1286.269043	10733.982422	2401.092773	11.799932
348.232788	1293.126953	10791.416016	2386.948486	11.515985
348.679169	1286.054688	10873.709961	2402.593262	11.645585
349.125519	1286.269043	11008.722656	2412.236816	11.581108
349.571838	1291.412476	11180.167969	2427.881104	11.492534
350.018097	1280.697021	11368.330078	2448.025879	11.571881
350.464325	1276.411011	11587.351563	2475.028564	11.624716
350.910553	1274.053711	11819.660156	2491.316162	11.542840
351.356720	1272.124878	12056.468750	2516.818604	11.541674
351.802856	1270.838989	12317.066406	2538.249268	11.473694
352.248932	1260.338013	12579.592773	2561.179932	11.492292
352.695007	1260.337891	12846.188477	2586.253906	11.444270
353.141052	1269.981689	13204.081055	2629.972412	11.395839
353.587036	1275.339355	13568.402344	2660.189697	11.265300
354.032990	1274.267822	13951.369141	2693.407227	11.194510
354.478912	1272.982056	14320.406250	2731.339600	11.177361
354.924774	1276.411011	14637.578125	2764.128418	11.134637
355.370605	1275.339355	14875.244141	2784.701904	11.098332
355.816467	1279.197021	15141.200195	2809.990234	11.043088
356.262238	1287.126221	15370.079102	2833.564209	10.980921
356.708008	1292.698364	15618.675781	2859.495117	10.936753
357.153656	1296.555786	15884.417969	2885.211914	10.890260
357.599365	1292.912598	16188.087891	2913.714600	10.881389
358.045013	1284.125977	16426.826172	2944.789063	10.966757
358.490631	1283.054565	16665.136719	2967.291016	10.949340
358.936157	1284.983276	16713.353516	2985.292969	11.020670
359.381714	1288.412109	16611.773438	2979.935059	11.038851
359.827209	1291.841064	16451.898438	2957.861572	10.989539
360.272644	1296.127197	16244.021484	2936.216797	10.972044
360.718109	1291.840942	15961.352539	2917.572021	11.082380
361.163513	1291.626831	15665.394531	2881.354492	11.059923
361.608856	1289.055054	15296.785156	2847.065430	11.122504
362.054169	1284.983154	14880.172852	2805.704102	11.185728
362.499481	1287.554810	14407.199219	2751.698975	11.159938
362.944733	1281.768677	13911.937500	2695.550537	11.193689
363.389923	1281.554321	13370.168945	2636.615967	11.209404
363.835083	1277.482544	12942.842773	2574.895508	11.121928
364.280243	1269.124634	12656.741211	2543.606934	11.191827
364.725372	1262.695435	12424.003906	2521.318848	11.276666
365.170410	1259.480835	12284.277344	2508.246094	11.326878
365.615448	1260.980957	12146.906250	2493.673340	11.323726
366.060455	1260.766602	12061.612305	2481.886475	11.305780
366.505402	1256.909058	12002.034180	2479.314697	11.376374
366.950317	1268.267334	11979.105469	2480.386230	11.316751
367.395233	1269.553101	12008.678711	2485.743896	11.324859
367.840088	1271.696289	12016.608398	2471.385498	11.165184
368.284882	1270.838989	12019.393555	2468.599609	11.143457
368.729675	1270.838989	12056.683594	2479.743164	11.208247
369.174438	1274.696533	12095.900391	2480.172119	11.139939
369.619141	1280.911377	12159.336914	2487.886963	11.095131
370.063812	1277.482422	12243.558594	2488.744141	11.045534
370.508453	1274.482056	12376.214844	2497.745117	11.018668
370.953094	1273.839355	12490.655273	2510.174805	11.022160
371.397614	1274.267944	12632.096680	2521.533203	10.981546
371.842133	1259.909302	12781.255859	2525.176514	10.981938
372.286652	1257.551880	12907.696289	2544.892822	11.050000
372.731140	1256.694702	13051.924805	2573.395508	11.162993
373.175537	1270.838989	13258.944336	2607.470215	11.149645
373.619904	1272.553467	13473.464844	2630.615479	11.130824
374.064270	1271.910645	13682.413086	2650.974365	11.112070
374.508606	1267.838501	13869.931641	2671.119141	11.135299
374.952881	1276.625122	13986.300781	2688.049316	11.105116
375.397095	1280.482666	14039.449219	2692.335449	11.065573
375.841339	1278.768188	14031.734375	2700.050537	11.144720
376.285522	1278.339600	14003.446289	2702.836670	11.194383
376.729645	1285.626099	13951.369141	2707.337158	11.224854
377.173706	1286.269043	13911.079102	2698.979248	11.189952
377.617767	1289.269287	13841.000977	2696.193115	11.209002
378.061798	1281.768677	13733.847656	2687.406494	11.288379
378.505768	1285.197510	13602.049805	2680.548828	11.328797
378.949738	1286.697754	13502.183594	2676.262695	11.375437
379.393677	1288.412231	13452.034180	2669.190430	11.351703
379.837524	1279.839966	13453.962891	2676.905518	11.475698
380.281372	1277.268311	13504.753906	2693.407227	11.581604
380.725189	1271.481934	13621.336914	2711.408936	11.659465
381.168976	1271.910645	13763.850586	2722.338623	11.610911
381.612701	1272.339111	13877.218750	2744.626709	11.680299
382.056396	1267.838623	13964.227539	2753.627441	11.702453
382.500031	1263.552612	14060.665039	2766.700195	11.745991
382.943665	1253.908691	14172.747070	2787.488037	11.870877
383.387238	1241.693237	14283.759766	2821.348389	12.112000
383.830811	1239.550171	14380.840820	2850.493896	12.258641
384.274323	1243.407715	14471.062500	2870.853271	12.303357
384.717804	1253.265747	14535.140625	2890.783447	12.328965
385.161224	1257.766235	14591.502930	2915.643555	12.433704
385.604645	1267.838745	14652.579102	2933.859619	12.447166
386.048035	1270.196167	14694.800781	2953.790039	12.541106
386.491333	1273.196411	14733.589844	2970.291504	12.608065
386.934631	1280.482910	14793.165039	3006.080566	12.770208
387.377869	1283.697388	14899.034180	3036.940674	12.876973
387.821136	1291.198120	15061.907227	3059.014160	12.837509
388.264282	1289.697876	15221.350586	3075.730225	12.819961
388.707428	1285.197510	15348.005859	3096.303711	12.878695
389.150543	1284.554565	15409.083984	3117.520264	12.977180
389.593597	1281.982910	15450.447266	3138.736572	13.104833
390.036621	1283.268799	15476.377930	3145.594482	13.121337
390.479614	1274.267822	15495.235352	3165.310791	13.297568
390.922638	1275.339478	15529.522461	3187.384277	13.413921
391.365509	1272.767700	15553.096680	3201.957031	13.509418
391.808411	1268.481567	15510.665039	3207.743164	13.616323
392.251251	1266.124390	15384.868164	3206.671875	13.744476
392.694092	1260.552368	15144.202148	3198.956787	13.961779
393.136871	1278.125366	14917.678711	3196.385254	14.063949
393.579590	1276.839600	14659.868164	3183.097900	14.243849
394.022308	1282.197388	14502.137695	3183.098389	14.379044
394.464966	1280.482788	14349.980469	3180.097900	14.534721
394.907562	1277.911133	14197.393555	3182.241211	14.739987
395.350159	1283.054565	14034.947266	3183.312500	14.901772
395.792755	1278.339722	13871.002930	3191.241943	15.190609
396.235229	1279.197021	13707.488281	3194.456299	15.410480
396.677704	1277.911133	13620.481445	3212.029053	15.670301
397.120148	1278.339722	13581.477539	3234.745850	15.901685
397.562561	1284.340332	13581.262695	3269.677979	16.144997
398.004944	1268.481689	13599.049805	3299.680664	16.472874
398.447235	1269.338745	13650.483398	3345.542725	16.769081
398.889557	1265.909912	13692.274414	3389.904053	17.092644
399.331818	1265.910034	13750.349609	3442.623535	17.435411
399.774017	1266.338501	13865.431641	3505.629639	17.773430
400.216187	1272.124878	13987.586914	3575.921875	18.118074
400.658356	1277.268188	14107.170898	3641.500244	18.427513
401.100433	1273.196289	14282.687500	3724.008057	18.838644
401.542511	1280.482788	14412.128906	3807.802246	19.246019
401.984558	1283.911621	14502.996094	3890.096191	19.715319
402.426575	1286.911987	14612.934570	3967.032227	20.111929
402.868500	1292.483887	14647.866211	4039.682129	20.569969
403.310394	1297.841675	14731.231445	4115.761230	20.976980
403.752289	1296.770020	14748.375977	4189.268066	21.502995
404.194153	1295.484253	14785.238281	4267.918457	22.034754
404.635956	1301.699219	14776.021484	4331.781738	22.487829
405.077698	1295.484253	14765.305664	4388.573242	22.963102
405.519440	1290.983887	14726.730469	4452.008301	23.526974
405.961090	1288.840698	14687.511719	4515.871582	24.084707
406.402740	1281.554199	14696.727539	4587.878418	24.646152
406.844391	1282.197144	14714.514648	4669.958008	25.220970
407.285980	1283.054443	14750.089844	4754.609863	25.778172
407.727509	1284.554565	14824.454102	4841.404297	26.269394
408.168976	1283.483154	14812.668945	4916.625488	26.854109
408.610474	1285.411865	14872.246094	4996.776855	27.315893
409.051910	1282.411499	14869.458984	5068.997559	27.869085
409.493317	1276.625366	14919.821289	5173.150391	28.560205
409.934631	1274.482300	15000.828125	5267.874512	29.092901
410.375946	1276.625244	15052.261719	5359.597168	29.639080
410.817230	1281.554199	15117.410156	5456.892578	30.177668
411.258453	1283.268677	15170.346680	5533.185547	30.603392
411.699677	1282.411499	15314.144531	5605.407227	30.808706
412.140839	1283.697388	15455.802734	5689.415527	31.087254
412.581940	1284.554688	15650.393555	5800.426270	31.434792
413.023010	1285.411865	15910.347656	5905.436523	31.590050
413.464081	1282.411499	16200.089844	6026.305176	31.800480
413.905090	1288.626465	16581.556641	6142.673828	31.740467
414.346069	1284.768921	16986.593750	6240.826660	31.563576
414.786987	1292.055420	17425.708984	6356.337402	31.389557
415.227875	1294.841309	17962.548828	6479.778320	31.107679
415.668762	1297.198730	18507.957031	6619.506348	30.924307
416.109558	1303.413574	19067.083984	6750.019043	30.661488
416.550323	1305.770996	19641.000000	6901.320313	30.518023
416.991119	1302.342163	20231.841797	7055.835449	30.394321
417.431793	1304.270874	20884.623047	7200.491699	30.112946
417.872437	1307.699707	21492.181641	7354.364258	29.956995
418.313080	1313.485962	22071.880859	7493.021484	29.768852
418.753662	1308.342651	22547.423828	7623.534180	29.733824
419.194214	1315.629028	22913.888672	7735.187500	29.722574
419.634705	1313.057495	23169.558594	7812.552734	29.737123
420.075226	1307.913940	23412.794922	7889.703125	29.775274
420.515656	1303.413574	23623.888672	7935.135742	29.711386
420.956055	1300.627563	23769.617188	7985.497070	29.751535
421.396393	1293.555542	23793.619141	7994.498535	29.781883
421.836700	1292.055420	23701.468750	7973.067383	29.813416
422.276978	1285.840454	23483.732422	7923.776855	29.903454
422.717194	1288.412109	23215.207031	7874.915527	30.038605
423.157440	1278.982666	22872.744141	7803.551758	30.215065
423.597626	1288.197876	22581.501953	7721.257324	30.211655
424.037720	1288.626465	22217.394531	7649.893555	30.394848
424.477783	1287.340576	21858.429688	7592.459473	30.650389
424.917847	1288.626465	21443.103516	7507.165527	30.854382
425.357880	1283.911743	20996.486328	7422.299805	31.139456
425.797882	1276.196777	20522.656250	7334.433105	31.477148
426.237793	1273.625000	20086.328125	7268.427734	31.865717
426.677673	1278.768433	19771.511719	7222.351074	32.140079
427.117554	1285.411865	19410.189453	7165.560547	32.442596
427.557343	1274.910767	19131.376953	7108.126465	32.667244
427.997131	1273.625000	18880.207031	7072.123047	32.933697
428.436890	1262.909668	18644.255859	7053.478027	33.314846
428.876587	1261.838013	18556.392578	7065.265137	33.556385
429.316223	1264.195435	18537.320313	7084.980957	33.698509
429.755859	1270.196045	18559.177734	7126.985840	33.875851
430.195465	1270.196167	18580.394531	7159.773926	34.023743
430.634979	1275.125244	18684.548828	7215.921875	34.124031
431.074493	1278.339844	18748.625000	7249.782715	34.180569
431.513947	1275.339478	18760.626953	7278.500000	34.332642
431.953430	1266.981567	18838.205078	7310.217285	34.392803
432.392792	1274.267944	18915.353516	7377.724609	34.597965
432.832153	1275.982422	19022.937500	7415.441895	34.594440
433.271454	1284.768921	19150.236328	7452.303223	34.522099
433.710693	1274.482300	19232.314453	7476.090820	34.534283
434.149963	1278.982544	19315.039063	7515.309082	34.576996
434.589172	1267.624390	19430.548828	7545.526855	34.564381
435.028320	1271.696167	19601.351563	7598.245605	34.515373
435.467407	1267.410034	19746.652344	7644.750000	34.510830
435.906494	1279.197021	19944.029297	7725.115234	34.535099
436.345551	1272.767700	20131.332031	7781.263672	34.512150
436.784546	1279.625488	20388.929688	7857.771484	34.423786
437.223511	1283.697388	20654.455078	7927.421387	34.297699
437.662415	1293.555542	20916.550781	8018.287109	34.269646
438.101318	1289.055176	21145.218750	8093.508301	34.268719
438.540161	1299.770386	21362.095703	8137.870117	34.084282
438.978912	1295.698486	21467.750000	8151.371582	33.986000
439.417725	1301.056152	21528.398438	8177.088867	33.993755
439.856445	1299.984619	21527.755859	8173.017090	33.978199
440.295135	1307.056885	21544.255859	8172.587891	33.925304
440.733765	1297.413086	21520.683594	8147.299805	33.871311
441.172394	1298.270386	21544.900391	8140.870605	33.796242
441.610962	1302.556519	21511.683594	8120.511230	33.737007
442.049469	1291.412476	21547.472656	8096.295410	33.594307
442.487946	1285.411865	21584.976563	8080.007813	33.471634
442.926422	1290.126465	21652.267578	8098.009277	33.434025
443.364807	1286.697632	21701.558594	8109.581543	33.421162
443.803192	1284.340210	21873.216797	8133.583984	33.266720
444.241516	1284.554688	21959.583984	8143.228027	33.173706
444.679810	1287.769287	22089.236328	8157.371582	33.024605
445.118073	1289.055054	22135.742188	8140.228027	32.864563
445.556274	1293.769653	22157.388672	8134.227051	32.786533
445.994415	1296.770142	22121.597656	8103.795410	32.687065
446.432587	1301.056274	22079.164063	8097.151855	32.707962
446.870667	1308.556885	21926.794922	8047.218750	32.683018
447.308716	1311.557373	21692.126953	7985.068848	32.744480
447.746735	1312.628906	21375.597656	7876.201172	32.714859
448.184692	1312.200195	21141.359375	7784.691895	32.641281
448.622620	1320.343872	20884.835938	7727.257324	32.747662
449.060516	1330.202026	20645.667969	7660.179688	32.771549
449.498383	1335.130981	20411.216797	7583.457520	32.754761
449.936188	1338.345581	20185.767578	7531.595703	32.859932
450.373993	1336.845459	19983.031250	7457.017578	32.822647
450.811707	1339.202881	19770.011719	7402.583984	32.898071
451.249420	1337.274170	19529.130859	7336.791992	32.979137
451.687042	1335.988281	19324.039063	7273.356445	33.007290
452.124664	1330.844849	19226.312500	7226.852051	32.946934
452.562225	1326.130127	19207.240234	7217.637207	32.948219
452.999756	1326.773071	19164.167969	7204.778320	32.953274
453.437256	1325.701538	19117.234375	7191.919922	32.971966
453.874725	1325.915894	19121.304688	7163.845703	32.805855
454.312164	1329.773315	19167.810547	7177.990723	32.785095
454.749512	1327.201660	19292.107422	7193.420410	32.653767
455.186829	1328.273193	19519.486328	7237.139160	32.481979
455.624115	1326.344482	19844.162109	7314.504395	32.337288
456.061401	1326.130127	20315.423828	7412.870605	32.053539
456.498596	1333.845093	20764.611328	7520.666016	31.840334
456.935791	1338.131348	21224.513672	7635.105957	31.664757
457.372894	1340.274414	21545.328125	7708.398926	31.517483
457.810028	1338.559937	21741.205078	7776.548828	31.554678
458.247070	1338.774292	21838.929688	7785.763672	31.448488
458.684052	1340.917236	21861.429688	7801.837402	31.485180
459.121033	1331.487793	21751.062500	7793.479492	31.646065
459.557953	1331.273560	21668.982422	7766.690918	31.642784
459.994873	1335.131104	21431.316406	7727.043945	31.806599
460.431702	1331.487793	21123.144531	7658.037598	31.965742
460.868530	1334.059448	20730.533203	7571.671875	32.158485
461.305298	1322.486938	20353.783203	7503.736328	32.479393
461.742035	1326.987427	19928.382813	7417.370605	32.741543
462.178741	1327.844604	19668.857422	7375.795410	32.975006
462.615387	1335.559692	19433.763672	7349.007324	33.226768
463.051971	1336.202637	19369.257813	7345.577637	33.324223
463.488586	1334.059570	19344.398438	7365.078613	33.486427
463.925079	1343.917725	19408.689453	7405.155762	33.552811
464.361572	1345.203491	19421.333984	7436.229492	33.696514
464.798035	1345.846313	19477.054688	7484.877930	33.858921
465.234406	1356.775879	19533.632813	7530.524902	33.964886
465.670776	1356.132935	19528.488281	7550.026855	34.084156
466.107117	1368.134155	19497.199219	7580.672363	34.268387
466.543396	1366.848511	19441.693359	7601.031738	34.490932
466.979645	1370.491577	19356.398438	7613.032715	34.707958
467.415863	1373.063354	19340.539063	7615.176270	34.741177
467.851990	1371.777466	19219.671875	7623.534180	35.027981
468.288116	1367.920044	19158.595703	7632.105957	35.210503
468.724182	1360.847900	19088.945313	7649.250000	35.471390
469.160248	1367.277100	19075.443359	7705.184570	35.790874
469.596252	1361.919434	19101.804688	7737.116699	35.937084
470.032196	1359.990723	19163.308594	7787.692383	36.103954
470.468109	1358.490479	19242.816406	7863.556641	36.373001
470.903992	1352.275513	19348.041016	7918.848145	36.489544
471.339844	1346.060669	19473.839844	7984.640625	36.621033
471.775604	1346.703491	19566.205078	8045.931641	36.769547
472.211395	1340.917236	19719.863281	8130.154785	36.940300
472.647095	1339.417114	19909.953125	8223.378906	37.069271
473.082794	1336.845337	20073.039063	8349.176758	37.426662
473.518402	1337.488403	20299.777344	8479.046875	37.661900
473.954010	1337.274048	20491.367188	8588.771484	37.858734
474.389557	1338.131348	20781.966797	8728.927734	38.010998
474.825073	1338.988770	21078.998047	8874.441406	38.173500
475.260529	1347.346680	21443.746094	9037.958008	38.268604
475.695923	1350.132568	21887.576172	9231.691406	38.376534
476.131348	1359.347656	22459.130859	9461.213867	38.397865
476.566681	1356.990356	23277.570313	9788.888672	38.465672
477.001984	1361.276367	24234.664063	10161.139648	38.472061
477.437256	1364.491089	25368.773438	10614.827148	38.536190
477.872467	1375.634888	26711.619141	11104.731445	38.400311
478.307648	1384.207275	28097.970703	11625.282227	38.336327
478.742767	1382.921387	29568.970703	12201.768555	38.383698
479.177887	1384.635864	31119.267578	12826.471680	38.479832
479.612946	1385.707397	32968.949219	13541.184570	38.487110
480.047943	1381.206909	35273.386719	14414.702148	38.455761
480.482941	1382.492676	37874.214844	15493.949219	38.670296
480.917847	1384.635864	40468.187500	16595.484375	38.918800
481.352722	1385.064575	42709.406250	17539.720703	39.092350
481.787598	1385.921753	44388.070313	18276.294922	39.277973
482.222382	1386.136230	45424.246094	18755.699219	39.442116
482.657166	1380.778442	45985.296875	19072.658203	39.663872
483.091888	1375.206421	46336.332031	19285.037109	39.834034
483.526581	1369.848755	46664.433594	19482.841797	39.989311
483.961212	1368.777222	46960.609375	19684.503906	40.173264
484.395844	1367.705566	47043.546875	19850.164063	40.464409
484.830353	1365.776733	46581.285156	19814.373047	40.801479
485.264893	1361.062134	45593.757813	19511.343750	41.033630
485.699371	1351.847046	44268.058594	19075.013672	41.297134
486.133820	1356.347412	42848.277344	18625.828125	41.621300
486.568176	1351.203979	41570.152344	18229.144531	41.965149
487.002533	1356.561646	40676.066406	17968.548828	42.248718
487.436859	1356.132935	40031.214844	17804.390625	42.529343
487.871094	1355.704346	39637.316406	17761.101563	42.854507
488.305359	1360.847778	39244.703125	17731.310547	43.212242
488.739502	1357.418823	38695.011719	17603.798828	43.512123
489.173676	1353.989990	37811.421875	17336.988281	43.840160
489.607788	1347.775146	36654.597656	16967.736328	44.240627
490.041840	1352.275513	35451.050781	16537.195313	44.532158
490.475861	1360.204956	34261.218750	16108.795898	44.827160
490.909851	1354.632935	33166.109375	15693.040039	45.073063
491.343750	1351.418335	32204.300781	15339.433594	45.337791
491.777649	1346.060669	31310.861328	15015.829102	45.619419
492.211517	1347.132324	30367.050781	14660.722656	45.877422
492.645294	1344.774902	29298.732422	14246.253906	46.152603
493.079071	1349.061035	28157.123047	13778.208984	46.363472
493.512787	1356.561768	27055.798828	13339.094727	46.626030
493.946503	1359.347778	26125.279297	12945.627930	46.783138
494.380096	1363.205200	25440.568359	12676.030273	46.985317
494.813751	1357.847656	24919.375000	12472.866211	47.174438
495.247284	1358.919067	24580.343750	12335.281250	47.268257
495.680786	1363.419434	24319.101563	12237.985352	47.372005
496.114258	1366.205444	24093.867188	12172.409180	47.546482
496.547699	1361.490723	23849.554688	12065.897461	47.600388
496.981079	1358.276123	23636.105469	11987.461914	47.711945
497.414429	1359.562012	23356.433594	11852.019531	47.699772
497.847717	1358.490356	23040.761719	11734.793945	47.856167
498.280975	1355.918701	22668.294922	11600.638672	48.069344
498.714203	1358.061646	22316.617188	11476.983398	48.280628
499.147369	1356.561523	22036.949219	11347.541992	48.311382
499.580505	1359.347534	21763.492188	11208.457031	48.270142
500.013611	1351.632690	21544.042969	11126.163086	48.406952
500.446655	1343.917603	21364.667969	11035.725586	48.408813
500.879639	1344.560425	21254.513672	10953.003906	48.259499
501.312653	1346.703613	21126.789063	10919.786133	48.397575
501.745544	1347.989380	21057.781250	10881.853516	48.371208
502.178436	1347.560669	21010.632813	10864.066406	48.397858
502.611267	1339.417114	21002.060547	10831.062500	48.272480
503.044037	1334.059326	20992.632813	10794.630859	48.124401
503.476807	1335.345215	21000.345703	10782.415039	48.040024
503.909515	1337.273926	21012.775391	10767.842773	47.930511
504.342194	1335.559692	21068.923828	10793.773438	47.930065
504.774841	1337.916870	21096.355469	10784.558594	47.810665
505.207428	1340.274292	21137.931641	10800.844727	47.786308
505.639954	1346.489258	21188.937500	10820.133789	47.744331
506.072449	1350.561035	21272.517578	10865.780273	47.762470
506.504852	1345.846313	21377.312500	10883.352539	47.612617
506.937286	1346.274902	21464.750000	10923.000977	47.601654
507.369690	1339.845703	21580.904297	10945.502930	47.456299
507.802032	1343.274658	21727.917969	10995.221680	47.349113
508.234314	1335.130981	21829.927734	11004.650391	47.180363
508.666504	1333.202271	21917.150391	11017.081055	47.045780
509.098724	1337.274170	22009.300781	11032.510742	46.900269
509.530853	1329.987793	22067.164063	11031.439453	46.782894
509.962952	1329.344849	22113.882813	11020.082031	46.624744
510.395050	1327.844727	22136.171875	11000.365234	46.483891
510.827118	1323.987183	22148.386719	10933.288086	46.144428
511.259125	1327.201660	22114.310547	10899.212891	46.047825
511.691040	1322.701294	22125.669922	10871.782227	45.902493
512.122925	1320.129517	22127.814453	10847.350586	45.787029
512.554810	1314.557617	22158.246094	10802.561523	45.519794
512.986572	1313.485962	22254.041016	10796.988281	45.287731
513.418396	1305.556641	22339.121094	10808.775391	45.181210
513.850098	1297.627319	22490.207031	10819.491211	44.930180
514.281799	1300.841919	22679.654297	10862.779297	44.726234
514.713440	1290.983887	22893.314453	10933.500000	44.636459
515.145020	1288.197998	23195.917969	11008.079102	44.367374
515.576599	1280.911499	23530.666016	11118.234375	44.213177
516.008057	1281.768677	23812.265625	11203.313477	44.036068
516.439575	1285.197632	24009.855469	11233.102539	43.775818
516.870972	1299.341675	24150.654297	11263.961914	43.606335
517.302368	1302.127808	24205.091797	11285.822266	43.591274
517.733704	1304.270874	24221.806641	11269.963867	43.485012
518.165039	1311.557373	24210.445313	11238.674805	43.351959
518.596252	1314.557617	24135.439453	11223.672852	43.421261
519.027466	1322.272583	24107.150391	11175.025391	43.242512
519.458618	1326.130127	24073.718750	11098.517578	42.960106
519.889771	1315.843384	24007.498047	11042.797852	42.865776
520.320862	1319.915161	23986.925781	10990.720703	42.664673
520.751892	1321.415405	24109.724609	10997.792969	42.462029
521.182922	1323.772705	24462.470703	11104.518555	42.270081
521.613831	1308.342651	24959.019531	11283.035156	42.175079
522.044739	1302.985107	25759.455078	11568.277344	41.973724
522.475586	1298.484741	26723.193359	11921.883789	41.783760
522.906372	1289.483643	27835.445313	12309.349609	41.512402
523.337219	1287.340698	28954.982422	12697.031250	41.238392
523.767944	1277.482422	29994.158203	13060.282227	41.031212
524.198669	1275.982300	31165.341797	13490.181641	40.864708
524.629333	1276.410889	32463.185547	13956.941406	40.659958
525.059875	1274.267822	33978.976563	14522.068359	40.507320
525.490356	1268.481567	35615.636719	15107.553711	40.291756
525.920898	1258.623535	37035.851563	15683.824219	40.319508
526.351379	1266.338501	38145.531250	16078.363281	40.163635
526.781860	1275.125000	38706.371094	16290.312500	40.114048
527.212219	1277.482544	38837.097656	16313.457031	40.032295
527.642639	1280.482910	38631.363281	16246.809570	40.069542
528.072876	1276.196655	38241.328125	16044.288086	39.951408
528.503113	1271.053223	37809.710938	15846.483398	39.890438
528.933350	1273.410767	37202.367188	15570.668945	39.793133
529.363525	1278.339722	36535.015625	15289.714844	39.741055
529.793640	1272.982056	35669.433594	14898.174805	39.612202
530.223694	1275.768188	34654.257813	14521.852539	39.684494
530.653748	1272.553467	33681.523438	14072.452148	39.494923
531.083679	1269.553223	32736.425781	13670.413086	39.409252
531.513672	1262.481079	31939.205078	13303.734375	39.252083
531.943542	1264.838379	31288.142578	13012.062500	39.127022
532.373413	1258.409180	30723.873047	12728.321289	38.926628
532.803284	1260.552246	30339.623047	12569.090820	38.888927
533.233093	1264.838501	30037.019531	12432.577148	38.814362
533.662781	1262.480957	29841.787109	12363.784180	38.843849
534.092468	1254.123169	29496.751953	12209.912109	38.791676
534.522095	1252.194336	29079.283203	12027.324219	38.721729
534.951721	1251.337036	28568.587891	11767.369141	38.495941
535.381226	1252.408691	28059.611328	11512.987305	38.275452
535.810730	1254.123047	27712.435547	11335.756836	38.103844
536.240234	1262.480957	27510.773438	11224.745117	37.953949
536.669678	1255.408813	27493.843750	11187.882813	37.854671
537.099060	1262.266724	27725.724609	11255.175781	37.761162
537.528381	1268.052856	28103.970703	11354.613281	37.586048
537.957703	1268.910156	28585.945313	11520.915039	37.529713
538.386841	1272.553345	29040.919922	11659.358398	37.405170
538.816040	1283.268677	29480.037109	11786.014648	37.248051
539.245239	1286.054565	29793.998047	11909.883789	37.266205
539.674377	1283.697266	29965.011719	11964.532227	37.239697
540.103455	1289.483643	30020.517578	11984.249023	37.223743
540.532471	1284.769043	29921.720703	11950.600586	37.244999
540.961426	1276.196777	29739.560547	11874.736328	37.235722
541.390381	1280.697144	29391.095703	11759.224609	37.276340
541.819275	1284.340332	28836.470703	11531.416016	37.191593
542.248108	1277.053833	28082.542969	11226.243164	37.116241
542.676880	1274.267944	27148.810547	10854.850586	37.027061
543.105713	1277.911255	26128.705078	10459.668945	36.947544
543.534424	1278.553955	25120.820313	10092.776367	36.968899
543.963074	1274.053589	24218.375000	9734.883789	36.875484
544.391663	1272.338989	23424.798828	9429.710938	36.823776
544.820251	1269.767456	22708.585938	9165.256836	36.828007
545.248779	1275.768066	22079.595703	8908.302734	36.688126
545.677246	1275.339355	21497.539063	8674.708984	36.590332
546.105713	1275.553711	20943.341797	8437.255859	36.413357
546.534119	1272.982056	20472.078125	8246.952148	36.324471
546.962524	1272.553467	20003.820313	8071.006348	36.294678
547.390747	1276.196655	19546.060547	7885.416992	36.175533
547.819031	1274.482300	19097.515625	7716.543457	36.144585
548.247253	1266.124146	18666.117188	7530.953613	36.004784
548.675476	1271.267578	18282.935547	7378.152832	35.898216
549.103577	1273.196289	17947.759766	7239.710449	35.782135
549.531677	1276.625122	17663.804688	7118.412109	35.648521
549.959717	1265.052612	17494.931641	7041.476074	35.591290
550.387695	1262.909668	17334.628906	6981.898926	35.584179
550.815674	1260.980835	17264.550781	6934.538574	35.451824
551.243530	1259.480835	17160.181641	6884.176270	35.373882
551.671448	1260.338013	17044.455078	6848.387207	35.402988
552.099304	1257.123413	16955.947266	6804.239258	35.334595
552.527039	1260.552246	16892.728516	6757.091797	35.161705
552.954834	1260.337891	16838.080078	6734.161133	35.138744
553.382446	1256.480347	16708.427734	6665.368652	35.004574
553.810120	1257.337646	16599.345703	6606.219238	34.864288
554.237671	1248.979614	16518.335938	6554.786133	34.748070
554.665222	1259.266357	16380.535156	6480.207520	34.527138
555.092712	1259.909302	16253.880859	6405.628418	34.318588
555.520203	1259.909302	16159.584961	6365.982422	34.269695
555.947632	1264.409668	16086.292969	6325.263672	34.144474
556.375061	1268.481689	16053.933594	6285.616699	33.932915
556.802307	1267.195801	16050.290039	6280.687500	33.913685
557.229614	1259.052124	16025.428711	6264.614258	33.898376
557.656799	1260.980957	16035.715820	6248.328125	33.755917
558.083984	1271.053223	16077.505859	6256.686035	33.672028
558.511169	1267.838745	16119.938477	6253.470703	33.568531
558.938232	1281.340088	16143.728516	6263.971680	33.525108
559.365356	1280.697144	16173.944336	6277.044922	33.547737
559.792297	1282.625854	16252.378906	6287.116699	33.430683
560.219238	1283.268677	16262.453125	6274.687500	33.322369
560.646179	1284.983154	16287.099609	6282.830078	33.314278
561.073059	1277.696777	16320.531250	6299.117676	33.380817
561.499939	1282.625854	16338.105469	6293.974609	33.285877
561.926697	1291.412354	16408.398438	6295.689453	33.103672
562.353455	1286.269043	16445.044922	6301.047363	33.081684
562.780151	1283.054565	16539.552734	6313.905762	32.975136
563.206726	1281.982910	16607.056641	6334.693359	32.970219
563.633301	1278.339722	16671.562500	6330.192383	32.818680
564.059875	1276.625244	16723.210938	6345.193359	32.813519
564.486450	1280.482788	16749.785156	6356.123535	32.811050
564.912903	1267.410034	16798.861328	6368.125000	32.841198
565.339355	1258.837769	16860.798828	6377.125488	32.805412
565.765747	1262.052368	16878.798828	6372.625488	32.724957
566.192017	1256.265991	16894.658203	6371.553223	32.709801
566.618347	1242.764648	16901.087891	6361.695313	32.691437
567.044495	1246.193604	16913.945313	6345.622070	32.547291
567.470703	1238.907349	16888.230469	6322.478027	32.484283
567.896912	1232.906616	16857.156250	6309.405762	32.491154
568.322998	1235.264038	16855.011719	6306.833008	32.468956
568.749023	1232.692261	16895.515625	6302.332520	32.367344
569.175049	1227.763184	16947.164063	6307.690430	32.316292
569.600952	1234.192383	17001.169922	6318.620117	32.247322
570.026917	1238.692871	17033.742188	6322.477051	32.185936
570.452759	1239.121582	17052.601563	6317.548828	32.114544
570.878601	1244.693481	17057.746094	6314.333984	32.059849
571.304443	1250.479858	17033.097656	6308.333008	32.046982
571.730164	1259.909302	16988.738281	6302.975098	32.062565
572.155823	1262.481079	16913.087891	6295.046387	32.155720
572.581482	1272.553589	16875.154297	6276.829590	32.073345
573.007080	1263.123901	16746.787109	6252.398926	32.222832
573.432556	1267.624390	16575.769531	6201.179688	32.228302
573.858093	1271.053345	16357.605469	6129.815918	32.205921
574.283508	1280.697144	16124.225586	6072.810547	32.284191
574.708984	1277.911255	15855.055664	6010.018555	32.462513
575.134399	1275.125122	15616.103516	5951.084473	32.605583
575.559631	1278.125488	15369.650391	5882.077637	32.671780
575.984924	1281.982910	15122.340820	5805.998535	32.687130
576.410156	1276.625122	14874.602539	5744.921387	32.860008
576.835327	1283.268677	14635.006836	5676.985840	32.907455
577.260437	1284.340332	14335.193359	5599.191895	33.061832
577.685547	1283.268799	14102.668945	5534.257324	33.160587
578.110657	1275.339478	13871.217773	5496.325195	33.510849
578.535645	1280.482788	13665.269531	5466.107910	33.796505
578.960571	1275.768066	13476.037109	5421.318359	33.979168
579.385498	1276.411011	13351.953125	5382.099609	34.000034
579.810303	1284.126099	13192.509766	5351.454102	34.155167
580.235107	1273.839355	13095.000000	5325.308105	34.273022
580.659912	1265.910034	12982.059570	5327.022949	34.662521
581.084656	1259.480835	12880.477539	5325.951172	34.992439
581.509338	1253.480347	12776.325195	5326.165527	35.344440
581.933899	1245.765137	12739.035156	5330.880859	35.543549
582.358521	1244.479370	12664.886719	5317.593262	35.665222
582.782959	1244.693604	12610.452148	5330.451660	35.947956
583.207520	1239.550171	12568.018555	5327.022949	36.081421
583.632019	1236.764160	12553.233398	5346.310059	36.314735
584.056396	1243.407715	12499.227539	5362.597656	36.596088
584.480774	1234.406860	12516.799805	5384.671387	36.785324
584.905029	1244.693481	12492.582031	5425.175293	37.166813
585.329285	1251.337036	12512.299805	5457.107422	37.348232
585.753418	1253.694458	12519.584961	5482.181152	37.533535
586.177612	1257.551880	12548.946289	5502.754395	37.596798
586.601746	1267.410156	12538.659180	5526.113770	37.783775
587.025818	1273.839355	12568.018555	5566.617676	38.008766
587.449890	1281.983032	12593.092773	5583.119141	38.025768
587.873901	1279.625610	12599.950195	5625.552734	38.390484
588.297729	1278.553955	12597.165039	5646.125488	38.587521
588.721680	1272.767700	12624.809570	5676.771484	38.794815
589.145447	1277.911133	12609.593750	5707.846191	39.093357
589.569275	1264.624146	12607.237305	5728.204590	39.352310
589.993042	1265.695801	12618.594727	5754.350586	39.537521
590.416687	1271.053345	12638.524414	5801.069824	39.850700
590.840393	1269.553223	12652.456055	5831.500488	40.077190
591.263916	1269.124512	12710.105469	5891.720703	40.403847
591.687561	1263.338257	12745.250977	5936.082520	40.696564
592.111023	1263.338379	12786.397461	5989.659668	41.016205
592.534485	1264.838379	12842.975586	6036.806641	41.215340
592.957886	1268.910278	12908.553711	6103.242188	41.533333
593.381226	1266.124146	12993.631836	6167.320313	41.792309
593.804626	1265.052734	13093.712891	6228.826172	41.963955
594.227905	1277.268311	13228.941406	6316.905762	42.166798
594.651062	1271.053345	13283.589844	6372.625000	42.468731
595.074280	1266.767212	13314.235352	6389.340820	42.519920
595.497375	1262.695313	13300.090820	6418.701660	42.833241
595.920471	1257.552002	13246.084961	6402.414063	42.914860
596.343567	1260.338013	13179.652344	6387.198730	43.013050
596.766541	1256.051758	13075.712891	6356.552734	43.152683
597.189514	1259.480713	12979.702148	6325.477051	43.224403
597.612366	1262.052368	12898.050781	6281.973633	43.141304
598.035278	1265.695679	12761.752930	6245.112793	43.314125
598.458008	1262.481079	12658.671875	6213.180176	43.441704
598.880737	1250.694092	12509.084961	6168.604980	43.682186
599.303528	1246.407959	12425.077148	6143.531250	43.807747
599.726135	1244.907715	12391.430664	6141.387695	43.928314
600.148804	1255.194580	12434.291016	6172.462891	43.986279
600.571411	1255.408936	12496.655273	6236.540527	44.311207
600.993835	1252.622925	12604.878906	6307.690430	44.529190
601.416382	1252.622925	12754.465820	6386.340820	44.633873
601.838684	1248.336792	12901.266602	6481.492676	44.908497
602.261169	1246.408081	13045.922852	6587.575195	45.265987
602.683472	1234.621216	13196.581055	6662.582520	45.376858
603.105774	1235.906982	13291.731445	6728.375000	45.558624
603.528015	1246.408081	13376.170898	6758.377930	45.441696
603.950134	1255.408936	13407.672852	6784.737305	45.500397
604.372314	1256.909058	13416.459961	6797.595703	45.566540
604.794434	1248.979614	13350.667969	6784.522949	45.741909
605.216431	1244.479248	13292.162109	6769.306641	45.858006
605.638489	1253.694458	13206.438477	6756.020020	46.033997
606.060425	1255.194580	13128.859375	6753.876953	46.309902
606.482361	1253.265747	13070.997070	6738.232910	46.413029
606.904236	1253.051636	13005.418945	6730.517578	46.607342
607.325928	1263.552612	12957.627930	6720.659668	46.665569
607.747742	1268.053101	12906.409180	6721.302734	46.855839
608.169434	1262.695313	12866.761719	6731.803223	47.130959
608.591125	1256.694824	12816.615234	6736.946777	47.407352
609.012756	1262.695313	12744.821289	6747.233887	47.765881
609.434326	1262.266724	12691.031250	6742.733887	47.953278
609.855896	1268.267090	12614.094727	6717.444824	48.028030
610.277283	1267.410034	12535.444336	6678.654785	48.022968
610.698792	1268.695801	12415.217773	6625.292480	48.056217
611.120056	1267.410034	12265.203125	6570.430176	48.218948
611.541382	1263.981201	12084.113281	6481.921875	48.224369
611.962708	1262.909668	11918.027344	6421.701660	48.416100
612.383972	1252.622925	11780.656250	6339.408203	48.316574
612.805176	1254.337402	11651.429688	6269.972168	48.240746
613.226318	1251.765747	11557.777344	6211.252930	48.122276
613.647339	1251.551514	11497.126953	6149.960449	47.809998
614.068359	1260.123779	11435.835938	6107.956055	47.641209
614.489380	1251.122925	11397.475586	6079.239258	47.584747
614.910400	1256.909302	11354.613281	6068.738770	47.652710
615.331299	1260.123901	11310.895508	6035.306641	47.510609
615.752136	1262.052490	11274.892578	6007.018555	47.388813
616.172974	1267.195801	11253.247070	5992.016113	47.314201
616.593628	1267.624390	11206.958008	5983.873535	47.450352
617.014404	1274.053589	11165.595703	5973.157715	47.506283
617.435059	1270.624756	11087.159180	5954.084473	47.709915
617.855652	1275.553711	11029.296875	5936.939941	47.790741
618.276245	1267.624390	10962.647461	5917.223633	47.958618
618.696716	1257.337646	10904.141602	5904.365234	48.171680
619.117249	1270.624634	10828.920898	5875.219238	48.173805
619.537598	1260.123535	10753.912109	5831.500488	48.151237
619.957947	1254.337280	10715.979492	5820.785645	48.262745
620.378235	1256.266113	10654.045898	5798.283203	48.330750
620.798523	1251.551270	10585.039063	5778.566895	48.502934
621.218811	1251.765747	10534.034180	5739.562988	48.348068
621.639038	1257.766357	10482.599609	5731.205078	48.493435
622.059082	1264.195435	10458.168945	5718.561035	48.448753
622.479248	1260.766602	10438.452148	5706.560059	48.441334
622.899231	1262.909668	10423.236328	5706.988770	48.514420
623.319153	1270.410400	10439.309570	5714.060547	48.464382
623.739136	1266.338501	10454.954102	5724.347656	48.516663
624.158997	1268.267334	10461.597656	5744.063477	48.685253
624.578918	1271.481934	10462.026367	5750.921387	48.739651
624.998657	1269.981689	10484.099609	5766.565430	48.801025
625.418457	1270.838989	10492.885742	5775.352051	48.845047
625.838074	1270.410278	10463.311523	5777.923828	49.032547
626.257751	1266.767212	10441.666992	5749.207031	48.855469
626.677307	1266.767212	10399.449219	5736.134277	48.938168
627.096802	1268.910278	10339.871094	5713.203125	48.994732
627.516357	1268.695801	10257.149414	5689.415527	49.182209
627.935791	1271.267578	10149.996094	5622.766113	49.010380
628.355225	1267.410034	10028.913086	5578.404297	49.203819
628.774536	1265.481201	9915.329102	5524.399414	49.236912
629.193848	1261.409424	9790.389648	5448.962891	49.097939
629.613098	1266.124146	9682.378906	5381.456543	48.897430
630.032349	1268.267334	9572.868164	5304.520996	48.602623
630.451477	1266.767090	9496.574219	5262.516113	48.552162
630.870605	1262.266724	9398.422852	5225.227051	48.708019
631.289673	1256.051880	9348.061523	5193.937988	48.663883
631.708740	1255.194580	9265.124023	5160.292480	48.753212
632.127625	1253.265747	9185.401367	5120.431152	48.753143
632.546509	1246.836670	9104.178711	5100.500488	49.045387
632.965393	1248.765259	9050.173828	5053.781738	48.773457
633.384155	1249.193848	8990.381836	5016.277832	48.662868
633.802979	1247.265259	8933.163086	4984.560547	48.625359
634.221741	1245.979370	8846.153320	4955.629395	48.810066
634.640381	1247.908081	8765.145508	4931.841797	49.006481
635.058960	1248.765381	8689.708984	4883.836426	48.852287
635.477600	1253.480103	8612.344727	4833.260254	48.645821
635.896057	1251.979980	8502.620117	4780.541016	48.665512
636.314514	1259.052246	8414.326172	4732.964355	48.550373
636.732910	1267.195801	8348.534180	4695.460938	48.412674
637.151367	1266.981567	8287.456055	4645.956543	48.130295
637.569641	1264.409790	8210.734375	4617.882324	48.276936
637.987976	1262.480957	8131.226074	4590.236328	48.447792
638.406189	1263.338135	8066.291016	4562.375977	48.494202
638.824402	1262.695313	7999.642090	4521.443359	48.371288
639.242432	1256.694824	7941.564453	4485.868164	48.305702
639.660522	1256.909058	7871.057617	4460.580566	48.436642
640.078613	1255.623169	7807.837402	4455.651855	48.838890
640.496582	1256.266113	7764.333008	4435.078613	48.844189
640.914490	1250.479858	7732.187500	4428.434082	49.029583
641.332397	1243.193481	7680.539063	4407.860840	49.161060
641.750183	1247.265137	7640.893555	4402.503418	49.349728
642.167969	1248.122437	7581.958984	4373.787109	49.348679
642.585693	1249.622559	7547.026367	4355.142578	49.314289
643.003357	1244.693481	7505.021973	4351.284668	49.623455
643.421021	1243.836426	7483.805176	4355.142090	49.860916
643.838684	1248.122559	7480.162598	4352.784668	49.817749
644.256226	1250.051270	7472.875488	4351.712891	49.843311
644.673645	1246.836792	7476.304688	4344.211426	49.721336
645.091064	1247.693970	7453.588867	4343.783203	49.889488
645.508423	1257.766479	7455.303223	4343.782715	49.794239
645.925842	1257.552002	7466.446777	4345.283203	49.730774
646.343079	1246.836670	7450.587891	4333.281738	49.751274
646.760376	1248.336792	7464.732910	4360.070801	50.056881
647.177551	1246.622314	7459.804199	4350.641113	49.958603
647.594604	1258.623535	7448.230957	4337.997070	49.750710
648.011719	1257.123291	7431.515625	4340.568359	49.939247
648.428772	1262.052368	7406.440918	4341.211914	50.113361
648.845764	1260.766724	7396.583008	4340.568848	50.193848
649.262756	1263.981201	7360.793457	4329.425293	50.279453
649.679626	1258.194946	7363.793945	4329.639160	50.305370
650.096497	1250.051270	7335.720215	4313.352051	50.336304
650.513245	1249.622559	7296.287598	4297.921387	50.412895
650.929993	1252.837280	7280.642578	4289.563477	50.378635
651.346619	1251.979980	7265.427734	4255.060547	49.939415
651.763245	1253.694458	7253.426270	4258.061035	50.075016
652.179871	1247.050903	7251.068848	4256.775391	50.128506
652.596436	1245.550781	7244.210938	4235.558594	49.844593
653.012939	1240.193237	7225.994141	4218.628418	49.758339
653.429443	1248.765503	7213.135742	4210.270020	49.653263
653.845703	1255.408936	7229.851563	4203.840820	49.350746
654.262146	1259.909302	7212.065430	4180.052734	49.060265
654.678345	1263.123901	7223.637695	4181.124512	48.955521
655.094604	1271.053223	7265.426758	4204.698730	48.939983
655.510803	1276.411011	7301.001953	4235.986816	49.124924
655.926941	1274.267944	7340.648926	4273.919434	49.447132
656.343079	1278.125488	7405.583984	4293.849609	49.216557
656.759094	1285.411987	7466.447266	4326.638672	49.202545
657.175049	1291.198120	7531.166992	4352.784668	49.064129
657.591003	1292.483887	7581.529297	4392.001953	49.284397
658.006897	1281.982910	7616.032715	4420.933594	49.556774
658.422729	1277.053833	7616.890137	4438.078125	49.859715
658.838562	1279.839844	7618.604980	4451.793945	50.040569
659.254333	1275.553589	7582.815918	4441.078613	50.188572
659.669983	1271.267578	7533.096680	4410.218262	50.128334
660.085571	1274.053589	7460.232422	4377.001465	50.159363
660.501221	1274.267944	7373.437500	4322.781738	49.982441
660.916687	1271.482056	7259.426270	4271.776855	50.105591
661.332214	1268.267456	7156.987793	4222.057129	50.160126
661.747681	1263.338257	7051.763672	4186.053223	50.492401
662.163025	1262.266846	6935.823730	4118.975586	50.351288
662.578430	1274.696533	6847.101074	4063.041260	50.038448
662.993652	1275.982300	6761.163574	4026.395264	50.142612
663.408936	1276.196655	6700.086426	4006.678711	50.341766
663.824036	1281.768677	6658.296387	3977.319336	50.135532
664.239197	1282.840088	6611.148438	3955.031250	50.150833
664.654297	1280.482788	6572.787598	3933.171875	50.123512
665.069336	1289.697998	6554.786133	3936.385986	50.268639
665.484314	1294.412720	6542.570313	3929.528320	50.210300
665.899292	1298.484497	6509.781250	3916.456055	50.236473
666.314148	1300.627686	6480.850098	3903.383545	50.244091
666.728943	1307.056885	6482.992676	3916.670166	50.418194
667.143677	1294.841309	6463.276855	3908.311768	50.565987
667.558472	1287.340698	6464.562500	3898.025146	50.426361
667.973206	1287.126221	6459.848145	3882.380615	50.171932
668.387756	1283.268677	6440.774902	3869.093750	50.137119
668.802368	1278.982544	6431.559570	3861.378662	50.118530
669.216858	1272.338989	6413.129395	3847.448975	50.091709
669.631409	1260.980957	6384.626465	3827.089844	50.083652
670.045776	1257.123413	6350.551270	3818.732178	50.292435
670.460144	1246.622314	6331.692383	3815.946045	50.526810
670.874512	1251.765747	6309.619141	3797.729736	50.336845
671.288757	1249.408325	6288.617188	3779.942383	50.216892
671.703003	1248.336792	6280.687988	3764.298340	49.995747
672.117126	1260.552246	6256.257324	3753.797119	49.907768
672.531311	1266.981445	6224.539063	3737.081055	49.824928
672.945313	1267.410034	6197.965332	3742.652588	50.202110
673.359314	1272.982056	6176.105957	3734.509277	50.203243
673.773315	1276.839722	6164.319824	3741.367188	50.425320
674.187256	1283.268799	6149.103516	3741.795898	50.526314
674.601135	1288.840698	6144.389160	3741.367432	50.509781
675.014954	1298.270386	6145.460449	3736.652588	50.305069
675.428650	1294.198364	6156.604492	3739.224365	50.284279
675.842407	1286.911987	6150.603516	3744.582031	50.530960
676.256042	1290.769531	6155.103516	3744.153076	50.436165
676.669678	1284.554688	6175.891113	3759.797607	50.604633
677.083191	1276.625244	6208.037598	3771.798584	50.597542
677.496704	1275.339600	6245.327637	3784.442871	50.485096
677.910217	1273.196411	6293.332520	3808.231201	50.497330
678.323547	1274.910889	6325.264160	3817.874756	50.352196
678.736938	1271.696167	6368.554199	3837.162354	50.334270
679.150208	1269.124512	6392.984375	3854.735352	50.462170
679.563477	1262.909668	6392.770508	3855.807129	50.545181
679.976685	1256.909058	6365.553223	3846.377930	50.687984
680.389832	1260.766479	6371.554199	3831.590088	50.301910
680.802979	1259.909302	6341.551270	3824.303711	50.463894
681.216064	1262.695435	6297.189453	3796.443848	50.327766
681.629028	1268.481689	6250.041992	3774.370850	50.303295
682.041870	1265.267090	6187.464355	3742.867432	50.335251
682.454773	1272.339233	6116.742676	3707.292236	50.263222
682.867615	1274.910889	6049.021973	3670.431885	50.177319
683.280457	1278.768433	5987.944824	3635.713867	50.050056
683.693237	1272.339111	5926.867676	3594.138428	49.882591
684.105896	1272.553345	5865.575684	3550.848389	49.603394
684.518555	1278.553955	5842.430664	3534.775146	49.436504
684.931030	1274.482056	5801.069824	3511.201416	49.412918
685.343567	1274.053589	5766.137695	3498.343506	49.515770
685.756042	1267.624268	5743.421387	3494.057129	49.743832
686.168518	1271.053223	5703.345703	3470.912354	49.632534
686.580872	1275.125122	5684.915039	3457.839111	49.497002
686.993225	1263.124023	5647.411621	3434.051514	49.516083
687.405518	1251.551392	5633.052734	3418.621338	49.459526
687.817627	1253.265991	5590.405762	3393.333008	49.342819
688.229858	1259.052246	5543.901367	3366.116211	49.174751
688.641907	1255.837524	5502.111328	3366.330566	49.702236
689.054077	1251.122681	5451.964355	3335.898682	49.627575
689.466064	1254.123047	5391.958008	3316.396973	49.839443
689.878052	1254.551636	5345.024902	3296.251709	49.913544
690.289978	1260.980957	5302.377930	3260.462646	49.475014
690.701843	1256.480591	5275.160645	3240.103271	49.360054
691.113586	1260.552368	5224.155273	3216.315430	49.343060
691.525330	1262.909668	5183.008301	3208.600586	49.633724
691.937073	1277.268311	5146.147949	3181.168945	49.210644
692.348755	1269.981812	5136.075684	3165.953369	49.041012
692.760315	1271.267578	5157.077637	3164.239014	48.714977
693.171875	1279.839966	5178.722656	3155.666504	48.111897
693.583435	1284.554688	5192.652344	3169.811035	48.239746
693.994751	1284.126099	5216.440430	3190.170166	48.471302
694.406128	1285.626221	5250.729492	3199.385742	48.265060
694.817444	1284.125977	5285.232910	3209.672119	48.125336
695.228760	1284.126099	5314.378418	3251.890625	48.824844
695.640076	1275.982422	5373.956055	3279.321777	48.886097
696.051208	1277.053955	5445.105469	3301.609619	48.573189
696.462402	1270.624878	5513.469727	3346.185303	48.919079
696.873474	1272.982178	5567.903809	3384.760742	49.169197
697.284424	1267.195801	5599.835449	3413.692139	49.542461
697.695374	1264.838379	5614.836426	3428.050781	49.729042
698.106323	1256.909058	5612.693848	3429.122070	49.869610
698.517212	1260.766602	5594.906738	3407.477295	49.530254
698.928101	1263.552612	5550.759277	3380.046143	49.367661
699.338867	1265.695679	5479.609375	3360.543945	49.712650
699.749573	1266.124268	5403.101563	3308.038818	49.357643
700.160095	1272.124878	5321.665039	3269.677979	49.327900
700.570740	1272.339233	5217.511719	3216.743896	49.285671
700.981262	1276.839722	5098.785645	3162.095947	49.327133
701.391785	1282.625977	4960.343750	3091.160400	49.175453
701.802307	1280.697266	4840.117676	3032.226318	49.208267
702.212708	1274.696655	4749.894531	2985.078857	49.216831
702.623108	1281.125854	4668.887207	2926.144531	48.557693
703.033264	1280.911377	4589.808105	2885.211914	48.484455
703.443481	1274.267944	4533.444824	2862.924072	48.744091
703.853699	1272.553467	4492.726563	2844.064941	48.802082
704.263855	1267.624390	4453.937012	2821.991211	48.782623
704.673950	1263.338257	4427.791992	2802.060791	48.625221
705.083984	1263.766846	4401.860352	2788.559570	48.589779
705.493958	1260.338013	4389.002441	2782.130127	48.640308
705.903931	1249.408325	4400.574707	2793.488525	49.000275
706.313721	1249.837036	4405.075195	2794.131348	48.943825
706.723511	1250.265503	4392.859863	2789.630859	48.983906
707.133301	1253.694458	4404.003418	2805.489746	49.258511
707.543030	1241.693237	4410.218262	2811.275879	49.536697
707.952698	1242.550415	4418.576660	2817.062256	49.574898
708.362305	1243.836304	4432.720703	2818.347900	49.375000
708.771912	1246.622437	4455.437012	2826.920166	49.248650
709.181335	1254.337402	4460.794922	2837.421143	49.371735
709.590820	1252.837158	4481.368652	2852.422852	49.545303
710.000183	1251.122681	4485.654297	2843.636475	49.234756
710.409546	1257.766357	4490.369141	2841.064697	48.979057
710.818848	1265.052856	4492.083496	2843.422119	48.910885
711.228088	1277.696777	4495.512207	2841.493164	48.598076
711.637329	1273.410767	4481.796875	2824.562744	48.346798
712.046448	1285.626099	4467.437988	2810.418701	47.922146
712.455444	1290.340942	4449.007813	2798.417725	47.744087
712.864441	1286.269043	4424.362793	2791.773926	47.975140
713.273438	1287.126343	4406.789551	2786.202148	48.052490
713.682434	1284.340332	4366.714355	2774.843750	48.355698
714.091309	1289.055176	4321.924316	2763.056885	48.600899
714.500061	1288.626465	4284.634766	2752.984619	48.876972
714.908875	1283.483154	4237.059082	2737.554443	49.230877
715.317505	1279.839966	4192.697266	2710.980225	49.131832
715.726135	1271.267700	4146.406738	2690.621094	49.366425
716.134766	1270.410400	4104.616699	2677.119873	49.633278
716.543274	1264.409790	4057.683594	2666.833008	50.207150
716.951843	1261.838135	4021.680420	2645.831055	50.147537
717.360291	1260.337891	3974.961670	2613.042236	49.830269
717.768738	1256.051880	3923.313477	2581.753662	49.702724
718.177063	1249.622681	3900.811523	2559.251221	49.397781
718.585205	1250.051270	3862.450684	2527.962646	48.917152
718.993469	1249.836914	3837.161865	2515.104004	48.902519
719.401672	1256.051636	3809.087646	2494.530762	48.510052
719.809814	1257.766235	3771.798340	2483.600830	48.759701
720.217896	1262.480957	3754.439941	2481.672119	48.925011
720.625916	1265.267090	3726.365723	2468.599365	48.894112
721.033875	1258.837891	3708.792236	2458.741455	48.976570
721.441650	1254.980469	3679.860840	2457.240967	49.580200
721.849548	1257.552002	3674.289063	2459.384033	49.729530
722.257385	1259.052246	3666.788818	2457.669678	49.781918
722.665161	1257.766235	3643.857666	2448.240479	49.892235
723.072876	1254.551758	3647.929443	2451.026367	49.991051
723.480469	1254.980347	3644.071777	2450.168945	50.026913
723.888123	1255.194580	3635.928223	2451.026367	50.229549
724.295532	1253.480347	3643.643555	2453.597900	50.210697
724.703064	1248.765503	3646.857910	2444.811279	49.874886
725.110474	1242.550537	3656.715820	2460.670166	50.457176
725.517822	1255.408936	3690.576416	2474.814697	50.074821
725.925171	1260.552246	3711.149414	2473.528564	49.497173
726.332520	1259.480713	3714.792725	2481.886475	49.786167
726.739685	1263.123901	3722.079590	2488.101318	49.816982
727.146851	1272.339233	3751.439209	2491.101563	49.161480
727.553894	1273.410645	3754.654053	2487.244141	48.920372
727.960938	1278.125488	3771.584473	2487.458496	48.500217
728.367981	1278.554077	3783.585693	2488.958252	48.318916
728.774902	1270.410278	3800.944336	2494.101807	48.357044
729.181824	1273.196289	3811.874023	2497.316406	48.218807
729.588684	1277.696777	3827.089600	2492.601807	47.654682
729.995422	1275.767944	3810.159424	2478.671875	47.463223
730.402039	1275.768066	3820.231934	2483.386475	47.460625
730.808777	1278.553955	3831.375977	2479.100342	47.028206
731.215393	1284.125854	3834.805420	2477.171631	46.773643
731.622009	1280.268433	3821.518066	2480.386230	47.225502
732.028503	1287.340576	3820.446045	2486.815430	47.351952
732.434998	1278.554077	3794.943848	2481.243652	47.794250
732.841370	1283.697388	3790.872070	2476.528564	47.576706
733.247742	1285.411865	3774.584961	2462.812988	47.300896
733.653931	1276.410889	3755.725830	2458.741211	47.687782
734.060181	1279.839722	3734.080566	2450.168945	47.686001
734.466370	1281.554199	3726.580322	2445.025635	47.585236
734.872559	1282.840088	3702.792236	2439.239258	47.786034
735.278625	1279.196899	3693.790771	2439.453613	48.051838
735.684692	1272.553467	3676.646240	2452.312256	49.072929
736.090698	1273.839355	3672.574463	2445.882813	48.860897
736.496460	1264.624146	3670.860352	2446.954346	49.136078
736.902344	1271.053345	3674.503662	2445.239990	48.854210
737.308167	1263.338257	3676.646729	2446.954346	49.045368
737.713928	1267.410156	3671.502930	2454.883789	49.393837
738.119690	1274.482300	3675.360352	2462.812988	49.495674
738.525330	1272.982056	3676.431885	2467.313477	49.692383
738.930908	1269.124634	3667.645508	2467.956299	49.982121
739.336426	1263.766846	3657.787598	2463.456055	50.111897
739.741821	1268.910278	3650.929932	2449.312012	49.554661
740.147278	1273.625000	3649.858398	2427.238281	48.547977
740.552673	1264.195435	3630.142090	2419.308838	48.822460
740.957947	1267.195801	3614.497559	2410.951172	48.726387
741.363220	1262.909668	3596.067139	2403.664551	48.893181
741.768494	1262.909668	3569.064209	2391.449219	48.935989
742.173645	1263.552612	3549.777100	2375.375977	48.631416
742.578613	1257.980591	3525.774414	2357.374023	48.478542
742.983704	1250.908447	3495.343018	2340.229492	48.534321
743.388733	1250.479736	3478.412598	2332.728760	48.576374
743.793640	1256.480347	3451.195557	2320.084717	48.462067
744.198547	1249.622559	3418.192383	2324.370850	49.560234
744.603394	1243.193359	3403.619629	2320.941650	49.885910
745.008179	1248.979614	3386.475098	2311.941162	49.729298
745.412781	1248.122437	3363.115723	2305.297852	49.984814
745.817444	1250.908325	3342.756836	2303.583252	50.322712
746.222107	1254.551636	3331.398438	2305.726318	50.613976
746.626648	1251.979980	3326.040771	2305.940430	50.816277
747.031189	1256.694824	3306.539063	2312.369629	51.500244
747.435669	1265.910034	3308.467773	2326.513916	51.925282
747.840027	1262.052612	3311.253662	2331.228760	52.175266
748.244385	1259.909424	3310.181885	2336.157959	52.492950
748.648499	1264.409668	3313.396729	2337.443604	52.368996
749.052795	1260.980835	3297.966553	2338.301025	52.887959
749.456970	1264.409668	3288.751465	2349.016357	53.578239
749.861084	1271.910400	3280.821777	2346.873291	53.509724
750.265137	1274.910767	3285.750732	2356.088623	53.767475
750.669189	1272.339111	3280.393066	2355.016846	53.916763
751.073181	1276.411011	3269.249756	2360.588867	54.403690
751.476929	1280.268555	3253.176514	2353.945313	54.421024
751.880798	1279.411255	3236.246094	2351.373779	54.780430
752.284546	1282.411621	3218.244385	2356.088135	55.463287
752.688354	1282.625854	3209.886475	2354.159424	55.598789
753.091980	1284.340210	3191.455566	2350.301758	55.893921
753.495667	1293.769775	3181.169434	2339.801025	55.421822
753.899231	1294.841309	3175.597412	2339.586670	55.549221
754.302734	1284.340332	3163.596191	2331.871826	55.741825
754.706055	1277.268188	3128.664063	2328.657227	56.788990
755.109497	1275.553711	3116.877197	2337.658203	57.681580
755.512878	1277.268188	3100.590088	2344.730225	58.544903
755.916199	1272.124878	3116.877197	2357.159912	58.817383
756.319397	1268.695801	3102.518799	2359.517334	59.483467
756.722595	1279.197021	3093.518066	2365.517822	59.874783
757.125732	1277.911133	3083.659912	2372.804443	60.633755
757.528687	1279.197021	3083.659912	2382.876709	61.163891
757.931702	1272.767700	3081.731201	2406.664795	62.682144
758.334656	1271.481934	3092.446777	2423.166260	63.245831
758.737610	1276.196655	3111.090820	2447.597412	63.840237
759.140442	1280.482910	3138.522461	2457.455322	63.344852
759.543274	1282.625854	3135.736572	2463.884521	63.744637
759.945984	1280.482910	3148.594727	2471.599854	63.760475
760.348572	1279.196899	3152.452393	2477.600098	63.974358
760.751221	1287.983643	3181.812256	2501.602539	64.082825
761.153809	1275.768066	3219.316162	2529.890869	64.527489
761.556274	1273.839355	3266.034912	2560.965576	64.608429
761.958740	1260.980835	3306.967285	2595.468994	65.224686
762.361206	1260.552246	3342.113525	2616.256592	65.129204
762.763550	1257.980591	3351.757080	2618.828369	64.994896
763.165833	1262.052490	3352.614746	2627.829102	65.330589
763.567932	1254.551636	3351.971680	2635.115723	65.822014
763.970154	1253.908813	3349.614746	2640.259521	66.151962
764.372253	1253.051636	3328.398438	2623.972168	66.057426
764.774353	1256.694824	3289.608643	2611.327881	66.635048
765.176453	1248.979736	3245.461182	2585.182617	66.927887
765.578369	1254.337402	3178.383057	2547.892822	67.231018
765.980286	1263.338257	3110.876709	2512.960938	67.637169
766.382019	1275.982422	3039.941162	2460.241455	67.136436
766.783813	1284.768799	2974.791992	2418.666016	67.093590
767.185608	1293.769653	2919.072021	2394.449219	67.721527
767.587219	1289.483643	2864.209473	2357.159912	67.800774
767.988892	1308.342651	2806.775146	2327.585449	68.020599
768.390442	1310.914185	2769.057373	2289.653320	67.122292
768.791992	1314.557495	2732.625244	2276.151855	67.810188
769.193420	1315.843384	2711.408936	2263.507813	67.905403
769.594788	1317.772095	2682.048828	2242.077148	67.750557
769.996094	1321.629639	2668.119141	2223.861084	67.006203
770.397400	1310.485718	2651.831787	2208.002441	66.911644
770.798645	1309.199829	2632.758545	2197.715820	67.130836
771.199829	1298.270264	2606.398682	2198.358887	68.807358
771.600952	1289.912354	2590.754150	2187.643311	69.011543
772.002014	1291.841064	2571.252197	2186.571777	69.933006
772.402893	1281.339966	2566.323242	2182.714111	70.146759
772.803894	1276.625366	2548.750000	2187.428711	71.597023
773.204773	1268.052979	2547.250000	2189.357422	72.022095
773.605652	1266.124268	2533.963135	2170.070068	71.298164
774.006409	1262.480957	2535.677734	2170.927490	71.351624
774.407104	1254.551636	2531.177490	2168.355713	71.579628
774.807861	1255.408813	2520.676270	2161.926514	71.646332
775.208435	1250.908325	2512.318115	2161.712158	72.205231
775.608948	1261.195190	2514.461182	2150.996826	70.998627
776.009399	1264.195435	2499.459473	2147.782227	71.530197
776.409851	1259.909302	2502.459961	2141.567383	70.955505
776.810242	1259.909302	2496.030518	2140.709961	71.255203
777.210632	1265.481323	2504.817383	2137.495361	70.361389
777.610901	1278.339722	2499.673828	2132.137939	69.907013
778.011108	1276.625244	2490.887451	2139.638428	71.073051
778.411133	1272.767700	2481.029297	2126.994385	70.698822
778.811279	1280.054199	2466.456299	2125.494385	71.260849
779.211304	1286.483398	2456.598145	2123.779541	71.556755
779.611328	1289.912231	2445.025635	2116.921875	71.595535
780.011292	1286.054810	2432.595459	2110.921143	71.943924
780.411133	1280.482788	2427.881104	2104.277588	71.796761
780.810974	1281.982910	2416.308594	2108.349365	72.850899
781.210632	1282.839966	2404.092773	2100.634521	72.935783
781.610352	1276.625122	2387.805664	2089.276367	73.134041
782.010071	1266.124146	2368.946777	2078.561035	73.668861
782.409668	1266.767090	2365.303711	2071.060303	73.214966
782.809204	1277.268188	2354.374023	2069.774414	73.577377
783.208679	1277.482544	2353.088135	2074.274902	74.078491
783.608093	1275.125122	2348.159180	2071.274902	74.196136
784.007507	1271.696411	2345.801758	2061.416748	73.523544
784.406677	1277.268311	2351.588135	2057.559326	72.631165
784.805969	1285.411865	2348.373291	2058.844971	72.762108
785.205139	1284.554565	2341.729980	2046.200806	72.045395
785.604370	1288.412231	2353.945313	2044.486450	70.957367
786.003418	1293.769775	2353.302490	2060.559570	72.370560
786.402466	1301.699219	2362.732178	2069.345947	72.348999
786.801453	1303.413574	2365.518066	2080.704102	73.183998
787.200256	1295.912964	2374.090088	2088.847900	73.544029
787.599121	1292.483887	2380.947998	2088.633545	73.144318
787.997864	1286.054688	2392.306152	2096.777344	73.285568
788.396667	1286.697632	2390.163086	2112.207275	74.810646
788.795349	1285.840332	2390.591797	2118.636475	75.383125
789.194031	1281.339966	2395.520752	2116.279053	74.937485
789.592590	1281.125732	2389.305908	2118.850830	75.594666
789.991089	1277.482544	2375.161865	2121.422607	76.884026
790.389465	1281.125732	2374.518799	2105.778076	75.421402
790.787903	1282.625854	2372.590088	2087.133057	73.810425
791.186218	1282.411621	2375.804688	2081.989990	73.128174
791.584473	1281.768677	2362.303223	2077.703857	73.661240
791.982788	1281.768555	2343.229736	2067.416992	74.015747
792.380920	1284.983276	2322.013672	2057.987549	74.540176
792.779053	1284.983276	2322.870850	2048.558350	73.570114
793.177002	1276.625244	2311.941162	2040.414551	73.773552
793.575012	1279.839966	2310.869629	2042.343262	73.955513
793.972961	1278.554077	2317.727539	2039.771606	73.252213
794.370850	1276.625244	2315.584229	2038.271362	73.308586
794.768677	1274.267944	2313.655518	2048.129395	74.453598
795.166504	1267.195801	2312.798584	2054.344482	75.281807
795.564209	1268.053101	2311.298340	2048.772461	74.835648
795.961731	1270.410522	2320.084961	2048.986572	74.173096
796.359375	1270.196167	2328.657227	2048.986816	73.577637
796.756897	1279.197021	2342.586914	2054.558838	72.914162
797.154358	1277.268066	2328.442871	2050.915527	73.598366
797.551819	1281.125610	2320.727539	2057.558838	74.685631
797.949219	1274.053467	2307.655273	2051.129883	75.181412
798.346558	1278.768188	2301.868652	2043.843384	74.780067
798.743774	1281.982910	2298.011475	2034.199585	74.034996
799.140869	1278.768433	2289.653320	2018.769531	73.203300
799.538025	1279.411377	2281.723877	2015.769409	73.465912
799.935120	1278.982788	2269.079834	2005.268311	73.354980
800.332153	1283.054565	2253.435303	2000.553223	73.939911
800.729126	1283.268799	2250.006348	1995.410156	73.664391
801.126038	1279.625488	2226.861328	1987.266113	74.705856
801.522888	1286.697754	2228.575928	1977.408203	73.333313
801.919556	1292.698242	2231.361816	1967.764526	71.917809
802.316345	1298.913208	2228.790039	1958.120728	70.891914
802.713013	1294.412842	2220.432129	1960.692505	71.950951
803.109680	1295.698608	2225.146729	1963.692627	71.869965
803.506226	1296.127319	2227.718750	1962.406738	71.520561
803.902710	1295.698730	2225.146973	1964.978516	72.008293
804.299194	1293.769897	2220.003662	1973.979248	73.438194
804.695557	1290.555176	2221.503906	1969.264526	72.905128
805.091797	1288.840820	2203.930176	1963.906982	73.770515
805.488098	1290.126709	2204.787842	1964.978516	73.781624
805.884277	1287.340698	2196.000977	1965.192871	74.599075
806.280457	1283.697388	2185.714600	1960.478027	75.029678
806.676636	1283.268799	2185.714600	1963.906982	75.421501
807.072632	1285.840332	2185.714600	1969.050415	75.922836
807.468628	1283.911621	2178.642334	1959.192261	75.473061
807.864441	1278.553955	2166.855469	1963.692627	77.129066
808.260315	1281.982910	2153.782715	1956.406128	77.359871
808.656128	1289.483643	2152.497070	1948.048340	76.309898
809.051941	1294.841309	2143.495850	1940.333252	76.060623
809.447571	1295.269897	2145.638916	1932.618286	74.949623
809.843262	1288.626465	2145.853516	1918.045410	73.424995
810.238831	1287.554810	2154.211426	1909.687378	71.785362
810.634338	1287.340698	2160.854980	1909.258667	71.197227
811.029724	1287.983521	2157.640381	1902.615112	70.675186
811.425110	1285.840576	2154.854492	1891.471436	69.691734
811.820496	1286.054810	2143.710205	1882.041748	69.490257
812.215759	1294.841309	2140.067139	1867.254639	67.723122
812.611023	1292.698364	2143.067383	1862.754272	67.036301
813.006165	1291.841064	2141.781494	1855.039185	66.263245
813.401245	1286.054810	2147.567871	1852.467529	65.746269
813.796265	1288.626465	2155.282959	1853.538940	65.182976
814.191223	1291.841064	2153.997070	1858.682373	65.746956
814.586182	1289.697998	2157.640381	1871.969238	67.086395
814.981018	1290.769409	2167.284180	1878.398560	67.041557
815.375916	1288.626465	2165.998291	1880.541504	67.464561
815.770630	1298.484497	2170.284424	1882.041748	66.937057
816.165344	1293.555542	2194.715576	1904.758301	67.823997
816.559875	1287.769043	2229.004639	1933.046875	68.556465
816.954468	1286.054688	2282.152588	1984.909302	70.159233
817.349060	1278.553955	2371.304443	2060.344971	71.543411
817.743469	1285.840332	2485.958252	2155.711426	72.482132
818.137939	1280.697144	2622.900146	2262.864990	73.175804
818.532288	1277.482422	2776.558350	2376.875977	73.338081
818.926575	1284.554565	2923.144043	2494.530518	73.842529
819.320862	1275.553711	3104.661865	2654.617432	75.395416
819.714844	1278.768311	3369.759277	2871.495850	76.170944
820.109009	1273.625000	3698.719727	3141.736572	77.032516
820.503052	1277.053955	4088.758057	3445.838135	77.134155
820.897095	1286.912109	4456.937012	3745.867432	77.568962
821.291016	1283.911865	4772.182617	3998.106445	77.809174
821.684875	1297.841797	4994.418457	4186.696289	78.149452
822.078735	1294.412842	5149.576660	4320.209473	78.486847
822.472412	1301.913452	5238.728516	4394.145508	78.546539
822.866089	1305.128052	5269.160645	4441.078613	79.110107
823.259766	1305.556641	5287.376953	4449.437012	78.955856
823.653381	1305.770996	5223.941406	4394.145996	78.821869
824.046875	1305.128052	5088.713867	4274.133789	78.470688
824.440369	1299.127441	4885.336426	4101.402832	78.140327
824.833801	1299.984741	4618.095703	3895.882568	78.234215
825.227112	1290.769531	4389.001953	3699.363037	77.740891
825.620300	1296.341675	4178.552734	3518.488281	77.098679
826.013550	1282.411621	4013.107910	3360.329834	76.094810
826.406799	1286.054810	3852.164063	3224.888184	75.555367
826.799866	1285.197510	3719.722412	3122.020508	75.448929
827.192932	1284.983276	3610.425781	3017.010254	74.481613
827.585938	1280.268677	3486.770508	2919.929443	74.310417
827.978882	1286.054810	3390.975586	2838.064209	73.732437
828.371643	1278.554199	3293.037598	2763.914063	73.734032
828.764465	1280.268433	3194.670410	2682.906006	73.267662
829.157227	1279.839966	3084.731201	2600.398193	73.165527
829.549988	1283.268921	2952.932617	2501.817139	72.981659
829.942627	1282.625977	2831.849365	2408.164795	72.651810
830.335144	1280.268677	2721.267090	2334.657715	73.170731
830.727722	1269.767456	2647.331299	2289.224365	74.004333
831.120178	1262.052368	2603.184326	2265.222412	74.800247
831.512451	1260.980835	2600.398193	2261.364746	74.687988
831.904846	1267.410034	2629.758057	2285.581543	74.736519
832.297119	1269.338867	2666.619141	2327.371338	75.720848
832.689331	1268.695923	2695.979004	2361.017334	76.531517
833.081543	1269.981812	2722.338623	2388.020020	76.980957
833.473694	1268.910278	2742.697754	2398.521240	76.646805
833.865723	1265.481323	2745.483643	2394.235107	76.267029
834.257568	1263.338257	2734.554199	2381.591064	76.008751
834.649536	1274.053589	2716.552246	2368.518311	75.872841
835.041382	1278.553955	2686.763672	2335.300781	75.041862
835.433228	1283.054443	2634.901367	2292.225098	74.651253
835.825012	1281.339966	2566.966309	2240.577148	74.612442
836.216675	1270.196045	2488.530029	2180.142822	74.687798
836.608337	1265.052734	2399.592529	2102.992188	73.857208
836.999756	1269.338745	2331.657227	2043.629395	72.886864
837.391296	1268.481567	2268.865479	1993.695679	72.493584
837.782715	1275.553711	2212.074219	1961.549561	73.249420
838.174194	1274.053589	2169.855713	1937.761353	74.090889
838.565491	1277.482422	2145.210693	1923.617188	74.462799
838.956787	1272.981934	2113.278809	1903.472534	75.031883
839.348022	1271.696167	2104.920898	1883.113403	73.379631
839.739197	1277.911011	2082.847412	1868.755005	73.402565
840.130127	1288.197754	2065.702881	1848.609863	72.078255
840.521179	1293.341309	2043.843262	1835.965698	72.301529
840.912170	1295.912964	2039.342896	1830.393677	71.893890
841.303101	1301.056152	2015.126221	1811.106323	71.428589
841.693970	1302.985107	1990.480957	1800.390991	72.350380
842.084778	1297.841675	1965.407104	1777.674561	71.878029
842.475464	1301.699219	1937.761597	1755.601074	71.361214
842.866028	1299.770386	1911.401855	1732.241455	70.707787
843.256653	1302.127808	1886.970703	1714.882690	70.575340
843.647217	1301.056152	1851.610229	1700.309692	72.518494
844.037720	1293.341309	1834.894409	1683.165161	71.982574
844.428223	1289.912354	1816.035278	1672.235596	72.668045
844.818604	1291.198242	1804.462769	1660.234253	71.899773
845.208923	1289.055176	1790.532837	1638.375000	69.658104
845.599182	1290.555298	1781.531982	1641.589722	71.497169
845.989258	1285.626099	1775.745728	1638.589355	72.015739
846.379395	1290.340820	1771.459717	1621.659058	68.864105
846.769470	1290.769409	1766.101929	1623.802368	70.063156
847.159546	1294.841309	1756.458130	1621.444946	70.752106
847.549438	1299.556152	1768.030762	1619.944580	68.389709
847.939392	1303.842285	1763.744507	1613.301147	67.287971
848.329163	1304.913696	1756.243774	1611.586426	67.948654
848.718872	1306.199585	1754.100830	1608.157837	67.416260
849.108582	1310.057129	1749.171753	1607.514893	67.740349
849.498230	1316.914917	1734.384644	1613.086792	70.944519
849.887817	1319.272217	1729.241333	1599.371216	68.321976
850.277405	1324.201294	1720.454712	1585.012573	65.819313
850.666870	1320.343872	1716.811279	1582.012207	65.999962
851.056274	1309.414185	1712.310913	1567.010986	63.936188
851.445496	1305.770996	1706.310425	1564.439331	64.579994
851.834839	1301.056274	1693.880493	1567.010986	67.703239
852.224060	1297.627441	1697.952393	1577.511841	69.914307
852.613220	1298.913208	1703.310059	1572.582886	67.673546
853.002380	1290.769531	1699.666870	1576.440552	69.863754
853.391418	1284.340332	1699.452393	1577.511841	70.624664
853.780396	1280.054199	1712.953857	1573.868774	67.871292
854.169312	1271.696289	1720.025757	1584.798340	69.837494
854.558105	1271.910645	1720.668823	1587.798706	70.391602
854.946899	1275.553711	1721.526123	1597.013794	72.080711
855.335693	1287.126221	1725.169189	1604.943237	72.553848
855.724365	1283.911621	1728.169556	1603.014404	71.828270
856.112976	1280.054077	1734.813232	1593.370605	68.897247
856.501526	1282.840088	1734.384644	1580.512085	65.923065
856.890076	1281.768555	1725.812134	1576.869019	66.457542
857.278381	1287.126221	1716.382813	1567.653931	65.351990
857.666809	1281.982910	1711.453613	1560.581665	64.870262
858.055115	1290.126587	1707.810425	1563.796387	65.520805
858.443420	1291.198120	1713.167969	1549.009033	61.097000
858.831543	1293.341309	1717.882813	1552.223755	60.979301
859.219788	1289.912354	1714.025391	1550.080566	61.344074
859.607788	1289.912231	1719.811646	1544.294434	59.172493
859.995850	1290.769409	1724.097778	1545.580200	58.803165
860.383728	1287.983398	1722.169067	1552.652344	60.957550
860.771606	1287.126221	1720.454590	1556.295410	62.116680
861.159424	1287.340698	1736.527710	1562.510498	61.259518
861.547241	1289.055054	1747.885864	1573.011597	61.886982
861.934937	1294.412842	1753.457886	1571.296997	60.317425
862.322632	1283.483154	1743.814087	1562.510498	60.614510
862.710205	1282.625854	1738.884888	1567.225098	62.376682
863.097656	1280.268555	1734.384644	1563.367920	62.340748
863.485107	1282.625854	1735.670288	1556.081299	60.359520
863.872498	1282.411621	1726.669434	1557.152832	61.842743
864.259827	1279.625488	1719.168701	1556.081299	62.896160
864.647156	1285.840454	1718.954590	1550.937866	61.207287
865.034424	1284.983276	1718.097168	1550.509277	61.306278
865.421570	1287.554932	1716.382813	1550.295044	61.269363
865.808655	1281.768677	1711.453491	1544.080078	61.047398
866.195557	1281.982910	1707.810547	1552.437988	63.512806
866.582581	1290.983887	1718.311646	1557.581299	62.387104
866.969482	1291.626831	1710.810669	1563.796143	64.928391
867.356323	1291.626831	1715.525391	1558.867188	63.043468
867.743225	1292.483887	1719.168823	1573.011597	65.745865
868.129883	1293.769897	1729.455200	1572.797241	64.043320
868.516602	1304.270752	1742.742310	1573.439941	61.388062
868.903076	1307.699707	1743.813965	1583.512573	63.243259
869.289673	1302.556396	1743.385254	1588.441406	64.851700
869.676147	1300.841919	1742.313721	1589.513184	65.388382
870.062561	1302.127808	1748.100098	1604.728882	67.851990
870.448914	1302.127808	1748.100098	1609.657837	68.957207
870.835266	1292.055420	1745.099976	1616.730103	71.665070
871.221558	1295.484253	1757.744019	1621.230591	70.468246
871.607544	1289.912354	1758.386841	1634.731934	73.604774
871.993713	1291.198120	1763.958862	1623.802246	70.353584
872.379761	1291.412476	1761.601440	1634.517456	72.971718
872.765747	1289.697998	1759.672363	1634.303223	73.324257
873.151672	1281.982910	1762.887207	1633.874634	73.172920
873.537598	1284.768921	1768.030518	1631.731567	71.796028
873.923401	1282.411621	1769.744995	1633.874634	72.119629
874.309204	1283.911743	1775.531250	1622.302002	68.831741
874.694763	1282.625854	1785.603638	1620.587524	67.192169
875.080383	1284.126099	1804.677002	1622.516357	65.006180
875.465942	1275.339478	1825.464844	1630.231323	64.511086
875.851440	1286.697754	1873.683960	1663.448853	64.183975
876.236938	1280.482788	1934.546875	1720.025879	67.201836
876.622314	1282.197266	2019.841064	1780.889160	67.606056
877.007629	1276.411011	2108.778320	1863.396973	70.520065
877.392761	1283.483154	2218.717773	1943.333618	70.554535
877.777954	1288.840698	2343.230225	2049.629639	72.154449
878.163086	1293.341187	2518.104004	2188.072021	73.053398
878.548218	1293.984131	2740.125977	2372.590088	74.585075
878.933167	1297.412964	3044.656006	2605.327148	74.855881
879.318176	1296.984497	3368.044678	2858.637695	75.403572
879.703003	1297.627319	3657.144287	3088.374756	75.894661
880.087830	1284.768799	3875.737549	3246.104492	75.698936
880.472534	1282.197144	4036.896240	3372.545166	75.882988
880.857239	1276.196533	4137.191406	3442.838135	75.730354
881.241882	1276.625122	4187.982422	3468.554443	75.288910
881.626465	1269.338745	4190.125488	3463.625244	75.126564
882.010986	1267.624390	4144.906738	3427.193115	75.055855
882.395447	1259.480591	4033.896240	3337.613037	74.903427
882.779846	1253.694458	3857.521240	3187.383789	74.263367
883.164063	1250.479736	3592.852295	2985.078369	74.053062
883.548340	1250.265503	3288.322754	2750.198730	73.596230
883.932495	1253.051514	2999.222900	2528.820068	73.060898
884.316650	1257.123413	2758.342041	2357.588867	73.304810
884.700745	1259.480835	2544.463867	2194.287109	72.748528
885.084778	1260.552368	2373.875732	2066.560059	72.396545
885.468750	1263.124146	2239.505615	1969.907715	72.388054
885.852661	1263.981323	2130.851807	1898.757690	73.226204
886.236389	1262.052612	2051.558594	1838.751831	73.045578
886.620117	1266.552856	1989.195313	1790.318481	72.479218
887.003845	1269.124634	1936.261597	1762.244263	73.915802
887.387451	1278.339844	1890.185425	1733.955933	74.465866
887.771057	1283.054565	1858.682373	1716.382813	75.279243
888.154602	1284.983276	1839.609009	1697.738159	74.420433
888.538086	1280.268555	1822.035889	1674.378540	72.745247
888.921326	1282.840210	1810.677734	1663.234741	72.066597
889.304688	1278.768311	1802.748413	1654.876587	71.779114
889.687927	1278.125488	1806.605835	1658.091309	71.897812
890.071167	1275.768066	1817.964111	1655.305420	70.000023
890.454285	1274.267944	1837.037476	1659.377075	68.431053
890.837402	1277.482544	1861.682861	1675.450073	68.121758
891.220459	1282.411621	1893.399902	1703.953003	68.993362
891.603271	1272.124878	1939.904663	1732.027222	68.870361
891.986145	1270.624756	1985.980591	1762.672974	68.783699
892.369019	1273.196411	2041.057495	1808.534668	69.718109
892.751770	1279.411255	2101.491943	1846.681274	69.004181
893.134460	1276.625244	2146.710693	1885.256592	69.950752
893.517151	1278.768433	2180.999756	1913.973511	70.403793
893.899658	1277.268188	2199.215820	1931.118042	70.920502
894.282227	1283.483276	2206.502197	1952.548828	72.486656
894.664612	1284.340332	2197.929932	1952.120239	73.094078
895.046997	1287.769287	2177.570801	1946.548096	74.036606
895.429321	1283.483276	2151.425537	1920.188354	73.358002
895.811523	1282.411621	2105.563477	1886.113647	73.340302
896.193726	1285.626099	2059.701904	1850.967285	73.034348
896.575928	1293.126953	1997.981689	1795.247559	71.237457
896.958008	1289.269409	1925.331909	1746.171387	71.832878
897.339905	1293.341309	1870.683716	1697.309326	69.970268
897.721863	1295.912964	1811.320679	1662.163208	71.060295
898.103760	1294.627075	1774.674194	1631.302856	70.133904
898.485535	1288.626465	1747.885864	1594.227783	66.542206
898.867310	1287.983521	1738.027710	1579.012085	64.666664
899.249084	1280.268433	1735.027344	1571.511353	64.043365
899.630676	1282.625854	1743.171021	1572.368652	62.913002
900.012268	1291.626709	1759.029663	1580.726563	61.852379
900.393616	1292.912598	1766.101929	1591.013184	62.998161
900.775085	1291.198120	1787.961060	1609.443481	64.063828
901.156494	1297.627319	1823.107544	1651.876465	67.414360
901.537842	1293.769897	1879.041382	1707.810547	70.743347
901.919067	1296.127197	1951.905884	1753.243652	69.705902
902.300293	1303.413696	2003.125122	1792.461670	69.892807
902.681458	1299.770508	2047.058105	1825.679199	70.375671
903.062378	1305.342529	2072.346191	1841.752075	69.935722
903.443359	1308.557007	2079.418213	1848.395752	70.030602
903.824341	1306.413940	2074.489258	1848.181519	70.535736
904.205200	1306.413940	2063.988281	1841.966431	70.693062
904.586060	1303.413574	2046.843384	1828.250732	70.596733
904.966797	1297.412964	2019.626587	1805.962769	70.415428
905.347473	1288.412231	1979.765747	1765.244263	68.970795
905.728027	1290.126587	1918.902710	1715.739746	67.689140
906.108521	1287.340576	1846.466797	1665.377686	67.612122
906.489075	1280.268433	1790.961304	1615.015625	65.547653
906.869507	1287.555054	1731.812866	1580.940674	66.039497
907.249878	1279.625610	1688.094238	1551.795044	66.631660
907.630188	1275.339600	1661.948730	1528.435669	65.465622
908.010437	1282.411621	1643.089722	1515.363159	64.587105
908.390625	1281.125854	1632.374512	1508.505371	64.734627
908.770630	1284.340332	1627.230957	1501.861694	63.437534
909.150696	1278.553955	1624.016357	1509.791016	66.935524
909.530640	1284.125854	1628.945435	1506.576294	64.512123
909.910583	1287.983521	1644.161255	1505.076294	60.950687
910.290527	1287.126221	1664.734741	1527.149902	63.564159
910.670288	1293.126831	1696.023560	1556.724121	65.425522
911.049988	1281.554199	1738.456299	1591.227661	67.776764
911.429565	1290.983887	1795.033203	1640.518066	69.345238
911.809204	1287.769287	1855.039063	1682.307861	69.550430
912.188721	1279.411255	1913.116089	1719.168701	69.394684
912.568237	1282.625977	1985.337769	1784.103638	71.363205
912.947632	1272.767700	2085.847900	1862.111328	72.482841
913.327026	1276.196777	2203.287598	1957.049194	73.439667
913.706299	1278.339722	2331.014648	2066.988525	74.918549
914.085510	1274.482300	2427.023682	2150.782471	76.031990
914.464539	1273.196411	2516.604248	2211.002686	75.422256
914.843628	1264.409790	2562.251221	2244.863037	75.544922
915.222717	1275.125122	2577.895752	2244.648926	74.420143
915.601685	1270.624878	2569.966553	2230.504639	73.874313
915.980591	1277.268188	2544.892334	2213.145752	73.829262
916.359436	1281.125732	2508.888916	2191.500732	74.149071
916.738220	1269.338745	2445.454346	2139.209961	73.961372
917.116821	1273.839355	2356.945557	2065.488525	73.090630
917.495483	1269.981689	2246.577881	1972.050781	71.889397
917.874023	1263.552612	2119.922363	1871.755005	71.021004
918.252563	1265.909912	2017.269165	1786.032349	69.224197
918.631042	1265.695557	1914.187622	1713.168091	69.002007
919.009399	1279.197021	1834.680054	1655.091064	67.669762
919.387695	1277.268188	1777.674316	1619.730469	68.436867
919.766052	1272.982056	1726.883545	1586.298462	69.027405
920.144104	1273.624878	1687.665649	1556.938599	68.426529
920.522278	1266.552856	1653.805054	1537.650879	70.005547
920.900269	1265.052856	1621.015991	1509.362183	68.633324
921.278320	1258.194946	1598.942505	1492.217896	68.679276
921.656311	1262.052368	1574.511719	1476.573486	68.655685
922.034180	1265.267090	1552.652344	1465.215210	69.574944
922.411987	1263.766968	1532.507446	1458.143066	72.328552
922.789612	1270.624878	1510.434082	1447.856445	73.905243
923.167297	1263.124146	1496.504028	1436.926636	74.471924
923.544922	1261.838013	1483.002808	1429.640381	75.872101
923.922485	1261.195190	1477.430664	1423.639771	75.123924
924.299988	1256.051880	1465.000854	1420.425293	78.666771
924.677429	1257.551880	1454.499878	1397.280151	70.946785
925.054810	1260.980835	1458.571655	1398.780151	69.739738
925.431946	1264.409790	1452.785400	1401.137573	72.582527
925.809204	1261.195190	1449.785034	1394.922729	70.909195
926.186401	1262.909546	1452.571045	1379.278198	61.355968
926.563477	1258.409180	1441.641479	1364.491089	57.894764
926.940491	1256.909058	1446.784912	1355.490234	51.918755
927.317505	1253.480103	1439.712769	1346.275024	49.827415
927.694397	1260.980957	1439.069824	1342.846191	45.968754
928.071289	1272.124878	1430.926025	1334.059570	39.001415
928.447937	1270.838989	1425.996948	1330.844849	38.674046
928.824707	1271.053223	1428.783081	1344.989136	46.875027
929.201355	1275.125122	1425.997192	1343.060425	45.028416
929.577881	1278.339722	1425.782837	1334.488159	38.081425
929.954407	1278.553955	1420.425293	1332.344971	37.915352
930.330933	1273.839111	1412.067261	1337.702637	46.201534
930.707336	1276.625122	1413.781616	1337.916870	44.687454
931.083496	1273.196289	1401.994629	1335.559692	48.419415
931.459778	1265.909912	1403.066284	1339.845703	53.906200
931.835938	1261.195190	1406.495239	1335.130981	50.884903
932.212158	1253.908813	1411.638550	1338.559937	53.668461
932.588196	1257.766479	1421.925293	1325.701538	41.383739
932.964172	1258.837891	1421.925293	1320.343872	37.713509
933.340149	1258.409302	1430.283325	1325.701538	39.152069
933.716003	1258.409302	1428.783081	1327.844604	40.754688
934.091736	1258.623535	1434.997925	1321.844116	35.844536
934.467468	1257.551880	1440.570068	1314.343384	31.030525
934.843140	1253.694458	1448.070679	1321.201050	34.729862
935.218750	1258.194946	1454.285522	1326.558716	34.863361
935.594299	1264.838379	1452.356689	1322.272583	30.628584
935.969788	1256.480469	1442.927246	1326.558716	37.586193
936.345276	1257.766357	1444.213135	1327.415894	37.356255
936.720459	1250.265503	1436.283691	1330.201904	42.972359
937.095764	1252.837158	1431.140503	1327.415894	41.826885
937.471008	1246.193604	1424.711304	1316.057739	39.135693
937.846130	1244.693604	1413.353027	1311.771606	39.771275
938.221252	1242.550659	1408.638184	1315.843384	44.128975
938.596252	1246.193848	1403.066284	1316.057739	44.535480
938.971191	1250.908569	1400.494629	1309.414185	39.111675
939.346130	1247.265259	1395.136841	1295.484253	32.608696
939.720886	1241.907715	1388.707764	1291.840942	34.014450
940.095581	1249.622559	1382.492798	1287.126343	28.225872
940.470337	1253.908691	1371.348877	1285.411865	26.824867
940.844971	1262.266846	1365.562622	1296.770142	33.402428
941.219543	1257.552002	1363.633789	1290.769531	31.313131
941.594055	1260.552246	1357.204590	1281.554321	21.729504
941.968506	1261.623779	1359.776245	1280.054199	18.777338
942.342712	1270.624634	1356.776001	1274.053589	3.980152
942.717041	1268.052856	1352.061279	1276.839600	10.459360
943.091309	1262.909668	1340.060059	1273.410645	13.611048
943.465515	1268.052856	1340.274414	1277.053833	12.463005
943.839600	1278.553833	1344.346191	1282.411621	5.863581
944.213623	1282.197144	1349.275391	1276.196655	-8.945505
944.587646	1279.196899	1347.346558	1277.268188	-2.830111
944.961426	1276.625244	1343.060425	1272.124878	-6.774071
945.335266	1275.553711	1346.060669	1275.339355	-0.304020
945.709106	1281.339966	1347.560791	1283.483032	3.236242
946.082825	1277.268311	1343.060425	1280.054199	4.234381
946.456421	1264.838379	1337.916992	1283.911621	26.099623
946.830017	1270.196045	1337.702637	1281.768433	17.142605
947.203613	1271.696167	1341.560181	1279.196899	10.736189
947.577026	1262.695313	1340.703003	1280.697144	23.076996
947.950317	1263.338257	1347.132080	1280.268555	20.204708
948.323669	1262.266724	1350.346802	1289.697998	31.143562
948.696899	1263.338257	1356.775879	1287.126221	25.458656
949.070068	1273.839355	1360.419189	1290.769531	19.554411
949.443237	1278.768433	1364.491089	1296.984375	21.249857
949.816284	1280.697144	1364.276733	1290.340820	11.538316
950.189270	1286.269043	1369.420044	1289.697998	4.123769
950.562073	1294.412842	1370.491577	1286.054810	-10.986030
950.934998	1291.198120	1366.419800	1289.269409	-2.564036
951.307739	1286.697754	1367.919922	1290.340942	4.485461
951.680481	1290.769531	1364.062378	1289.055176	-2.339049
952.053162	1283.697388	1357.847534	1284.554688	1.156167
952.425781	1282.411499	1349.489502	1275.125122	-10.862543
952.798279	1276.625366	1338.560059	1272.553345	-6.574702
953.170776	1266.124268	1340.060059	1265.052612	-1.449440
953.543030	1271.481934	1331.059204	1262.909668	-14.388483
953.915405	1265.052734	1326.987427	1264.624146	-0.692001
954.287659	1269.124512	1329.130493	1266.767212	-3.928441
954.659851	1270.410278	1332.988037	1263.981323	-10.273546
955.031982	1269.124512	1330.844849	1250.479858	-30.208282
955.404114	1273.839233	1324.630005	1252.837280	-41.349937
955.776123	1274.910767	1320.558228	1248.551147	-57.746078
956.147888	1274.696533	1319.915283	1245.336426	-64.929054
956.519775	1282.411621	1321.844116	1248.765503	-85.325867
956.891602	1279.411255	1327.416016	1241.693359	-78.571159
957.263306	1278.768433	1329.559082	1241.479004	-73.417900
957.635010	1268.052979	1331.273560	1235.264038	-51.864346
958.006592	1272.124878	1327.844604	1236.121216	-64.615646
958.378174	1260.552246	1322.701294	1239.335938	-34.137787
958.749512	1259.266479	1319.915283	1242.336060	-27.915504
959.120911	1262.695313	1317.772217	1247.050903	-28.404663
959.492310	1261.838257	1322.058472	1242.336182	-32.384598
959.863586	1256.051880	1323.772827	1242.121948	-20.569605
960.234741	1257.980591	1320.558228	1245.336548	-20.205370
960.605896	1243.836304	1319.915283	1242.550537	-1.690042
960.976990	1248.765381	1319.915161	1252.622925	5.421723
961.347961	1247.693848	1317.986450	1255.194580	10.670728
961.718811	1248.979736	1312.200317	1262.695435	21.694990
962.089661	1249.193970	1319.272339	1265.481323	23.241627
962.460510	1256.909058	1326.558716	1267.195801	14.769266
962.831299	1256.909058	1335.130981	1269.767578	16.438513
963.201965	1258.194824	1343.060425	1272.124878	16.414251
963.572510	1265.695557	1340.488647	1275.768066	13.467166
963.943054	1267.624390	1345.203247	1277.911133	13.259725
964.313477	1262.909424	1346.274902	1276.625244	16.452639
964.683838	1268.267212	1349.060913	1274.482300	7.692540
965.054199	1267.624390	1354.418579	1272.767700	5.925869
965.424500	1274.053589	1349.489502	1273.196411	-1.136299
965.794678	1279.411255	1353.989868	1267.624512	-15.804455
966.164795	1279.839966	1350.346802	1265.052734	-20.972763
966.534912	1267.838745	1345.203247	1259.480591	-10.803604
966.904907	1265.267090	1340.488647	1262.052368	-4.273671
967.274780	1263.766846	1341.131592	1266.124146	3.046995
967.644592	1255.408936	1344.131836	1266.124146	12.077164
968.014404	1257.337769	1344.989136	1269.981689	14.425241
968.384155	1270.196045	1341.131592	1271.267578	1.510573
968.753845	1279.196899	1347.346558	1273.196411	-8.804870
969.123474	1281.125732	1343.488892	1271.481934	-15.463936
969.492981	1280.268555	1351.418335	1273.410645	-9.638695
969.862305	1280.482788	1351.846924	1272.553467	-11.111073
970.231750	1272.553467	1351.846924	1278.768433	7.837930
970.601135	1280.054199	1352.704224	1278.553955	-2.065029
970.970337	1285.411865	1347.560791	1274.053589	-18.275902
971.339539	1286.697632	1344.989136	1267.410156	-33.087971
971.708740	1291.198120	1342.417480	1269.338867	-42.677715
972.077759	1288.626465	1343.060425	1262.266724	-48.425175
972.446777	1285.197510	1351.204102	1264.409912	-31.493216
972.815613	1273.196167	1348.632324	1267.838623	-7.102090
973.184509	1268.052979	1350.132568	1275.982300	9.660527
973.553284	1261.195190	1346.060669	1269.981689	10.353443
973.921997	1260.338013	1357.204590	1270.838989	10.840660
974.290710	1262.909790	1366.634155	1269.124512	5.991574
974.659302	1266.981445	1377.135254	1281.339966	13.034974
975.027771	1261.623901	1388.921997	1288.626465	21.212072
975.396118	1257.551880	1403.709106	1301.913452	30.351954
975.764526	1248.550903	1420.210815	1307.056885	34.082497
976.132874	1243.836304	1433.497925	1320.558228	40.452003
976.501160	1239.978760	1454.071289	1337.488403	45.545563
976.869324	1246.193726	1471.858765	1353.775879	47.673382
977.237488	1260.980835	1487.074463	1360.204956	43.886295
977.605530	1263.552612	1496.289795	1370.491699	45.948433
977.973450	1261.195190	1496.503906	1390.636597	55.009186
978.341309	1264.838379	1491.360596	1398.351563	58.940437
978.709167	1263.766846	1484.502808	1386.993286	55.825268
979.077026	1265.910034	1479.787964	1386.135986	56.212418
979.444702	1270.410400	1469.072754	1377.135132	53.721668
979.812378	1280.911499	1455.142700	1368.991455	50.553493
980.179932	1287.769287	1448.070557	1362.133789	46.390465
980.547485	1292.269653	1427.497192	1339.631592	35.023884
980.914795	1292.055420	1407.352417	1319.058105	23.420113
981.282166	1288.626465	1389.350586	1304.485107	15.744633
981.649475	1280.482788	1373.706177	1295.055542	15.632079
982.016785	1277.696777	1363.848145	1272.124634	-6.467853
982.383911	1277.696777	1354.632935	1260.337891	-22.562716
982.751038	1281.554443	1344.346191	1258.623413	-36.519176
983.118103	1280.697144	1328.273315	1245.336426	-74.324425
983.484924	1278.554077	1319.701050	1241.478882	-90.104309
983.851868	1275.553833	1315.414917	1236.978638	-96.774078
984.218689	1279.625732	1302.556519	1234.406860	-197.197220
984.585449	1271.482056	1298.270264	1234.835571	-136.800812
984.952209	1271.267700	1291.198120	1234.192627	-186.022537
985.318787	1263.981201	1284.769043	1233.763794	-145.360962
985.685425	1275.553711	1288.412231	1232.692261	-333.331116
986.051880	1277.268066	1286.697754	1227.334717	-529.533447
986.418213	1276.196533	1290.555176	1236.549927	-276.116669
986.784607	1272.124878	1298.270264	1238.478638	-128.689026
987.150879	1267.410034	1312.200073	1248.765381	-41.626785
987.517090	1270.410522	1318.629395	1254.765869	-32.445084
987.883301	1276.625366	1326.344482	1274.482178	-4.310593
988.249390	1272.339233	1342.846069	1280.482666	11.549849
988.615417	1283.697388	1358.061890	1294.626953	14.697289
988.981262	1280.054199	1375.849243	1307.485474	28.635380
989.347168	1285.197632	1398.137207	1325.487183	35.673546
989.712952	1288.197876	1422.568237	1345.631958	42.743118
990.078674	1288.626465	1442.498535	1363.633911	48.746628
990.444397	1287.769165	1456.857300	1365.562622	46.007637
990.809998	1277.482422	1466.929688	1382.278564	55.316788
991.175537	1277.696777	1468.215454	1384.421753	56.018116
991.540894	1270.839111	1471.215820	1386.564697	57.754009
991.906311	1264.409790	1467.572510	1376.492310	55.168842
992.271729	1264.409790	1456.643066	1368.777222	54.292072
992.636963	1257.337769	1449.570801	1360.847778	53.846111
993.002136	1260.766602	1427.068726	1353.132690	55.541138
993.367310	1256.694824	1411.424316	1331.916260	48.614803
993.732361	1251.551270	1384.635986	1315.843384	48.309166
994.097351	1251.765625	1364.491089	1308.128174	49.999836
994.462219	1251.337158	1352.704224	1297.841675	45.877342
994.827026	1266.552856	1334.702393	1284.340332	26.100655
995.191833	1270.410278	1327.201660	1272.339111	3.396348
995.556580	1280.054199	1321.629761	1266.124146	-33.505390
995.921204	1282.625854	1312.414551	1249.193848	-112.230515
996.285828	1279.839722	1307.699707	1250.694214	-104.614227
996.650391	1284.554565	1297.627441	1249.836914	-265.570099
997.014648	1291.841064	1309.414185	1248.336792	-247.561462
997.379028	1308.985596	1319.915283	1265.481323	-398.037659
997.743408	1310.700073	1330.844849	1266.981567	-217.021561
998.107605	1315.200562	1328.916138	1262.052368	-387.502441
998.471802	1322.058350	1325.701538	1265.909912	-1541.189453
998.835938	1315.843506	1325.915894	1265.052856	-504.256287
999.199951	1321.844116	1326.987427	1263.766968	-1129.178345
999.563904	1314.129028	1325.487305	1253.908813	-530.187988
999.927673	1314.343262	1332.130859	1258.409302	-314.454834
1000.291565	1319.915161	1330.416382	1249.408325	-671.415588
1000.655396	1312.843262	1330.202026	1242.121826	-407.410522
1001.019043	1301.913330	1321.415405	1239.121582	-321.974701
1001.382629	1281.125732	1302.556396	1225.620239	-259.000336
1001.746216	1270.624634	1291.626831	1218.119507	-249.998260
1002.109741	1271.696167	1291.412354	1214.904907	-288.043823
1002.473022	1265.695557	1291.841064	1208.904297	-217.212311
1002.836365	1265.052612	1299.556152	1206.332764	-170.184998
1003.199646	1266.124146	1300.841919	1214.047607	-149.999649
1003.562866	1273.624878	1299.984619	1227.120239	-176.422974
1003.925964	1268.910156	1297.841675	1228.834839	-138.517853
1004.289124	1271.696167	1300.413208	1236.549927	-122.388100
1004.652100	1278.553955	1301.270630	1238.478638	-176.413666
1005.015076	1278.339722	1303.413574	1235.264160	-171.794754
1005.377747	1277.911011	1306.199585	1234.835449	-152.271942
1005.740662	1286.697754	1308.771240	1237.192749	-224.273605
1006.103333	1276.196655	1308.557007	1241.050293	-108.609337
1006.466003	1275.553833	1303.413696	1244.693481	-110.769936
1006.828552	1269.124634	1303.413696	1245.122192	-70.000282
1007.191101	1261.623779	1297.198730	1243.621948	-50.602547
1007.553528	1257.337646	1301.699219	1242.764771	-32.850224
1007.915771	1257.766235	1303.199341	1245.550781	-26.886681
1008.278137	1251.979980	1298.055908	1242.979004	-19.535095
1008.640442	1246.193726	1302.556396	1251.122803	8.745287
1009.002563	1250.908447	1304.056519	1253.051636	4.032486
1009.364624	1250.694092	1298.484619	1254.337402	7.623499
1009.726685	1244.479370	1298.913208	1250.265503	10.629662
1010.088684	1255.194580	1301.056274	1248.336792	-14.953194
1010.450439	1247.050903	1300.842041	1242.336182	-8.764867
1010.812256	1258.409058	1294.412842	1241.693237	-46.427956
1011.174011	1262.266724	1298.056030	1239.335938	-64.071609
1011.535706	1264.195435	1292.055420	1240.836060	-83.845612
1011.897400	1266.338623	1297.412964	1240.835938	-82.069916
1012.258911	1263.766846	1304.485107	1244.265015	-47.894558
1012.620361	1264.195435	1300.841919	1238.264404	-70.759941
1012.981812	1253.480103	1298.698853	1237.621460	-35.070946
1013.343079	1254.551636	1305.770874	1228.191895	-51.464531
1013.704285	1256.480347	1303.628052	1232.263794	-51.363163
1014.065430	1249.194092	1296.555786	1232.906738	-34.389297
1014.426575	1253.694458	1296.555786	1233.763916	-46.500057
1014.787720	1251.979980	1298.913208	1235.692749	-34.702988
1015.148743	1248.551025	1301.270630	1229.263550	-36.585014
1015.509644	1247.050903	1301.699219	1223.905884	-42.352669
1015.870361	1252.837158	1297.198730	1223.691528	-65.700172
1016.231140	1258.623535	1292.912598	1221.334106	-108.750214
1016.591919	1259.909302	1289.269531	1220.691284	-133.575317
1016.952515	1267.195801	1286.483276	1220.262573	-243.335251
1017.313049	1269.553223	1282.197266	1231.406616	-301.696259
1017.673584	1273.839355	1280.911377	1230.549194	-612.132751
1018.034058	1278.768433	1289.269409	1233.549561	-430.615875
1018.394348	1282.197388	1298.484497	1237.835815	-272.372284
1018.754639	1284.769043	1293.126953	1232.263794	-628.210266
1019.114868	1285.840576	1283.054443	1236.549927	1769.142090
1019.475037	1284.554688	1285.411865	1238.907349	-5325.306152
1019.835022	1277.053955	1280.268555	1239.121582	-1180.003052
1020.195129	1274.053589	1285.197510	1232.692383	-371.154877
1020.555054	1275.339478	1286.269043	1232.478027	-392.160614
1020.914917	1281.125732	1287.126343	1233.549683	-792.853516
1021.274536	1285.626343	1290.983765	1230.978027	-1020.048767
1021.634338	1289.269531	1293.341187	1222.405640	-1642.179565
1021.993958	1286.697754	1284.125977	1215.547852	2766.565430
1022.353577	1287.126465	1270.196045	1203.760986	492.400543
1022.713135	1285.411865	1271.267578	1201.832153	590.907898
1023.072632	1282.625854	1273.410645	1205.904175	832.554871
1023.431946	1274.053467	1268.052856	1206.332764	1128.563599
1023.791260	1276.839600	1273.624878	1194.331543	2566.569092
1024.150391	1269.553101	1265.266968	1196.903198	1694.998901
1024.509644	1265.909790	1265.266846	1192.402710	11432.883789
1024.868652	1257.337524	1264.838379	1192.617065	-862.841125
1025.227661	1247.693848	1267.838745	1193.045776	-271.274994
1025.586670	1248.765503	1267.195801	1198.617676	-272.094513
1025.945557	1253.908813	1277.482544	1204.403931	-210.000214
1026.304443	1255.408936	1282.840210	1216.190796	-142.968704
1026.663086	1256.909058	1287.769287	1217.476563	-127.777710
1027.021729	1259.480835	1293.126953	1211.904663	-141.401672
1027.380371	1272.767700	1296.984497	1205.475464	-277.874237
1027.738892	1276.625244	1287.983521	1223.905762	-464.150391
1028.097290	1276.839600	1294.841309	1221.762817	-305.953064
1028.455688	1277.482422	1296.984375	1221.977051	-284.614410
1028.814087	1285.197388	1304.913696	1219.405396	-333.693268
1029.172241	1289.697998	1298.056030	1211.476074	-935.889221
1029.530518	1294.841431	1296.555908	1211.690308	-4849.939453
1029.888550	1290.769653	1290.555176	1208.904419	38169.605469
1030.246582	1292.912720	1290.555176	1206.546997	3663.376953
1030.604614	1287.340698	1291.198120	1206.118286	-2105.614014
1030.962524	1286.483521	1287.340576	1200.974976	-9977.011719
1031.320313	1277.053955	1281.125854	1199.903442	-1894.705811
1031.678101	1272.767700	1277.053955	1190.473999	-1919.944214
1032.035645	1278.768433	1276.411011	1193.688599	3609.020264
1032.393311	1281.125610	1267.838745	1203.546753	583.876282
1032.750977	1277.482422	1265.695679	1207.618530	592.732788
1033.108398	1278.339844	1273.196411	1218.548096	1162.487183
1033.465820	1265.481323	1267.838867	1223.048462	-1799.875732
1033.823120	1265.910034	1261.409668	1226.263184	880.969421
1034.180298	1262.052612	1261.195313	1222.619995	4599.629883
1034.537476	1262.052612	1261.838257	1226.048828	16796.298828
1034.894653	1260.338013	1267.410034	1235.264160	-354.550018
1035.251709	1262.052368	1276.411011	1238.050049	-167.162872
1035.608643	1257.337524	1277.696899	1241.264771	-78.945221
1035.965576	1277.696777	1272.982056	1197.546143	1700.007813
1036.322388	1251.765747	1336.631226	1230.549316	-25.000072
1036.679077	1237.621460	1313.057373	1221.119873	-21.874975
1037.035889	1247.050903	1313.057373	1211.690308	-53.571407
1037.392456	1232.906738	1206.975586	1247.050903	-54.545071
>>>>>End Processed Spectral Data<<<<<
