# Supplementary material for: Avian learning favors colorful, not bright, signals
Source: PLoS One. 2018 Mar 22;13(3):e0194279. doi: 10.1371/journal.pone.0194279 (PMC5864004; doi:10.1371/journal.pone.0194279)
Supplement: S1 Text — (ZIP) [file pone.0194279.s001.zip › WhiteBand1.txt]

Jaz Data File
++++++++++++++++++++++++++++++++++++
Date: Wed May 31 03:38:24 2017
User: jaz
Dark Spectrum Present: Yes
Reference Spectrum Present: Yes
Processed Spectrum Present: Yes
Spectrometers: JAZA3305
Integration Time (usec): 450000 (JAZA3305)
Spectra Averaged: 1 (JAZA3305)
Boxcar Smoothing: 5 (JAZA3305)
Correct for Electrical Dark: No (JAZA3305)
Strobe/Lamp Enabled: Yes (JAZA3305)
Correct for Detector Non-linearity: No (JAZA3305)
Correct for Stray Light: No (JAZA3305)
Number of Pixels in Processed Spectrum: 2048
>>>>>Begin Processed Spectral Data<<<<<
W	D	R	S	P
189.090729	0.000000	0.000000	0.000000	0.000000
189.548096	0.000000	0.000000	0.000000	0.000000
190.005432	1251.765747	1270.624634	1098.536377	-812.504883
190.462753	1308.342651	1261.195190	1122.110107	395.000153
190.920044	0.000000	0.000000	0.000000	0.000000
191.377304	1046.674072	1056.317871	985.382446	-635.554810
191.834534	1166.042969	1178.901367	1090.392700	-588.333496
192.291718	1287.769165	1296.984375	1203.760986	-911.625244
192.748886	1294.198364	1302.127686	1218.333862	-956.759094
193.206039	1292.055420	1305.556519	1234.835449	-423.817139
193.663162	1289.912231	1307.485474	1238.050049	-295.120178
194.120255	1295.698608	1314.129028	1245.765137	-270.929657
194.577316	1300.841919	1314.557495	1240.407471	-440.626404
195.034348	1306.413940	1309.199951	1238.692993	-2430.749756
195.491364	1306.413940	1310.914307	1235.478394	-1576.217163
195.948349	1316.700684	1299.770386	1238.264404	463.289429
196.405304	1320.343750	1294.626953	1230.549316	349.166473
196.862228	1317.557861	1290.340820	1233.978271	307.085510
197.319122	1311.557373	1291.626831	1228.620605	416.128998
197.775986	1307.699951	1284.769043	1226.048828	356.074524
198.232819	1305.771118	1288.197876	1220.691284	484.144196
198.689636	1320.129639	1296.555786	1234.835449	361.816925
199.146423	1320.772583	1314.343262	1240.621582	1246.647949
199.603180	1320.558350	1314.343262	1244.050659	1230.999390
200.059921	1321.843994	1316.057617	1256.265991	1133.317139
200.516617	1332.559448	1320.772461	1256.265991	647.268494
200.973297	1322.487061	1342.203125	1256.694702	-333.699249
201.429932	1321.843994	1349.703857	1266.552734	-198.462067
201.886551	1322.701294	1354.204224	1272.124878	-160.545120
202.343140	1320.558105	1356.775879	1275.553833	-124.260185
202.799713	1318.415161	1367.705566	1276.625244	-84.783066
203.256241	1324.415649	1371.348877	1280.268433	-94.063881
203.712753	1316.057739	1377.778076	1275.125122	-66.319496
204.169220	1312.414551	1361.490845	1266.767090	-93.013260
204.625671	1311.985840	1372.420410	1271.267578	-67.375778
205.082092	1307.271118	1378.421021	1269.553101	-53.012043
205.538483	1296.127319	1379.706909	1266.552856	-35.384792
205.994843	1301.699219	1377.992554	1256.694702	-58.988792
206.451187	1299.984863	1378.421021	1257.766235	-53.825466
206.907486	1298.484619	1382.921387	1254.765991	-51.776768
207.363770	1299.341797	1385.921753	1248.336792	-58.910870
207.820023	1299.984741	1390.207886	1244.265015	-61.757687
208.276260	1287.340698	1395.994019	1234.192505	-48.915390
208.732452	1287.554810	1389.779297	1234.621216	-51.781715
209.188599	1282.839966	1404.566284	1238.478638	-36.443497
209.644760	1279.411255	1411.638550	1235.049927	-33.549297
210.100845	1270.624756	1415.495972	1229.263550	-28.550327
210.556931	1272.339355	1428.997314	1233.978149	-24.487238
211.012985	1271.053467	1440.569946	1232.692383	-22.629707
211.469009	1267.838745	1460.286133	1231.620850	-18.819635
211.925003	1269.767456	1471.430176	1235.264038	-17.109468
212.380966	1266.767212	1486.860229	1245.550781	-9.639756
212.836914	1269.553223	1498.004272	1250.479858	-8.348994
213.292816	1282.625854	1509.362427	1260.552246	-9.735354
213.748703	1288.412109	1529.935913	1259.909302	-11.801242
214.204559	1290.555176	1545.365967	1266.767090	-9.335588
214.660385	1290.769531	1560.581909	1264.409790	-9.769656
215.116165	1293.984009	1574.726074	1265.481323	-10.152624
215.571960	1291.198120	1595.728149	1268.695923	-7.389155
216.027664	1286.269165	1618.658936	1272.339111	-4.190879
216.483383	1280.911499	1635.589111	1267.624512	-3.746215
216.939056	1273.625122	1659.162964	1267.410156	-1.612025
217.394730	1279.625610	1682.522217	1271.696289	-1.968078
217.850342	1276.839600	1714.025269	1275.768066	-0.245098
218.305939	1267.838623	1759.458496	1279.625488	2.397557
218.761505	1264.195435	1791.818848	1284.554565	3.858648
219.217041	1259.909302	1841.752075	1277.482422	3.020252
219.672546	1267.838745	1889.756958	1285.626099	2.860079
220.128036	1273.625000	1951.048462	1297.627319	3.543178
220.583496	1269.124634	2015.340576	1308.771362	5.313037
221.038895	1263.552612	2081.132813	1320.343872	6.946261
221.494308	1272.767822	2187.857666	1342.631714	7.634648
221.949646	1277.911255	2297.796875	1366.634033	8.699287
222.404984	1271.267700	2439.453613	1387.207520	9.924775
222.860291	1275.339478	2606.184326	1416.567505	10.611908
223.315567	1275.982422	2790.488281	1448.713501	11.405111
223.770813	1271.053345	3010.795410	1484.288574	12.256715
224.226044	1268.481567	3271.392334	1530.364380	13.075111
224.681229	1258.194946	3582.780273	1586.512817	14.123717
225.136383	1254.551636	3941.743652	1648.447388	14.658267
225.591522	1256.480469	4321.280762	1711.239380	14.838125
226.046616	1261.623779	4667.601074	1770.602295	14.943685
226.501694	1256.266113	4915.125488	1813.678101	15.234584
226.956726	1256.694824	5106.287109	1832.965576	14.969657
227.411743	1254.122925	5230.370605	1854.610596	15.101869
227.866714	1253.051514	5306.020508	1867.469116	15.159692
228.321671	1264.624146	5333.023438	1869.826294	14.875682
228.776611	1262.052490	5300.448730	1868.754639	15.023344
229.231506	1264.838379	5194.366699	1860.396606	15.155972
229.686371	1271.482056	5045.423828	1839.823364	15.059620
230.141220	1271.696289	4857.048340	1797.390625	14.662279
230.596024	1279.196899	4634.812012	1760.101196	14.331330
231.050797	1287.340576	4440.435547	1729.884277	14.035216
231.505554	1292.483887	4303.708008	1708.453491	13.813971
231.960281	1291.840942	4211.770508	1709.953613	14.319272
232.414963	1304.913818	4162.051270	1704.595825	13.988896
232.869614	1297.412964	4128.405273	1700.738281	14.246783
233.324265	1286.697754	4111.046387	1697.738159	14.553458
233.778839	1289.697998	4133.548828	1699.238159	14.400902
234.233414	1289.483643	4180.267578	1697.309448	14.107793
234.687973	1283.697388	4231.486328	1699.238159	14.096693
235.142487	1283.054565	4294.706543	1718.096924	14.445307
235.596954	1279.839966	4371.857910	1733.098511	14.658988
236.051422	1270.410400	4479.868164	1752.171875	15.010681
236.505859	1269.124512	4605.023438	1770.173706	15.019916
236.960251	1265.481323	4818.258301	1795.247559	14.911328
237.414612	1254.551758	5052.495605	1829.536621	15.139373
237.868942	1258.409180	5339.238770	1879.898804	15.229492
238.323257	1256.051880	5690.916016	1940.976440	15.444093
238.777512	1260.980957	6078.167480	2003.982422	15.423971
239.231781	1266.124268	6464.349609	2068.917236	15.443596
239.685974	1261.838257	6808.525391	2134.709473	15.736803
240.140167	1262.695435	7112.412109	2186.357178	15.789854
240.594330	1257.123413	7349.650391	2226.861328	15.916842
241.048462	1263.766846	7572.742676	2276.366211	16.050138
241.502563	1264.838379	7810.193848	2328.228516	16.246485
241.956619	1266.552856	8045.074707	2377.947510	16.395826
242.410660	1269.981812	8309.530273	2439.453613	16.612881
242.864670	1269.553223	8648.348633	2490.672852	16.549038
243.318649	1279.411255	8984.166992	2550.035889	16.491432
243.772583	1270.196045	9299.841797	2609.398682	16.678228
244.226517	1265.266968	9541.793945	2666.618896	16.931641
244.680389	1272.553467	9697.380859	2692.121338	16.849815
245.134247	1275.125122	9742.813477	2716.338135	17.020147
245.588074	1272.767700	9791.675781	2730.911133	17.116552
246.041870	1265.481323	9761.671875	2719.552734	17.114393
246.495636	1263.552612	9649.803711	2698.336182	17.108761
246.949387	1265.267090	9441.069336	2672.190918	17.208389
247.403091	1265.695679	9187.757813	2633.187012	17.261810
247.856766	1265.267090	8834.366211	2580.038818	17.370255
248.310410	1262.266724	8440.470703	2518.747070	17.504105
248.764023	1272.124878	8032.645508	2451.240479	17.441196
249.217606	1273.410645	7648.822266	2385.662598	17.445963
249.671158	1274.482300	7342.578125	2336.157959	17.496027
250.124695	1276.411011	7110.054688	2292.653320	17.420370
250.578171	1279.411255	6918.250000	2257.507324	17.345699
251.031662	1282.411621	6817.097168	2241.005615	17.319756
251.485077	1282.411621	6783.665527	2234.362305	17.304249
251.938477	1287.554810	6803.382324	2226.432861	17.021526
252.391861	1289.483643	6858.887695	2218.289063	16.676926
252.845200	1299.127441	6933.251465	2240.148438	16.702171
253.298508	1301.056396	7050.477051	2265.650879	16.777246
253.751801	1292.484009	7218.065918	2301.011475	17.019888
254.205048	1297.413208	7484.448730	2345.158691	16.934532
254.658279	1289.483765	7849.413574	2424.023682	17.295002
255.111465	1286.483521	8350.890625	2517.461182	17.425066
255.564621	1293.555542	8982.453125	2623.971680	17.303082
256.017761	1293.769897	9682.592773	2741.625977	17.259346
256.470825	1294.841309	10383.589844	2875.138916	17.387407
256.923950	1286.054810	10974.434570	3003.080322	17.722525
257.376953	1289.269409	11368.972656	3089.874268	17.863670
257.829987	1282.840210	11574.493164	3128.449951	17.933073
258.282928	1274.267944	11629.569336	3148.166260	18.096027
258.735870	1282.411499	11591.209961	3143.237305	18.050850
259.188812	1282.625854	11469.697266	3133.379150	18.167667
259.641693	1282.411621	11301.038086	3094.160889	18.083809
260.094543	1280.268433	11010.866211	3043.584473	18.121353
260.547333	1273.196411	10608.612305	2982.507080	18.309958
261.000183	1269.767456	10086.990234	2903.642334	18.530493
261.452911	1272.124756	9579.082031	2819.848389	18.631657
261.905640	1272.339111	9195.473633	2734.125244	18.449593
262.358337	1265.267090	8989.524414	2701.765137	18.597233
262.811035	1262.052368	8947.949219	2688.049072	18.553419
263.263641	1266.338623	9022.743164	2696.193115	18.434502
263.716217	1263.123901	9159.255859	2718.266602	18.428551
264.168823	1258.194946	9306.913086	2747.412354	18.502541
264.621368	1261.838257	9457.141602	2781.487305	18.542925
265.073883	1259.695190	9647.446289	2813.418945	18.523724
265.526367	1260.980835	9827.678711	2848.350830	18.529543
265.978821	1266.124146	10056.344727	2891.640869	18.492331
266.431244	1259.052124	10297.439453	2921.000977	18.387669
266.883636	1262.909668	10541.320313	2971.577148	18.415520
267.335999	1262.695313	10825.491211	3019.582031	18.372103
267.788330	1261.623779	11114.375977	3093.303711	18.590542
268.240601	1266.767090	11376.259766	3144.522705	18.574183
268.692871	1263.766846	11552.205078	3184.169678	18.665640
269.145081	1257.337646	11708.220703	3209.029541	18.674900
269.597351	1257.980591	11803.586914	3230.888428	18.708340
270.049500	1253.908691	11882.666016	3246.961182	18.751509
270.501587	1256.051880	11923.170898	3269.034912	18.870916
270.953735	1250.908447	11929.170898	3266.677490	18.877314
271.405823	1253.051636	11908.811523	3275.892822	18.983547
271.857849	1257.980591	11825.874023	3270.321045	19.042021
272.309875	1268.053101	11698.577148	3261.105713	19.107885
272.761871	1274.910767	11565.278320	3219.101563	18.893309
273.213806	1265.695679	11439.908203	3205.171631	19.062664
273.665741	1267.838745	11372.402344	3195.528076	19.077414
274.117615	1274.268066	11292.250977	3200.885742	19.231594
274.569489	1275.982422	11252.603516	3206.672119	19.352140
275.021271	1285.626343	11245.532227	3211.172119	19.332972
275.473083	1281.554565	11295.250977	3225.316650	19.411036
275.924835	1284.769043	11362.542969	3261.534424	19.615101
276.376587	1286.269165	11464.553711	3294.966309	19.735125
276.828308	1278.768433	11625.927734	3339.327881	19.914253
277.279938	1269.338989	11748.939453	3376.831299	20.110424
277.731598	1262.695313	11939.671875	3433.194336	20.328779
278.183197	1260.766479	12147.121094	3482.270508	20.406317
278.634796	1262.695190	12351.784180	3537.132813	20.510590
279.086304	1261.409424	12583.449219	3598.853027	20.645075
279.537842	1253.694458	12800.969727	3643.214844	20.693371
279.989288	1251.337036	12962.342773	3700.006104	20.909126
280.440765	1253.908691	13134.431641	3743.724854	20.957125
280.892151	1253.265869	13310.805664	3779.299805	20.949829
281.343567	1249.193970	13479.037109	3831.590088	21.115528
281.794891	1252.622925	13612.764648	3872.736816	21.198088
282.246216	1251.551270	13735.991211	3904.025879	21.246244
282.697510	1248.979614	13818.712891	3942.386963	21.427719
283.148773	1254.122925	13827.928711	3955.674072	21.485550
283.599976	1253.694458	13782.281250	3961.888916	21.616119
284.051178	1251.122681	13739.420898	3949.030518	21.603487
284.502350	1254.123047	13662.697266	3959.316650	21.801003
284.953461	1256.480347	13636.125000	3966.818115	21.893503
285.404602	1261.623779	13611.265625	3979.676514	22.009163
285.855621	1262.481201	13601.191406	4000.893066	22.193665
286.306671	1265.910156	13554.687500	4001.106934	22.257681
286.757660	1263.552612	13543.756836	4011.393555	22.376183
287.208618	1263.981201	13573.975586	4023.180420	22.414301
287.659546	1265.481445	13503.038086	4033.038330	22.615273
288.110504	1270.410522	13444.961914	4041.824951	22.763996
288.561340	1275.982422	13418.600586	4058.112305	22.912109
289.012207	1279.197144	13411.530273	4091.972900	23.184130
289.463013	1280.482910	13495.109375	4124.118652	23.280579
289.913757	1274.696533	13604.619141	4167.837402	23.464388
290.364532	1273.410645	13756.134766	4217.342285	23.584047
290.815216	1269.124512	13900.579102	4274.348145	23.791588
291.265900	1266.552734	14031.090820	4330.710938	24.005241
291.716553	1263.123901	14131.172852	4367.142578	24.121904
292.167206	1271.910522	14205.965820	4421.362793	24.350075
292.617767	1281.768677	14340.549805	4489.726563	24.565523
293.068298	1278.339844	14535.355469	4559.804688	24.752666
293.518829	1278.554199	14741.733398	4630.525391	24.897322
293.969299	1282.840332	14904.391602	4684.745605	24.974434
294.419769	1286.054810	14956.896484	4716.462891	25.092882
294.870209	1285.626221	14911.035156	4723.534668	25.231598
295.320587	1280.482788	14699.728516	4713.248047	25.580910
295.770935	1285.411865	14469.777344	4680.030762	25.747307
296.221252	1282.840210	14212.822266	4624.739746	25.846125
296.671539	1286.269043	13908.508789	4588.521484	26.162174
297.121796	1279.197021	13571.832031	4526.801270	26.419106
297.572021	1271.267578	13237.728516	4430.362793	26.399578
298.022217	1268.267334	12856.688477	4350.426758	26.596889
298.472382	1256.694824	12488.725586	4270.062012	26.828337
298.922485	1254.337402	12113.687500	4196.125977	27.089914
299.372589	1249.837036	11781.512695	4136.762695	27.411837
299.822693	1253.908691	11504.842773	4083.614746	27.604374
300.272705	1251.551270	11327.182617	4034.753174	27.623102
300.722687	1249.837036	11140.735352	3997.463867	27.779346
301.172668	1255.837524	10969.290039	3979.890625	28.044130
301.622559	1259.909302	10835.992188	3938.100830	27.967505
302.072510	1262.052490	10742.125977	3916.670410	28.002083
302.522339	1266.552856	10645.259766	3908.312500	28.167633
302.972198	1272.553589	10575.180664	3903.383545	28.280508
303.421997	1272.339233	10513.246094	3904.668945	28.485619
303.871735	1264.838379	10480.457031	3903.811523	28.635874
304.321503	1270.410400	10506.816406	3919.456055	28.680481
304.771210	1269.981689	10553.535156	3946.458740	28.830307
305.220856	1273.196289	10610.969727	3973.889893	28.922243
305.670471	1270.196045	10655.116211	3995.320557	29.037270
306.120117	1270.410278	10728.409180	4018.251465	29.053093
306.569702	1270.838867	10780.700195	4060.255615	29.331835
307.019226	1266.981323	10831.491211	4089.615723	29.511541
307.468719	1266.338501	10875.852539	4121.333008	29.710085
307.918213	1266.124268	10909.071289	4139.120605	29.793758
308.367645	1270.196045	10906.928711	4148.335449	29.866341
308.817047	1276.839722	10917.428711	4145.335449	29.754360
309.266388	1268.481567	10864.923828	4122.832520	29.743847
309.715790	1263.766968	10778.344727	4110.831543	29.923182
310.165070	1260.766479	10685.977539	4067.541992	29.779444
310.614319	1261.409424	10605.613281	4046.968506	29.810555
311.063568	1260.766479	10547.320313	4029.181152	29.811001
311.512817	1257.552002	10490.100586	4001.535400	29.720757
311.961945	1268.267212	10402.663086	3977.747559	29.662395
312.411072	1272.982056	10247.290039	3931.885986	29.627954
312.860199	1265.267090	10103.705078	3888.167236	29.676062
313.309265	1263.123901	9957.333984	3840.377197	29.643332
313.758331	1262.909668	9824.035156	3807.373535	29.721140
314.207336	1268.910278	9713.881836	3781.656494	29.754347
314.656311	1278.339722	9646.803711	3740.295410	29.419445
315.105225	1281.554321	9563.652344	3732.151611	29.589088
315.554138	1278.125488	9495.931641	3704.077881	29.520679
316.003021	1271.481812	9423.711914	3670.431885	29.426920
316.451874	1265.695557	9373.133789	3650.500977	29.415030
316.900665	1259.694946	9348.703125	3625.427246	29.246260
317.349426	1256.909058	9367.562500	3625.427490	29.202562
317.798187	1263.338257	9411.280273	3626.070313	28.997898
318.246918	1263.981079	9515.648438	3631.856445	28.695723
318.695557	1257.551880	9623.444336	3644.286621	28.529350
319.144196	1259.052002	9771.315430	3668.502930	28.305643
319.592834	1251.980103	9936.974609	3704.077393	28.233723
320.041382	1256.480591	10131.565430	3744.367188	28.032259
320.489899	1258.837891	10338.158203	3788.085938	27.857241
320.938416	1256.266113	10488.386719	3823.446289	27.807047
321.386932	1259.695190	10611.183594	3841.662598	27.610228
321.835327	1254.337402	10697.764648	3848.949219	27.475319
322.283722	1254.766113	10795.916016	3855.378662	27.256804
322.732117	1244.907959	10844.779297	3855.593018	27.195002
323.180450	1247.265381	10867.280273	3861.807861	27.178154
323.628754	1251.980103	10861.066406	3851.520996	27.052948
324.077026	1248.765381	10795.488281	3823.875244	26.973759
324.525238	1245.550781	10691.334961	3771.799072	26.744717
324.973480	1243.407837	10550.320313	3708.792725	26.489826
325.421600	1251.122803	10365.160156	3654.573242	26.370865
325.869751	1261.838257	10253.291016	3616.426025	26.186956
326.317871	1259.266479	10158.997070	3585.994629	26.143803
326.765930	1263.552612	10077.347656	3560.921143	26.065601
327.213959	1258.837891	10035.342773	3524.917236	25.819838
327.661957	1271.053223	10008.768555	3505.201416	25.569021
328.109924	1273.625122	9987.980469	3492.128174	25.458027
328.557831	1276.411011	9980.694336	3481.198486	25.329916
329.005737	1284.340210	10028.697266	3482.484375	25.137857
329.453613	1291.412354	10069.844727	3493.842773	25.089108
329.901459	1289.483643	10139.065430	3515.273438	25.151356
330.349213	1284.125977	10205.714844	3510.987305	24.960367
330.796967	1281.982910	10238.503906	3496.628906	24.726631
331.244720	1286.054810	10270.222656	3496.629150	24.605219
331.692413	1291.412476	10315.655273	3511.416260	24.600445
332.140045	1295.270020	10327.440430	3516.559570	24.593088
332.587677	1285.411865	10347.584961	3509.701660	24.544773
333.035309	1286.269043	10327.227539	3497.914795	24.462513
333.482819	1280.268555	10334.514648	3476.055420	24.251459
333.930328	1280.268555	10295.509766	3446.481201	24.028337
334.377838	1281.982910	10268.293945	3424.621826	23.843367
334.825317	1277.911133	10212.359375	3410.263184	23.866634
335.272705	1273.196411	10186.857422	3410.906250	23.982401
335.720062	1272.982056	10171.856445	3410.477539	24.019844
336.167450	1273.625000	10131.566406	3393.118652	23.927610
336.614777	1268.696045	10099.847656	3357.329590	23.650749
337.062012	1266.767090	10111.634766	3351.114746	23.565619
337.509277	1273.839355	10125.779297	3341.685303	23.360371
337.956482	1268.695801	10178.712891	3343.828125	23.289879
338.403687	1273.410645	10217.288086	3365.258545	23.388603
338.850800	1271.053345	10280.508789	3390.118164	23.520456
339.297913	1272.553589	10344.372070	3406.834229	23.526493
339.745026	1284.768921	10427.737305	3410.691650	23.251997
340.192047	1291.841064	10524.604492	3424.193115	23.095490
340.639038	1295.484253	10627.257813	3428.907959	22.861933
341.086029	1295.055664	10741.483398	3440.695068	22.713764
341.532959	1288.626465	10878.425781	3473.054932	22.778667
341.979828	1293.341187	10959.218750	3487.842285	22.703587
342.426727	1293.984131	11043.441406	3496.843018	22.594683
342.873535	1297.841675	11082.874023	3480.127197	22.302284
343.320343	1292.912598	11084.802734	3464.911621	22.181610
343.767059	1290.983887	11080.301758	3443.480713	21.988220
344.213806	1286.697754	11045.155273	3429.979004	21.963322
344.660522	1279.411255	11000.792969	3404.476563	21.859705
345.107178	1283.054565	10934.144531	3374.473633	21.670288
345.553772	1283.483032	10864.065430	3356.043701	21.632929
346.000366	1286.269165	10817.990234	3330.541260	21.447041
346.446960	1287.769287	10769.342773	3299.252197	21.214653
346.893463	1281.125854	10745.341797	3276.321777	21.081470
347.339905	1286.697754	10720.695313	3281.250732	21.142181
347.786377	1286.269043	10733.982422	3296.680420	21.279345
348.232788	1293.126953	10791.416016	3296.894775	21.096092
348.679169	1286.054688	10873.709961	3318.111084	21.194508
349.125519	1286.269043	11008.722656	3334.826660	21.070377
349.571838	1291.412476	11180.167969	3371.687500	21.036770
350.018097	1280.697021	11368.330078	3401.476318	21.023558
350.464325	1276.411011	11587.351563	3431.693604	20.902872
350.910553	1274.053711	11819.660156	3467.053955	20.795393
351.356720	1272.124878	12056.468750	3515.702148	20.804022
351.802856	1270.838989	12317.066406	3561.563477	20.737619
352.248932	1260.338013	12579.592773	3596.709961	20.640688
352.695007	1260.337891	12846.188477	3643.857910	20.572680
353.141052	1269.981689	13204.081055	3712.650146	20.467974
353.587036	1275.339355	13568.402344	3761.726563	20.225939
354.032990	1274.267822	13951.369141	3824.089600	20.113602
354.478912	1272.982056	14320.406250	3893.310303	20.083107
354.924774	1276.411011	14637.578125	3962.531494	20.103937
355.370605	1275.339355	14875.244141	4019.537354	20.178068
355.816467	1279.197021	15141.200195	4071.614014	20.144398
356.262238	1287.126221	15370.079102	4123.690918	20.141832
356.708008	1292.698364	15618.675781	4181.981934	20.168144
357.153656	1296.555786	15884.417969	4233.629883	20.133684
357.599365	1292.912598	16188.087891	4299.207520	20.183010
358.045013	1284.125977	16426.826172	4349.784180	20.245123
358.490631	1283.054565	16665.136719	4398.860352	20.256073
358.936157	1284.983276	16713.353516	4414.290527	20.282810
359.381714	1288.412109	16611.773438	4389.645020	20.238594
359.827209	1291.841064	16451.898438	4343.140625	20.127230
360.272644	1296.127197	16244.021484	4303.708008	20.120432
360.718109	1291.840942	15961.352539	4259.989258	20.233450
361.163513	1291.626831	15665.394531	4194.411133	20.195013
361.608856	1289.055054	15296.785156	4111.688965	20.150543
362.054169	1284.983154	14880.172852	4031.966553	20.205555
362.499481	1287.554810	14407.199219	3922.670410	20.085268
362.944733	1281.768677	13911.937500	3817.874756	20.079746
363.389923	1281.554321	13370.168945	3717.150635	20.147852
363.835083	1277.482544	12942.842773	3627.999023	20.149542
364.280243	1269.124634	12656.741211	3573.779053	20.238251
364.725372	1262.695435	12424.003906	3541.633545	20.418198
365.170410	1259.480835	12284.277344	3507.987549	20.394995
365.615448	1260.980957	12146.906250	3490.842773	20.483896
366.060455	1260.766602	12061.612305	3474.126709	20.492470
366.505402	1256.909058	12002.034180	3461.053955	20.512978
366.950317	1268.267334	11979.105469	3462.554443	20.486605
367.395233	1269.553101	12008.678711	3468.554932	20.476545
367.840088	1271.696289	12016.608398	3466.840088	20.429611
368.284882	1270.838989	12019.393555	3465.340088	20.416708
368.729675	1270.838989	12056.683594	3478.412598	20.467323
369.174438	1274.696533	12095.900391	3473.912354	20.323208
369.619141	1280.911377	12159.336914	3481.842041	20.232069
370.063812	1277.482422	12243.558594	3498.128906	20.250147
370.508453	1274.482056	12376.214844	3520.416504	20.230488
370.953094	1273.839355	12490.655273	3548.062500	20.275122
371.397614	1274.267944	12632.096680	3588.995117	20.380013
371.842133	1259.909302	12781.255859	3619.855225	20.483246
372.286652	1257.551880	12907.696289	3631.856201	20.380041
372.731140	1256.694702	13051.924805	3668.074219	20.443682
373.175537	1270.838989	13258.944336	3727.222900	20.490175
373.619904	1272.553467	13473.464844	3770.512695	20.473547
374.064270	1271.910645	13682.413086	3816.374756	20.502508
374.508606	1267.838501	13869.931641	3854.520996	20.525818
374.952881	1276.625122	13986.300781	3881.309326	20.493710
375.397095	1280.482666	14039.449219	3888.381348	20.439732
375.841339	1278.768188	14031.734375	3899.311035	20.548498
376.285522	1278.339600	14003.446289	3892.453369	20.542961
376.729645	1285.626099	13951.369141	3882.595459	20.503883
377.173706	1286.269043	13911.079102	3899.097412	20.695980
377.617767	1289.269287	13841.000977	3898.882568	20.790863
378.061798	1281.768677	13733.847656	3883.452393	20.893568
378.505768	1285.197510	13602.049805	3872.522705	21.006382
378.949738	1286.697754	13502.183594	3878.738037	21.219297
379.393677	1288.412231	13452.034180	3892.024902	21.404913
379.837524	1279.839966	13453.962891	3919.242188	21.680431
380.281372	1277.268311	13504.753906	3952.673584	21.880257
380.725189	1271.481934	13621.336914	3987.176758	21.989689
381.168976	1271.910645	13763.850586	4023.609375	22.027794
381.612701	1272.339111	13877.218750	4076.757568	22.248672
382.056396	1267.838623	13964.227539	4130.119629	22.544056
382.500031	1263.552612	14060.665039	4179.410645	22.785280
382.943665	1253.908691	14172.747070	4220.771484	22.965401
383.387238	1241.693237	14283.759766	4277.991211	23.280804
383.830811	1239.550171	14380.840820	4316.780762	23.416500
384.274323	1243.407715	14471.062500	4369.500488	23.633009
384.717804	1253.265747	14535.140625	4408.289551	23.754356
385.161224	1257.766235	14591.502930	4444.292969	23.898230
385.604645	1267.838745	14652.579102	4490.154785	24.074549
386.048035	1270.196167	14694.800781	4536.659180	24.331911
386.491333	1273.196411	14733.589844	4557.661133	24.400957
386.934631	1280.482910	14793.165039	4598.165039	24.552359
387.377869	1283.697388	14899.034180	4646.383789	24.697784
387.821136	1291.198120	15061.907227	4715.391113	24.865770
388.264282	1289.697876	15221.350586	4765.110352	24.946163
388.707428	1285.197510	15348.005859	4831.545410	25.217920
389.150543	1284.554565	15409.083984	4867.978027	25.370214
389.593597	1281.982910	15450.447266	4906.124512	25.578930
390.036621	1283.268799	15476.377930	4936.770020	25.741373
390.479614	1274.267822	15495.235352	4973.416504	26.011934
390.922638	1275.339478	15529.522461	5022.278809	26.286596
391.365509	1272.767700	15553.096680	5077.784180	26.645161
391.808411	1268.481567	15510.665039	5112.716309	26.991892
392.251251	1266.124390	15384.868164	5117.859863	27.281006
392.694092	1260.552368	15144.202148	5105.644043	27.695108
393.136871	1278.125366	14917.678711	5114.001953	28.123182
393.579590	1276.839600	14659.868164	5097.714355	28.550150
394.022308	1282.197388	14502.137695	5092.142578	28.819685
394.464966	1280.482788	14349.980469	5102.429199	29.243252
394.907562	1277.911133	14197.393555	5136.718262	29.868124
395.350159	1283.054565	14034.947266	5153.219727	30.349731
395.792755	1278.339722	13871.002930	5177.437012	30.963245
396.235229	1279.197021	13707.488281	5210.868652	31.634853
396.677704	1277.911133	13620.481445	5239.371582	32.095913
397.120148	1278.339722	13581.477539	5310.735840	32.775345
397.562561	1284.340332	13581.262695	5395.172363	33.429764
398.004944	1268.481689	13599.049805	5469.107910	34.066769
398.447235	1269.338745	13650.483398	5595.763672	34.943657
398.889557	1265.909912	13692.274414	5741.277344	36.015099
399.331818	1265.910034	13750.349609	5880.576660	36.963345
399.774017	1266.338501	13865.431641	6035.948730	37.856777
400.216187	1272.124878	13987.586914	6212.537598	38.853584
400.658356	1277.268188	14107.170898	6400.914063	39.935192
401.100433	1273.196289	14282.687500	6586.075195	40.838482
401.542511	1280.482788	14412.128906	6807.453613	42.088940
401.984558	1283.911621	14502.996094	7014.259766	43.349056
402.426575	1286.911987	14612.934570	7215.922363	44.491974
402.868500	1292.483887	14647.866211	7425.943359	45.924999
403.310394	1297.841675	14731.231445	7628.892090	47.129208
403.752289	1296.770020	14748.375977	7800.123047	48.346294
404.194153	1295.484253	14785.238281	8019.787109	49.847481
404.635956	1301.699219	14776.021484	8212.876953	51.291470
405.077698	1295.484253	14765.305664	8430.827148	52.972809
405.519440	1290.983887	14726.730469	8618.988281	54.541103
405.961090	1288.840698	14687.511719	8835.653320	56.325085
406.402740	1281.554199	14696.727539	9058.959961	57.974693
406.844391	1282.197144	14714.514648	9276.910156	59.518494
407.285980	1283.054443	14750.089844	9501.933594	61.029610
407.727509	1284.554565	14824.454102	9736.598633	62.423241
408.168976	1283.483154	14812.668945	9957.977539	64.116898
408.610474	1285.411865	14872.246094	10204.000977	65.641403
409.051910	1282.411499	14869.458984	10435.453125	67.365936
409.493317	1276.625366	14919.821289	10666.689453	68.825989
409.934631	1274.482300	15000.828125	10891.711914	70.064018
410.375946	1276.625244	15052.261719	11114.589844	71.415680
410.817230	1281.554199	15117.410156	11339.827148	72.697159
411.258453	1283.268677	15170.346680	11555.205078	73.967583
411.699677	1282.411499	15314.144531	11784.514648	74.845375
412.140839	1283.697388	15455.802734	12038.467773	75.886894
412.581940	1284.554688	15650.393555	12285.562500	76.577553
413.023010	1285.411865	15910.347656	12545.731445	76.993973
413.464081	1282.411499	16200.089844	12813.829102	77.300354
413.905090	1288.626465	16581.556641	13078.712891	77.095009
414.346069	1284.768921	16986.593750	13372.312500	76.981773
414.786987	1292.055420	17425.708984	13672.125977	76.734451
415.227875	1294.841309	17962.548828	14028.733398	76.398590
415.668762	1297.198730	18507.957031	14352.980469	75.858261
416.109558	1303.413574	19067.083984	14639.936523	75.077522
416.550323	1305.770996	19641.000000	14975.541016	74.554672
416.991119	1302.342163	20231.841797	15311.574219	74.007408
417.431793	1304.270874	20884.623047	15639.462891	73.212128
417.872437	1307.699707	21492.181641	15949.994141	72.542336
418.313080	1313.485962	22071.880859	16263.309570	72.018204
418.753662	1308.342651	22547.423828	16518.335938	71.613235
419.194214	1315.629028	22913.888672	16736.283203	71.397667
419.634705	1313.057495	23169.558594	16864.439453	71.152199
420.075226	1307.913940	23412.794922	16970.306641	70.854904
420.515656	1303.413574	23623.888672	17069.101563	70.633301
420.956055	1300.627563	23769.617188	17180.970703	70.676712
421.396393	1293.555542	23793.619141	17188.257813	70.642921
421.836700	1292.055420	23701.468750	17138.966797	70.715416
422.276978	1285.840454	23483.732422	17105.962891	71.268578
422.717194	1288.412109	23215.207031	17013.169922	71.714806
423.157440	1278.982666	22872.744141	16897.871094	72.330559
423.597626	1288.197876	22581.501953	16783.431641	72.770447
424.037720	1288.626465	22217.394531	16635.992188	73.331436
424.477783	1287.340576	21858.429688	16500.548828	73.954315
424.917847	1288.626465	21443.103516	16355.250000	74.755714
425.357880	1283.911743	20996.486328	16205.018555	75.693344
425.797882	1276.196777	20522.656250	16007.856445	76.542183
426.237793	1273.625000	20086.328125	15861.915039	77.544891
426.677673	1278.768433	19771.511719	15779.621094	78.413742
427.117554	1285.411865	19410.189453	15642.250000	79.211113
427.557343	1274.910767	19131.376953	15561.667969	80.008865
427.997131	1273.625000	18880.207031	15463.516602	80.594246
428.436890	1262.909668	18644.255859	15417.871094	81.437660
428.876587	1261.838013	18556.392578	15432.657227	81.938042
429.316223	1264.195435	18537.320313	15492.021484	82.369728
429.755859	1270.196045	18559.177734	15565.741211	82.685867
430.195465	1270.196167	18580.394531	15604.959961	82.811081
430.634979	1275.125244	18684.548828	15689.610352	82.797028
431.074493	1278.339844	18748.625000	15756.902344	82.875366
431.513947	1275.339478	18760.626953	15801.264648	83.075127
431.953430	1266.981567	18838.205078	15874.128906	83.131081
432.392792	1274.267944	18915.353516	15947.850586	83.178459
432.832153	1275.982422	19022.937500	16053.290039	83.266724
433.271454	1284.768921	19150.236328	16107.508789	82.968674
433.710693	1274.482300	19232.314453	16145.656250	82.811630
434.149963	1278.982544	19315.039063	16220.449219	82.842201
434.589172	1267.624390	19430.548828	16293.527344	82.728439
435.028320	1271.696167	19601.351563	16432.398438	82.711327
435.467407	1267.410034	19746.652344	16527.550781	82.579903
435.906494	1279.197021	19944.029297	16638.562500	82.290405
436.345551	1272.767700	20131.332031	16730.927734	81.968910
436.784546	1279.625488	20388.929688	16853.513672	81.498978
437.223511	1283.697388	20654.455078	16979.951172	81.030663
437.662415	1293.555542	20916.550781	17093.962891	80.519852
438.101318	1289.055176	21145.218750	17232.619141	80.295288
438.540161	1299.770386	21362.095703	17340.845703	79.956207
438.978912	1295.698486	21467.750000	17335.056641	79.512779
439.417725	1301.056152	21528.398438	17292.412109	79.058113
439.856445	1299.984619	21527.755859	17228.119141	78.743896
440.295135	1307.056885	21544.255859	17239.048828	78.726273
440.733765	1297.413086	21520.683594	17188.900391	78.580208
441.172394	1298.270386	21544.900391	17142.181641	78.254555
441.610962	1302.556519	21511.683594	17084.318359	78.092247
442.049469	1291.412476	21547.472656	17029.669922	77.696541
442.487946	1285.411865	21584.976563	16982.093750	77.325211
442.926422	1290.126465	21652.267578	16955.091797	76.931816
443.364807	1286.697632	21701.558594	16906.015625	76.509552
443.803192	1284.340210	21873.216797	16936.447266	76.022156
444.241516	1284.554688	21959.583984	16924.660156	75.647316
444.679810	1287.769287	22089.236328	16913.300781	75.117447
445.118073	1289.055054	22135.742188	16850.296875	74.646111
445.556274	1293.769653	22157.388672	16804.435547	74.343124
445.994415	1296.770142	22121.597656	16759.216797	74.250053
446.432587	1301.056274	22079.164063	16652.277344	73.881706
446.870667	1308.556885	21926.794922	16532.478516	73.837158
447.308716	1311.557373	21692.126953	16370.891602	73.890640
447.746735	1312.628906	21375.597656	16145.869141	73.933426
448.184692	1312.200195	21141.359375	15993.924805	74.041084
448.622620	1320.343872	20884.835938	15807.478516	74.048103
449.060516	1330.202026	20645.667969	15652.106445	74.147339
449.498383	1335.130981	20411.216797	15477.018555	74.134117
449.936188	1338.345581	20185.767578	15292.287109	74.036339
450.373993	1336.845459	19983.031250	15164.988281	74.160706
450.811707	1339.202881	19770.011719	14969.325195	73.952927
451.249420	1337.274170	19529.130859	14820.381836	74.116165
451.687042	1335.988281	19324.039063	14661.582031	74.080254
452.124664	1330.844849	19226.312500	14541.999023	73.824028
452.562225	1326.130127	19207.240234	14476.633789	73.544113
452.999756	1326.773071	19164.167969	14379.552734	73.176491
453.437256	1325.701538	19117.234375	14332.621094	73.107361
453.874725	1325.915894	19121.304688	14316.547852	72.999992
454.312164	1329.773315	19167.810547	14314.405273	72.791817
454.749512	1327.201660	19292.107422	14334.978516	72.406601
455.186829	1328.273193	19519.486328	14353.622070	71.602417
455.624115	1326.344482	19844.162109	14500.207031	71.141548
456.061401	1326.130127	20315.423828	14682.583984	70.336761
456.498596	1333.845093	20764.611328	14864.315430	69.634262
456.935791	1338.131348	21224.513672	15066.407227	69.033546
457.372894	1340.274414	21545.328125	15202.493164	68.607674
457.810028	1338.559937	21741.205078	15310.074219	68.478943
458.247070	1338.774292	21838.929688	15348.434570	68.339287
458.684052	1340.917236	21861.429688	15305.144531	68.050095
459.121033	1331.487793	21751.062500	15234.637695	68.087364
459.557953	1331.273560	21668.982422	15197.347656	68.179138
459.994873	1335.131104	21431.316406	15116.340820	68.576248
460.431702	1331.487793	21123.144531	14966.755859	68.894020
460.868530	1334.059448	20730.533203	14789.737305	69.371773
461.305298	1322.486938	20353.783203	14657.938477	70.071167
461.742035	1326.987427	19928.382813	14444.274414	70.517761
462.178741	1327.844604	19668.857422	14340.121094	70.946335
462.615387	1335.559692	19433.763672	14268.972656	71.462418
463.051971	1336.202637	19369.257813	14224.183594	71.468651
463.488586	1334.059570	19344.398438	14262.115234	71.781296
463.925079	1343.917725	19408.689453	14312.690430	71.790405
464.361572	1345.203491	19421.333984	14331.333984	71.841316
464.798035	1345.846313	19477.054688	14386.197266	71.922127
465.234406	1356.775879	19533.632813	14413.415039	71.831108
465.670776	1356.132935	19528.488281	14443.631836	72.018730
466.107117	1368.134155	19497.199219	14439.988281	72.104408
466.543396	1366.848511	19441.693359	14448.561523	72.375237
466.979645	1370.491577	19356.398438	14410.843750	72.503174
467.415863	1373.063354	19340.539063	14411.700195	72.567993
467.851990	1371.777466	19219.671875	14397.555664	72.982155
468.288116	1367.920044	19158.595703	14384.053711	73.162674
468.724182	1360.847900	19088.945313	14411.913086	73.617966
469.160248	1367.277100	19075.443359	14441.702148	73.832741
469.596252	1361.919434	19101.804688	14450.704102	73.781677
470.032196	1359.990723	19163.308594	14527.640625	73.961777
470.468109	1358.490479	19242.816406	14585.500977	73.958679
470.903992	1352.275513	19348.041016	14593.215820	73.578087
471.339844	1346.060669	19473.839844	14684.938477	73.582527
471.775604	1346.703491	19566.205078	14779.234375	73.726120
472.211395	1340.917236	19719.863281	14879.531250	73.663719
472.647095	1339.417114	19909.953125	14985.399414	73.481903
473.082794	1336.845337	20073.039063	15083.337891	73.368652
473.518402	1337.488403	20299.777344	15228.422852	73.255577
473.954010	1337.274048	20491.367188	15343.079102	73.121727
474.389557	1338.131348	20781.966797	15526.524414	72.971161
474.825073	1338.988770	21078.998047	15690.468750	72.702499
475.260529	1347.346680	21443.746094	15887.844727	72.353752
475.695923	1350.132568	21887.576172	16213.162109	72.370399
476.131348	1359.347656	22459.130859	16546.195313	71.976318
476.566681	1356.990356	23277.570313	16961.304688	71.185684
477.001984	1361.276367	24234.664063	17461.927734	70.390327
477.437256	1364.491089	25368.773438	18105.919922	69.743507
477.872467	1375.634888	26711.619141	18835.419922	68.912994
478.307648	1384.207275	28097.970703	19551.632813	68.007736
478.742767	1382.921387	29568.970703	20434.148438	67.590981
479.177887	1384.635864	31119.267578	21312.591797	67.019348
479.612946	1385.707397	32968.949219	22354.765625	66.392990
480.047943	1381.206909	35273.386719	23725.470703	65.927490
480.482941	1382.492676	37874.214844	25260.335938	65.433586
480.917847	1384.635864	40468.187500	26823.060547	65.087288
481.352722	1385.064575	42709.406250	28195.908203	64.879059
481.787598	1385.921753	44388.070313	29150.431641	64.565399
482.222382	1386.136230	45424.246094	29768.064453	64.448563
482.657166	1380.778442	45985.296875	30137.742188	64.470963
483.091888	1375.206421	46336.332031	30383.554688	64.518730
483.526581	1369.848755	46664.433594	30512.781250	64.340874
483.961212	1368.777222	46960.609375	30663.011719	64.253250
484.395844	1367.705566	47043.546875	30732.232422	64.288971
484.830353	1365.776733	46581.285156	30433.488281	64.287041
485.264893	1361.062134	45593.757813	29873.289063	64.459618
485.699371	1351.847046	44268.058594	29066.855469	64.579346
486.133820	1356.347412	42848.277344	28199.554688	64.695007
486.568176	1351.203979	41570.152344	27539.275391	65.113762
487.002533	1356.561646	40676.066406	27014.224609	65.254288
487.436859	1356.132935	40031.214844	26683.548828	65.487686
487.871094	1355.704346	39637.316406	26501.601563	65.686615
488.305359	1360.847778	39244.703125	26356.726563	65.980293
488.739502	1357.418823	38695.011719	26094.845703	66.253403
489.173676	1353.989990	37811.421875	25636.443359	66.604942
489.607788	1347.775146	36654.597656	25010.238281	67.019516
490.041840	1352.275513	35451.050781	24246.023438	67.139503
490.475861	1360.204956	34261.218750	23561.095703	67.477829
490.909851	1354.632935	33166.109375	22980.753906	67.982132
491.343750	1351.418335	32204.300781	22412.414063	68.262650
491.777649	1346.060669	31310.861328	21908.578125	68.622238
492.211517	1347.132324	30367.050781	21346.238281	68.915100
492.645294	1344.774902	29298.732422	20675.029297	69.150330
493.079071	1349.061035	28157.123047	19970.173828	69.460869
493.512787	1356.561768	27055.798828	19310.966797	69.863571
493.946503	1359.347778	26125.279297	18765.343750	70.282013
494.380096	1363.205200	25440.568359	18368.660156	70.628395
494.813751	1357.847656	24919.375000	18090.277344	71.015892
495.247284	1358.919067	24580.343750	17887.970703	71.180176
495.680786	1363.419434	24319.101563	17685.236328	71.101425
496.114258	1366.205444	24093.867188	17518.933594	71.070786
496.547699	1361.490723	23849.554688	17336.986328	71.039886
496.981079	1358.276123	23636.105469	17162.113281	70.939751
497.414429	1359.562012	23356.433594	16989.380859	71.054733
497.847717	1358.490356	23040.761719	16781.718750	71.132896
498.280975	1355.918701	22668.294922	16554.339844	71.312653
498.714203	1358.061646	22316.617188	16313.244141	71.355980
499.147369	1356.561523	22036.949219	16101.937500	71.301262
499.580505	1359.347534	21763.492188	15907.131836	71.298180
500.013611	1351.632690	21544.042969	15724.328125	71.178703
500.446655	1343.917603	21364.667969	15579.028320	71.101784
500.879639	1344.560425	21254.513672	15495.663086	71.075516
501.312653	1346.703613	21126.789063	15432.657227	71.212799
501.745544	1347.989380	21057.781250	15363.006836	71.106880
502.178436	1347.560669	21010.632813	15312.000977	71.018608
502.611267	1339.417114	21002.060547	15283.714844	70.917717
503.044037	1334.059326	20992.632813	15260.140625	70.839729
503.476807	1335.345215	21000.345703	15199.277344	70.500542
503.909515	1337.273926	21012.775391	15150.843750	70.206955
504.342194	1335.559692	21068.923828	15172.917969	70.121643
504.774841	1337.916870	21096.355469	15165.844727	69.984917
505.207428	1340.274292	21137.931641	15186.204102	69.937210
505.639954	1346.489258	21188.937500	15193.491211	69.784744
506.072449	1350.561035	21272.517578	15228.637695	69.662216
506.504852	1345.846313	21377.312500	15271.714844	69.519958
506.937286	1346.274902	21464.750000	15334.291016	69.528214
507.369690	1339.845703	21580.904297	15375.221680	69.341118
507.802032	1343.274658	21727.917969	15404.796875	68.980965
508.234314	1335.130981	21829.927734	15472.731445	68.981415
508.666504	1333.202271	21917.150391	15519.234375	68.917938
509.098724	1337.274170	22009.300781	15511.521484	68.567284
509.530853	1329.987793	22067.164063	15541.953125	68.533752
509.962952	1329.344849	22113.882813	15527.809570	68.312637
510.395050	1327.844727	22136.171875	15502.949219	68.122269
510.827118	1323.987183	22148.386719	15473.375000	67.946198
511.259125	1327.201660	22114.310547	15448.944336	67.935097
511.691040	1322.701294	22125.669922	15415.940430	67.746292
512.122925	1320.129517	22127.814453	15386.153320	67.600136
512.554810	1314.557617	22158.246094	15378.008789	67.471031
512.986572	1313.485962	22254.041016	15367.081055	67.111855
513.418396	1305.556641	22339.121094	15385.295898	66.939384
513.850098	1297.627319	22490.207031	15450.230469	66.780937
514.281799	1300.841919	22679.654297	15497.806641	66.406708
514.713440	1290.983887	22893.314453	15622.961914	66.344597
515.145020	1288.197998	23195.917969	15764.618164	66.079079
515.576599	1280.911499	23530.666016	15907.133789	65.736557
516.008057	1281.768677	23812.265625	16031.644531	65.466270
516.439575	1285.197632	24009.855469	16121.011719	65.285095
516.870972	1299.341675	24150.654297	16196.875000	65.193336
517.302368	1302.127808	24205.091797	16226.878906	65.165146
517.733704	1304.270874	24221.806641	16235.880859	65.153648
518.165039	1311.557373	24210.445313	16202.662109	65.029816
518.596252	1314.557617	24135.439453	16158.084961	65.043617
519.027466	1322.272583	24107.150391	16130.869141	64.993095
519.458618	1326.130127	24073.718750	16095.081055	64.925354
519.889771	1315.843384	24007.498047	16050.933594	64.936165
520.320862	1319.915161	23986.925781	16015.143555	64.830910
520.751892	1321.415405	24109.724609	16075.578125	64.744438
521.182922	1323.772705	24462.470703	16233.093750	64.434578
521.613831	1308.342651	24959.019531	16485.761719	64.173294
522.044739	1302.985107	25759.455078	16952.091797	63.987591
522.475586	1298.484741	26723.193359	17472.642578	63.615902
522.906372	1289.483643	27835.445313	18115.132813	63.383083
523.337219	1287.340698	28954.982422	18712.193359	62.979176
523.767944	1277.482422	29994.158203	19341.183594	62.903175
524.198669	1275.982300	31165.341797	19938.242188	62.437805
524.629333	1276.410889	32463.185547	20680.601563	62.219296
525.059875	1274.267822	33978.976563	21568.259766	62.052204
525.490356	1268.481567	35615.636719	22504.996094	61.829029
525.920898	1258.623535	37035.851563	23381.082031	61.833912
526.351379	1266.338501	38145.531250	24026.144531	61.714497
526.781860	1275.125000	38706.371094	24320.814453	61.568054
527.212219	1277.482544	38837.097656	24392.607422	61.542500
527.642639	1280.482910	38631.363281	24276.882813	61.568565
528.072876	1276.196655	38241.328125	24094.080078	61.728123
528.503113	1271.053223	37809.710938	23789.121094	61.628071
528.933350	1273.410767	37202.367188	23458.873047	61.748142
529.363525	1278.339722	36535.015625	23018.474609	61.662464
529.793640	1272.982056	35669.433594	22457.845703	61.590256
530.223694	1275.768188	34654.257813	21867.646484	61.692066
530.653748	1272.553467	33681.523438	21239.726563	61.610020
531.083679	1269.553223	32736.425781	20692.816406	61.726070
531.513672	1262.481079	31939.205078	20197.554688	61.724564
531.943542	1264.838379	31288.142578	19808.800781	61.765228
532.373413	1258.409180	30723.873047	19436.765625	61.693768
532.803284	1260.552246	30339.623047	19171.667969	61.594524
533.233093	1264.838501	30037.019531	18961.003906	61.504429
533.662781	1262.480957	29841.787109	18823.632813	61.447090
534.092468	1254.123169	29496.751953	18615.326172	61.471626
534.522095	1252.194336	29079.283203	18357.943359	61.471573
534.951721	1251.337036	28568.587891	18000.908203	61.314995
535.381226	1252.408691	28059.611328	17659.732422	61.204910
535.810730	1254.123047	27712.435547	17409.423828	61.059452
536.240234	1262.480957	27510.773438	17287.695313	61.052406
536.669678	1255.408813	27493.843750	17239.478516	60.918530
537.099060	1262.266724	27725.724609	17336.130859	60.739849
537.528381	1268.052856	28103.970703	17508.861328	60.518925
537.957703	1268.910156	28585.945313	17797.531250	60.506645
538.386841	1272.553345	29040.919922	18080.845703	60.530361
538.816040	1283.268677	29480.037109	18343.798828	60.505268
539.245239	1286.054565	29793.998047	18513.744141	60.431190
539.674377	1283.697266	29965.011719	18594.109375	60.354321
540.103455	1289.483643	30020.517578	18642.115234	60.396820
540.532471	1284.769043	29921.720703	18584.894531	60.411896
540.961426	1276.196777	29739.560547	18458.882813	60.367729
541.390381	1280.697144	29391.095703	18239.861328	60.330570
541.819275	1284.340332	28836.470703	17923.974609	60.393276
542.248108	1277.053833	28082.542969	17439.855469	60.296616
542.676880	1274.267944	27148.810547	16866.798828	60.262054
543.105713	1277.911255	26128.705078	16226.877930	60.154888
543.534424	1278.553955	25120.820313	15627.890625	60.184452
543.963074	1274.053589	24218.375000	15102.196289	60.268253
544.391663	1272.338989	23424.798828	14649.579102	60.387157
544.820251	1269.767456	22708.585938	14205.535156	60.338062
545.248779	1275.768066	22079.595703	13799.853516	60.200871
545.677246	1275.339355	21497.539063	13459.106445	60.249470
546.105713	1275.553711	20943.341797	13159.505859	60.423428
546.534119	1272.982056	20472.078125	12865.262695	60.379303
546.962524	1272.553467	20003.820313	12604.880859	60.499519
547.390747	1276.196655	19546.060547	12340.640625	60.561176
547.819031	1274.482300	19097.515625	12078.971680	60.620934
548.247253	1266.124146	18666.117188	11823.732422	60.675938
548.675476	1271.267578	18282.935547	11578.994141	60.592098
549.103577	1273.196289	17947.759766	11371.544922	60.561401
549.531677	1276.625122	17663.804688	11212.529297	60.632179
549.959717	1265.052612	17494.931641	11116.089844	60.696922
550.387695	1262.909668	17334.628906	11010.866211	60.652859
550.815674	1260.980835	17264.550781	10953.431641	60.564304
551.243530	1259.480835	17160.181641	10889.139648	60.561222
551.671448	1260.338013	17044.455078	10836.206055	60.667747
552.099304	1257.123413	16955.947266	10770.842773	60.601479
552.527039	1260.552246	16892.728516	10706.979492	60.429386
552.954834	1260.337891	16838.080078	10654.259766	60.303490
553.382446	1256.480347	16708.427734	10601.968750	60.480976
553.810120	1257.337646	16599.345703	10536.175781	60.479946
554.237671	1248.979614	16518.335938	10462.241211	60.338245
554.665222	1259.266357	16380.535156	10386.162109	60.358002
555.092712	1259.909302	16253.880859	10313.084961	60.378769
555.520203	1259.909302	16159.584961	10250.078125	60.338017
555.947632	1264.409668	16086.292969	10206.788086	60.332275
556.375061	1268.481689	16053.933594	10194.143555	60.367867
556.802307	1267.195801	16050.290039	10192.214844	60.373150
557.229614	1259.052124	16025.428711	10204.644531	60.580822
557.656799	1260.980957	16035.715820	10186.856445	60.413101
558.083984	1271.053223	16077.505859	10199.714844	60.302505
558.511169	1267.838745	16119.938477	10224.360352	60.304749
558.938232	1281.340088	16143.728516	10247.719727	60.329334
559.365356	1280.697144	16173.944336	10253.720703	60.248940
559.792297	1282.625854	16252.378906	10245.148438	59.870876
560.219238	1283.268677	16262.453125	10246.005859	59.834614
560.646179	1284.983154	16287.099609	10271.508789	59.901718
561.073059	1277.696777	16320.531250	10269.151367	59.772346
561.499939	1282.625854	16338.105469	10291.008789	59.834579
561.926697	1291.412354	16408.398438	10301.082031	59.599644
562.353455	1286.269043	16445.044922	10354.015625	59.818462
562.780151	1283.054565	16539.552734	10388.305664	59.681133
563.206726	1281.982910	16607.056641	10412.522461	59.579086
563.633301	1278.339722	16671.562500	10444.239258	59.545033
564.059875	1276.625244	16723.210938	10481.957031	59.594604
564.486450	1280.482788	16749.785156	10520.103516	59.728748
564.912903	1267.410034	16798.861328	10559.321289	59.826420
565.339355	1258.837769	16860.798828	10559.964844	59.615116
565.765747	1262.052368	16878.798828	10601.540039	59.804310
566.192017	1256.265991	16894.658203	10600.683594	59.753059
566.618347	1242.764648	16901.087891	10627.686523	59.935677
567.044495	1246.193604	16913.945313	10596.610352	59.679379
567.470703	1238.907349	16888.230469	10572.823242	59.644215
567.896912	1232.906616	16857.156250	10551.392578	59.641174
568.322998	1235.264038	16855.011719	10555.464844	59.669342
568.749023	1232.692261	16895.515625	10564.464844	59.579121
569.175049	1227.763184	16947.164063	10598.111328	59.610085
569.600952	1234.192383	17001.169922	10612.255859	59.479145
570.026917	1238.692871	17033.742188	10621.684570	59.404640
570.452759	1239.121582	17052.601563	10609.469727	59.255440
570.878601	1244.693481	17057.746094	10589.324219	59.094414
571.304443	1250.479858	17033.097656	10559.108398	58.980259
571.730164	1259.909302	16988.738281	10557.607422	59.112461
572.155823	1262.481079	16913.087891	10527.604492	59.199772
572.581482	1272.553589	16875.154297	10488.171875	59.064629
573.007080	1263.123901	16746.787109	10393.663086	58.968857
573.432556	1267.624390	16575.769531	10278.152344	58.861004
573.858093	1271.053345	16357.605469	10140.352539	58.789436
574.283508	1280.697144	16124.225586	9990.124023	58.674908
574.708984	1277.911255	15855.055664	9855.967773	58.845932
575.134399	1275.125122	15616.103516	9697.594727	58.730091
575.559631	1278.125488	15369.650391	9568.582031	58.832928
575.984924	1281.982910	15122.340820	9402.922852	58.675797
576.410156	1276.625122	14874.602539	9228.262695	58.476620
576.835327	1283.268677	14635.006836	9088.750000	58.460415
577.260437	1284.340332	14335.193359	8929.519531	58.579918
577.685547	1283.268799	14102.668945	8792.791016	58.579357
578.110657	1275.339478	13871.217773	8650.063477	58.548710
578.535645	1280.482788	13665.269531	8542.480469	58.636433
578.960571	1275.768066	13476.037109	8450.542969	58.808331
579.385498	1276.411011	13351.953125	8357.105469	58.636658
579.810303	1284.126099	13192.509766	8292.384766	58.851467
580.235107	1273.839355	13095.000000	8206.876953	58.649384
580.659912	1265.910034	12982.059570	8158.228516	58.827503
581.084656	1259.480835	12880.477539	8117.938965	59.017811
581.509338	1253.480347	12776.325195	8059.862793	59.068592
581.933899	1245.765137	12739.035156	8027.287109	59.004288
582.358521	1244.479370	12664.886719	7986.784180	59.037342
582.782959	1244.693604	12610.452148	7975.640137	59.221268
583.207520	1239.550171	12568.018555	7953.780762	59.268650
583.632019	1236.764160	12553.233398	7927.206055	59.121284
584.056396	1243.407715	12499.227539	7904.703613	59.180901
584.480774	1234.406860	12516.799805	7870.200195	58.815479
584.905029	1244.693481	12492.582031	7872.771973	58.927315
585.329285	1251.337036	12512.299805	7871.486328	58.788483
585.753418	1253.694458	12519.584961	7859.271973	58.633427
586.177612	1257.551880	12548.946289	7863.772949	58.506691
586.601746	1267.410156	12538.659180	7875.987793	58.632168
587.025818	1273.839355	12568.018555	7895.488770	58.628864
587.449890	1281.983032	12593.092773	7881.344238	58.344067
587.873901	1279.625610	12599.950195	7872.986328	58.243568
588.297729	1278.553955	12597.165039	7869.558105	58.231560
588.721680	1272.767700	12624.809570	7873.414551	58.145020
589.145447	1277.911133	12609.593750	7869.129883	58.166283
589.569275	1264.624146	12607.237305	7849.627930	58.055439
589.993042	1265.695801	12618.594727	7856.485840	58.053810
590.416687	1271.053345	12638.524414	7864.843262	58.005779
590.840393	1269.553223	12652.456055	7896.346680	58.217079
591.263916	1269.124512	12710.105469	7903.846680	57.990852
591.687561	1263.338257	12745.250977	7928.492188	58.049156
592.111023	1263.338379	12786.397461	7972.853516	58.226860
592.534485	1264.838379	12842.975586	7989.784180	58.083145
592.957886	1268.910278	12908.553711	8015.929199	57.965855
593.381226	1266.124146	12993.631836	8070.362793	58.019478
593.804626	1265.052734	13093.712891	8147.085449	58.181000
594.227905	1277.268311	13228.941406	8228.092773	58.157753
594.651062	1271.053345	13283.589844	8260.454102	58.184223
595.074280	1266.767212	13314.235352	8286.170898	58.264557
595.497375	1262.695313	13300.090820	8276.312500	58.265240
595.920471	1257.552002	13246.084961	8240.094727	58.243515
596.343567	1260.338013	13179.652344	8167.016113	57.945263
596.766541	1256.051758	13075.712891	8120.726074	58.078438
597.189514	1259.480713	12979.702148	8081.079590	58.203667
597.612366	1262.052368	12898.050781	8039.718262	58.247398
598.035278	1265.695679	12761.752930	7959.781250	58.229401
598.458008	1262.481079	12658.671875	7880.916016	58.075855
598.880737	1250.694092	12509.084961	7805.694824	58.223251
599.303528	1246.407959	12425.077148	7753.617676	58.210957
599.726135	1244.907715	12391.430664	7747.617188	58.338455
600.148804	1255.194580	12434.291016	7742.687988	58.032356
600.571411	1255.408936	12496.655273	7816.409668	58.365425
600.993835	1252.622925	12604.878906	7897.632324	58.534702
601.416382	1252.622925	12754.465820	7962.137695	58.334259
601.838684	1248.336792	12901.266602	8077.006348	58.600452
602.261169	1246.408081	13045.922852	8158.014160	58.575340
602.683472	1234.621216	13196.581055	8247.809570	58.629093
603.105774	1235.906982	13291.731445	8313.816406	58.709457
603.528015	1246.408081	13376.170898	8353.461914	58.591862
603.950134	1255.408936	13407.672852	8384.108398	58.661491
604.372314	1256.909058	13416.459961	8370.178711	58.499443
604.794434	1248.979614	13350.667969	8336.960938	58.570187
605.216431	1244.479248	13292.162109	8275.027344	58.356018
605.638489	1253.694458	13206.438477	8221.449219	58.294186
606.060425	1255.194580	13128.859375	8180.302734	58.323257
606.482361	1253.265747	13070.997070	8132.940918	58.214855
606.904236	1253.051636	13005.418945	8099.294922	58.254162
607.325928	1263.552612	12957.627930	8069.934570	58.203678
607.747742	1268.053101	12906.409180	8030.931152	58.108532
608.169434	1262.695313	12866.761719	7994.499512	58.012459
608.591125	1256.694824	12816.615234	7960.423828	57.991138
609.012756	1262.695313	12744.821289	7942.421875	58.174999
609.434326	1262.266724	12691.031250	7920.562500	58.259106
609.855896	1268.267090	12614.094727	7877.916016	58.256207
610.277283	1267.410034	12535.444336	7845.984375	58.382626
610.698792	1268.695801	12415.217773	7777.405762	58.392296
611.120056	1267.410034	12265.203125	7673.252930	58.246620
611.541382	1263.981201	12084.113281	7586.458984	58.432537
611.962708	1262.909668	11918.027344	7490.663574	58.448479
612.383972	1252.622925	11780.656250	7422.300293	58.602371
612.805176	1254.337402	11651.429688	7370.223633	58.823048
613.226318	1251.765747	11557.777344	7322.004883	58.899982
613.647339	1251.551514	11497.126953	7272.928223	58.770512
614.068359	1260.123779	11435.835938	7231.137695	58.679077
614.489380	1251.122925	11397.475586	7196.849609	58.599644
614.910400	1256.909302	11354.613281	7156.988770	58.429913
615.331299	1260.123901	11310.895508	7112.626953	58.229389
615.752136	1262.052490	11274.892578	7089.695313	58.201694
616.172974	1267.195801	11253.247070	7058.620605	57.995148
616.593628	1267.624390	11206.958008	7026.046387	57.935692
617.014404	1274.053589	11165.595703	6990.900391	57.795303
617.435059	1270.624756	11087.159180	6950.182617	57.857056
617.855652	1275.553711	11029.296875	6904.534668	57.710983
618.276245	1267.624390	10962.647461	6849.243652	57.572002
618.696716	1257.337646	10904.141602	6815.382813	57.615402
619.117249	1270.624634	10828.920898	6809.168457	57.944889
619.537598	1260.123535	10753.912109	6772.522949	58.063217
619.957947	1254.337280	10715.979492	6755.591797	58.142700
620.378235	1256.266113	10654.045898	6712.515625	58.058922
620.798523	1251.551270	10585.039063	6697.942383	58.353222
621.218811	1251.765747	10534.034180	6669.868652	58.370461
621.639038	1257.766357	10482.599609	6642.865723	58.376122
622.059082	1264.195435	10458.168945	6633.007813	58.394909
622.479248	1260.766602	10438.452148	6637.293945	58.582607
622.899231	1262.909668	10423.236328	6657.438965	58.890144
623.319153	1270.410400	10439.309570	6656.153320	58.739254
623.739136	1266.338501	10454.954102	6642.651855	58.510597
624.158997	1268.267334	10461.597656	6658.725098	58.634445
624.578918	1271.481934	10462.026367	6670.726074	58.747814
624.998657	1269.981689	10484.099609	6697.299805	58.902199
625.418457	1270.838989	10492.885742	6691.514160	58.779526
625.838074	1270.410278	10463.311523	6688.299805	58.935577
626.257751	1266.767212	10441.666992	6670.297363	58.894707
626.677307	1266.767212	10399.449219	6644.794922	58.887718
627.096802	1268.910278	10339.871094	6589.932617	58.659966
627.516357	1268.695801	10257.149414	6514.924805	58.366318
627.935791	1271.267578	10149.996094	6443.347168	58.252480
628.355225	1267.410034	10028.913086	6377.125488	58.320076
628.774536	1265.481201	9915.329102	6323.120605	58.470852
629.193848	1261.409424	9790.389648	6252.185547	58.515511
629.613098	1266.124146	9682.378906	6176.962891	58.349457
630.032349	1268.267334	9572.868164	6108.170410	58.279785
630.451477	1266.767090	9496.574219	6057.594238	58.213120
630.870605	1262.266724	9398.422852	6009.590332	58.348484
631.289673	1256.051880	9348.061523	5974.015625	58.303982
631.708740	1255.194580	9265.124023	5948.083984	58.588402
632.127625	1253.265747	9185.401367	5930.082031	58.960369
632.546509	1246.836670	9104.178711	5902.007813	59.246128
632.965393	1248.765259	9050.173828	5868.576172	59.217651
633.384155	1249.193848	8990.381836	5823.143066	59.085884
633.802979	1247.265259	8933.163086	5775.995605	58.922596
634.221741	1245.979370	8846.153320	5747.706543	59.231895
634.640381	1247.908081	8765.145508	5719.846680	59.489120
635.058960	1248.765381	8689.708984	5682.343262	59.583549
635.477600	1253.480103	8612.344727	5650.196777	59.747215
635.896057	1251.979980	8502.620117	5586.547852	59.781864
636.314514	1259.052246	8414.326172	5531.685547	59.713062
636.732910	1267.195801	8348.534180	5481.108887	59.507298
637.151367	1266.981567	8287.456055	5454.535645	59.647736
637.569641	1264.409790	8210.734375	5415.959961	59.766144
637.987976	1262.480957	8131.226074	5360.026367	59.654934
638.406189	1263.338135	8066.291016	5316.307617	59.576618
638.824402	1262.695313	7999.642090	5267.874512	59.450954
639.242432	1256.694824	7941.564453	5219.012207	59.272919
639.660522	1256.909058	7871.057617	5178.937012	59.297546
640.078613	1255.623169	7807.837402	5141.861816	59.311836
640.496582	1256.266113	7764.333008	5117.216797	59.325615
640.914490	1250.479858	7732.187500	5102.429199	59.428001
641.332397	1243.193481	7680.539063	5056.781738	59.241627
641.750183	1247.265137	7640.893555	5025.921387	59.100342
642.167969	1248.122437	7581.958984	4993.561523	59.133812
642.585693	1249.622559	7547.026367	4976.202637	59.176453
643.003357	1244.693481	7505.021973	4978.345215	59.639870
643.421021	1243.836426	7483.805176	4963.343750	59.607788
643.838684	1248.122559	7480.162598	4950.914551	59.415409
644.256226	1250.051270	7472.875488	4948.128418	59.427631
644.673645	1246.836792	7476.304688	4936.770020	59.233521
645.091064	1247.693970	7453.588867	4933.555664	59.392914
645.508423	1257.766479	7455.303223	4906.338867	58.871330
645.925842	1257.552002	7466.446777	4924.125977	59.053570
646.343079	1246.836670	7450.587891	4921.768555	59.237255
646.760376	1248.336792	7464.732910	4921.339844	59.085732
647.177551	1246.622314	7459.804199	4920.697266	59.133553
647.594604	1258.623535	7448.230957	4930.340332	59.320675
648.011719	1257.123291	7431.515625	4927.340332	59.442562
648.428772	1262.052368	7406.440918	4915.982422	59.467758
648.845764	1260.766724	7396.583008	4910.195801	59.477482
649.262756	1263.981201	7360.793457	4901.409668	59.661152
649.679626	1258.194946	7363.793945	4886.836426	59.431377
650.096497	1250.051270	7335.720215	4891.551758	59.837307
650.513245	1249.622559	7296.287598	4881.050293	60.056705
650.929993	1252.837280	7280.642578	4873.121582	60.059742
651.346619	1251.979980	7265.427734	4855.333984	59.921597
651.763245	1253.694458	7253.426270	4834.117188	59.676380
652.179871	1247.050903	7251.068848	4804.542969	59.251858
652.596436	1245.550781	7244.210938	4797.898926	59.219025
653.012939	1240.193237	7225.994141	4810.972168	59.654156
653.429443	1248.765503	7213.135742	4804.757324	59.620575
653.845703	1255.408936	7229.851563	4798.113770	59.297665
654.262146	1259.909302	7212.065430	4800.899902	59.490891
654.678345	1263.123901	7223.637695	4799.827637	59.335552
655.094604	1271.053223	7265.426758	4797.256348	58.825214
655.510803	1276.411011	7301.001953	4812.257813	58.690239
655.926941	1274.267944	7340.648926	4845.689941	58.872364
656.343079	1278.125488	7405.583984	4894.123535	59.013016
656.759094	1285.411987	7466.447266	4939.556641	59.118649
657.175049	1291.198120	7531.166992	4976.202637	59.054852
657.591003	1292.483887	7581.529297	4986.488770	58.737133
658.006897	1281.982910	7616.032715	5005.776367	58.790089
658.422729	1277.053833	7616.890137	5017.992188	59.006863
658.838562	1279.839844	7618.604980	5013.491699	58.901882
659.254333	1275.553589	7582.815918	4996.990234	59.002407
659.669983	1271.267578	7533.096680	4996.562012	59.492111
660.085571	1274.053589	7460.232422	4958.415527	59.557961
660.501221	1274.267944	7373.437500	4903.767090	59.508087
660.916687	1271.482056	7259.426270	4849.118652	59.747326
661.332214	1268.267456	7156.987793	4770.896484	59.480309
661.747681	1263.338257	7051.763672	4715.605469	59.640869
662.163025	1262.266846	6935.823730	4650.884766	59.726521
662.578430	1274.696533	6847.101074	4593.450195	59.556942
662.993652	1275.982300	6761.163574	4558.090332	59.835907
663.408936	1276.196655	6700.086426	4514.799805	59.709972
663.824036	1281.768677	6658.296387	4496.583984	59.793522
664.239197	1282.840088	6611.148438	4450.293457	59.445755
664.654297	1280.482788	6572.787598	4442.149902	59.740833
665.069336	1289.697998	6554.786133	4441.721191	59.866489
665.484314	1294.412720	6542.570313	4426.720215	59.683945
665.899292	1298.484497	6509.781250	4420.076172	59.900478
666.314148	1300.627686	6480.850098	4396.717285	59.767502
666.728943	1307.056885	6482.992676	4391.788574	59.597569
667.143677	1294.841309	6463.276855	4381.715332	59.725502
667.558472	1287.340698	6464.562500	4363.499512	59.417171
667.973206	1287.126221	6459.848145	4348.069824	59.174721
668.387756	1283.268677	6440.774902	4319.566895	58.871441
668.802368	1278.982544	6431.559570	4321.924316	59.056698
669.216858	1272.338989	6413.129395	4299.207520	58.879440
669.631409	1260.980957	6384.626465	4283.562988	58.992802
670.045776	1257.123413	6350.551270	4263.204102	59.018814
670.460144	1246.622314	6331.692383	4245.845703	58.980961
670.874512	1251.765747	6309.619141	4232.986816	58.942417
671.288757	1249.408325	6288.617188	4217.985352	58.909588
671.703003	1248.336792	6280.687988	4196.126465	58.576786
672.117126	1260.552246	6256.257324	4188.411133	58.607521
672.531311	1266.981445	6224.539063	4170.837891	58.574337
672.945313	1267.410034	6197.965332	4163.551270	58.738640
673.359314	1272.982056	6176.105957	4152.193359	58.721977
673.773315	1276.839722	6164.319824	4136.548828	58.510910
674.187256	1283.268799	6149.103516	4121.976074	58.339573
674.601135	1288.840698	6144.389160	4115.117676	58.207161
675.014954	1298.270386	6145.460449	4124.333496	58.303120
675.428650	1294.198364	6156.604492	4111.474609	57.939964
675.842407	1286.911987	6150.603516	4124.119141	58.334438
676.256042	1290.769531	6155.103516	4138.263184	58.538200
676.669678	1284.554688	6175.891113	4141.049316	58.399063
677.083191	1276.625244	6208.037598	4172.124023	58.715408
677.496704	1275.339600	6245.327637	4198.483887	58.815918
677.910217	1273.196411	6293.332520	4214.770996	58.595516
678.323547	1274.910889	6325.264160	4227.200684	58.457092
678.736938	1271.696167	6368.554199	4241.773926	58.272717
679.150208	1269.124512	6392.984375	4253.560547	58.245857
679.563477	1262.909668	6392.770508	4262.561523	58.474331
679.976685	1256.909058	6365.553223	4264.061035	58.863991
680.389832	1260.766479	6371.554199	4259.346191	58.671574
680.802979	1259.909302	6341.551270	4257.632324	58.991230
681.216064	1262.695435	6297.189453	4237.701172	59.092449
681.629028	1268.481689	6250.041992	4219.056641	59.229931
682.041870	1265.267090	6187.464355	4182.838867	59.273769
682.454773	1272.339233	6116.742676	4138.048828	59.155056
682.867615	1274.910889	6049.021973	4106.974121	59.321266
683.280457	1278.768433	5987.944824	4068.399170	59.238190
683.693237	1272.339111	5926.867676	4035.181885	59.358170
684.105896	1272.553345	5865.575684	3995.106201	59.275841
684.518555	1278.553955	5842.430664	3982.034180	59.236485
684.931030	1274.482056	5801.069824	3946.030518	59.019032
685.343567	1274.053589	5766.137695	3919.027588	58.880779
685.756042	1267.624268	5743.421387	3928.028320	59.439785
686.168518	1271.053223	5703.345703	3905.312256	59.433331
686.580872	1275.125122	5684.915039	3893.310303	59.372101
686.993225	1263.124023	5647.411621	3881.952393	59.732128
687.405518	1251.551392	5633.052734	3865.021973	59.647835
687.817627	1253.265991	5590.405762	3841.019531	59.664978
688.229858	1259.052246	5543.901367	3827.946777	59.952976
688.641907	1255.837524	5502.111328	3808.874023	60.124161
689.054077	1251.122681	5451.964355	3768.798340	59.932648
689.466064	1254.123047	5391.958008	3742.224365	60.130512
689.878052	1254.551636	5345.024902	3706.649414	59.946552
690.289978	1260.980957	5302.377930	3661.430664	59.396534
690.701843	1256.480591	5275.160645	3620.712646	58.831055
691.113586	1260.552368	5224.155273	3591.566650	58.810486
691.525330	1262.909668	5183.008301	3569.278809	58.834469
691.937073	1277.268311	5146.147949	3556.420166	58.909866
692.348755	1269.981812	5136.075684	3552.563232	59.041031
692.760315	1271.267578	5157.077637	3536.918701	58.305759
693.171875	1279.839966	5178.722656	3532.417969	57.774963
693.583435	1284.554688	5192.652344	3543.990723	57.814217
693.994751	1284.126099	5216.440430	3552.991455	57.697960
694.406128	1285.626221	5250.729492	3572.708008	57.680256
694.817444	1284.125977	5285.232910	3580.851563	57.402256
695.228760	1284.126099	5314.378418	3624.998535	58.082531
695.640076	1275.982422	5373.956055	3655.429932	58.064003
696.051208	1277.053955	5445.105469	3689.504883	57.879581
696.462402	1270.624878	5513.469727	3728.080322	57.919998
696.873474	1272.982178	5567.903809	3761.511963	57.941212
697.284424	1267.195801	5599.835449	3796.658447	58.381561
697.695374	1264.838379	5614.836426	3815.088379	58.626465
698.106323	1256.909058	5612.693848	3820.017822	58.843792
698.517212	1260.766602	5594.906738	3817.660156	58.994251
698.928101	1263.552612	5550.759277	3801.158447	59.190197
699.338867	1265.695679	5479.609375	3777.156494	59.599251
699.749573	1266.124268	5403.101563	3725.937500	59.459187
700.160095	1272.124878	5321.665039	3671.503174	59.250641
700.570740	1272.339233	5217.511719	3606.782227	59.172138
700.981262	1276.839722	5098.785645	3541.633545	59.257614
701.391785	1282.625977	4960.343750	3478.841553	59.716805
701.802307	1280.697266	4840.117676	3402.548340	59.612263
702.212708	1274.696655	4749.894531	3348.971191	59.687954
702.623108	1281.125854	4668.887207	3298.609131	59.552109
703.033264	1280.911377	4589.808105	3251.247803	59.546627
703.443481	1274.267944	4533.444824	3210.743652	59.416100
703.853699	1272.553467	4492.726563	3178.597656	59.190739
704.263855	1267.624390	4453.937012	3161.453125	59.436378
704.673950	1263.338257	4427.791992	3135.736572	59.169720
705.083984	1263.766846	4401.860352	3129.949951	59.468689
705.493958	1260.338013	4389.002441	3118.163086	59.380768
705.903931	1249.408325	4400.574707	3106.590576	58.936340
706.313721	1249.837036	4405.075195	3119.663330	59.261017
706.723511	1250.265503	4392.859863	3106.804932	59.076653
707.133301	1253.694458	4404.003418	3115.163086	59.088444
707.543030	1241.693237	4410.218262	3122.449463	59.357471
707.952698	1242.550415	4418.576660	3129.735840	59.419704
708.362305	1243.836304	4432.720703	3135.521973	59.321239
708.771912	1246.622437	4455.437012	3140.022461	59.006218
709.181335	1254.337402	4460.794922	3165.096191	59.590958
709.590820	1252.837158	4481.368652	3162.310303	59.143703
710.000183	1251.122681	4485.654297	3158.238281	58.961102
710.409546	1257.766357	4490.369141	3158.238281	58.790764
710.818848	1265.052856	4492.083496	3152.023682	58.473904
711.228088	1277.696777	4495.512207	3160.167236	58.501507
711.637329	1273.410767	4481.796875	3152.023438	58.553196
712.046448	1285.626099	4467.437988	3142.165527	58.348495
712.455444	1290.340942	4449.007813	3126.949463	58.145050
712.864441	1286.269043	4424.362793	3114.090820	58.246246
713.273438	1287.126343	4406.789551	3100.375244	58.123230
713.682434	1284.340332	4366.714355	3088.803223	58.541336
714.091309	1289.055176	4321.924316	3080.874023	59.079990
714.500061	1288.626465	4284.634766	3067.586670	59.377678
714.908875	1283.483154	4237.059082	3038.655518	59.425335
715.317505	1279.839966	4192.697266	3021.296875	59.785175
715.726135	1271.267700	4146.406738	2997.293945	60.032791
716.134766	1270.410400	4104.616699	2965.362305	59.803406
716.543274	1264.409790	4057.683594	2939.217041	59.958576
716.951843	1261.838135	4021.680420	2909.213867	59.690937
717.360291	1260.337891	3974.961670	2886.711670	59.911572
717.768738	1256.051880	3923.313477	2849.851074	59.754135
718.177063	1249.622681	3900.811523	2817.704834	59.146374
718.585205	1250.051270	3862.450684	2797.774414	59.245274
718.993469	1249.836914	3837.161865	2769.700195	58.742653
719.401672	1256.051636	3809.087646	2753.841553	58.667007
719.809814	1257.766235	3771.798340	2721.909912	58.238857
720.217896	1262.480957	3754.439941	2699.836182	57.679729
720.625916	1265.267090	3726.365723	2696.193115	58.141758
721.033875	1258.837891	3708.792236	2685.692383	58.240044
721.441650	1254.980469	3679.860840	2684.406494	58.948311
721.849548	1257.552002	3674.289063	2670.047852	58.446404
722.257385	1259.052246	3666.788818	2677.548584	58.914101
722.665161	1257.766235	3643.857666	2663.189697	58.900658
723.072876	1254.551758	3647.929443	2651.831787	58.381092
723.480469	1254.980347	3644.071777	2654.403320	58.575535
723.888123	1255.194580	3635.928223	2654.617920	58.781181
724.295532	1253.480347	3643.643555	2664.047119	59.015503
724.703064	1248.765503	3646.857910	2665.333008	59.070599
725.110474	1242.550537	3656.715820	2661.475586	58.774975
725.517822	1255.408936	3690.576416	2679.262939	58.470474
725.925171	1260.552246	3711.149414	2682.691895	58.032372
726.332520	1259.480713	3714.792725	2684.192139	58.025677
726.739685	1263.123901	3722.079590	2682.477783	57.721821
727.146851	1272.339233	3751.439209	2689.978271	57.183613
727.553894	1273.410645	3754.654053	2700.479248	57.514252
727.960938	1278.125488	3771.584473	2705.836914	57.258266
728.367981	1278.554077	3783.585693	2706.479736	57.002296
728.774902	1270.410278	3800.944336	2714.837891	57.079948
729.181824	1273.196289	3811.874023	2719.338379	56.964382
729.588684	1277.696777	3827.089600	2726.838867	56.842636
729.995422	1275.767944	3810.159424	2717.838135	56.900055
730.402039	1275.768066	3820.231934	2725.981934	56.994869
730.808777	1278.553955	3831.375977	2741.840576	57.320354
731.215393	1284.125854	3834.805420	2745.055176	57.276081
731.622009	1280.268433	3821.518066	2769.271729	58.593353
732.028503	1287.340576	3820.446045	2760.485107	58.155674
732.434998	1278.554077	3794.943848	2759.413574	58.848576
732.841370	1283.697388	3790.872070	2760.485107	58.902462
733.247742	1285.411865	3774.584961	2745.483398	58.656891
733.653931	1276.410889	3755.725830	2743.554932	59.175381
734.060181	1279.839722	3734.080566	2734.982666	59.290962
734.466370	1281.554199	3726.580322	2723.410156	58.970985
734.872559	1282.840088	3702.792236	2708.837158	58.926662
735.278625	1279.196899	3693.790771	2695.550049	58.658031
735.684692	1272.553467	3676.646240	2690.621094	58.985561
736.090698	1273.839355	3672.574463	2668.118896	58.125614
736.496460	1264.624146	3670.860352	2677.548096	58.719250
736.902344	1271.053345	3674.503662	2678.834229	58.573334
737.308167	1263.338257	3676.646729	2683.120361	58.831352
737.713928	1267.410156	3671.502930	2684.406006	58.940979
738.119690	1274.482300	3675.360352	2683.549072	58.689648
738.525330	1272.982056	3676.431885	2683.763184	58.698177
738.930908	1269.124634	3667.645508	2676.048340	58.657970
739.336426	1263.766846	3657.787598	2671.333740	58.795101
739.741821	1268.910278	3650.929932	2669.833740	58.812424
740.147278	1273.625000	3649.858398	2663.189941	58.477627
740.552673	1264.195435	3630.142090	2640.044922	58.152176
740.957947	1267.195801	3614.497559	2620.971680	57.673706
741.363220	1262.909668	3596.067139	2601.041016	57.352810
741.768494	1262.909668	3569.064209	2585.182129	57.336681
742.173645	1263.552612	3549.777100	2569.752197	57.133476
742.578613	1257.980591	3525.774414	2551.536133	57.040260
742.983704	1250.908447	3495.343018	2539.320557	57.404751
743.388733	1250.479736	3478.412598	2537.820313	57.781837
743.793640	1256.480347	3451.195557	2529.676758	58.011917
744.198547	1249.622559	3418.192383	2520.676025	58.612522
744.603394	1243.193359	3403.619629	2508.889160	58.585464
745.008179	1248.979614	3386.475098	2506.960449	58.853027
745.412781	1248.122437	3363.115723	2494.101807	58.911743
745.817444	1250.908325	3342.756836	2487.887207	59.133289
746.222107	1254.551636	3331.398438	2484.243896	59.209583
746.626648	1251.979980	3326.040771	2479.743408	59.196117
747.031189	1256.694824	3306.539063	2477.385986	59.550434
747.435669	1265.910034	3308.467773	2472.671387	59.080894
747.840027	1262.052612	3311.253662	2468.170898	58.857975
748.244385	1259.909424	3310.181885	2463.670166	58.712234
748.648499	1264.409668	3313.396729	2453.169434	58.016949
749.052795	1260.980835	3297.966553	2449.954590	58.369274
749.456970	1264.409668	3288.751465	2453.383545	58.733849
749.861084	1271.910400	3280.821777	2455.955322	58.939629
750.265137	1274.910767	3285.750732	2455.097900	58.691250
750.669189	1272.339111	3280.393066	2450.383301	58.665962
751.073181	1276.411011	3269.249756	2446.311523	58.705227
751.476929	1280.268555	3253.176514	2438.810791	58.722569
751.880798	1279.411255	3236.246094	2428.095459	58.701134
752.284546	1282.411621	3218.244385	2418.665771	58.695885
752.688354	1282.625854	3209.886475	2409.236572	58.456585
753.091980	1284.340210	3191.455566	2406.879150	58.860569
753.495667	1293.769775	3181.169434	2400.021240	58.612465
753.899231	1294.841309	3175.597412	2386.734375	58.056068
754.302734	1284.340332	3163.596191	2380.733643	58.341885
754.706055	1277.268188	3128.664063	2380.947998	59.613388
755.109497	1275.553711	3116.877197	2366.160889	59.229527
755.512878	1277.268188	3100.590088	2364.660400	59.637974
755.916199	1272.124878	3116.877197	2363.589111	59.165897
756.319397	1268.695801	3102.518799	2353.730713	59.167919
756.722595	1279.197021	3093.518066	2349.016113	58.965260
757.125732	1277.911133	3083.659912	2332.943359	58.426300
757.528687	1279.197021	3083.659912	2326.942627	58.064125
757.931702	1272.767700	3081.731201	2326.299805	58.239544
758.334656	1271.481934	3092.446777	2328.228516	58.032234
758.737610	1276.196655	3111.090820	2327.371338	57.288029
759.140442	1280.482910	3138.522461	2317.727539	55.824680
759.543274	1282.625854	3135.736572	2328.442871	56.435753
759.945984	1280.482910	3148.594727	2323.728271	55.844910
760.348572	1279.196899	3152.452393	2335.300537	56.377983
760.751221	1287.983643	3181.812256	2368.303955	57.044250
761.153809	1275.768066	3219.316162	2386.519775	57.150719
761.556274	1273.839355	3266.034912	2430.452881	58.057228
761.958740	1260.980835	3306.967285	2464.956055	58.845707
762.361206	1260.552246	3342.113525	2490.458740	59.085770
762.763550	1257.980591	3351.757080	2500.745361	59.355183
763.165833	1262.052490	3352.614746	2506.317383	59.518192
763.567932	1254.551636	3351.971680	2501.174072	59.435997
763.970154	1253.908813	3349.614746	2489.816162	58.973316
764.372253	1253.051636	3328.398438	2488.315674	59.520851
764.774353	1256.694824	3289.608643	2463.456055	59.361160
765.176453	1248.979736	3245.461182	2427.666748	59.038216
765.578369	1254.337402	3178.383057	2398.520996	59.467590
765.980286	1263.338257	3110.876709	2352.873535	58.972267
766.382019	1275.982422	3039.941162	2297.582520	57.915192
766.783813	1284.768799	2974.791992	2254.506836	57.380161
767.185608	1293.769653	2919.072021	2226.432861	57.383980
767.587219	1289.483643	2864.209473	2195.144043	57.512260
767.988892	1308.342651	2806.775146	2176.284912	57.923347
768.390442	1310.914185	2769.057373	2158.069092	58.098198
768.791992	1314.557495	2732.625244	2134.709717	57.835899
769.193420	1315.843384	2711.408936	2127.637695	58.169559
769.594788	1317.772095	2682.048828	2109.635742	58.042744
769.996094	1321.629639	2668.119141	2091.847900	57.201950
770.397400	1310.485718	2651.831787	2080.275635	57.389359
770.798645	1309.199829	2632.758545	2073.203369	57.723434
771.199829	1298.270264	2606.398682	2056.916260	57.994766
771.600952	1289.912354	2590.754150	2043.414795	57.924217
772.002014	1291.841064	2571.252197	2033.556763	57.973209
772.402893	1281.339966	2566.323242	2029.270630	58.205479
772.803894	1276.625366	2548.750000	2020.698486	58.490582
773.204773	1268.052979	2547.250000	2008.268677	57.865654
773.605652	1266.124268	2533.963135	1982.551880	56.507782
774.006409	1262.480957	2535.677734	1978.265625	56.219486
774.407104	1254.551636	2531.177490	1973.550659	56.320263
774.807861	1255.408813	2520.676270	1967.978638	56.317722
775.208435	1250.908325	2512.318115	1956.406128	55.929310
775.608948	1261.195190	2514.461182	1949.976929	54.958942
776.009399	1264.195435	2499.459473	1946.119507	55.204723
776.409851	1259.909302	2502.459961	1954.263306	55.881344
776.810242	1259.909302	2496.030518	1956.835083	56.380051
777.210632	1265.481323	2504.817383	1966.478638	56.562328
777.610901	1278.339722	2499.673828	1974.193481	56.974888
778.011108	1276.625244	2490.887451	1982.123047	58.100945
778.411133	1272.767700	2481.029297	1979.122925	58.460453
778.811279	1280.054199	2466.456299	1977.837036	58.815037
779.211304	1286.483398	2456.598145	1971.836304	58.571426
779.611328	1289.912231	2445.025635	1968.407471	58.738411
780.011292	1286.054810	2432.595459	1971.836426	59.813110
780.411133	1280.482788	2427.881104	1965.621460	59.712364
780.810974	1281.982910	2416.308594	1954.048950	59.248066
781.210632	1282.839966	2404.092773	1934.975464	58.161327
781.610352	1276.625122	2387.805664	1918.473877	57.762779
782.010071	1266.124146	2368.946777	1909.473022	58.336567
782.409668	1266.767090	2365.303711	1900.686401	57.705795
782.809204	1277.268188	2354.374023	1901.758179	57.978516
783.208679	1277.482544	2353.088135	1907.329956	58.557468
783.608093	1275.125122	2348.159180	1901.329590	58.358303
784.007507	1271.696411	2345.801758	1905.615601	59.018345
784.406677	1277.268311	2351.588135	1903.043823	58.248531
784.805969	1285.411865	2348.373291	1905.187012	58.306458
785.205139	1284.554565	2341.729980	1903.686768	58.564754
785.604370	1288.412231	2353.945313	1912.258911	58.547848
786.003418	1293.769775	2353.302490	1913.544800	58.495129
786.402466	1301.699219	2362.732178	1926.831909	58.917366
786.801453	1303.413574	2365.518066	1935.189819	59.483437
787.200256	1295.912964	2374.090088	1928.546387	58.676205
787.599121	1292.483887	2380.947998	1920.402466	57.688496
787.997864	1286.054688	2392.306152	1933.046753	58.485081
788.396667	1286.697632	2390.163086	1937.118652	58.943489
788.795349	1285.840332	2390.591797	1936.261597	58.874893
789.194031	1281.339966	2395.520752	1931.332397	58.338146
789.592590	1281.125732	2389.305908	1927.046509	58.286621
789.991089	1277.482544	2375.161865	1915.473755	58.121822
790.389465	1281.125732	2374.518799	1910.759277	57.585289
790.787903	1282.625854	2372.590088	1898.972290	56.547401
791.186218	1282.411621	2375.804688	1891.042847	55.664448
791.584473	1281.768677	2362.303223	1892.542969	56.525200
791.982788	1281.768555	2343.229736	1888.256714	57.137100
792.380920	1284.983276	2322.013672	1882.256226	57.594547
792.779053	1284.983276	2322.870850	1871.755127	56.535202
793.177002	1276.625244	2311.941162	1874.326904	57.731331
793.575012	1279.839966	2310.869629	1877.969849	58.012867
793.972961	1278.554077	2317.727539	1877.541382	57.640743
794.370850	1276.625244	2315.584229	1890.185547	59.055294
794.768677	1274.267944	2313.655518	1904.972656	60.680416
795.166504	1267.195801	2312.798584	1900.900879	60.606674
795.564209	1268.053101	2311.298340	1910.544556	61.585850
795.961731	1270.410522	2320.084961	1904.329712	60.391983
796.359375	1270.196167	2328.657227	1907.544434	60.214615
796.756897	1279.197021	2342.586914	1907.758667	59.109238
797.154358	1277.268066	2328.442871	1904.329590	59.653400
797.551819	1281.125610	2320.727539	1899.615112	59.492916
797.949219	1274.053467	2307.655273	1893.614502	59.941944
798.346558	1278.768188	2301.868652	1884.828003	59.237568
798.743774	1281.982910	2298.011475	1872.183960	58.089020
799.140869	1278.768433	2289.653320	1852.467529	56.752171
799.538025	1279.411377	2281.723877	1848.395630	56.767151
799.935120	1278.982788	2269.079834	1840.680786	56.731609
800.332153	1283.054565	2253.435303	1837.037476	57.089233
800.729126	1283.268799	2250.006348	1825.250488	56.062962
801.126038	1279.625488	2226.861328	1814.106567	56.425343
801.522888	1286.697754	2228.575928	1810.249146	55.585892
801.919556	1292.698242	2231.361816	1813.892212	55.525108
802.316345	1298.913208	2228.790039	1822.678833	56.326344
802.713013	1294.412842	2220.432129	1819.464355	56.699848
803.109680	1295.698608	2225.146729	1827.393677	57.205460
803.506226	1296.127319	2227.718750	1835.537231	57.901981
803.902710	1295.698730	2225.146973	1843.037842	58.888607
804.299194	1293.769897	2220.003662	1837.251587	58.676514
804.695557	1290.555176	2221.503906	1835.965698	58.586525
805.091797	1288.840820	2203.930176	1834.036987	59.578461
805.488098	1290.126709	2204.787842	1831.893799	59.231453
805.884277	1287.340698	2196.000977	1837.251465	60.518852
806.280457	1283.697388	2185.714600	1815.821045	58.992626
806.676636	1283.268799	2185.714600	1798.462158	57.088566
807.072632	1285.840332	2185.714600	1807.891724	58.013813
807.468628	1283.911621	2178.642334	1796.747681	57.317364
807.864441	1278.553955	2166.855469	1785.817993	57.104939
808.260315	1281.982910	2153.782715	1776.817139	56.760075
808.656128	1289.483643	2152.497070	1780.889160	56.940659
809.051941	1294.841309	2143.495850	1780.888794	57.272713
809.447571	1295.269897	2145.638916	1782.174683	57.258057
809.843262	1288.626465	2145.853516	1776.817139	56.949986
810.238831	1287.554810	2154.211426	1768.244995	55.464897
810.634338	1287.340698	2160.854980	1772.102417	55.495567
811.029724	1287.983521	2157.640381	1770.387939	55.470661
811.425110	1285.840576	2154.854492	1765.673340	55.215775
811.820496	1286.054810	2143.710205	1760.529785	55.322334
812.215759	1294.841309	2140.067139	1755.386353	54.487808
812.611023	1292.698364	2143.067383	1744.242310	53.099766
813.006165	1291.841064	2141.781494	1732.455566	51.840633
813.401245	1286.054810	2147.567871	1728.169800	51.318432
813.796265	1288.626465	2155.282959	1733.312866	51.310570
814.191223	1291.841064	2153.997070	1737.384888	51.677864
814.586182	1289.697998	2157.640381	1741.885498	52.098793
814.981018	1290.769409	2167.284180	1749.600342	52.347198
815.375916	1288.626465	2165.998291	1759.886841	53.712730
815.770630	1298.484497	2170.284424	1766.959106	53.736481
816.165344	1293.555542	2194.715576	1779.174561	53.888210
816.559875	1287.769043	2229.004639	1793.533203	53.734066
816.954468	1286.054688	2282.152588	1833.179810	54.926842
817.349060	1278.553955	2371.304443	1887.185181	55.697182
817.743469	1285.840332	2485.958252	1959.192261	56.107147
818.137939	1280.697144	2622.900146	2038.699951	56.474529
818.532288	1277.482422	2776.558350	2131.066162	56.940662
818.926575	1284.554565	2923.144043	2224.718262	57.376404
819.320862	1275.553711	3104.661865	2330.800049	57.691849
819.714844	1278.768311	3369.759277	2488.101318	57.835400
820.109009	1273.625000	3698.719727	2676.476807	57.847298
820.503052	1277.053955	4088.758057	2905.142090	57.903965
820.897095	1286.912109	4456.937012	3135.521973	58.315311
821.291016	1283.911865	4772.182617	3318.111084	58.315407
821.684875	1297.841797	4994.418457	3449.481201	58.206272
822.078735	1294.412842	5149.576660	3528.774902	57.957642
822.472412	1301.913452	5238.728516	3568.850098	57.583008
822.866089	1305.128052	5269.160645	3578.708496	57.355244
823.259766	1305.556641	5287.376953	3575.922607	57.018291
823.653381	1305.770996	5223.941406	3542.919678	57.096767
824.046875	1305.128052	5088.713867	3450.124268	56.692146
824.440369	1299.127441	4885.336426	3331.827148	56.681015
824.833801	1299.984741	4618.095703	3178.383057	56.610474
825.227112	1290.769531	4389.001953	3024.725586	55.965977
825.620300	1296.341675	4178.552734	2900.856445	55.669582
826.013550	1282.411621	4013.107910	2795.416992	55.407310
826.406799	1286.054810	3852.164063	2722.338867	55.971272
826.799866	1285.197510	3719.722412	2654.617432	56.249985
827.192932	1284.983276	3610.425781	2589.896973	56.114643
827.585938	1280.268677	3486.770508	2522.818848	56.313122
827.978882	1286.054810	3390.975586	2460.455566	55.793106
828.371643	1278.554199	3293.037598	2401.092773	55.723396
828.764465	1280.268433	3194.670410	2338.944092	55.300594
829.157227	1279.839966	3084.731201	2274.866211	55.129429
829.549988	1283.268921	2952.932617	2210.145508	55.512772
829.942627	1282.625977	2831.849365	2143.710449	55.581684
830.335144	1280.268677	2721.267090	2086.490479	55.948833
830.727722	1269.767456	2647.331299	2029.270630	55.133793
831.120178	1262.052368	2603.184326	2006.982544	55.544884
831.512451	1260.980835	2600.398193	2019.626831	56.639999
831.904846	1267.410034	2629.758057	2052.201416	57.605793
832.297119	1269.338867	2666.619141	2088.847900	58.650299
832.689331	1268.695923	2695.979004	2120.779541	59.699692
833.081543	1269.981812	2722.338623	2135.995361	59.628155
833.473694	1268.910278	2742.697754	2146.925049	59.575397
833.865723	1265.481323	2745.483643	2145.853271	59.484497
834.257568	1263.338257	2734.554199	2129.351807	58.863796
834.649536	1274.053589	2716.552246	2111.778809	58.074593
835.041382	1278.553955	2686.763672	2101.277832	58.423393
835.433228	1283.054443	2634.901367	2068.060303	58.069138
835.825012	1281.339966	2566.966309	2009.768799	56.659451
836.216675	1270.196045	2488.530029	1946.548340	55.514523
836.608337	1265.052734	2399.592529	1889.114014	55.005676
836.999756	1269.338745	2331.657227	1834.679810	53.217663
837.391296	1268.481567	2268.865479	1790.746948	52.206497
837.782715	1275.553711	2212.074219	1764.601929	52.219704
838.174194	1274.053589	2169.855713	1741.670776	52.200947
838.565491	1277.482422	2145.210693	1724.740723	51.543591
838.956787	1272.981934	2113.278809	1718.740112	53.047703
839.348022	1271.696167	2104.920898	1703.310059	51.800419
839.739197	1277.911011	2082.847412	1693.666138	51.650681
840.130127	1288.197754	2065.702881	1696.452026	52.508244
840.521179	1293.341309	2043.843262	1691.737427	53.083954
840.912170	1295.912964	2039.342896	1680.164917	51.686371
841.303101	1301.056152	2015.126221	1679.521973	53.001217
841.693970	1302.985107	1990.480957	1680.164917	54.862850
842.084778	1297.841675	1965.407104	1661.948853	54.542545
842.475464	1301.699219	1937.761597	1651.876465	55.053917
842.866028	1299.770386	1911.401855	1640.089722	55.641239
843.256653	1302.127808	1886.970703	1621.230469	54.562115
843.647217	1301.056152	1851.610229	1603.014526	54.846272
844.037720	1293.341309	1834.894409	1596.156616	55.916088
844.428223	1289.912354	1816.035278	1584.369873	55.967438
844.818604	1291.198242	1804.462769	1578.369141	55.949883
845.208923	1289.055176	1790.532837	1567.225098	55.470051
845.599182	1290.555298	1781.531982	1554.366821	53.731987
845.989258	1285.626099	1775.745728	1542.151245	52.339294
846.379395	1290.340820	1771.459717	1530.364380	49.888615
846.769470	1290.769409	1766.101929	1518.791870	47.971146
847.159546	1294.841309	1756.458130	1514.077271	47.493061
847.549438	1299.556152	1768.030762	1517.934814	46.614834
847.939392	1303.842285	1763.744507	1517.506226	46.458557
848.329163	1304.913696	1756.243774	1507.647949	44.919289
848.718872	1306.199585	1754.100830	1504.004761	44.162678
849.108582	1310.057129	1749.171753	1502.076050	43.728657
849.498230	1316.914917	1734.384644	1511.076904	46.509239
849.887817	1319.272217	1729.241333	1510.433960	46.628326
850.277405	1324.201294	1720.454712	1504.218872	45.429913
850.666870	1320.343872	1716.811279	1501.861694	45.783794
851.056274	1309.414185	1712.310913	1497.789795	46.755310
851.445496	1305.770996	1706.310425	1491.146362	46.281429
851.834839	1301.056274	1693.880493	1485.145630	46.863037
852.224060	1297.627441	1697.952393	1492.003540	48.554581
852.613220	1298.913208	1703.310059	1492.860840	47.959728
853.002380	1290.769531	1699.666870	1483.859863	47.222202
853.391418	1284.340332	1699.452393	1477.216309	46.463593
853.780396	1280.054199	1712.953857	1469.715698	43.811886
854.169312	1271.696289	1720.025757	1474.001831	45.124302
854.558105	1271.910645	1720.668823	1480.645264	46.513832
854.946899	1275.553711	1721.526123	1486.217285	47.236908
855.335693	1287.126221	1725.169189	1491.146362	46.575371
855.724365	1283.911621	1728.169556	1493.718018	47.226257
856.112976	1280.054077	1734.813232	1498.646973	48.067837
856.501526	1282.840088	1734.384644	1496.289795	47.271019
856.890076	1281.768555	1725.812134	1498.218384	48.745178
857.278381	1287.126221	1716.382813	1507.433594	51.323002
857.666809	1281.982910	1711.453613	1517.077393	54.740517
858.055115	1290.126587	1707.810425	1525.864014	56.439201
858.443420	1291.198120	1713.167969	1515.791748	53.225040
858.831543	1293.341309	1717.882813	1510.219604	51.085300
859.219788	1289.912354	1714.025391	1507.647949	51.339046
859.607788	1289.912231	1719.811646	1508.933960	50.947205
859.995850	1290.769409	1724.097778	1509.362427	50.445122
860.383728	1287.983398	1722.169067	1504.004761	49.753223
860.771606	1287.126221	1720.454590	1499.932861	49.109787
861.159424	1287.340698	1736.527710	1495.432373	46.326290
861.547241	1289.055054	1747.885864	1498.861328	45.726284
861.934937	1294.412842	1753.457886	1493.503784	43.370678
862.322632	1283.483154	1743.814087	1476.573364	41.945957
862.710205	1282.625854	1738.884888	1482.145386	43.729443
863.097656	1280.268555	1734.384644	1487.288696	45.587494
863.485107	1282.625854	1735.670288	1493.717896	46.594112
863.872498	1282.411621	1726.669434	1487.288696	46.116707
864.259827	1279.625488	1719.168701	1487.931763	47.391533
864.647156	1285.840454	1718.954590	1481.502563	45.175648
865.034424	1284.983276	1718.097168	1479.788208	44.977760
865.421570	1287.554932	1716.382813	1484.502930	45.927052
865.808655	1281.768677	1711.453491	1470.787231	43.990047
866.195557	1281.982910	1707.810547	1469.501465	44.036259
866.582581	1290.983887	1718.311646	1480.002441	44.232689
866.969482	1291.626831	1710.810669	1482.574097	45.552155
867.356323	1291.626831	1715.525391	1483.431274	45.247723
867.743225	1292.483887	1719.168823	1479.788086	43.897541
868.129883	1293.769897	1729.455200	1486.860229	44.318764
868.516602	1304.270752	1742.742310	1486.431519	41.544487
868.903076	1307.699707	1743.813965	1500.790161	44.275200
869.289673	1302.556396	1743.385254	1501.218750	45.065643
869.676147	1300.841919	1742.313721	1498.646973	44.805817
870.062561	1302.127808	1748.100098	1506.576294	45.843315
870.448914	1302.127808	1748.100098	1504.219116	45.314770
870.835266	1292.055420	1745.099976	1507.433594	47.540176
871.221558	1295.484253	1757.744019	1507.005005	45.757984
871.607544	1289.912354	1758.386841	1504.219116	45.745663
871.993713	1291.198120	1763.958862	1509.362427	46.146873
872.379761	1291.412476	1761.601440	1505.933594	45.624447
872.765747	1289.697998	1759.672363	1507.647949	46.374859
873.151672	1281.982910	1762.887207	1503.147339	45.989281
873.537598	1284.768921	1768.030518	1507.862183	46.164078
873.923401	1282.411621	1769.744995	1517.505981	48.240974
874.309204	1283.911743	1775.531250	1520.077759	48.038372
874.694763	1282.625854	1785.603638	1528.650024	48.913525
875.080383	1284.126099	1804.677002	1538.936646	48.950169
875.465942	1275.339478	1825.464844	1551.580811	50.214252
875.851440	1286.697754	1873.683960	1579.440674	49.872196
876.236938	1280.482788	1934.546875	1617.373047	51.507225
876.622314	1282.197266	2019.841064	1672.664063	52.934330
877.007629	1276.411011	2108.778320	1735.027344	55.097832
877.392761	1283.483154	2218.717773	1801.248169	55.362045
877.777954	1288.840698	2343.230225	1885.042114	56.544701
878.163086	1293.341187	2518.104004	1988.552368	56.762924
878.548218	1293.984131	2740.125977	2123.994385	57.394802
878.933167	1297.412964	3044.656006	2289.010254	56.752110
879.318176	1296.984497	3368.044678	2468.385010	56.560432
879.703003	1297.627319	3657.144287	2643.902344	57.057228
880.087830	1284.768799	3875.737549	2775.915039	57.551689
880.472534	1282.197144	4036.896240	2859.923584	57.274002
880.857239	1276.196533	4137.191406	2918.000488	57.385769
881.241882	1276.625122	4187.982422	2945.646240	57.327934
881.626465	1269.338745	4190.125488	2941.359863	57.245575
882.010986	1267.624390	4144.906738	2905.142334	56.911968
882.395447	1259.480591	4033.896240	2827.348877	56.511662
882.779846	1253.694458	3857.521240	2711.623291	55.991779
883.164063	1250.479736	3592.852295	2559.465576	55.882904
883.548340	1250.265503	3288.322754	2388.020264	55.825455
883.932495	1253.051514	2999.222900	2212.502930	54.946007
884.316650	1257.123413	2758.342041	2068.488525	54.047100
884.700745	1259.480835	2544.463867	1954.906128	54.119415
885.084778	1260.552368	2373.875732	1847.109863	52.685276
885.468750	1263.124146	2239.505615	1767.173340	51.624207
885.852661	1263.981323	2130.851807	1701.595581	50.482082
886.236389	1262.052612	2051.558594	1651.019165	49.267082
886.620117	1266.552856	1989.195313	1623.587891	49.406872
887.003845	1269.124634	1936.261597	1604.085938	50.208775
887.387451	1278.339844	1890.185425	1590.156128	50.963234
887.771057	1283.054565	1858.682373	1571.725708	50.148922
888.154602	1284.983276	1839.609009	1555.652710	48.802177
888.538086	1280.268555	1822.035889	1544.508667	48.773724
888.921326	1282.840210	1810.677734	1531.864502	47.178207
889.304688	1278.768311	1802.748413	1532.507446	48.425339
889.687927	1278.125488	1806.605835	1537.008179	48.986248
890.071167	1275.768066	1817.964111	1544.723022	49.604744
890.454285	1274.267944	1837.037476	1563.367676	51.370892
890.837402	1277.482544	1861.682861	1577.297729	51.320614
891.220459	1282.411621	1893.399902	1588.655884	50.122772
891.603271	1272.124878	1939.904663	1606.014771	50.000000
891.986145	1270.624756	1985.980591	1627.874146	49.940094
892.369019	1273.196411	2041.057495	1668.163696	51.437336
892.751770	1279.411255	2101.491943	1700.309692	51.199165
893.134460	1276.625244	2146.710693	1727.740723	51.847263
893.517151	1278.768433	2180.999756	1739.099487	51.021400
893.899658	1277.268188	2199.215820	1749.171875	51.185520
894.282227	1283.483276	2206.502197	1768.887817	52.588795
894.664612	1284.340332	2197.929932	1756.886719	51.724144
895.046997	1287.769287	2177.570801	1738.884888	50.698452
895.429321	1283.483276	2151.425537	1730.098389	51.456776
895.811523	1282.411621	2105.563477	1706.310425	51.497036
896.193726	1285.626099	2059.701904	1684.665283	51.550400
896.575928	1293.126953	1997.981689	1645.232788	49.954384
896.958008	1289.269409	1925.331909	1603.657349	49.427208
897.339905	1293.341309	1870.683716	1565.082031	47.067516
897.721863	1295.912964	1811.320679	1539.579590	47.276482
898.103760	1294.627075	1774.674194	1507.433594	44.330341
898.485535	1288.626465	1747.885864	1479.573730	41.577213
898.867310	1287.983521	1738.027710	1473.573120	41.238083
899.249084	1280.268433	1735.027344	1475.716309	42.978352
899.630676	1282.625854	1743.171021	1484.074097	43.741257
900.012268	1291.626709	1759.029663	1493.932373	43.282925
900.393616	1292.912598	1766.101929	1504.219116	44.655807
900.775085	1291.198120	1787.961060	1513.434326	44.736874
901.156494	1297.627319	1823.107544	1541.937012	46.492653
901.537842	1293.769897	1879.041382	1584.584106	49.688770
901.919067	1296.127197	1951.905884	1624.445190	50.065365
902.300293	1303.413696	2003.125122	1667.735107	52.067379
902.681458	1299.770508	2047.058105	1692.809082	52.595356
903.062378	1305.342529	2072.346191	1705.238770	52.137463
903.443359	1308.557007	2079.418213	1714.239746	52.627209
903.824341	1306.413940	2074.489258	1700.952637	51.367188
904.205200	1306.413940	2063.988281	1687.880005	50.353615
904.586060	1303.413574	2046.843384	1672.878540	49.697357
904.966797	1297.412964	2019.626587	1662.163208	50.504482
905.347473	1288.412231	1979.765747	1630.231567	49.442047
905.728027	1290.126587	1918.902710	1594.656372	48.432148
906.108521	1287.340576	1846.466797	1555.652832	47.987778
906.489075	1280.268433	1790.961304	1509.576660	44.901398
906.869507	1287.555054	1731.812866	1483.002808	43.994217
907.249878	1279.625610	1688.094238	1463.500854	45.015759
907.630188	1275.339600	1661.948730	1446.356323	44.235046
908.010437	1282.411621	1643.089722	1437.355469	42.959038
908.390625	1281.125854	1632.374512	1437.783936	44.600334
908.770630	1284.340332	1627.230957	1427.711426	41.812485
909.150696	1278.553955	1624.016357	1424.711304	42.307743
909.530640	1284.125854	1628.945435	1435.212280	43.816082
909.910583	1287.983521	1644.161255	1436.712524	41.756962
910.290527	1287.126221	1664.734741	1441.855835	40.976196
910.670288	1293.126831	1696.023560	1459.428955	41.276611
911.049988	1281.554199	1738.456299	1475.716309	42.495342
911.429565	1290.983887	1795.033203	1506.362183	42.729607
911.809204	1287.769287	1855.039063	1524.792603	41.783173
912.188721	1279.411255	1913.116089	1558.224487	43.997334
912.568237	1282.625977	1985.337769	1603.657471	45.684662
912.947632	1272.767700	2085.847900	1676.093262	49.604649
913.327026	1276.196777	2203.287598	1747.885864	50.878410
913.706299	1278.339722	2331.014648	1817.321167	51.201130
914.085510	1274.482300	2427.023682	1882.255981	52.733349
914.464539	1273.196411	2516.604248	1930.689331	52.878300
914.843628	1264.409790	2562.251221	1952.762939	53.038307
915.222717	1275.125122	2577.895752	1962.192505	52.738937
915.601685	1270.624878	2569.966553	1952.120239	52.449280
915.980591	1277.268188	2544.892334	1946.976685	52.831787
916.359436	1281.125732	2508.888916	1923.617188	52.330242
916.738220	1269.338745	2445.454346	1884.828003	52.332378
917.116821	1273.839355	2356.945557	1824.179199	50.811253
917.495483	1269.981689	2246.577881	1753.457886	49.506256
917.874023	1263.552612	2119.922363	1680.164917	48.648647
918.252563	1265.909912	2017.269165	1614.587036	46.406181
918.631042	1265.695557	1914.187622	1562.939087	45.836109
919.009399	1279.197021	1834.680054	1530.364380	45.216026
919.387695	1277.268188	1777.674316	1493.503784	43.212021
919.766052	1272.982056	1726.883545	1465.215210	42.351295
920.144104	1273.624878	1687.665649	1441.212769	40.476181
920.522278	1266.552856	1653.805054	1420.210815	39.679043
920.900269	1265.052856	1621.015991	1397.922852	37.326897
921.278320	1258.194946	1598.942505	1382.492798	36.477989
921.656311	1262.052368	1574.511719	1379.921021	37.722878
922.034180	1265.267090	1552.652344	1356.133057	31.618174
922.411987	1263.766968	1532.507446	1343.703247	29.744785
922.789612	1270.624878	1510.434082	1332.988037	26.005323
923.167297	1263.124146	1496.504028	1318.200684	23.599522
923.544922	1261.838013	1483.002808	1321.843872	27.131741
923.922485	1261.195190	1477.430664	1317.772095	26.164488
924.299988	1256.051880	1465.000854	1313.485840	27.487074
924.677429	1257.551880	1454.499878	1311.128540	27.203455
925.054810	1260.980835	1458.571655	1309.628540	24.620428
925.431946	1264.409790	1452.785400	1305.556763	21.843046
925.809204	1261.195190	1449.785034	1296.555786	18.750000
926.186401	1262.909546	1452.571045	1302.342285	20.791115
926.563477	1258.409180	1441.641479	1301.056274	23.274878
926.940491	1256.909058	1446.784912	1301.270630	23.363462
927.317505	1253.480103	1439.712769	1299.127563	24.510984
927.694397	1260.980957	1439.069824	1295.055786	19.133610
928.071289	1272.124878	1430.926025	1288.840698	10.526259
928.447937	1270.838989	1425.996948	1294.627075	15.331528
928.824707	1271.053223	1428.783081	1285.840332	9.374959
929.201355	1275.125122	1425.997192	1284.126099	5.965966
929.577881	1278.339722	1425.782837	1284.340332	4.069780
929.954407	1278.553955	1420.425293	1282.625977	2.870221
930.330933	1273.839111	1412.067261	1279.839966	4.341268
930.707336	1276.625122	1413.781616	1275.982300	-0.468678
931.083496	1273.196289	1401.994629	1269.767456	-2.662172
931.459778	1265.909912	1403.066284	1271.910522	4.375014
931.835938	1261.195190	1406.495239	1269.124512	5.457205
932.212158	1253.908813	1411.638550	1272.553467	11.820633
932.588196	1257.766479	1421.925293	1260.980835	1.958077
932.964172	1258.837891	1421.925293	1270.624756	7.227330
933.340149	1258.409302	1430.283325	1269.124512	6.234339
933.716003	1258.409302	1428.783081	1260.980835	1.509348
934.091736	1258.623535	1434.997925	1266.338379	4.374129
934.467468	1257.551880	1440.570068	1277.053833	10.655746
934.843140	1253.694458	1448.070679	1280.482788	13.781691
935.218750	1258.194946	1454.285522	1298.056030	20.327894
935.594299	1264.838379	1452.356689	1296.770142	17.028610
935.969788	1256.480469	1442.927246	1295.484253	20.919527
936.345276	1257.766357	1444.213135	1294.198364	19.540165
936.720459	1250.265503	1436.283691	1298.270386	25.806553
937.095764	1252.837158	1431.140503	1298.055908	25.360573
937.471008	1246.193604	1424.711304	1296.127197	27.971228
937.846130	1244.693604	1413.353027	1295.698486	30.241348
938.221252	1242.550659	1408.638184	1290.983765	29.161194
938.596252	1246.193848	1403.066284	1282.625977	23.224047
938.971191	1250.908569	1400.494629	1286.054810	23.495665
939.346130	1247.265259	1395.136841	1269.124512	14.782592
939.720886	1241.907715	1388.707764	1270.196167	19.270056
940.095581	1249.622559	1382.492798	1263.552612	10.483953
940.470337	1253.908691	1371.348877	1254.551758	0.547569
940.844971	1262.266846	1365.562622	1256.266113	-5.809272
941.219543	1257.552002	1363.633789	1253.694458	-3.636387
941.594055	1260.552246	1357.204590	1262.052368	1.552080
941.968506	1261.623779	1359.776245	1263.123901	1.528359
942.342712	1270.624634	1356.776001	1251.979980	-21.641739
942.717041	1268.052856	1352.061279	1247.479614	-24.489500
943.091309	1262.909668	1340.060059	1239.550293	-30.277714
943.465515	1268.052856	1340.274414	1236.550049	-43.619675
943.839600	1278.553833	1344.346191	1231.406738	-71.660439
944.213623	1282.197144	1349.275391	1231.192261	-76.037888
944.587646	1279.196899	1347.346558	1237.621582	-61.005909
944.961426	1276.625244	1343.060425	1231.406616	-68.064278
945.335266	1275.553711	1346.060669	1234.621216	-58.054546
945.709106	1281.339966	1347.560791	1231.835083	-74.757271
946.082825	1277.268311	1343.060425	1234.621094	-64.821167
946.456421	1264.838379	1337.916992	1236.978394	-38.123310
946.830017	1270.196045	1337.702637	1234.621094	-52.698486
947.203613	1271.696167	1341.560181	1230.763550	-58.588985
947.577026	1262.695313	1340.703003	1237.835815	-31.868008
947.950317	1263.338257	1347.132080	1245.550781	-21.227669
948.323669	1262.266724	1350.346802	1249.194092	-14.841758
948.696899	1263.338257	1356.775879	1253.265869	-10.779799
949.070068	1273.839355	1360.419189	1252.408691	-24.752489
949.443237	1278.768433	1364.491089	1249.194092	-34.500027
949.816284	1280.697144	1364.276733	1247.479614	-39.743591
950.189270	1286.269043	1369.420044	1251.765747	-41.494743
950.562073	1294.412842	1370.491577	1257.123535	-49.014099
950.934998	1291.198120	1366.419800	1260.980957	-40.170818
951.307739	1286.697754	1367.919922	1262.052612	-30.342876
951.680481	1290.769531	1364.062378	1257.123413	-45.906414
952.053162	1283.697388	1357.847534	1250.694092	-44.508739
952.425781	1282.411499	1349.489502	1247.050903	-52.715637
952.798279	1276.625366	1338.560059	1243.193481	-53.979252
953.170776	1266.124268	1340.060059	1241.264771	-33.623089
953.543030	1271.481934	1331.059204	1241.907715	-49.640102
953.915405	1265.052734	1326.987427	1236.978638	-45.328548
954.287659	1269.124512	1329.130493	1234.406860	-57.856983
954.659851	1270.410278	1332.988037	1229.692139	-65.068069
955.031982	1269.124512	1330.844849	1231.620972	-60.763668
955.404114	1273.839233	1324.630005	1225.620239	-94.936523
955.776123	1274.910767	1320.558228	1216.833740	-127.229477
956.147888	1274.696533	1319.915283	1212.976074	-136.493073
956.519775	1282.411621	1321.844116	1214.904907	-171.195648
956.891602	1279.411255	1327.416016	1219.405396	-124.999809
957.263306	1278.768433	1329.559082	1221.762817	-112.236435
957.635010	1268.052979	1331.273560	1210.833130	-90.508263
958.006592	1272.124878	1327.844604	1210.618774	-110.384789
958.378174	1260.552246	1322.701294	1203.546753	-91.723839
958.749512	1259.266479	1319.915283	1206.546997	-86.925842
959.120911	1262.695313	1317.772217	1201.189331	-111.672913
959.492310	1261.838257	1322.058472	1202.475098	-98.576797
959.863586	1256.051880	1323.772827	1207.189941	-72.151886
960.234741	1257.980591	1320.558228	1213.404785	-71.232803
960.605896	1243.836304	1319.915283	1213.404785	-39.999905
960.976990	1248.765381	1319.915161	1210.618652	-53.614681
961.347961	1247.693848	1317.986450	1214.904907	-46.646358
961.718811	1248.979736	1312.200317	1224.977295	-37.966183
962.089661	1249.193970	1319.272339	1226.906128	-31.804167
962.460510	1256.909058	1326.558716	1231.835327	-35.999790
962.831299	1256.909058	1335.130981	1228.834839	-35.890472
963.201965	1258.194824	1343.060425	1234.621216	-27.777578
963.572510	1265.695557	1340.488647	1239.764526	-34.670357
963.943054	1267.624390	1345.203247	1243.193359	-31.491867
964.313477	1262.909424	1346.274902	1244.693481	-21.850702
964.683838	1268.267212	1349.060913	1245.765137	-27.851274
965.054199	1267.624390	1354.418579	1241.050293	-30.617369
965.424500	1274.053589	1349.489502	1238.478638	-47.159172
965.794678	1279.411255	1353.989868	1237.621338	-56.034721
966.164795	1279.839966	1350.346802	1242.121826	-53.495720
966.534912	1267.838745	1345.203247	1249.622559	-23.545923
966.904907	1265.267090	1340.488647	1250.051147	-20.228167
967.274780	1263.766846	1341.131592	1240.407471	-30.193823
967.644592	1255.408936	1344.131836	1234.835571	-23.188335
968.014404	1257.337769	1344.989136	1233.549683	-27.139435
968.384155	1270.196045	1341.131592	1231.406616	-54.682640
968.753845	1279.196899	1347.346558	1235.907104	-63.521660
969.123474	1281.125732	1343.488892	1238.478638	-68.385078
969.492981	1280.268555	1351.418335	1243.407715	-51.807384
969.862305	1280.482788	1351.846924	1242.121826	-53.753838
970.231750	1272.553467	1351.846924	1233.763916	-48.918980
970.601135	1280.054199	1352.704224	1229.477661	-69.616684
970.970337	1285.411865	1347.560791	1223.691528	-99.310387
971.339539	1286.697632	1344.989136	1224.334473	-106.984993
971.708740	1291.198120	1342.417480	1226.263184	-126.778107
972.077759	1288.626465	1343.060425	1225.191650	-116.535362
972.446777	1285.197510	1351.204102	1226.048950	-89.610077
972.815613	1273.196167	1348.632324	1220.691284	-69.601746
973.184509	1268.052979	1350.132568	1225.620239	-51.697067
973.553284	1261.195190	1346.060669	1220.262573	-48.232353
973.921997	1260.338013	1357.204590	1215.547974	-46.238899
974.290710	1262.909790	1366.634155	1218.548218	-42.768711
974.659302	1266.981445	1377.135254	1220.691284	-42.023205
975.027771	1261.623901	1388.921997	1230.978027	-24.074102
975.396118	1257.551880	1403.709106	1247.693848	-6.744813
975.764526	1248.550903	1420.210815	1256.266113	4.494474
976.132874	1243.836304	1433.497925	1269.981812	13.785344
976.501160	1239.978760	1454.071289	1278.125488	17.817869
976.869324	1246.193726	1471.858765	1289.698120	19.278305
977.237488	1260.980835	1487.074463	1305.342407	19.620886
977.605530	1263.552612	1496.289795	1316.486450	22.744040
977.973450	1261.195190	1496.503906	1326.344360	27.686680
978.341309	1264.838379	1491.360596	1333.202271	30.179773
978.709167	1263.766846	1484.502808	1336.631226	33.009747
979.077026	1265.910034	1479.787964	1340.060059	34.669319
979.444702	1270.410400	1469.072754	1328.273315	29.126261
979.812378	1280.911499	1455.142700	1322.058472	23.616306
980.179932	1287.769287	1448.070557	1311.128784	14.572248
980.547485	1292.269653	1427.497192	1300.413330	6.022203
980.914795	1292.055420	1407.352417	1283.483154	-7.434943
981.282166	1288.626465	1389.350586	1258.409302	-29.999928
981.649475	1280.482788	1373.706177	1243.622070	-39.540203
982.016785	1277.696777	1363.848145	1238.050049	-46.019848
982.383911	1277.696777	1354.632935	1230.763672	-61.002663
982.751038	1281.554443	1344.346191	1217.476685	-102.048058
983.118103	1280.697144	1328.273315	1209.118652	-150.450302
983.484924	1278.554077	1319.701050	1214.047729	-156.770584
983.851868	1275.553833	1315.414917	1211.690308	-160.215225
984.218689	1279.625732	1302.556519	1213.619141	-287.851410
984.585449	1271.482056	1298.270264	1210.833130	-226.401581
984.952209	1271.267700	1291.198120	1218.119507	-266.668701
985.318787	1263.981201	1284.769043	1224.548706	-189.690186
985.685425	1275.553711	1288.412231	1232.478149	-334.996246
986.051880	1277.268066	1286.697754	1227.548950	-527.261536
986.418213	1276.196533	1290.555176	1224.977173	-356.714508
986.784607	1272.124878	1298.270264	1229.477783	-163.115189
987.150879	1267.410034	1312.200073	1234.835571	-72.727028
987.517090	1270.410522	1318.629395	1235.478394	-72.444931
987.883301	1276.625366	1326.344482	1244.479370	-64.655205
988.249390	1272.339233	1342.846069	1249.194092	-32.826805
988.615417	1283.697388	1358.061890	1257.980591	-34.582088
988.981262	1280.054199	1375.849243	1259.909302	-21.029165
989.347168	1285.197632	1398.137207	1268.053101	-15.180269
989.712952	1288.197876	1422.568237	1268.267212	-14.832634
990.078674	1288.626465	1442.498535	1275.339478	-8.635087
990.444397	1287.769165	1456.857300	1287.340698	-0.253399
990.809998	1277.482422	1466.929688	1288.840820	5.995546
991.175537	1277.696777	1468.215454	1287.983521	5.399336
991.540894	1270.839111	1471.215820	1290.340942	9.732584
991.906311	1264.409790	1467.572510	1291.198120	13.185653
992.271729	1264.409790	1456.643066	1286.269043	11.371212
992.636963	1257.337769	1449.570801	1275.553711	9.475969
993.002136	1260.766602	1427.068726	1271.267578	6.314397
993.367310	1256.694824	1411.424316	1259.266479	1.662033
993.732361	1251.551270	1384.635986	1250.694092	-0.644084
994.097351	1251.765625	1364.491089	1245.550659	-5.513365
994.462219	1251.337158	1352.704224	1237.621460	-13.530725
994.827026	1266.552856	1334.702393	1234.835449	-46.540901
995.191833	1270.410278	1327.201660	1230.120728	-70.943069
995.556580	1280.054199	1321.629761	1224.548706	-133.505096
995.921204	1282.625854	1312.414551	1217.262329	-219.423920
996.285828	1279.839722	1307.699707	1218.762573	-219.228928
996.650391	1284.554565	1297.627441	1224.548706	-459.010406
997.014648	1291.841064	1309.414185	1217.047974	-425.610779
997.379028	1308.985596	1319.915283	1234.192505	-684.311340
997.743408	1310.700073	1330.844849	1240.193115	-350.001221
998.107605	1315.200562	1328.916138	1245.336426	-509.378052
998.471802	1322.058350	1325.701538	1240.621826	-2235.309082
998.835938	1315.843506	1325.915894	1241.050293	-742.556946
999.199951	1321.844116	1326.987427	1243.836426	-1516.682495
999.563904	1314.129028	1325.487305	1237.835693	-671.698181
999.927673	1314.343262	1332.130859	1239.978760	-418.069397
1000.291565	1319.915161	1330.416382	1233.549683	-822.432739
1000.655396	1312.843262	1330.202026	1223.691528	-513.583374
1001.019043	1301.913330	1321.415405	1230.549316	-365.930359
1001.382629	1281.125732	1302.556396	1215.762207	-305.000000
1001.746216	1270.624634	1291.626831	1211.690308	-280.610291
1002.109741	1271.696167	1291.412354	1210.618896	-309.782379
1002.473022	1265.695557	1291.841064	1211.047363	-209.015610
1002.836365	1265.052612	1299.556152	1207.832886	-165.837265
1003.199646	1266.124146	1300.841919	1204.189575	-178.394424
1003.562866	1273.624878	1299.984619	1213.833496	-226.828415
1003.925964	1268.910156	1297.841675	1214.476440	-188.146759
1004.289124	1271.696167	1300.413208	1215.119263	-197.015091
1004.652100	1278.553955	1301.270630	1218.762451	-263.205353
1005.015076	1278.339722	1303.413574	1212.976196	-260.684021
1005.377747	1277.911011	1306.199585	1214.262085	-224.998703
1005.740662	1286.697754	1308.771240	1211.690308	-339.807892
1006.103333	1276.196655	1308.557007	1212.547607	-196.688370
1006.466003	1275.553833	1303.413696	1213.404785	-223.077362
1006.828552	1269.124634	1303.413696	1218.119507	-148.750427
1007.191101	1261.623779	1297.198730	1216.833862	-125.902962
1007.553528	1257.337646	1301.699219	1206.761353	-114.009247
1007.915771	1257.766235	1303.199341	1206.118408	-113.678841
1008.278137	1251.979980	1298.055908	1203.975464	-104.185677
1008.640442	1246.193726	1302.556396	1205.475464	-72.243317
1009.002563	1250.908447	1304.056519	1213.190430	-70.967804
1009.364624	1250.694092	1298.484619	1206.332520	-92.825035
1009.726685	1244.479370	1298.913208	1203.975220	-74.409874
1010.088684	1255.194580	1301.056274	1195.402954	-130.373779
1010.450439	1247.050903	1300.842041	1199.260498	-88.844383
1010.812256	1258.409058	1294.412842	1200.974854	-159.522690
1011.174011	1262.266724	1298.056030	1201.832153	-168.862091
1011.535706	1264.195435	1292.055420	1199.903442	-230.768219
1011.897400	1266.338623	1297.412964	1200.974976	-210.346054
1012.258911	1263.766846	1304.485107	1200.332031	-155.789597
1012.620361	1264.195435	1300.841919	1206.761230	-156.725006
1012.981812	1253.480103	1298.698853	1200.117798	-118.009247
1013.343079	1254.551636	1305.770874	1197.974731	-110.460258
1013.704285	1256.480347	1303.628052	1203.118042	-113.181129
1014.065430	1249.194092	1296.555786	1211.047363	-80.543419
1014.426575	1253.694458	1296.555786	1208.689941	-105.000282
1014.787720	1251.979980	1298.913208	1209.975830	-89.497681
1015.148743	1248.551025	1301.270630	1204.618286	-83.332832
1015.509644	1247.050903	1301.699219	1209.333008	-69.019318
1015.870361	1252.837158	1297.198730	1207.404175	-102.415176
1016.231140	1258.623535	1292.912598	1207.404175	-149.375214
1016.591919	1259.909302	1289.269531	1202.689453	-194.888962
1016.952515	1267.195801	1286.483276	1213.190430	-280.002289
1017.313049	1269.553223	1282.197266	1217.047974	-415.256805
1017.673584	1273.839355	1280.911377	1213.190552	-857.587952
1018.034058	1278.768433	1289.269409	1207.618652	-677.553955
1018.394348	1282.197388	1298.484497	1208.475708	-452.638214
1018.754639	1284.769043	1293.126953	1202.260864	-987.186707
1019.114868	1285.840576	1283.054443	1206.546997	2846.008545
1019.475037	1284.554688	1285.411865	1208.261475	-8900.512695
1019.835022	1277.053955	1280.268555	1204.189575	-2266.670410
1020.195129	1274.053589	1285.197510	1205.046753	-619.233032
1020.555054	1275.339478	1286.269043	1201.832153	-672.554871
1020.914917	1281.125732	1287.126343	1186.830688	-1571.424194
1021.274536	1285.626343	1290.983765	1186.616455	-1848.088257
1021.634338	1289.269531	1293.341187	1194.117188	-2336.945068
1021.993958	1286.697754	1284.125977	1193.902832	3608.201904
1022.353577	1287.126465	1270.196045	1188.116699	584.803955
1022.713135	1285.411865	1271.267578	1185.544922	706.058533
1023.072632	1282.625854	1273.410645	1186.830811	1039.531860
1023.431946	1274.053467	1268.052856	1184.044800	1499.991821
1023.791260	1276.839600	1273.624878	1185.544800	2839.897461
1024.150391	1269.553101	1265.266968	1186.187744	1945.001709
1024.509644	1265.909790	1265.266846	1185.759277	12466.166992
1024.868652	1257.337524	1264.838379	1193.474243	-851.413391
1025.227661	1247.693848	1267.838745	1189.616699	-288.297058
1025.586670	1248.765503	1267.195801	1185.544922	-343.025269
1025.945557	1253.908813	1277.482544	1188.545166	-277.273254
1026.304443	1255.408936	1282.840210	1191.973999	-231.250412
1026.663086	1256.909058	1287.769287	1200.117676	-184.027740
1027.021729	1259.480835	1293.126953	1202.903809	-168.153214
1027.380371	1272.767700	1296.984497	1205.689819	-276.989075
1027.738892	1276.625244	1287.983521	1202.046631	-656.601501
1028.097290	1276.839600	1294.841309	1200.760742	-422.620209
1028.455688	1277.482422	1296.984375	1199.046387	-402.195801
1028.814087	1285.197388	1304.913696	1202.903809	-417.388367
1029.172241	1289.697998	1298.056030	1208.046997	-976.916565
1029.530518	1294.841431	1296.555908	1205.903931	-5187.440430
1029.888550	1290.769653	1290.555176	1208.261353	38469.437500
1030.246582	1292.912720	1290.555176	1214.690552	3317.951660
1030.604614	1287.340698	1291.198120	1210.833008	-1983.389282
1030.962524	1286.483521	1287.340576	1207.404175	-9226.862305
1031.320313	1277.053955	1281.125854	1200.974976	-1868.390503
1031.678101	1272.767700	1277.053955	1206.118408	-1554.953979
1032.035645	1278.768433	1276.411011	1205.904053	3090.850342
1032.393311	1281.125610	1267.838745	1205.261108	570.973694
1032.750977	1277.482422	1265.695679	1204.832520	616.369629
1033.108398	1278.339844	1273.196411	1200.331909	1516.651245
1033.465820	1265.481323	1267.838867	1199.046143	-2817.982666
1033.823120	1265.910034	1261.409668	1199.474731	1476.219971
1034.180298	1262.052612	1261.195313	1189.831055	8424.305664
1034.537476	1262.052612	1261.838257	1191.331177	32992.597656
1034.894653	1260.338013	1267.410034	1192.402588	-960.622437
1035.251709	1262.052368	1276.411011	1197.546021	-449.251007
1035.608643	1257.337524	1277.696899	1196.045898	-301.048676
1035.965576	1277.696777	1272.982056	1159.828125	2500.012939
1036.322388	1251.765747	1336.631226	1230.549316	-25.000072
1036.679077	1237.621460	1313.057373	1199.903442	-50.000080
1037.035889	1247.050903	1313.057373	1209.333008	-57.142727
1037.392456	1232.906738	1206.975586	1211.690308	81.818314
>>>>>End Processed Spectral Data<<<<<
