# Supplementary material for: Avian learning favors colorful, not bright, signals
Source: PLoS One. 2018 Mar 22;13(3):e0194279. doi: 10.1371/journal.pone.0194279 (PMC5864004; doi:10.1371/journal.pone.0194279)
Supplement: S1 Text — (ZIP) [file pone.0194279.s001.zip › WhiteBand2.txt]

Jaz Data File
++++++++++++++++++++++++++++++++++++
Date: Wed May 31 03:38:29 2017
User: jaz
Dark Spectrum Present: Yes
Reference Spectrum Present: Yes
Processed Spectrum Present: Yes
Spectrometers: JAZA3305
Integration Time (usec): 450000 (JAZA3305)
Spectra Averaged: 1 (JAZA3305)
Boxcar Smoothing: 5 (JAZA3305)
Correct for Electrical Dark: No (JAZA3305)
Strobe/Lamp Enabled: Yes (JAZA3305)
Correct for Detector Non-linearity: No (JAZA3305)
Correct for Stray Light: No (JAZA3305)
Number of Pixels in Processed Spectrum: 2048
>>>>>Begin Processed Spectral Data<<<<<
W	D	R	S	P
189.090729	0.000000	0.000000	0.000000	0.000000
189.548096	0.000000	0.000000	0.000000	0.000000
190.005432	1251.765747	1270.624634	1152.755981	-525.003235
190.462753	1308.342651	1261.195190	1098.536377	445.000153
190.920044	0.000000	0.000000	0.000000	0.000000
191.377304	1046.674072	1056.317871	967.594971	-819.999512
191.834534	1166.042969	1178.901367	1077.320068	-689.999634
192.291718	1287.769165	1296.984375	1188.973877	-1072.089355
192.748886	1294.198364	1302.127686	1194.974487	-1251.354004
193.206039	1292.055420	1305.556519	1205.904175	-638.105469
193.663162	1289.912231	1307.485474	1216.405151	-418.289795
194.120255	1295.698608	1314.129028	1236.764282	-319.766602
194.577316	1300.841919	1314.557495	1241.264771	-434.375824
195.034348	1306.413940	1309.199951	1247.479614	-2115.365967
195.491364	1306.413940	1310.914307	1246.836792	-1323.828857
195.948349	1316.700684	1299.770386	1238.693115	460.757202
196.405304	1320.343750	1294.626953	1240.621826	309.999420
196.862228	1317.557861	1290.340820	1237.835815	292.912231
197.319122	1311.557373	1291.626831	1233.978394	389.246704
197.775986	1307.699951	1284.769043	1238.050049	303.738098
198.232819	1305.771118	1288.197876	1234.621216	404.876343
198.689636	1320.129639	1296.555786	1225.620239	400.907745
199.146423	1320.772583	1314.343262	1225.406128	1483.305176
199.603180	1320.558350	1314.343262	1215.976440	1682.710083
200.059921	1321.843994	1316.057617	1214.904907	1848.118164
200.516617	1332.559448	1320.772461	1223.048584	929.082764
200.973297	1322.487061	1342.203125	1234.192505	-447.830536
201.429932	1321.843994	1349.703857	1233.335205	-317.692841
201.886551	1322.701294	1354.204224	1238.907227	-265.988159
202.343140	1320.558105	1356.775879	1238.692871	-226.036072
202.799713	1318.415161	1367.705566	1235.264160	-168.696121
203.256241	1324.415649	1371.348877	1235.906982	-188.584229
203.712753	1316.057739	1377.778076	1245.979492	-113.541580
204.169220	1312.414551	1361.490845	1232.906738	-162.008591
204.625671	1311.985840	1372.420410	1233.121094	-130.496078
205.082092	1307.271118	1378.421021	1235.478394	-100.903473
205.538483	1296.127319	1379.706909	1229.692139	-79.487328
205.994843	1301.699219	1377.992554	1229.049194	-95.224602
206.451187	1299.984863	1378.421021	1224.548706	-96.175232
206.907486	1298.484619	1382.921387	1227.763306	-83.756538
207.363770	1299.341797	1385.921753	1230.335083	-79.702873
207.820023	1299.984741	1390.207886	1235.264038	-71.734039
208.276260	1287.340698	1395.994019	1240.193237	-43.392563
208.732452	1287.554810	1389.779297	1235.049927	-51.362335
209.188599	1282.839966	1404.566284	1238.692871	-36.267502
209.644760	1279.411255	1411.638550	1242.550537	-27.876783
210.100845	1270.624756	1415.495972	1230.549316	-27.662804
210.556931	1272.339355	1428.997314	1231.620972	-25.991903
211.012985	1271.053467	1440.569946	1235.049927	-21.238962
211.469009	1267.838745	1460.286133	1241.050415	-13.919820
211.925003	1269.767456	1471.430176	1240.193237	-14.665189
212.380966	1266.767212	1486.860229	1244.050659	-10.321342
212.836914	1269.553223	1498.004272	1236.764160	-14.352774
213.292816	1282.625854	1509.362427	1243.193359	-17.391325
213.748703	1288.412109	1529.935913	1241.479004	-19.432083
214.204559	1290.555176	1545.365967	1251.765625	-15.222884
214.660385	1290.769531	1560.581909	1250.479736	-14.932523
215.116165	1293.984009	1574.726074	1261.623779	-11.526676
215.571960	1291.198120	1595.728149	1261.838013	-9.641121
216.027664	1286.269165	1618.658936	1262.052490	-7.285626
216.483383	1280.911499	1635.589111	1268.053101	-3.625376
216.939056	1273.625122	1659.162964	1268.910278	-1.222926
217.394730	1279.625610	1682.522217	1273.839355	-1.436164
217.850342	1276.839600	1714.025269	1280.911621	0.931417
218.305939	1267.838623	1759.458496	1281.768677	2.833501
218.761505	1264.195435	1791.818848	1290.126465	4.914685
219.217041	1259.909302	1841.752075	1293.555542	5.782703
219.672546	1267.838745	1889.756958	1307.914063	6.443824
220.128036	1273.625000	1951.048462	1313.271729	5.852577
220.583496	1269.124634	2015.340576	1317.772217	6.519237
221.038895	1263.552612	2081.132813	1320.986816	7.024901
221.494308	1272.767822	2187.857666	1325.487305	5.761127
221.949646	1277.911255	2297.796875	1343.060425	6.387890
222.404984	1271.267700	2439.453613	1369.420166	8.402127
222.860291	1275.339478	2606.184326	1392.136719	8.776173
223.315567	1275.982422	2790.488281	1418.282104	9.395782
223.770813	1271.053345	3010.795410	1451.928223	10.396649
224.226044	1268.481567	3271.392334	1484.288452	10.774663
224.681229	1258.194946	3582.780273	1528.649902	11.634545
225.136383	1254.551636	3941.743652	1591.656250	12.544866
225.591522	1256.480469	4321.280762	1655.733887	13.027061
226.046616	1261.623779	4667.601074	1719.382935	13.439877
226.501694	1256.266113	4915.125488	1764.387451	13.887424
226.956726	1256.694824	5106.287109	1792.033081	13.906363
227.411743	1254.122925	5230.370605	1808.534668	13.943089
227.866714	1253.051514	5306.020508	1832.536987	14.297802
228.321671	1264.624146	5333.023438	1842.394897	14.201427
228.776611	1262.052490	5300.448730	1836.180054	14.216722
229.231506	1264.838379	5194.366699	1831.679810	14.425178
229.686371	1271.482056	5045.423828	1806.605835	14.179439
230.141220	1271.696289	4857.048340	1774.031250	14.010756
230.596024	1279.196899	4634.812012	1740.384888	13.743769
231.050797	1287.340576	4440.435547	1703.095581	13.185616
231.505554	1292.483887	4303.708008	1679.521851	12.853177
231.960281	1291.840942	4211.770508	1665.377686	12.792663
232.414963	1304.913818	4162.051270	1657.234009	12.331230
232.869614	1297.412964	4128.405273	1652.304810	12.535953
233.324265	1286.697754	4111.046387	1651.661987	12.922068
233.778839	1289.697998	4133.548828	1651.447754	12.720420
234.233414	1289.483643	4180.267578	1647.161621	12.373044
234.687973	1283.697388	4231.486328	1655.733887	12.620866
235.142487	1283.054565	4294.706543	1667.949341	12.780189
235.596954	1279.839966	4371.857910	1684.022339	13.071798
236.051422	1270.410400	4479.868164	1710.381958	13.708594
236.505859	1269.124512	4605.023438	1736.098755	13.998453
236.960251	1265.481323	4818.258301	1769.102295	14.175418
237.414612	1254.551758	5052.495605	1804.462769	14.479177
237.868942	1258.409180	5339.238770	1848.395752	14.457516
238.323257	1256.051880	5690.916016	1899.186401	14.501786
238.777512	1260.980957	6078.167480	1969.693237	14.712162
239.231781	1266.124268	6464.349609	2038.914429	14.866422
239.685974	1261.838257	6808.525391	2097.205811	15.060658
240.140167	1262.695435	7112.412109	2144.138916	15.068139
240.594330	1257.123413	7349.650391	2190.215088	15.315348
241.048462	1263.766846	7572.742676	2235.862305	15.408134
241.502563	1264.838379	7810.193848	2279.366455	15.499969
241.956619	1266.552856	8045.074707	2321.156494	15.558018
242.410660	1269.981812	8309.530273	2374.733154	15.693498
242.864670	1269.553223	8648.348633	2424.452148	15.651591
243.318649	1279.411255	8984.166992	2495.173096	15.779368
243.772583	1270.196045	9299.841797	2562.894043	16.099068
244.226517	1265.266968	9541.793945	2614.541992	16.302429
244.680389	1272.553467	9697.380859	2655.903320	16.419920
245.134247	1275.125122	9742.813477	2670.261719	16.476004
245.588074	1272.767700	9791.675781	2683.120361	16.555557
246.041870	1265.481323	9761.671875	2679.691650	16.645229
246.495636	1263.552612	9649.803711	2676.262695	16.845551
246.949387	1265.267090	9441.069336	2657.832520	17.032768
247.403091	1265.695679	9187.757813	2615.613770	17.039984
247.856766	1265.267090	8834.366211	2557.322510	17.070135
248.310410	1262.266724	8440.470703	2490.030029	17.104046
248.764023	1272.124878	8032.645508	2425.523682	17.060799
249.217606	1273.410645	7648.822266	2359.731689	17.039230
249.671158	1274.482300	7342.578125	2305.083496	16.983931
250.124695	1276.411011	7110.054688	2280.652344	17.214651
250.578171	1279.411255	6918.250000	2248.720459	17.189873
251.031662	1282.411621	6817.097168	2232.004639	17.157127
251.485077	1282.411621	6783.665527	2223.646729	17.109465
251.938477	1287.554810	6803.382324	2220.861084	16.920511
252.391861	1289.483643	6858.887695	2238.219727	17.034786
252.845200	1299.127441	6933.251465	2277.437744	17.364017
253.298508	1301.056396	7050.477051	2300.154053	17.377361
253.751801	1292.484009	7218.065918	2317.298828	17.294754
254.205048	1297.413208	7484.448730	2375.590088	17.426388
254.658279	1289.483765	7849.413574	2452.526367	17.729498
255.111465	1286.483521	8350.890625	2543.177979	17.789101
255.564621	1293.555542	8982.453125	2654.831787	17.704439
256.017761	1293.769897	9682.592773	2784.916016	17.775391
256.470825	1294.841309	10383.589844	2901.499023	17.677437
256.923950	1286.054810	10974.434570	3028.368652	17.983541
257.376953	1289.269409	11368.972656	3103.161621	17.995493
257.829987	1282.840210	11574.493164	3132.950195	17.976801
258.282928	1274.267944	11629.569336	3151.166504	18.125002
258.735870	1282.411499	11591.209961	3144.523193	18.063324
259.188812	1282.625854	11469.697266	3124.163818	18.077208
259.641693	1282.411621	11301.038086	3083.874268	17.981133
260.094543	1280.268433	11010.866211	3028.797119	17.969387
260.547333	1273.196411	10608.612305	2971.577393	18.192879
261.000183	1269.767456	10086.990234	2878.139648	18.241257
261.452911	1272.124756	9579.082031	2797.345947	18.360769
261.905640	1272.339111	9195.473633	2712.694580	18.179111
262.358337	1265.267090	8989.524414	2668.976318	18.172741
262.811035	1262.052368	8947.949219	2664.690186	18.249500
263.263641	1266.338623	9022.743164	2670.690674	18.105709
263.716217	1263.123901	9159.255859	2709.051758	18.311850
264.168823	1258.194946	9306.913086	2735.197021	18.350773
264.621368	1261.838257	9457.141602	2780.844482	18.535082
265.073883	1259.695190	9647.446289	2829.277588	18.712791
265.526367	1260.980835	9827.678711	2860.137695	18.667131
265.978821	1266.124146	10056.344727	2909.428467	18.694689
266.431244	1259.052124	10297.439453	2952.504150	18.736217
266.883636	1262.909668	10541.320313	3010.581055	18.835894
267.335999	1262.695313	10825.491211	3070.158447	18.900990
267.788330	1261.623779	11114.375977	3137.665039	19.040785
268.240601	1266.767090	11376.259766	3202.600098	19.148666
268.692871	1263.766846	11552.205078	3246.532959	19.271790
269.145081	1257.337646	11708.220703	3286.608398	19.417219
269.597351	1257.980591	11803.586914	3298.180664	19.346447
270.049500	1253.908691	11882.666016	3306.538818	19.312042
270.501587	1256.051880	11923.170898	3324.326416	19.389250
270.953735	1250.908447	11929.170898	3326.469482	19.437254
271.405823	1253.051636	11908.811523	3341.041992	19.594944
271.857849	1257.980591	11825.874023	3334.827148	19.652418
272.309875	1268.053101	11698.577148	3323.040039	19.701664
272.761871	1274.910767	11565.278320	3297.323242	19.653454
273.213806	1265.695679	11439.908203	3277.821289	19.776720
273.665741	1267.838745	11372.402344	3262.391602	19.739130
274.117615	1274.268066	11292.250977	3267.320557	19.894749
274.569489	1275.982422	11252.603516	3282.322021	20.110413
275.021271	1285.626343	11245.532227	3302.252441	20.247440
275.473083	1281.554565	11295.250977	3316.182617	20.318451
275.924835	1284.769043	11362.542969	3344.042725	20.433817
276.376587	1286.269165	11464.553711	3373.402588	20.505749
276.828308	1278.768433	11625.927734	3406.191406	20.560453
277.279938	1269.338989	11748.939453	3446.481201	20.775049
277.731598	1262.695313	11939.671875	3493.628662	20.894804
278.183197	1260.766479	12147.121094	3548.276611	21.012638
278.634796	1262.695190	12351.784180	3612.140381	21.187000
279.086304	1261.409424	12583.449219	3649.215576	21.089893
279.537842	1253.694458	12800.969727	3692.505371	21.120230
279.989288	1251.337036	12962.342773	3731.509277	21.178133
280.440765	1253.908691	13134.431641	3776.513428	21.233110
280.892151	1253.265869	13310.805664	3823.660889	21.317739
281.343567	1249.193970	13479.037109	3866.521973	21.401159
281.794891	1252.622925	13612.764648	3910.240479	21.501514
282.246216	1251.551270	13735.991211	3943.458008	21.562096
282.697510	1248.979614	13818.712891	3985.033691	21.767002
283.148773	1254.122925	13827.928711	4006.464600	21.889488
283.599976	1253.694458	13782.281250	4014.179443	22.033489
284.051178	1251.122681	13739.420898	4027.680664	22.233278
284.502350	1254.123047	13662.697266	4036.467285	22.422756
284.953461	1256.480347	13636.125000	4053.183594	22.591143
285.404602	1261.623779	13611.265625	4064.970459	22.699821
285.855621	1262.481201	13601.191406	4081.686768	22.848463
286.306671	1265.910156	13554.687500	4096.687988	23.035471
286.757660	1263.552612	13543.756836	4117.261230	23.238283
287.208618	1263.981201	13573.975586	4136.977051	23.338726
287.659546	1265.481445	13503.038086	4141.478027	23.501396
288.110504	1270.410522	13444.961914	4150.050293	23.652943
288.561340	1275.982422	13418.600586	4171.695313	23.847517
289.012207	1279.197144	13411.530273	4196.983887	24.049675
289.463013	1280.482910	13495.109375	4244.773926	24.268372
289.913757	1274.696533	13604.619141	4292.778320	24.477701
290.364532	1273.410645	13756.134766	4357.927734	24.710287
290.815216	1269.124512	13900.579102	4422.005371	24.960552
291.265900	1266.552734	14031.090820	4494.012207	25.284576
291.716553	1263.123901	14131.172852	4551.017578	25.550833
292.167206	1271.910522	14205.965820	4618.095703	25.871120
292.617767	1281.768677	14340.549805	4679.387695	26.017889
293.068298	1278.339844	14535.355469	4764.681641	26.298090
293.518829	1278.554199	14741.733398	4843.546875	26.479574
293.969299	1282.840332	14904.391602	4910.196289	26.629538
294.419769	1286.054810	14956.896484	4941.484863	26.738882
294.870209	1285.626221	14911.035156	4941.484863	26.831184
295.320587	1280.482788	14699.728516	4919.197266	27.115639
295.770935	1285.411865	14469.777344	4868.620605	27.177711
296.221252	1282.840210	14212.822266	4799.827637	27.200249
296.671539	1286.269043	13908.508789	4743.679199	27.391415
297.121796	1279.197021	13571.832031	4673.601563	27.613319
297.572021	1271.267578	13237.728516	4606.095215	27.868120
298.022217	1268.267334	12856.688477	4510.085449	27.974632
298.472382	1256.694824	12488.725586	4406.146484	28.039911
298.922485	1254.337402	12113.687500	4323.210449	28.260193
299.372589	1249.837036	11781.512695	4250.988770	28.496431
299.822693	1253.908691	11504.842773	4207.270020	28.810658
300.272705	1251.551270	11327.182617	4163.123047	28.897165
300.722687	1249.837036	11140.735352	4152.193359	29.343708
301.172668	1255.837524	10969.290039	4131.833984	29.608387
301.622559	1259.909302	10835.992188	4105.902832	29.719810
302.072510	1262.052490	10742.125977	4085.543701	29.783432
302.522339	1266.552856	10645.259766	4075.685791	29.952240
302.972198	1272.553589	10575.180664	4075.900146	30.135000
303.421997	1272.339233	10513.246094	4099.902344	30.598328
303.871735	1264.838379	10480.457031	4109.331543	30.866001
304.321503	1270.410400	10506.816406	4120.689453	30.859179
304.771210	1269.981689	10553.535156	4142.334473	30.940229
305.220856	1273.196289	10610.969727	4185.410645	31.187460
305.670471	1270.196045	10655.116211	4202.555176	31.245436
306.120117	1270.410278	10728.409180	4231.486328	31.307638
306.569702	1270.838867	10780.700195	4259.132324	31.423101
307.019226	1266.981323	10831.491211	4282.706055	31.530363
307.468719	1266.338501	10875.852539	4294.493164	31.512051
307.918213	1266.124268	10909.071289	4308.851563	31.553915
308.367645	1270.196045	10906.928711	4305.208496	31.494207
308.817047	1276.839722	10917.428711	4305.208008	31.412689
309.266388	1268.481567	10864.923828	4285.492188	31.438847
309.715790	1263.766968	10778.344727	4251.845703	31.405266
310.165070	1260.766479	10685.977539	4206.413086	31.252844
310.614319	1261.409424	10605.613281	4184.553711	31.282967
311.063568	1260.766479	10547.320313	4167.194824	31.297167
311.512817	1257.552002	10490.100586	4145.335449	31.278290
311.961945	1268.267212	10402.663086	4120.047363	31.220242
312.411072	1272.982056	10247.290039	4073.113525	31.201643
312.860199	1265.267090	10103.705078	4016.322754	31.126041
313.309265	1263.123901	9957.333984	3962.103027	31.043407
313.758331	1262.909668	9824.035156	3913.241211	30.957748
314.207336	1268.910278	9713.881836	3890.953369	31.048571
314.656311	1278.339722	9646.803711	3861.807617	30.871469
315.105225	1281.554321	9563.652344	3833.732910	30.815607
315.554138	1278.125488	9495.931641	3796.872559	30.649870
316.003021	1271.481812	9423.711914	3771.584229	30.667713
316.451874	1265.695557	9373.133789	3750.796631	30.652111
316.900665	1259.694946	9348.703125	3718.864990	30.401377
317.349426	1256.909058	9367.562500	3719.722412	30.365168
317.798187	1263.338257	9411.280273	3738.795410	30.381378
318.246918	1263.981079	9515.648438	3761.511963	30.266985
318.695557	1257.551880	9623.444336	3795.800781	30.340445
319.144196	1259.052002	9771.315430	3829.447021	30.196375
319.592834	1251.980103	9936.974609	3873.379883	30.183094
320.041382	1256.480591	10131.565430	3931.885742	30.145123
320.489899	1258.837891	10338.158203	3991.677490	30.099606
320.938416	1256.266113	10488.386719	4022.323486	29.961233
321.386932	1259.695190	10611.183594	4045.253906	29.787329
321.835327	1254.337402	10697.764648	4065.398682	29.767384
322.283722	1254.766113	10795.916016	4087.686768	29.691605
322.732117	1244.907959	10844.779297	4089.401367	29.630537
323.180450	1247.265381	10867.280273	4081.900635	29.466019
323.628754	1251.980103	10861.066406	4052.111572	29.140455
324.077026	1248.765381	10795.488281	4023.608643	29.065926
324.525238	1245.550781	10691.334961	3979.461670	28.943186
324.973480	1243.407837	10550.320313	3911.097900	28.663534
325.421600	1251.122803	10365.160156	3834.375977	28.343676
325.869751	1261.838257	10253.291016	3787.442871	28.088947
326.317871	1259.266479	10158.997070	3741.581299	27.892023
326.765930	1263.552612	10077.347656	3722.079590	27.894079
327.213959	1258.837891	10035.342773	3693.148193	27.736671
327.661957	1271.053223	10008.768555	3683.504150	27.609632
328.109924	1273.625122	9987.980469	3671.931885	27.521332
328.557831	1276.411011	9980.694336	3669.145996	27.489166
329.005737	1284.340210	10028.697266	3660.144775	27.169575
329.453613	1291.412354	10069.844727	3668.717285	27.081200
329.901459	1289.483643	10139.065430	3669.574219	26.894949
330.349213	1284.125977	10205.714844	3672.360840	26.769165
330.796967	1281.982910	10238.503906	3663.573975	26.590580
331.244720	1286.054810	10270.222656	3655.858643	26.377554
331.692413	1291.412476	10315.655273	3653.072754	26.170174
332.140045	1295.270020	10327.440430	3638.500244	25.943159
332.587677	1285.411865	10347.584961	3619.640625	25.757936
333.035309	1286.269043	10327.227539	3605.282227	25.650080
333.482819	1280.268555	10334.514648	3592.638184	25.539063
333.930328	1280.268555	10295.509766	3576.564941	25.471270
334.377838	1281.982910	10268.293945	3558.563232	25.333872
334.825317	1277.911133	10212.359375	3552.348633	25.456944
335.272705	1273.196411	10186.857422	3543.347900	25.468225
335.720062	1272.982056	10171.856445	3532.418213	25.390135
336.167450	1273.625000	10131.566406	3531.775146	25.492945
336.614777	1268.696045	10099.847656	3512.058838	25.402834
337.062012	1266.767090	10111.634766	3506.701660	25.324682
337.509277	1273.839355	10125.779297	3490.628174	25.042973
337.956482	1268.695801	10178.712891	3492.556885	24.959110
338.403687	1273.410645	10217.288086	3492.343018	24.809513
338.850800	1271.053345	10280.508789	3493.414307	24.666985
339.297913	1272.553589	10344.372070	3503.486816	24.591908
339.745026	1284.768921	10427.737305	3514.202148	24.384127
340.192047	1291.841064	10524.604492	3532.846680	24.272316
340.639038	1295.484253	10627.257813	3542.918701	24.083681
341.086029	1295.055664	10741.483398	3544.418945	23.811787
341.532959	1288.626465	10878.425781	3561.778076	23.703852
341.979828	1293.341187	10959.218750	3582.136963	23.679131
342.426727	1293.984131	11043.441406	3598.638916	23.638802
342.873535	1297.841675	11082.874023	3590.924072	23.434593
343.320343	1292.912598	11084.802734	3589.852295	23.457571
343.767059	1290.983887	11080.301758	3578.065674	23.363033
344.213806	1286.697754	11045.155273	3554.920410	23.243660
344.660522	1279.411255	11000.792969	3523.202881	23.080994
345.107178	1283.054565	10934.144531	3499.200684	22.962650
345.553772	1283.483032	10864.065430	3477.555420	22.901241
346.000366	1286.269165	10817.990234	3458.911133	22.793808
346.446960	1287.769287	10769.342773	3438.765869	22.686073
346.893463	1281.125854	10745.341797	3417.121094	22.569172
347.339905	1286.697754	10720.695313	3415.621094	22.566502
347.786377	1286.269043	10733.982422	3413.049316	22.511059
348.232788	1293.126953	10791.416016	3406.834229	22.253557
348.679169	1286.054688	10873.709961	3430.407959	22.365774
349.125519	1286.269043	11008.722656	3452.267090	22.278309
349.571838	1291.412476	11180.167969	3491.056885	22.243896
350.018097	1280.697021	11368.330078	3513.344727	22.132523
350.464325	1276.411011	11587.351563	3556.420410	22.112524
350.910553	1274.053711	11819.660156	3599.067383	22.047226
351.356720	1272.124878	12056.468750	3654.144287	22.087755
351.802856	1270.838989	12317.066406	3702.791992	22.016142
352.248932	1260.338013	12579.592773	3736.009521	21.871328
352.695007	1260.337891	12846.188477	3794.086670	21.869337
353.141052	1269.981689	13204.081055	3858.807617	21.692678
353.587036	1275.339355	13568.402344	3924.599365	21.550854
354.032990	1274.267822	13951.369141	3994.463867	21.457556
354.478912	1272.982056	14320.406250	4066.470215	21.410267
354.924774	1276.411011	14637.578125	4137.191895	21.411160
355.370605	1275.339355	14875.244141	4182.196289	21.374098
355.816467	1279.197021	15141.200195	4242.202148	21.375015
356.262238	1287.126221	15370.079102	4277.776855	21.235962
356.708008	1292.698364	15618.675781	4324.924316	21.165928
357.153656	1296.555786	15884.417969	4383.001953	21.157633
357.599365	1292.912598	16188.087891	4435.078613	21.095192
358.045013	1284.125977	16426.826172	4490.155273	21.172112
358.490631	1283.054565	16665.136719	4522.943848	21.062748
358.936157	1284.983276	16713.353516	4542.874512	21.116236
359.381714	1288.412109	16611.773438	4519.086426	21.083326
359.827209	1291.841064	16451.898438	4478.153809	21.017815
360.272644	1296.127197	16244.021484	4441.292969	21.040861
360.718109	1291.840942	15961.352539	4380.429688	21.054476
361.163513	1291.626831	15665.394531	4311.852051	21.012062
361.608856	1289.055054	15296.785156	4236.629883	21.042486
362.054169	1284.983154	14880.172852	4151.978516	21.088308
362.499481	1287.554810	14407.199219	4054.040527	21.086592
362.944733	1281.768677	13911.937500	3945.601563	21.091032
363.389923	1281.554321	13370.168945	3845.948486	21.213301
363.835083	1277.482544	12942.842773	3750.367920	21.198532
364.280243	1269.124634	12656.741211	3704.506348	21.386230
364.725372	1262.695435	12424.003906	3671.074463	21.577927
365.170410	1259.480835	12284.277344	3633.785156	21.536036
365.615448	1260.980957	12146.906250	3603.567871	21.519409
366.060455	1260.766602	12061.612305	3602.496338	21.680984
366.505402	1256.909058	12002.034180	3588.352295	21.697685
366.950317	1268.267334	11979.105469	3576.350830	21.549047
367.395233	1269.553101	12008.678711	3574.422607	21.462358
367.840088	1271.696289	12016.608398	3570.778809	21.396940
368.284882	1270.838989	12019.393555	3564.992432	21.343830
368.729675	1270.838989	12056.683594	3584.922852	21.454824
369.174438	1274.696533	12095.900391	3584.066162	21.341152
369.619141	1280.911377	12159.336914	3585.780273	21.187523
370.063812	1277.482422	12243.558594	3609.568604	21.266369
370.508453	1274.482056	12376.214844	3646.428955	21.365555
370.953094	1273.839355	12490.655273	3666.788818	21.333588
371.397614	1274.267944	12632.096680	3697.648438	21.336651
371.842133	1259.909302	12781.255859	3745.438965	21.573257
372.286652	1257.551880	12907.696289	3784.442871	21.689783
372.731140	1256.694702	13051.924805	3833.947510	21.849958
373.175537	1270.838989	13258.944336	3899.311035	21.925667
373.619904	1272.553467	13473.464844	3942.172607	21.880489
374.064270	1271.910645	13682.413086	3988.248535	21.887413
374.508606	1267.838501	13869.931641	4037.539063	21.978102
374.952881	1276.625122	13986.300781	4055.754883	21.866253
375.397095	1280.482666	14039.449219	4064.327393	21.818731
375.841339	1278.768188	14031.734375	4075.042236	21.926460
376.285522	1278.339600	14003.446289	4073.542236	21.966045
376.729645	1285.626099	13951.369141	4062.398682	21.923487
377.173706	1286.269043	13911.079102	4057.469482	21.950432
377.617767	1289.269287	13841.000977	4060.469727	22.078232
378.061798	1281.768677	13733.847656	4042.039307	22.167145
378.505768	1285.197510	13602.049805	4025.752197	22.250446
378.949738	1286.697754	13502.183594	4019.536865	22.371922
379.393677	1288.412231	13452.034180	4012.679688	22.396845
379.837524	1279.839966	13453.962891	4040.753662	22.678541
380.281372	1277.268311	13504.753906	4086.186768	22.972168
380.725189	1271.481934	13621.336914	4121.118652	23.074251
381.168976	1271.910645	13763.850586	4171.909668	23.214962
381.612701	1272.339111	13877.218750	4231.486816	23.476208
382.056396	1267.838623	13964.227539	4278.205566	23.710419
382.500031	1263.552612	14060.665039	4315.065918	23.845325
382.943665	1253.908691	14172.747070	4356.855957	24.018780
383.387238	1241.693237	14283.759766	4411.718262	24.306154
383.830811	1239.550171	14380.840820	4462.509766	24.525440
384.274323	1243.407715	14471.062500	4514.800293	24.731464
384.717804	1253.265747	14535.140625	4561.090332	24.904802
385.161224	1257.766235	14591.502930	4591.308105	25.000809
385.604645	1267.838745	14652.579102	4642.527344	25.212955
386.048035	1270.196167	14694.800781	4683.245605	25.423836
386.491333	1273.196411	14733.589844	4722.034668	25.622122
386.934631	1280.482910	14793.165039	4777.754395	25.881403
387.377869	1283.697388	14899.034180	4837.117188	26.098656
387.821136	1291.198120	15061.907227	4915.982422	26.322422
388.264282	1289.697876	15221.350586	4974.488281	26.449057
388.707428	1285.197510	15348.005859	5034.708496	26.662603
389.150543	1284.554565	15409.083984	5098.785645	27.004305
389.593597	1281.982910	15450.447266	5140.361328	27.232155
390.036621	1283.268799	15476.377930	5188.151855	27.512527
390.479614	1274.267822	15495.235352	5217.726563	27.729891
390.922638	1275.339478	15529.522461	5260.587891	27.958450
391.365509	1272.767700	15553.096680	5288.018555	28.117355
391.808411	1268.481567	15510.665039	5322.308105	28.463520
392.251251	1266.124390	15384.868164	5341.595215	28.865675
392.694092	1260.552368	15144.202148	5333.666016	29.337486
393.136871	1278.125366	14917.678711	5340.524414	29.783958
393.579590	1276.839600	14659.868164	5334.095215	30.316423
394.022308	1282.197388	14502.137695	5335.166504	30.657999
394.464966	1280.482788	14349.980469	5356.383301	31.186357
394.907562	1277.911133	14197.393555	5391.314453	31.838762
395.350159	1283.054565	14034.947266	5427.532715	32.500885
395.792755	1278.339722	13871.002930	5466.750977	33.260727
396.235229	1279.197021	13707.488281	5520.970703	34.129982
396.677704	1277.911133	13620.481445	5575.832520	34.821930
397.120148	1278.339722	13581.477539	5649.340332	35.527527
397.562561	1284.340332	13581.262695	5738.491699	36.221676
398.004944	1268.481689	13599.049805	5842.001953	37.090916
398.447235	1269.338745	13650.483398	5966.085449	37.934673
398.889557	1265.909912	13692.274414	6093.598145	38.850368
399.331818	1265.910034	13750.349609	6239.112305	39.835205
399.774017	1266.338501	13865.431641	6377.125488	40.564724
400.216187	1272.124878	13987.586914	6557.571777	41.567085
400.658356	1277.268188	14107.170898	6754.734375	42.692970
401.100433	1273.196289	14282.687500	6945.681641	43.602669
401.542511	1280.482788	14412.128906	7146.272949	44.669113
401.984558	1283.911621	14502.996094	7346.434570	45.861900
402.426575	1286.911987	14612.934570	7573.600098	47.176025
402.868500	1292.483887	14647.866211	7779.978027	48.575874
403.310394	1297.841675	14731.231445	8006.285645	49.938580
403.752289	1296.770020	14748.375977	8205.805664	51.362164
404.194153	1295.484253	14785.238281	8435.541992	52.929489
404.635956	1301.699219	14776.021484	8674.494141	54.717373
405.077698	1295.484253	14765.305664	8901.444336	56.466675
405.519440	1290.983887	14726.730469	9112.322266	58.212906
405.961090	1288.840698	14687.511719	9328.773438	60.005447
406.402740	1281.554199	14696.727539	9570.939453	61.791111
406.844391	1282.197144	14714.514648	9803.675781	63.440121
407.285980	1283.054443	14750.089844	10054.415039	65.132080
407.727509	1284.554565	14824.454102	10310.082031	66.658745
408.168976	1283.483154	14812.668945	10559.106445	68.560097
408.610474	1285.411865	14872.246094	10825.061523	70.212456
409.051910	1282.411499	14869.458984	11057.584961	71.944794
409.493317	1276.625366	14919.821289	11301.894531	73.481827
409.934631	1274.482300	15000.828125	11519.201172	74.635445
410.375946	1276.625244	15052.261719	11755.367188	76.067207
410.817230	1281.554199	15117.410156	12009.321289	77.535988
411.258453	1283.268677	15170.346680	12229.628906	78.824074
411.699677	1282.411499	15314.144531	12497.512695	79.926704
412.140839	1283.697388	15455.802734	12714.175781	80.654770
412.581940	1284.554688	15650.393555	12961.700195	81.284119
413.023010	1285.411865	15910.347656	13198.082031	81.454514
413.464081	1282.411499	16200.089844	13478.393555	81.755226
413.905090	1288.626465	16581.556641	13742.204102	81.433563
414.346069	1284.768921	16986.593750	14035.377930	81.204636
414.786987	1292.055420	17425.708984	14355.337891	80.969154
415.227875	1294.841309	17962.548828	14686.656250	80.345871
415.668762	1297.198730	18507.957031	15017.972656	79.722076
416.109558	1303.413574	19067.083984	15359.578125	79.128716
416.550323	1305.770996	19641.000000	15657.250977	78.272713
416.991119	1302.342163	20231.841797	15998.427734	77.635887
417.431793	1304.270874	20884.623047	16343.459961	76.807556
417.872437	1307.699707	21492.181641	16680.136719	76.159683
418.313080	1313.485962	22071.880859	17004.812500	75.590271
418.753662	1308.342651	22547.423828	17284.265625	75.219460
419.194214	1315.629028	22913.888672	17500.076172	74.934036
419.634705	1313.057495	23169.558594	17629.945313	74.654617
420.075226	1307.913940	23412.794922	17747.812500	74.372253
420.515656	1303.413574	23623.888672	17861.607422	74.183876
420.956055	1300.627563	23769.617188	17948.617188	74.093185
421.396393	1293.555542	23793.619141	18000.265625	74.251839
421.836700	1292.055420	23701.468750	17971.976563	74.432655
422.276978	1285.840454	23483.732422	17914.757813	74.912148
422.717194	1288.412109	23215.207031	17804.603516	75.324242
423.157440	1278.982666	22872.744141	17622.873047	75.688019
423.597626	1288.197876	22581.501953	17477.787109	76.031357
424.037720	1288.626465	22217.394531	17354.347656	76.763817
424.477783	1287.340576	21858.429688	17234.335938	77.521393
424.917847	1288.626465	21443.103516	17077.248047	78.338036
425.357880	1283.911743	20996.486328	16903.015625	79.234215
425.797882	1276.196777	20522.656250	16679.064453	80.029617
426.237793	1273.625000	20086.328125	16496.046875	80.915657
426.677673	1278.768433	19771.511719	16421.255859	81.883400
427.117554	1285.411865	19410.189453	16300.813477	82.844612
427.557343	1274.910767	19131.376953	16186.802734	83.509758
427.997131	1273.625000	18880.207031	16125.725586	84.355385
428.436890	1262.909668	18644.255859	16085.650391	85.279587
428.876587	1261.838013	18556.392578	16059.077148	85.560104
429.316223	1264.195435	18537.320313	16110.724609	85.951614
429.755859	1270.196045	18559.177734	16201.805664	86.364883
430.195465	1270.196167	18580.394531	16263.094727	86.613091
430.634979	1275.125244	18684.548828	16380.964844	86.768181
431.074493	1278.339844	18748.625000	16463.044922	86.917328
431.513947	1275.339478	18760.626953	16509.548828	87.125870
431.953430	1266.981567	18838.205078	16546.408203	86.957108
432.392792	1274.267944	18915.353516	16658.919922	87.209213
432.832153	1275.982422	19022.937500	16762.857422	87.264969
433.271454	1284.768921	19150.236328	16855.224609	87.153931
433.710693	1274.482300	19232.314453	16919.515625	87.120949
434.149963	1278.982544	19315.039063	16983.595703	87.073433
434.589172	1267.624390	19430.548828	17055.601563	86.924210
435.028320	1271.696167	19601.351563	17207.546875	86.940262
435.467407	1267.410034	19746.652344	17306.341797	86.794312
435.906494	1279.197021	19944.029297	17437.923828	86.573112
436.345551	1272.767700	20131.332031	17518.505859	86.145149
436.784546	1279.625488	20388.929688	17657.160156	85.704506
437.223511	1283.697388	20654.455078	17822.177734	85.378593
437.662415	1293.555542	20916.550781	17958.689453	84.926559
438.101318	1289.055176	21145.218750	18053.201172	84.427917
438.540161	1299.770386	21362.095703	18140.208984	83.940613
438.978912	1295.698486	21467.750000	18176.425781	83.683739
439.417725	1301.056152	21528.398438	18154.568359	83.320450
439.856445	1299.984619	21527.755859	18040.556641	82.760338
440.295135	1307.056885	21544.255859	18019.767578	82.584114
440.733765	1297.413086	21520.683594	17972.189453	82.453423
441.172394	1298.270386	21544.900391	17943.902344	82.214333
441.610962	1302.556519	21511.683594	17886.685547	82.062569
442.049469	1291.412476	21547.472656	17818.107422	81.588890
442.487946	1285.411865	21584.976563	17786.173828	81.286285
442.926422	1290.126465	21652.267578	17784.246094	81.003853
443.364807	1286.697632	21701.558594	17732.810547	80.559517
443.803192	1284.340210	21873.216797	17734.312500	79.897377
444.241516	1284.554688	21959.583984	17741.169922	79.596573
444.679810	1287.769287	22089.236328	17769.673828	79.234337
445.118073	1289.055054	22135.742188	17689.736328	78.672844
445.556274	1293.769653	22157.388672	17594.583984	78.130333
445.994415	1296.770142	22121.597656	17495.359375	77.784981
446.432587	1301.056274	22079.164063	17384.347656	77.404984
446.870667	1308.556885	21926.794922	17210.974609	77.127922
447.308716	1311.557373	21692.126953	17025.384766	77.101997
447.746735	1312.628906	21375.597656	16776.789063	77.078125
448.184692	1312.200195	21141.359375	16602.773438	77.111549
448.622620	1320.343872	20884.835938	16448.257813	77.323318
449.060516	1330.202026	20645.667969	16250.666016	77.246201
449.498383	1335.130981	20411.216797	16068.291016	77.233665
449.936188	1338.345581	20185.767578	15936.493164	77.454346
450.373993	1336.845459	19983.031250	15790.550781	77.515610
450.811707	1339.202881	19770.011719	15636.891602	77.574936
451.249420	1337.274170	19529.130859	15485.163086	77.770447
451.687042	1335.988281	19324.039063	15336.005859	77.829544
452.124664	1330.844849	19226.312500	15216.636719	77.593910
452.562225	1326.130127	19207.240234	15160.487305	77.368561
452.999756	1326.773071	19164.167969	15098.124023	77.204948
453.437256	1325.701538	19117.234375	14993.971680	76.824577
453.874725	1325.915894	19121.304688	14964.396484	76.640533
454.312164	1329.773315	19167.810547	14959.040039	76.405640
454.749512	1327.201660	19292.107422	14966.752930	75.923309
455.186829	1328.273193	19519.486328	15050.761719	75.434708
455.624115	1326.344482	19844.162109	15161.774414	74.714142
456.061401	1326.130127	20315.423828	15360.865234	73.908676
456.498596	1333.845093	20764.611328	15595.103516	73.395248
456.935791	1338.131348	21224.513672	15800.409180	72.724525
457.372894	1340.274414	21545.328125	15952.778320	72.321030
457.810028	1338.559937	21741.205078	16030.143555	72.008232
458.247070	1338.774292	21838.929688	16073.862305	71.877930
458.684052	1340.917236	21861.429688	16062.931641	71.742920
459.121033	1331.487793	21751.062500	16009.999023	71.884514
459.557953	1331.273560	21668.982422	15949.994141	71.879883
459.994873	1335.131104	21431.316406	15849.697266	72.225479
460.431702	1331.487793	21123.144531	15692.825195	72.562584
460.868530	1334.059448	20730.533203	15523.737305	73.155960
461.305298	1322.486938	20353.783203	15336.219727	73.635193
461.742035	1326.987427	19928.382813	15119.771484	74.149193
462.178741	1327.844604	19668.857422	15016.474609	74.633987
462.615387	1335.559692	19433.763672	14914.034180	75.026642
463.051971	1336.202637	19369.257813	14895.818359	75.193115
463.488586	1334.059570	19344.398438	14906.961914	75.361725
463.925079	1343.917725	19408.689453	14959.680664	75.371910
464.361572	1345.203491	19421.333984	15020.543945	75.654137
464.798035	1345.846313	19477.054688	15046.477539	75.563805
465.234406	1356.775879	19533.632813	15149.987305	75.883362
465.670776	1356.132935	19528.488281	15166.274414	75.995331
466.107117	1368.134155	19497.199219	15183.417969	76.205170
466.543396	1366.848511	19441.693359	15227.350586	76.683929
466.979645	1370.491577	19356.398438	15188.777344	76.828415
467.415863	1373.063354	19340.539063	15216.422852	77.046768
467.851990	1371.777466	19219.671875	15200.563477	77.481331
468.288116	1367.920044	19158.595703	15228.852539	77.911217
468.724182	1360.847900	19088.945313	15238.496094	78.280525
469.160248	1367.277100	19075.443359	15253.712891	78.418259
469.596252	1361.919434	19101.804688	15308.788086	78.618713
470.032196	1359.990723	19163.308594	15337.290039	78.509514
470.468109	1358.490479	19242.816406	15411.011719	78.574509
470.903992	1352.275513	19348.041016	15459.874023	78.393990
471.339844	1346.060669	19473.839844	15520.094727	78.189575
471.775604	1346.703491	19566.205078	15627.249023	78.380547
472.211395	1340.917236	19719.863281	15729.471680	78.288254
472.647095	1339.417114	19909.953125	15854.199219	78.160278
473.082794	1336.845337	20073.039063	15968.637695	78.093727
473.518402	1337.488403	20299.777344	16115.868164	77.935631
473.954010	1337.274048	20491.367188	16278.954102	78.007759
474.389557	1338.131348	20781.966797	16480.404297	77.876984
474.825073	1338.988770	21078.998047	16698.568359	77.809387
475.260529	1347.346680	21443.746094	16961.951172	77.698524
475.695923	1350.132568	21887.576172	17264.335938	77.488724
476.131348	1359.347656	22459.130859	17646.232422	77.189819
476.566681	1356.990356	23277.570313	18119.634766	76.469894
477.001984	1361.276367	24234.664063	18717.763672	75.880707
477.437256	1364.491089	25368.773438	19472.982422	75.438591
477.872467	1375.634888	26711.619141	20301.062500	74.697823
478.307648	1384.207275	28097.970703	21150.576172	73.993202
478.742767	1382.921387	29568.970703	22046.162109	73.310173
479.177887	1384.635864	31119.267578	23003.042969	72.704475
479.612946	1385.707397	32968.949219	24177.658203	72.164696
480.047943	1381.206909	35273.386719	25637.300781	71.568405
480.482941	1382.492676	37874.214844	27350.898438	71.162453
480.917847	1384.635864	40468.187500	29080.781250	70.863945
481.352722	1385.064575	42709.406250	30586.287109	70.663498
481.787598	1385.921753	44388.070313	31670.037109	70.424660
482.222382	1386.136230	45424.246094	32298.814453	70.195290
482.657166	1380.778442	45985.296875	32666.779297	70.140877
483.091888	1375.206421	46336.332031	32930.160156	70.182747
483.526581	1369.848755	46664.433594	33161.824219	70.189346
483.961212	1368.777222	46960.609375	33394.128906	70.243614
484.395844	1367.705566	47043.546875	33491.000000	70.328857
484.830353	1365.776733	46581.285156	33223.546875	70.457619
485.264893	1361.062134	45593.757813	32599.269531	70.622437
485.699371	1351.847046	44268.058594	31762.187500	70.859795
486.133820	1356.347412	42848.277344	30882.886719	71.162125
486.568176	1351.203979	41570.152344	30161.748047	71.634254
487.002533	1356.561646	40676.066406	29661.341797	71.986610
487.436859	1356.132935	40031.214844	29318.023438	72.299500
487.871094	1355.704346	39637.316406	29119.574219	72.525337
488.305359	1360.847778	39244.703125	28899.693359	72.692825
488.739502	1357.418823	38695.011719	28618.949219	73.013626
489.173676	1353.989990	37811.421875	28085.326172	73.322044
489.607788	1347.775146	36654.597656	27414.974609	73.830482
490.041840	1352.275513	35451.050781	26660.830078	74.221306
490.475861	1360.204956	34261.218750	25878.398438	74.521080
490.909851	1354.632935	33166.109375	25177.826172	74.888672
491.343750	1351.418335	32204.300781	24554.625000	75.205963
491.777649	1346.060669	31310.861328	23969.568359	75.500275
492.211517	1347.132324	30367.050781	23387.939453	75.950615
492.645294	1344.774902	29298.732422	22680.939453	76.326096
493.079071	1349.061035	28157.123047	21950.798828	76.849037
493.512787	1356.561768	27055.798828	21207.580078	77.243607
493.946503	1359.347778	26125.279297	20638.595703	77.845840
494.380096	1363.205200	25440.568359	20176.123047	78.135292
494.813751	1357.847656	24919.375000	19855.732422	78.508850
495.247284	1358.919067	24580.343750	19638.640625	78.719208
495.680786	1363.419434	24319.101563	19462.267578	78.842560
496.114258	1366.205444	24093.867188	19317.609375	78.984825
496.547699	1361.490723	23849.554688	19130.732422	79.016327
496.981079	1358.276123	23636.105469	18945.789063	78.946259
497.414429	1359.562012	23356.433594	18754.839844	79.080688
497.847717	1358.490356	23040.761719	18588.539063	79.466072
498.280975	1355.918701	22668.294922	18360.085938	79.785416
498.714203	1358.061646	22316.617188	18104.847656	79.904297
499.147369	1356.561523	22036.949219	17865.039063	79.826729
499.580505	1359.347534	21763.492188	17630.158203	79.742676
500.013611	1351.632690	21544.042969	17461.929688	79.783920
500.446655	1343.917603	21364.667969	17319.201172	79.793633
500.879639	1344.560425	21254.513672	17228.121094	79.776985
501.312653	1346.703613	21126.789063	17163.613281	79.963806
501.745544	1347.989380	21057.781250	17074.890625	79.792328
502.178436	1347.560669	21010.632813	17030.957031	79.760658
502.611267	1339.417114	21002.060547	16953.806641	79.411453
503.044037	1334.059326	20992.632813	16924.660156	79.306877
503.476807	1335.345215	21000.345703	16893.158203	79.114227
503.909515	1337.273926	21012.775391	16905.158203	79.123192
504.342194	1335.559692	21068.923828	16939.447266	79.073639
504.774841	1337.916870	21096.355469	16923.589844	78.881096
505.207428	1340.274292	21137.931641	16930.019531	78.745399
505.639954	1346.489258	21188.937500	16948.234375	78.628120
506.072449	1350.561035	21272.517578	16966.664063	78.386391
506.504852	1345.846313	21377.312500	17017.027344	78.232819
506.937286	1346.274902	21464.750000	17057.960938	78.095810
507.369690	1339.845703	21580.904297	17119.466797	77.958481
507.802032	1343.274658	21727.917969	17162.970703	77.605957
508.234314	1335.130981	21829.927734	17210.759766	77.461754
508.666504	1333.202271	21917.150391	17238.833984	77.272018
509.098724	1337.274170	22009.300781	17265.623047	77.052666
509.530853	1329.987793	22067.164063	17294.767578	76.986275
509.962952	1329.344849	22113.882813	17299.484375	76.836639
510.395050	1327.844727	22136.171875	17262.837891	76.579880
510.827118	1323.987183	22148.386719	17250.408203	76.479614
511.259125	1327.201660	22114.310547	17218.046875	76.445671
511.691040	1322.701294	22125.669922	17170.041016	76.178261
512.122925	1320.129517	22127.814453	17155.896484	76.105370
512.554810	1314.557617	22158.246094	17170.898438	76.072624
512.986572	1313.485962	22254.041016	17174.544922	75.743256
513.418396	1305.556641	22339.121094	17205.832031	75.594772
513.850098	1297.627319	22490.207031	17274.410156	75.388573
514.281799	1300.841919	22679.654297	17353.705078	75.087723
514.713440	1290.983887	22893.314453	17474.787109	74.916931
515.145020	1288.197998	23195.917969	17632.945313	74.607246
515.576599	1280.911499	23530.666016	17819.177734	74.330109
516.008057	1281.768677	23812.265625	17990.408203	74.160103
516.439575	1285.197632	24009.855469	18117.919922	74.072502
516.870972	1299.341675	24150.654297	18181.783203	73.879524
517.302368	1302.127808	24205.091797	18194.857422	73.757835
517.733704	1304.270874	24221.806641	18189.285156	73.677269
518.165039	1311.557373	24210.445313	18155.423828	73.557571
518.596252	1314.557617	24135.439453	18101.417969	73.559204
519.027466	1322.272583	24107.150391	18083.417969	73.562584
519.458618	1326.130127	24073.718750	18021.910156	73.395821
519.889771	1315.843384	24007.498047	17958.904297	73.344414
520.320862	1319.915161	23986.925781	17923.544922	73.250198
520.751892	1321.415405	24109.724609	17983.548828	73.117020
521.182922	1323.772705	24462.470703	18194.427734	72.910995
521.613831	1308.342651	24959.019531	18514.816406	72.752563
522.044739	1302.985107	25759.455078	19034.939453	72.504143
522.475586	1298.484741	26723.193359	19668.429688	72.252335
522.906372	1289.483643	27835.445313	20369.640625	71.875931
523.337219	1287.340698	28954.982422	21099.357422	71.607178
523.767944	1277.482422	29994.158203	21782.351563	71.404045
524.198669	1275.982300	31165.341797	22507.781250	71.034637
524.629333	1276.410889	32463.185547	23361.580078	70.815819
525.059875	1274.267822	33978.976563	24324.673828	70.480392
525.490356	1268.481567	35615.636719	25356.130859	70.129967
525.920898	1258.623535	37035.851563	26305.724609	70.008507
526.351379	1266.338501	38145.531250	27028.794922	69.856354
526.781860	1275.125000	38706.371094	27383.687500	69.750717
527.212219	1277.482544	38837.097656	27463.195313	69.717735
527.642639	1280.482910	38631.363281	27333.539063	69.752190
528.072876	1276.196655	38241.328125	27012.080078	69.622047
528.503113	1271.053223	37809.710938	26673.687500	69.522629
528.933350	1273.410767	37202.367188	26276.580078	69.590584
529.363525	1278.339722	36535.015625	25793.101563	69.532257
529.793640	1272.982056	35669.433594	25204.185547	69.574623
530.223694	1275.768188	34654.257813	24532.119141	69.674667
530.653748	1272.553467	33681.523438	23841.412109	69.637695
531.083679	1269.553223	32736.425781	23192.279297	69.669228
531.513672	1262.481079	31939.205078	22628.437500	69.648758
531.943542	1264.838379	31288.142578	22133.171875	69.507118
532.373413	1258.409180	30723.873047	21767.992188	69.605492
532.803284	1260.552246	30339.623047	21536.326172	69.726349
533.233093	1264.838501	30037.019531	21325.449219	69.722244
533.662781	1262.480957	29841.787109	21168.361328	69.651375
534.092468	1254.123169	29496.751953	20945.699219	69.722885
534.522095	1252.194336	29079.283203	20643.525391	69.685089
534.951721	1251.337036	28568.587891	20269.132813	69.618263
535.381226	1252.408691	28059.611328	19875.878906	69.471893
535.810730	1254.123047	27712.435547	19595.138672	69.320427
536.240234	1262.480957	27510.773438	19421.335938	69.181091
536.669678	1255.408813	27493.843750	19402.048828	69.160530
537.099060	1262.266724	27725.724609	19471.697266	68.809715
537.528381	1268.052856	28103.970703	19653.642578	68.511124
537.957703	1268.910156	28585.945313	19969.318359	68.456947
538.386841	1272.553345	29040.919922	20274.275391	68.429382
538.816040	1283.268677	29480.037109	20559.517578	68.363327
539.245239	1286.054565	29793.998047	20740.822266	68.243324
539.674377	1283.697266	29965.011719	20851.830078	68.226067
540.103455	1289.483643	30020.517578	20903.908203	68.269119
540.532471	1284.769043	29921.720703	20853.759766	68.334755
540.961426	1276.196777	29739.560547	20748.750000	68.412689
541.390381	1280.697144	29391.095703	20511.082031	68.410217
541.819275	1284.340332	28836.470703	20142.476563	68.445290
542.248108	1277.053833	28082.542969	19623.427734	68.442596
542.676880	1274.267944	27148.810547	18945.787109	68.296936
543.105713	1277.911255	26128.705078	18244.574219	68.274124
543.534424	1278.553955	25120.820313	17553.435547	68.260635
543.963074	1274.053589	24218.375000	16970.521484	68.411118
544.391663	1272.338989	23424.798828	16435.183594	68.447685
544.820251	1269.767456	22708.585938	15947.636719	68.463982
545.248779	1275.768066	22079.595703	15483.018555	68.291519
545.677246	1275.339355	21497.539063	15067.049805	68.200844
546.105713	1275.553711	20943.341797	14669.509766	68.100975
546.534119	1272.982056	20472.078125	14358.336914	68.156097
546.962524	1272.553467	20003.820313	14065.378906	68.296631
547.390747	1276.196655	19546.060547	13782.708984	68.454330
547.819031	1274.482300	19097.515625	13505.181641	68.622993
548.247253	1266.124146	18666.117188	13208.366211	68.633606
548.675476	1271.267578	18282.935547	12940.699219	68.596634
549.103577	1273.196289	17947.759766	12727.462891	68.693054
549.531677	1276.625122	17663.804688	12533.086914	68.690659
549.959717	1265.052612	17494.931641	12411.146484	68.676384
550.387695	1262.909668	17334.628906	12309.993164	68.736168
550.815674	1260.980835	17264.550781	12263.061523	68.747665
551.243530	1259.480835	17160.181641	12212.055664	68.881081
551.671448	1260.338013	17044.455078	12142.833984	68.945862
552.099304	1257.123413	16955.947266	12082.613281	68.957329
552.527039	1260.552246	16892.728516	12008.464844	68.755058
552.954834	1260.337891	16838.080078	11951.028320	68.627983
553.382446	1256.480347	16708.427734	11906.454102	68.923180
553.810120	1257.337646	16599.345703	11822.017578	68.861130
554.237671	1248.979614	16518.335938	11754.940430	68.804214
554.665222	1259.266357	16380.535156	11673.717773	68.872864
555.092712	1259.909302	16253.880859	11580.065430	68.828705
555.520203	1259.909302	16159.584961	11512.343750	68.809784
555.947632	1264.409668	16086.292969	11419.547852	68.514496
556.375061	1268.481689	16053.933594	11371.972656	68.334000
556.802307	1267.195801	16050.290039	11361.900391	68.285469
557.229614	1259.052124	16025.428711	11358.256836	68.393250
557.656799	1260.980957	16035.715820	11376.258789	68.463348
558.083984	1271.053223	16077.505859	11367.257813	68.187874
558.511169	1267.838745	16119.938477	11373.258789	68.040344
558.938232	1281.340088	16143.728516	11393.404297	68.037949
559.365356	1280.697144	16173.944336	11398.975586	67.938698
559.792297	1282.625854	16252.378906	11435.623047	67.823410
560.219238	1283.268677	16262.453125	11462.410156	67.955246
560.646179	1284.983154	16287.099609	11481.483398	67.967079
561.073059	1277.696777	16320.531250	11504.842773	67.986832
561.499939	1282.625854	16338.105469	11509.128906	67.925453
561.926697	1291.412354	16408.398438	11535.274414	67.763916
562.353455	1286.269043	16445.044922	11556.061523	67.748169
562.780151	1283.054565	16539.552734	11580.278320	67.494019
563.206726	1281.982910	16607.056641	11658.928711	67.712204
563.633301	1278.339722	16671.562500	11702.862305	67.721504
564.059875	1276.625244	16723.210938	11773.797852	67.957886
564.486450	1280.482788	16749.785156	11757.725586	67.729256
564.912903	1267.410034	16798.861328	11773.583984	67.644508
565.339355	1258.837769	16860.798828	11787.943359	67.485786
565.765747	1262.052368	16878.798828	11799.729492	67.476776
566.192017	1256.265991	16894.658203	11806.800781	67.465599
566.618347	1242.764648	16901.087891	11794.799805	67.389305
567.044495	1246.193604	16913.945313	11789.656250	67.294037
567.470703	1238.907349	16888.230469	11762.225586	67.244560
567.896912	1232.906616	16857.156250	11706.077148	67.031509
568.322998	1235.264038	16855.011719	11682.717773	66.886185
568.749023	1232.692261	16895.515625	11675.001953	66.669395
569.175049	1227.763184	16947.164063	11753.224609	66.958412
569.600952	1234.192383	17001.169922	11772.297852	66.836563
570.026917	1238.692871	17033.742188	11804.658203	66.894157
570.452759	1239.121582	17052.601563	11832.089844	66.986954
570.878601	1244.693481	17057.746094	11812.373047	66.828842
571.304443	1250.479858	17033.097656	11807.444336	66.889816
571.730164	1259.909302	16988.738281	11774.442383	66.848801
572.155823	1262.481079	16913.087891	11752.582031	67.026802
572.581482	1272.553589	16875.154297	11697.504883	66.815475
573.007080	1263.123901	16746.787109	11600.209961	66.761246
573.432556	1267.624390	16575.769531	11478.054688	66.699333
573.858093	1271.053345	16357.605469	11300.180664	66.477264
574.283508	1280.697144	16124.225586	11149.737305	66.487160
574.708984	1277.911255	15855.055664	10990.722656	66.630409
575.134399	1275.125122	15616.103516	10800.417969	66.420105
575.559631	1278.125488	15369.650391	10654.474609	66.538925
575.984924	1281.982910	15122.340820	10496.744141	66.578926
576.410156	1276.625122	14874.602539	10345.014648	66.689255
576.835327	1283.268677	14635.006836	10163.496094	66.509895
577.260437	1284.340332	14335.193359	10006.837891	66.834694
577.685547	1283.268799	14102.668945	9865.824219	66.949745
578.110657	1275.339478	13871.217773	9737.669922	67.183327
578.535645	1280.482788	13665.269531	9610.799805	67.262497
578.960571	1275.768066	13476.037109	9502.146484	67.427849
579.385498	1276.411011	13351.953125	9394.778320	67.229836
579.810303	1284.126099	13192.509766	9321.057617	67.489693
580.235107	1273.839355	13095.000000	9240.264648	67.391228
580.659912	1265.910034	12982.059570	9159.256836	67.371506
581.084656	1259.480835	12880.477539	9089.178711	67.375435
581.509338	1253.480347	12776.325195	9065.603516	67.796829
581.933899	1245.765137	12739.035156	9008.169922	67.538696
582.358521	1244.479370	12664.886719	8971.523438	67.659966
582.782959	1244.693604	12610.452148	8929.733398	67.615723
583.207520	1239.550171	12568.018555	8915.803711	67.760735
583.632019	1236.764160	12553.233398	8889.873047	67.628067
584.056396	1243.407715	12499.227539	8862.441406	67.689720
584.480774	1234.406860	12516.799805	8861.155273	67.598679
584.905029	1244.693481	12492.582031	8871.441406	67.806038
585.329285	1251.337036	12512.299805	8878.942383	67.734932
585.753418	1253.694458	12519.584961	8866.514648	67.574066
586.177612	1257.551880	12548.946289	8860.083984	67.330322
586.601746	1267.410156	12538.659180	8881.728516	67.555229
587.025818	1273.839355	12568.018555	8890.086914	67.435158
587.449890	1281.983032	12593.092773	8885.372070	67.220543
587.873901	1279.625610	12599.950195	8877.014648	67.112823
588.297729	1278.553955	12597.165039	8859.869141	66.980965
588.721680	1272.767700	12624.809570	8857.297852	66.812035
589.145447	1277.911133	12609.593750	8834.795898	66.688110
589.569275	1264.624146	12607.237305	8821.936523	66.627617
589.993042	1265.695801	12618.594727	8803.506836	66.395477
590.416687	1271.053345	12638.524414	8808.649414	66.308472
590.840393	1269.553223	12652.456055	8824.937500	66.374847
591.263916	1269.124512	12710.105469	8832.009766	66.103470
591.687561	1263.338257	12745.250977	8866.942383	66.222450
592.111023	1263.338379	12786.397461	8900.160156	66.274261
592.534485	1264.838379	12842.975586	8934.019531	66.238472
592.957886	1268.910278	12908.553711	8984.166016	66.284294
593.381226	1266.124146	12993.631836	9030.029297	66.202515
593.804626	1265.052734	13093.712891	9092.607422	66.174484
594.227905	1277.268311	13228.941406	9151.754883	65.886063
594.651062	1271.053345	13283.589844	9223.120117	66.198067
595.074280	1266.767212	13314.235352	9255.480469	66.310310
595.497375	1262.695313	13300.090820	9230.406250	66.191322
595.920471	1257.552002	13246.084961	9201.474609	66.262672
596.343567	1260.338013	13179.652344	9113.608398	65.886932
596.766541	1256.051758	13075.712891	9041.816406	65.871300
597.189514	1259.480713	12979.702148	8999.811523	66.042534
597.612366	1262.052368	12898.050781	8929.518555	65.894356
598.035278	1265.695679	12761.752930	8873.156250	66.174515
598.458008	1262.481079	12658.671875	8802.863281	66.165817
598.880737	1250.694092	12509.084961	8722.070313	66.362732
599.303528	1246.407959	12425.077148	8665.493164	66.368233
599.726135	1244.907715	12391.430664	8643.418945	66.375053
600.148804	1255.194580	12434.291016	8684.137695	66.453880
600.571411	1255.408936	12496.655273	8740.500000	66.585953
600.993835	1252.622925	12604.878906	8840.153320	66.837204
601.416382	1252.622925	12754.465820	8946.877930	66.895844
601.838684	1248.336792	12901.266602	9040.958008	66.872635
602.261169	1246.408081	13045.922852	9139.325195	66.891876
602.683472	1234.621216	13196.581055	9223.762695	66.787895
603.105774	1235.906982	13291.731445	9294.269531	66.842072
603.528015	1246.408081	13376.170898	9349.988281	66.807411
603.950134	1255.408936	13407.672852	9359.632813	66.689003
604.372314	1256.909058	13416.459961	9341.416992	66.486893
604.794434	1248.979614	13350.667969	9294.269531	66.480721
605.216431	1244.479248	13292.162109	9265.551758	66.577721
605.638489	1253.694458	13206.438477	9196.544922	66.452110
606.060425	1255.194580	13128.859375	9143.610352	66.436234
606.482361	1253.265747	13070.997070	9106.750977	66.455101
606.904236	1253.051636	13005.418945	9071.389648	66.525642
607.325928	1263.552612	12957.627930	9038.601563	66.487076
607.747742	1268.053101	12906.409180	8994.454102	66.387390
608.169434	1262.695313	12866.761719	8959.093750	66.325012
608.591125	1256.694824	12816.615234	8932.733398	66.402176
609.012756	1262.695313	12744.821289	8908.516602	66.588898
609.434326	1262.266724	12691.031250	8864.369141	66.517273
609.855896	1268.267090	12614.094727	8800.505859	66.387741
610.277283	1267.410034	12535.444336	8758.288086	66.479012
610.698792	1268.695801	12415.217773	8677.280273	66.465439
611.120056	1267.410034	12265.203125	8586.628906	66.551704
611.541382	1263.981201	12084.113281	8500.905273	66.883881
611.962708	1262.909668	11918.027344	8393.752930	66.924118
612.383972	1252.622925	11780.656250	8305.244141	66.988968
612.805176	1254.337402	11651.429688	8225.736328	67.051430
613.226318	1251.765747	11557.777344	8159.943359	67.030563
613.647339	1251.551514	11497.126953	8116.224609	67.001343
614.068359	1260.123779	11435.835938	8081.078125	67.031715
614.489380	1251.122925	11397.475586	8037.788574	66.887733
614.910400	1256.909302	11354.613281	8013.572266	66.912865
615.331299	1260.123901	11310.895508	7992.784668	66.986504
615.752136	1262.052490	11274.892578	7946.279785	66.756561
616.172974	1267.195801	11253.247070	7909.418945	66.515015
616.593628	1267.624390	11206.958008	7889.059570	66.618500
617.014404	1274.053589	11165.595703	7867.200195	66.654388
617.435059	1270.624756	11087.159180	7829.482910	66.814400
617.855652	1275.553711	11029.296875	7782.335449	66.710609
618.276245	1267.624390	10962.647461	7737.758301	66.736649
618.696716	1257.337646	10904.141602	7678.611328	66.563744
619.117249	1270.624634	10828.920898	7644.321777	66.682358
619.537598	1260.123535	10753.912109	7587.315918	66.645599
619.957947	1254.337280	10715.979492	7530.310547	66.330696
620.378235	1256.266113	10654.045898	7483.806152	66.266083
620.798523	1251.551270	10585.039063	7445.445313	66.362045
621.218811	1251.765747	10534.034180	7414.799805	66.395775
621.639038	1257.766357	10482.599609	7376.438965	66.328278
622.059082	1264.195435	10458.168945	7357.578613	66.275841
622.479248	1260.766602	10438.452148	7367.008301	66.533569
622.899231	1262.909668	10423.236328	7356.936035	66.526306
623.319153	1270.410400	10439.309570	7379.867188	66.632393
623.739136	1266.338501	10454.954102	7372.151855	66.449768
624.158997	1268.267334	10461.597656	7391.867676	66.609169
624.578918	1271.481934	10462.026367	7424.871582	66.953484
624.998657	1269.981689	10484.099609	7435.158203	66.910110
625.418457	1270.838989	10492.885742	7439.229980	66.887444
625.838074	1270.410278	10463.311523	7406.012207	66.742828
626.257751	1266.767212	10441.666992	7381.581055	66.647202
626.677307	1266.767212	10399.449219	7363.150391	66.753487
627.096802	1268.910278	10339.871094	7296.073242	66.444595
627.516357	1268.695801	10257.149414	7244.853516	66.487053
627.935791	1271.267578	10149.996094	7178.204590	66.529083
628.355225	1267.410034	10028.913086	7119.055176	66.788139
628.774536	1265.481201	9915.329102	7035.047363	66.701363
629.193848	1261.409424	9790.389648	6946.967285	66.661629
629.613098	1266.124146	9682.378906	6869.817383	66.581795
630.032349	1268.267334	9572.868164	6787.094238	66.455055
630.451477	1266.767090	9496.574219	6738.018555	66.480927
630.870605	1262.266724	9398.422852	6696.442383	66.790459
631.289673	1256.051880	9348.061523	6639.008301	66.521873
631.708740	1255.194580	9265.124023	6609.862793	66.850372
632.127625	1253.265747	9185.401367	6579.645020	67.149376
632.546509	1246.836670	9104.178711	6532.498047	67.270348
632.965393	1248.765259	9050.173828	6492.423340	67.214249
633.384155	1249.193848	8990.381836	6443.132324	67.094849
633.802979	1247.265259	8933.163086	6390.198730	66.913895
634.221741	1245.979370	8846.153320	6353.767090	67.206192
634.640381	1247.908081	8765.145508	6298.261230	67.183632
635.058960	1248.765381	8689.708984	6242.326660	67.109253
635.477600	1253.480103	8612.344727	6184.892578	67.013222
635.896057	1251.979980	8502.620117	6130.887695	67.289337
636.314514	1259.052246	8414.326172	6069.809570	67.233727
636.732910	1267.195801	8348.534180	6002.303223	66.867409
637.151367	1266.981567	8287.456055	5958.156250	66.821335
637.569641	1264.409790	8210.734375	5906.936523	66.834290
637.987976	1262.480957	8131.226074	5859.360352	66.924591
638.406189	1263.338135	8066.291016	5823.142578	67.026840
638.824402	1262.695313	7999.642090	5781.781738	67.079147
639.242432	1256.694824	7941.564453	5743.849609	67.124046
639.660522	1256.909058	7871.057617	5716.632324	67.427017
640.078613	1255.623169	7807.837402	5683.201172	67.573769
640.496582	1256.266113	7764.333008	5652.554688	67.551376
640.914490	1250.479858	7732.187500	5609.907715	67.257393
641.332397	1243.193481	7680.539063	5583.548340	67.424606
641.750183	1247.265137	7640.893555	5559.545410	67.446526
642.167969	1248.122437	7581.958984	5550.544922	67.927589
642.585693	1249.622559	7547.026367	5545.830078	68.221886
643.003357	1244.693481	7505.021973	5526.328125	68.393135
643.421021	1243.836426	7483.805176	5510.040527	68.368996
643.838684	1248.122559	7480.162598	5508.969238	68.370018
644.256226	1250.051270	7472.875488	5499.110840	68.281853
644.673645	1246.836792	7476.304688	5498.039551	68.243431
645.091064	1247.693970	7453.588867	5473.394043	68.091713
645.508423	1257.766479	7455.303223	5487.752441	68.252693
645.925842	1257.552002	7466.446777	5488.181152	68.138199
646.343079	1246.836670	7450.587891	5474.036621	68.139427
646.760376	1248.336792	7464.732910	5455.391602	67.676750
647.177551	1246.622314	7459.804199	5444.248047	67.560005
647.594604	1258.623535	7448.230957	5437.390137	67.512627
648.011719	1257.123291	7431.515625	5433.747559	67.644287
648.428772	1262.052368	7406.440918	5428.604004	67.810677
648.845764	1260.766724	7396.583008	5422.817871	67.832069
649.262756	1263.981201	7360.793457	5392.601074	67.717682
649.679626	1258.194946	7363.793945	5397.101074	67.788696
650.096497	1250.051270	7335.720215	5385.528809	67.954361
650.513245	1249.622559	7296.287598	5369.670410	68.137527
650.929993	1252.837280	7280.642578	5362.597656	68.180046
651.346619	1251.979980	7265.427734	5341.167480	68.000717
651.763245	1253.694458	7253.426270	5322.522461	67.816833
652.179871	1247.050903	7251.068848	5312.878418	67.718445
652.596436	1245.550781	7244.210938	5287.161621	67.375229
653.012939	1240.193237	7225.994141	5273.017578	67.373177
653.429443	1248.765503	7213.135742	5253.729980	67.148155
653.845703	1255.408936	7229.851563	5265.730957	67.124626
654.262146	1259.909302	7212.065430	5243.014160	66.918694
654.678345	1263.123901	7223.637695	5226.298828	66.490494
655.094604	1271.053223	7265.426758	5235.728027	66.139938
655.510803	1276.411011	7301.001953	5257.586914	66.082092
655.926941	1274.267944	7340.648926	5292.733887	66.241570
656.343079	1278.125488	7405.583984	5327.451172	66.084915
656.759094	1285.411987	7466.447266	5376.312988	66.184723
657.175049	1291.198120	7531.166992	5419.388672	66.157227
657.591003	1292.483887	7581.529297	5453.892090	66.169151
658.006897	1281.982910	7616.032715	5486.038086	66.372307
658.422729	1277.053833	7616.890137	5501.039551	66.626099
658.838562	1279.839844	7618.604980	5519.255859	66.880791
659.254333	1275.553589	7582.815918	5517.755859	67.259010
659.669983	1271.267578	7533.096680	5498.683105	67.510872
660.085571	1274.053589	7460.232422	5459.250488	67.653992
660.501221	1274.267944	7373.437500	5409.959473	67.807449
660.916687	1271.482056	7259.426270	5359.597656	68.272438
661.332214	1268.267456	7156.987793	5275.589355	68.050812
661.747681	1263.338257	7051.763672	5220.940918	68.370972
662.163025	1262.266846	6935.823730	5145.933594	68.452065
662.578430	1274.696533	6847.101074	5089.570801	68.460114
662.993652	1275.982300	6761.163574	5029.993164	68.439140
663.408936	1276.196655	6700.086426	4986.274902	68.402534
663.824036	1281.768677	6658.296387	4967.201172	68.546707
664.239197	1282.840088	6611.148438	4938.270020	68.603943
664.654297	1280.482788	6572.787598	4908.909668	68.560425
665.069336	1289.697998	6554.786133	4878.478516	68.161835
665.484314	1294.412720	6542.570313	4854.904785	67.842705
665.899292	1298.484497	6509.781250	4849.118652	68.133408
666.314148	1300.627686	6480.850098	4823.616211	68.008438
666.728943	1307.056885	6482.992676	4827.474121	68.015091
667.143677	1294.841309	6463.276855	4818.258301	68.171829
667.558472	1287.340698	6464.562500	4805.186035	67.948517
667.973206	1287.126221	6459.848145	4791.470215	67.746620
668.387756	1283.268677	6440.774902	4768.539551	67.576668
668.802368	1278.982544	6431.559570	4752.466309	67.412552
669.216858	1272.338989	6413.129395	4747.323242	67.596306
669.631409	1260.980957	6384.626465	4735.107422	67.805756
670.045776	1257.123413	6350.551270	4726.963867	68.123878
670.460144	1246.622314	6331.692383	4708.104980	68.071480
670.874512	1251.765747	6309.619141	4684.745605	67.874245
671.288757	1249.408325	6288.617188	4659.242676	67.666069
671.703003	1248.336792	6280.687988	4624.740234	67.093956
672.117126	1260.552246	6256.257324	4613.810059	67.122810
672.531311	1266.981445	6224.539063	4597.736816	67.185410
672.945313	1267.410034	6197.965332	4582.092285	67.227364
673.359314	1272.982056	6176.105957	4560.232910	67.044014
673.773315	1276.839722	6164.319824	4558.519043	67.144608
674.187256	1283.268799	6149.103516	4560.447266	67.350792
674.601135	1288.840698	6144.389160	4549.517578	67.153625
675.014954	1298.270386	6145.460449	4542.874512	66.937836
675.428650	1294.198364	6156.604492	4546.732422	66.891449
675.842407	1286.911987	6150.603516	4536.659668	66.816483
676.256042	1290.769531	6155.103516	4551.232910	67.027954
676.669678	1284.554688	6175.891113	4569.448730	67.157394
677.083191	1276.625244	6208.037598	4590.236328	67.193962
677.496704	1275.339600	6245.327637	4603.094238	66.956993
677.910217	1273.196411	6293.332520	4643.384277	67.133400
678.323547	1274.910889	6325.264160	4662.886230	67.083923
678.736938	1271.696167	6368.554199	4681.745117	66.904922
679.150208	1269.124512	6392.984375	4694.175293	66.845131
679.563477	1262.909668	6392.770508	4704.890625	67.096962
679.976685	1256.909058	6365.553223	4717.320313	67.736389
680.389832	1260.766479	6371.554199	4719.463379	67.674438
680.802979	1259.909302	6341.551270	4709.176270	67.877014
681.216064	1262.695435	6297.189453	4677.244141	67.823074
681.629028	1268.481689	6250.041992	4655.170898	67.984505
682.041870	1265.267090	6187.464355	4626.024902	68.277596
682.454773	1272.339233	6116.742676	4573.948730	68.153069
682.867615	1274.910889	6049.021973	4519.729492	67.966965
683.280457	1278.768433	5987.944824	4480.296875	67.984894
683.693237	1272.339111	5926.867676	4441.936035	68.097061
684.105896	1272.553345	5865.575684	4400.574707	68.103767
684.518555	1278.553955	5842.430664	4369.286133	67.721634
684.931030	1274.482056	5801.069824	4341.425781	67.753990
685.343567	1274.053589	5766.137695	4312.280762	67.635132
685.756042	1267.624268	5743.421387	4287.849609	67.479050
686.168518	1271.053223	5703.345703	4260.632324	67.449951
686.580872	1275.125122	5684.915039	4248.416992	67.424797
686.993225	1263.124023	5647.411621	4221.628418	67.479706
687.405518	1251.551392	5633.052734	4193.339844	67.141106
687.817627	1253.265991	5590.405762	4161.194336	67.047142
688.229858	1259.052246	5543.901367	4131.405762	67.035118
688.641907	1255.837524	5502.111328	4115.118164	67.336227
689.054077	1251.122681	5451.964355	4078.471680	67.304344
689.466064	1254.123047	5391.958008	4038.181885	67.282982
689.878052	1254.551636	5345.024902	4022.965820	67.679558
690.289978	1260.980957	5302.377930	3994.248535	67.631752
690.701843	1256.480591	5275.160645	3960.174805	67.278168
691.113586	1260.552368	5224.155273	3920.313232	67.104622
691.525330	1262.909668	5183.008301	3897.167969	67.198776
691.937073	1277.268311	5146.147949	3884.309570	67.384918
692.348755	1269.981812	5136.075684	3869.093994	67.228386
692.760315	1271.267578	5157.077637	3869.951660	66.876251
693.171875	1279.839966	5178.722656	3860.736084	66.195786
693.583435	1284.554688	5192.652344	3866.521973	66.067116
693.994751	1284.126099	5216.440430	3884.309326	66.123482
694.406128	1285.626221	5250.729492	3887.095459	65.609116
694.817444	1284.125977	5285.232910	3904.026367	65.479393
695.228760	1284.126099	5314.378418	3945.172607	66.026794
695.640076	1275.982422	5373.956055	3991.891357	66.274437
696.051208	1277.053955	5445.105469	4042.039795	66.337608
696.462402	1270.624878	5513.469727	4089.187500	66.430962
696.873474	1272.982178	5567.903809	4136.334473	66.668320
697.284424	1267.195801	5599.835449	4169.123047	66.978271
697.695374	1264.838379	5614.836426	4192.054199	67.292351
698.106323	1256.909058	5612.693848	4191.196777	67.365303
698.517212	1260.766602	5594.906738	4184.553711	67.459450
698.928101	1263.552612	5550.759277	4166.980469	67.723068
699.338867	1265.695679	5479.609375	4123.690430	67.822807
699.749573	1266.124268	5403.101563	4061.756348	67.576683
700.160095	1272.124878	5321.665039	3984.391602	66.977150
700.570740	1272.339233	5217.511719	3910.669678	66.874916
700.981262	1276.839722	5098.785645	3837.162354	66.990036
701.391785	1282.625977	4960.343750	3754.868164	67.222183
701.802307	1280.697266	4840.117676	3683.718506	67.511589
702.212708	1274.696655	4749.894531	3614.068848	67.316231
702.623108	1281.125854	4668.887207	3563.063477	67.358276
703.033264	1280.911377	4589.808105	3521.059570	67.700760
703.443481	1274.267944	4533.444824	3481.198975	67.714371
703.853699	1272.553467	4492.726563	3459.768555	67.922279
704.263855	1267.624390	4453.937012	3443.909424	68.301056
704.673950	1263.338257	4427.791992	3442.623535	68.867661
705.083984	1263.766846	4401.860352	3440.909180	69.377869
705.493958	1260.338013	4389.002441	3423.764648	69.148567
705.903931	1249.408325	4400.574707	3413.692139	68.681984
706.313721	1249.837036	4405.075195	3396.333496	68.029617
706.723511	1250.265503	4392.859863	3393.761475	68.207855
707.133301	1253.694458	4404.003418	3398.476563	68.081642
707.543030	1241.693237	4410.218262	3394.190430	67.933731
707.952698	1242.550415	4418.576660	3404.905273	68.083656
708.362305	1243.836304	4432.720703	3420.764160	68.266129
708.771912	1246.622437	4455.437012	3433.194336	68.142670
709.181335	1254.337402	4460.794922	3445.624023	68.339798
709.590820	1252.837158	4481.368652	3445.409424	67.912369
710.000183	1251.122681	4485.654297	3458.696289	68.250183
710.409546	1257.766357	4490.369141	3461.268555	68.164955
710.818848	1265.052856	4492.083496	3469.626465	68.315857
711.228088	1277.696777	4495.512207	3467.054443	68.038635
711.637329	1273.410767	4481.796875	3467.911865	68.398903
712.046448	1285.626099	4467.437988	3467.054688	68.559319
712.455444	1290.340942	4449.007813	3453.124756	68.471405
712.864441	1286.269043	4424.362793	3430.622559	68.333000
713.273438	1287.126343	4406.789551	3406.834473	67.946693
713.682434	1284.340332	4366.714355	3384.332031	68.129036
714.091309	1289.055176	4321.924316	3355.400635	68.131706
714.500061	1288.626465	4284.634766	3320.468506	67.818306
714.908875	1283.483154	4237.059082	3304.395264	68.422554
715.317505	1279.839966	4192.697266	3278.464600	68.613884
715.726135	1271.267700	4146.406738	3250.604736	68.843170
716.134766	1270.410400	4104.616699	3213.958496	68.574684
716.543274	1264.409790	4057.683594	3177.097656	68.474770
716.951843	1261.838135	4021.680420	3143.451416	68.178291
717.360291	1260.337891	3974.961670	3110.019531	68.137680
717.768738	1256.051880	3923.313477	3076.801758	68.262886
718.177063	1249.622681	3900.811523	3026.011475	67.003479
718.585205	1250.051270	3862.450684	2996.008057	66.833458
718.993469	1249.836914	3837.161865	2964.290771	66.263573
719.401672	1256.051636	3809.087646	2931.073242	65.609009
719.809814	1257.766235	3771.798340	2908.999756	65.680679
720.217896	1262.480957	3754.439941	2887.783447	65.221878
720.625916	1265.267090	3726.365723	2874.925049	65.404037
721.033875	1258.837891	3708.792236	2857.994629	65.272919
721.441650	1254.980469	3679.860840	2852.208496	65.868324
721.849548	1257.552002	3674.289063	2856.066162	66.143486
722.257385	1259.052246	3666.788818	2850.065430	66.079208
722.665161	1257.766235	3643.857666	2856.922852	67.019928
723.072876	1254.551758	3647.929443	2859.494629	67.057655
723.480469	1254.980347	3644.071777	2864.638428	67.375328
723.888123	1255.194580	3635.928223	2875.139160	68.043922
724.295532	1253.480347	3643.643555	2879.425537	68.026535
724.703064	1248.765503	3646.857910	2890.783691	68.471855
725.110474	1242.550537	3656.715820	2886.069092	68.078133
725.517822	1255.408936	3690.576416	2898.713135	67.482185
725.925171	1260.552246	3711.149414	2900.213379	66.908638
726.332520	1259.480713	3714.792725	2897.855713	66.727776
726.739685	1263.123901	3722.079590	2905.785400	66.803223
727.146851	1272.339233	3751.439209	2913.928711	66.217155
727.553894	1273.410645	3754.654053	2909.642822	65.944038
727.960938	1278.125488	3771.584473	2926.358398	66.102264
728.367981	1278.554077	3783.585693	2923.787109	65.677132
728.774902	1270.410278	3800.944336	2927.644287	65.489494
729.181824	1273.196289	3811.874023	2928.501709	65.203445
729.588684	1277.696777	3827.089600	2934.930664	65.005043
729.995422	1275.767944	3810.159424	2942.860352	65.778801
730.402039	1275.768066	3820.231934	2950.575195	65.821609
730.808777	1278.553955	3831.375977	2949.075195	65.438217
731.215393	1284.125854	3834.805420	2949.289551	65.283134
731.622009	1280.268433	3821.518066	2953.790039	65.854279
732.028503	1287.340576	3820.446045	2976.506592	66.683601
732.434998	1278.554077	3794.943848	2968.148682	67.143600
732.841370	1283.697388	3790.872070	2969.220215	67.227974
733.247742	1285.411865	3774.584961	2961.290771	67.326729
733.653931	1276.410889	3755.725830	2958.075928	67.827812
734.060181	1279.839722	3734.080566	2944.789063	67.839691
734.466370	1281.554199	3726.580322	2922.286865	67.104912
734.872559	1282.840088	3702.792236	2908.142334	67.162575
735.278625	1279.196899	3693.790771	2900.855957	67.160744
735.684692	1272.553467	3676.646240	2895.284180	67.498672
736.090698	1273.839355	3672.574463	2889.926270	67.372459
736.496460	1264.624146	3670.860352	2869.138672	66.681503
736.902344	1271.053345	3674.503662	2860.781006	66.143562
737.308167	1263.338257	3676.646729	2860.352295	66.175293
737.713928	1267.410156	3671.502930	2859.709229	66.232849
738.119690	1274.482300	3675.360352	2855.423340	65.848457
738.525330	1272.982056	3676.431885	2862.924072	66.152496
738.930908	1269.124634	3667.645508	2876.210938	67.003220
739.336426	1263.766846	3657.787598	2864.852539	66.878525
739.741821	1268.910278	3650.929932	2860.137695	66.801613
740.147278	1273.625000	3649.858398	2854.994385	66.549416
740.552673	1264.195435	3630.142090	2839.778809	66.594200
740.957947	1267.195801	3614.497559	2817.705078	66.054962
741.363220	1262.909668	3596.067139	2809.775635	66.299255
741.768494	1262.909668	3569.064209	2787.916504	66.127693
742.173645	1263.552612	3549.777100	2771.414795	65.954247
742.578613	1257.980591	3525.774414	2752.555908	65.904373
742.983704	1250.908447	3495.343018	2730.482422	65.921906
743.388733	1250.479736	3478.412598	2708.194580	65.429031
743.793640	1256.480347	3451.195557	2698.122070	65.686958
744.198547	1249.622559	3418.192383	2683.763672	66.133041
744.603394	1243.193359	3403.619629	2663.833008	65.757378
745.008179	1248.979614	3386.475098	2657.618164	65.901352
745.412781	1248.122437	3363.115723	2665.118652	66.997673
745.817444	1250.908325	3342.756836	2664.904541	67.595535
746.222107	1254.551636	3331.398438	2659.546875	67.650406
746.626648	1251.979980	3326.040771	2656.760742	67.730934
747.031189	1256.694824	3306.539063	2660.832520	68.499725
747.435669	1265.910034	3308.467773	2656.546387	68.083084
747.840027	1262.052612	3311.253662	2648.831055	67.674103
748.244385	1259.909424	3310.181885	2646.045166	67.607391
748.648499	1264.409668	3313.396729	2646.045166	67.430168
749.052795	1260.980835	3297.966553	2640.259033	67.711723
749.456970	1264.409668	3288.751465	2625.257568	67.224213
749.861084	1271.910400	3280.821777	2610.256348	66.620461
750.265137	1274.910767	3285.750732	2582.824951	65.043175
750.669189	1272.339111	3280.393066	2575.967285	64.919975
751.073181	1276.411011	3269.249756	2564.609131	64.641365
751.476929	1280.268555	3253.176514	2560.322998	64.881607
751.880798	1279.411255	3236.246094	2556.036865	65.239311
752.284546	1282.411621	3218.244385	2553.036621	65.637123
752.688354	1282.625854	3209.886475	2553.893555	65.962418
753.091980	1284.340210	3191.455566	2546.178711	66.164772
753.495667	1293.769775	3181.169434	2538.034912	65.924835
753.899231	1294.841309	3175.597412	2534.177246	65.895622
754.302734	1284.340332	3163.596191	2530.962646	66.335953
754.706055	1277.268188	3128.664063	2535.248779	67.947685
755.109497	1275.553711	3116.877197	2535.891602	68.447388
755.512878	1277.268188	3100.590088	2531.605469	68.794067
755.916199	1272.124878	3116.877197	2514.246582	67.332710
756.319397	1268.695801	3102.518799	2505.245850	67.430176
756.722595	1279.197021	3093.518066	2496.887939	67.115517
757.125732	1277.911133	3083.659912	2480.815186	66.615250
757.528687	1279.197021	3083.659912	2482.743896	66.698341
757.931702	1272.767700	3081.731201	2480.386475	66.757500
758.334656	1271.481934	3092.446777	2478.886230	66.305748
758.737610	1276.196655	3111.090820	2484.672119	65.860771
759.140442	1280.482910	3138.522461	2489.815674	65.086494
759.543274	1282.625854	3135.736572	2483.172119	64.785461
759.945984	1280.482910	3148.594727	2481.886475	64.311119
760.348572	1279.196899	3152.452393	2492.387207	64.763741
760.751221	1287.983643	3181.812256	2520.461426	65.078636
761.153809	1275.768066	3219.316162	2558.393555	65.994019
761.556274	1273.839355	3266.034912	2596.968750	66.415642
761.958740	1260.980835	3306.967285	2622.900146	66.565414
762.361206	1260.552246	3342.113525	2650.760010	66.786781
762.763550	1257.980591	3351.757080	2658.475098	66.888451
763.165833	1262.052490	3352.614746	2664.904541	67.104057
763.567932	1254.551636	3351.971680	2662.761475	67.140099
763.970154	1253.908813	3349.614746	2665.976074	67.379074
764.372253	1253.051636	3328.398438	2664.690430	68.019424
764.774353	1256.694824	3289.608643	2645.402832	68.311211
765.176453	1248.979736	3245.461182	2617.114014	68.527275
765.578369	1254.337402	3178.383057	2564.608887	68.099815
765.980286	1263.338257	3110.876709	2515.318359	67.764763
766.382019	1275.982422	3039.941162	2468.599365	67.610252
766.783813	1284.768799	2974.791992	2423.594971	67.385239
767.185608	1293.769653	2919.072021	2384.376709	67.101791
767.587219	1289.483643	2864.209473	2340.229736	66.725655
767.988892	1308.342651	2806.775146	2311.083984	66.919350
768.390442	1310.914185	2769.057373	2272.294434	65.931816
768.791992	1314.557495	2732.625244	2250.863525	66.026894
769.193420	1315.843384	2711.408936	2227.932861	65.356262
769.594788	1317.772095	2682.048828	2200.501709	64.703117
769.996094	1321.629639	2668.119141	2182.714111	63.950329
770.397400	1310.485718	2651.831787	2171.141602	64.163597
770.798645	1309.199829	2632.758545	2150.782471	63.584835
771.199829	1298.270264	2606.398682	2145.853271	64.793564
771.600952	1289.912354	2590.754150	2140.710205	65.403641
772.002014	1291.841064	2571.252197	2132.780762	65.728653
772.402893	1281.339966	2566.323242	2125.280273	65.677147
772.803894	1276.625366	2548.750000	2115.421875	65.936661
773.204773	1268.052979	2547.250000	2107.921143	65.655891
773.605652	1266.124268	2533.963135	2103.420898	66.041252
774.006409	1262.480957	2535.677734	2098.920166	65.695992
774.407104	1254.551636	2531.177490	2106.849609	66.761765
774.807861	1255.408813	2520.676270	2096.991455	66.514206
775.208435	1250.908325	2512.318115	2092.705322	66.734619
775.608948	1261.195190	2514.461182	2084.347412	65.680565
776.009399	1264.195435	2499.459473	2081.132813	66.134636
776.409851	1259.909302	2502.459961	2077.704102	65.815811
776.810242	1259.909302	2496.030518	2068.917236	65.447296
777.210632	1265.481323	2504.817383	2066.560059	64.637733
777.610901	1278.339722	2499.673828	2055.416016	63.625202
778.011108	1276.625244	2490.887451	2047.701172	63.501598
778.411133	1272.767700	2481.029297	2039.771606	63.479954
778.811279	1280.054199	2466.456299	2024.127075	62.716755
779.211304	1286.483398	2456.598145	2017.269165	62.454197
779.611328	1289.912231	2445.025635	2017.055054	62.949909
780.011292	1286.054810	2432.595459	2008.911377	63.046745
780.411133	1280.482788	2427.881104	1998.196045	62.551361
780.810974	1281.982910	2416.308594	2004.196533	63.668983
781.210632	1282.839966	2404.092773	2000.125000	63.971748
781.610352	1276.625122	2387.805664	2002.053589	65.284485
782.010071	1266.124146	2368.946777	2000.124878	66.556557
782.409668	1266.767090	2365.303711	2000.981934	66.835716
782.809204	1277.268188	2354.374023	2000.339111	67.130905
783.208679	1277.482544	2353.088135	2004.196533	67.563240
783.608093	1275.125122	2348.159180	2002.267944	67.765121
784.007507	1271.696411	2345.801758	1993.052734	67.158806
784.406677	1277.268311	2351.588135	1984.266113	65.808876
784.805969	1285.411865	2348.373291	1989.837891	66.270142
785.205139	1284.554565	2341.729980	1976.979736	65.497658
785.604370	1288.412231	2353.945313	1975.479614	64.481094
786.003418	1293.769775	2353.302490	1977.837036	64.563110
786.402466	1301.699219	2362.732178	1985.980591	64.491997
786.801453	1303.413574	2365.518066	1997.124512	65.314751
787.200256	1295.912964	2374.090088	1999.267578	65.235535
787.599121	1292.483887	2380.947998	1992.838379	64.343369
787.997864	1286.054688	2392.306152	1997.981689	64.354897
788.396667	1286.697632	2390.163086	2003.125122	64.925232
788.795349	1285.840332	2390.591797	2014.911987	65.994179
789.194031	1281.339966	2395.520752	2017.912231	66.108864
789.592590	1281.125732	2389.305908	2013.197632	66.060730
789.991089	1277.482544	2375.161865	2009.339966	66.673157
790.389465	1281.125732	2374.518799	1997.767578	65.542931
790.787903	1282.625854	2372.590088	1978.265625	63.822258
791.186218	1282.411621	2375.804688	1963.692871	62.308907
791.584473	1281.768677	2362.303223	1953.620239	62.177704
791.982788	1281.768555	2343.229736	1948.476929	62.810432
792.380920	1284.983276	2322.013672	1935.832764	62.760887
792.779053	1284.983276	2322.870850	1935.189819	62.647106
793.177002	1276.625244	2311.941162	1934.546875	63.547909
793.575012	1279.839966	2310.869629	1936.046997	63.645794
793.972961	1278.554077	2317.727539	1942.476563	63.889477
794.370850	1276.625244	2315.584229	1943.547974	64.191437
794.768677	1274.267944	2313.655518	1952.763184	65.278366
795.166504	1267.195801	2312.798584	1956.834839	65.956123
795.564209	1268.053101	2311.298340	1960.049561	66.331139
795.961731	1270.410522	2320.084961	1955.120605	65.230713
796.359375	1270.196167	2328.657227	1953.191772	64.527229
796.756897	1279.197021	2342.586914	1964.335571	64.429665
797.154358	1277.268066	2328.442871	1958.763550	64.831795
797.551819	1281.125610	2320.727539	1947.833984	64.131119
797.949219	1274.053467	2307.655273	1931.332153	63.591091
798.346558	1278.768188	2301.868652	1924.260254	63.091759
798.743774	1281.982910	2298.011475	1928.332031	63.615250
799.140869	1278.768433	2289.653320	1915.902466	63.027359
799.538025	1279.411377	2281.723877	1914.830811	63.395340
799.935120	1278.982788	2269.079834	1909.044434	63.636353
800.332153	1283.054565	2253.435303	1909.687500	64.575989
800.729126	1283.268799	2250.006348	1912.901978	65.129692
801.126038	1279.625488	2226.861328	1906.258545	66.153862
801.522888	1286.697754	2228.575928	1900.686401	65.187691
801.919556	1292.698242	2231.361816	1894.900269	64.155258
802.316345	1298.913208	2228.790039	1890.828491	63.655235
802.713013	1294.412842	2220.432129	1889.114014	64.221252
803.109680	1295.698608	2225.146729	1878.613159	62.716202
803.506226	1296.127319	2227.718750	1876.469971	62.295834
803.902710	1295.698730	2225.146973	1875.398315	62.370293
804.299194	1293.769897	2220.003662	1877.755737	63.049507
804.695557	1290.555176	2221.503906	1882.684814	63.604969
805.091797	1288.840820	2203.930176	1880.541748	64.660454
805.488098	1290.126709	2204.787842	1874.541138	63.894093
805.884277	1287.340698	2196.000977	1877.969849	65.000000
806.280457	1283.697388	2185.714600	1879.255859	66.025177
806.676636	1283.268799	2185.714600	1882.684692	66.421265
807.072632	1285.840332	2185.714600	1881.184692	66.158615
807.468628	1283.911621	2178.642334	1880.113159	66.634743
807.864441	1278.553955	2166.855469	1889.114014	68.733429
808.260315	1281.982910	2153.782715	1882.898926	68.928215
808.656128	1289.483643	2152.497070	1875.612793	67.916573
809.051941	1294.841309	2143.495850	1864.254272	67.095963
809.447571	1295.269897	2145.638916	1851.395996	65.398209
809.843262	1288.626465	2145.853516	1844.752319	64.874977
810.238831	1287.554810	2154.211426	1835.322754	63.204727
810.634338	1287.340698	2160.854980	1833.394043	62.512241
811.029724	1287.983521	2157.640381	1831.036743	62.444538
811.425110	1285.840576	2154.854492	1825.679199	62.120827
811.820496	1286.054810	2143.710205	1836.608887	64.192924
812.215759	1294.841309	2140.067139	1814.106689	61.435104
812.611023	1292.698364	2143.067383	1811.320679	60.987911
813.006165	1291.841064	2141.781494	1803.605469	60.211796
813.401245	1286.054810	2147.567871	1808.963257	60.696522
813.796265	1288.626465	2155.282959	1804.891357	59.569725
814.191223	1291.841064	2153.997070	1808.105957	59.880680
814.586182	1289.697998	2157.640381	1813.678101	60.370380
814.981018	1290.769409	2167.284180	1828.465210	61.344749
815.375916	1288.626465	2165.998291	1836.180054	62.408386
815.770630	1298.484497	2170.284424	1851.610229	63.446407
816.165344	1293.555542	2194.715576	1851.396118	61.902500
816.559875	1287.769043	2229.004639	1888.899658	63.866116
816.954468	1286.054688	2282.152588	1936.689941	65.318405
817.349060	1278.553955	2371.304443	2008.268433	66.777779
817.743469	1285.840332	2485.958252	2083.275635	66.446411
818.137939	1280.697144	2622.900146	2193.000977	67.970627
818.532288	1277.482422	2776.558350	2289.224609	67.491058
818.926575	1284.554565	2923.144043	2396.163818	67.839401
819.320862	1275.553711	3104.661865	2521.961914	68.142944
819.714844	1278.768311	3369.759277	2701.765381	68.053719
820.109009	1273.625000	3698.719727	2918.214844	67.815491
820.503052	1277.053955	4088.758057	3177.097656	67.576233
820.897095	1286.912109	4456.937012	3434.265625	67.739326
821.291016	1283.911865	4772.182617	3631.427979	67.297417
821.684875	1297.841797	4994.418457	3784.442871	67.267670
822.078735	1294.412842	5149.576660	3883.666992	67.163269
822.472412	1301.913452	5238.728516	3943.244385	67.093094
822.866089	1305.128052	5269.160645	3971.318604	67.259544
823.259766	1305.556641	5287.376953	3968.318115	66.872971
823.653381	1305.770996	5223.941406	3919.670166	66.712234
824.046875	1305.128052	5088.713867	3806.302246	66.105919
824.440369	1299.127441	4885.336426	3672.574951	66.182632
824.833801	1299.984741	4618.095703	3502.200928	66.369583
825.227112	1290.769531	4389.001953	3324.968994	65.656776
825.620300	1296.341675	4178.552734	3179.240723	65.328285
826.013550	1282.411621	4013.107910	3044.656250	64.534622
826.406799	1286.054810	3852.164063	2939.645508	64.439606
826.799866	1285.197510	3719.722412	2842.993164	63.987667
827.192932	1284.983276	3610.425781	2763.271240	63.570183
827.585938	1280.268677	3486.770508	2689.763916	63.879173
827.978882	1286.054810	3390.975586	2614.970947	63.133781
828.371643	1278.554199	3293.037598	2559.465332	63.585091
828.764465	1280.268433	3194.670410	2489.815674	63.181465
829.157227	1279.839966	3084.731201	2408.164795	62.514839
829.549988	1283.268921	2952.932617	2323.084961	62.276974
829.942627	1282.625977	2831.849365	2248.935059	62.373772
830.335144	1280.268677	2721.267090	2184.000000	62.715637
830.727722	1269.767456	2647.331299	2140.710205	63.223404
831.120178	1262.052368	2603.184326	2113.064697	63.454781
831.512451	1260.980835	2600.398193	2113.493164	63.647999
831.904846	1267.410034	2629.758057	2143.710693	64.322823
832.297119	1269.338867	2666.619141	2183.571533	65.429443
832.689331	1268.695923	2695.979004	2206.502441	65.705711
833.081543	1269.981812	2722.338623	2218.932373	65.338669
833.473694	1268.910278	2742.697754	2229.004639	65.144699
833.865723	1265.481323	2745.483643	2226.861572	64.958023
834.257568	1263.338257	2734.554199	2213.574463	64.588493
834.649536	1274.053589	2716.552246	2205.002197	64.537224
835.041382	1278.553955	2686.763672	2176.499268	63.765026
835.433228	1283.054443	2634.901367	2134.709473	62.999371
835.825012	1281.339966	2566.966309	2084.561523	62.477062
836.216675	1270.196045	2488.530029	2013.626099	61.020218
836.608337	1265.052734	2399.592529	1952.120239	60.559135
836.999756	1269.338745	2331.657227	1902.186768	59.572346
837.391296	1268.481567	2268.865479	1862.539917	59.383038
837.782715	1275.553711	2212.074219	1837.251831	59.977131
838.174194	1274.053589	2169.855713	1821.178589	61.076546
838.565491	1277.482422	2145.210693	1811.534790	61.546036
838.956787	1272.981934	2113.278809	1793.747314	61.973976
839.348022	1271.696167	2104.920898	1785.389404	61.651222
839.739197	1277.911011	2082.847412	1783.032104	62.752918
840.130127	1288.197754	2065.702881	1771.245361	62.127899
840.521179	1293.341309	2043.843262	1762.244263	62.478580
840.912170	1295.912964	2039.342896	1755.600830	61.833382
841.303101	1301.056152	2015.126221	1747.671509	62.545033
841.693970	1302.985107	1990.480957	1731.812988	62.375340
842.084778	1297.841675	1965.407104	1705.881714	61.123604
842.475464	1301.699219	1937.761597	1683.165283	59.973061
842.866028	1299.770386	1911.401855	1659.805786	58.864761
843.256653	1302.127808	1886.970703	1642.661255	58.226482
843.647217	1301.056152	1851.610229	1622.944946	58.466335
844.037720	1293.341309	1834.894409	1608.800781	58.250885
844.428223	1289.912354	1816.035278	1606.443359	60.162937
844.818604	1291.198242	1804.462769	1600.871216	60.333992
845.208923	1289.055176	1790.532837	1589.513184	59.914536
845.599182	1290.555298	1781.531982	1586.512817	60.279343
845.989258	1285.626099	1775.745728	1581.155151	60.297329
846.379395	1290.340820	1771.459717	1579.869263	60.178146
846.769470	1290.769409	1766.101929	1571.939941	59.152386
847.159546	1294.841309	1756.458130	1575.368774	60.770634
847.549438	1299.556152	1768.030762	1579.440674	59.743797
847.939392	1303.842285	1763.744507	1589.298828	62.068962
848.329163	1304.913696	1756.243774	1584.798340	62.013294
848.718872	1306.199585	1754.100830	1569.368286	58.755966
849.108582	1310.057129	1749.171753	1562.724609	57.540211
849.498230	1316.914917	1734.384644	1552.866699	56.519497
849.887817	1319.272217	1729.241333	1545.794556	55.253513
850.277405	1324.201294	1720.454712	1543.008545	55.219021
850.666870	1320.343872	1716.811279	1535.079346	54.162201
851.056274	1309.414185	1712.310913	1527.364136	54.095737
851.445496	1305.770996	1706.310425	1516.863159	52.701969
851.834839	1301.056274	1693.880493	1505.076172	51.936691
852.224060	1297.627441	1697.952393	1500.790161	50.749451
852.613220	1298.913208	1703.310059	1494.360962	48.330681
853.002380	1290.769531	1699.666870	1498.861328	50.890965
853.391418	1284.340332	1699.452393	1493.503784	50.387226
853.780396	1280.054199	1712.953857	1495.646851	49.801991
854.169312	1271.696289	1720.025757	1495.003906	49.808819
854.558105	1271.910645	1720.668823	1484.502808	47.373436
854.946899	1275.553711	1721.526123	1489.217529	47.909649
855.335693	1287.126221	1725.169189	1507.433594	50.293552
855.724365	1283.911621	1728.169556	1509.791016	50.844200
856.112976	1280.054077	1734.813232	1516.220215	51.932137
856.501526	1282.840088	1734.384644	1516.220337	51.684875
856.890076	1281.768555	1725.812134	1522.220825	54.150600
857.278381	1287.126221	1716.382813	1523.721069	55.117348
857.666809	1281.982910	1711.453613	1521.363647	55.738548
858.055115	1290.126587	1707.810425	1516.648804	54.232937
858.443420	1291.198120	1713.167969	1514.505737	52.920277
858.831543	1293.341309	1717.882813	1518.791748	53.104450
859.219788	1289.912354	1714.025391	1517.934692	53.764519
859.607788	1289.912231	1719.811646	1510.648315	51.345985
859.995850	1290.769409	1724.097778	1511.719849	50.989147
860.383728	1287.983398	1722.169067	1505.504761	50.098698
860.771606	1287.126221	1720.454590	1502.718750	49.752693
861.159424	1287.340698	1736.527710	1508.719482	49.284325
861.547241	1289.055054	1747.885864	1514.291504	49.089218
861.934937	1294.412842	1753.457886	1528.221436	50.933693
862.322632	1283.483154	1743.814087	1538.508179	55.400368
862.710205	1282.625854	1738.884888	1534.007813	55.096325
863.097656	1280.268555	1734.384644	1537.007935	56.536068
863.485107	1282.625854	1735.670288	1537.222290	56.196793
863.872498	1282.411621	1726.669434	1542.365723	58.514244
864.259827	1279.625488	1719.168701	1541.294067	59.531937
864.647156	1285.840454	1718.954590	1539.151123	58.485893
865.034424	1284.983276	1718.097168	1535.079224	57.743690
865.421570	1287.554932	1716.382813	1516.434692	53.373341
865.808655	1281.768677	1711.453491	1511.076904	53.366611
866.195557	1281.982910	1707.810547	1508.290894	53.145443
866.582581	1290.983887	1718.311646	1505.719116	50.250710
866.969482	1291.626831	1710.810669	1508.505127	51.738228
867.356323	1291.626831	1715.525391	1509.362427	51.365025
867.743225	1292.483887	1719.168823	1509.148071	50.778496
868.129883	1293.769897	1729.455200	1503.576050	48.155434
868.516602	1304.270752	1742.742310	1502.718750	45.259037
868.903076	1307.699707	1743.813965	1521.792114	49.090897
869.289673	1302.556396	1743.385254	1521.363647	49.635418
869.676147	1300.841919	1742.313721	1530.150269	51.941788
870.062561	1302.127808	1748.100098	1537.865234	52.859211
870.448914	1302.127808	1748.100098	1539.794067	53.291710
870.835266	1292.055420	1745.099976	1537.222168	54.115372
871.221558	1295.484253	1757.744019	1543.651489	53.685665
871.607544	1289.912354	1758.386841	1552.009399	55.946918
871.993713	1291.198120	1763.958862	1556.295654	56.074356
872.379761	1291.412476	1761.601440	1560.367310	57.201435
872.765747	1289.697998	1759.672363	1563.153564	58.185207
873.151672	1281.982910	1762.887207	1549.223511	55.570435
873.537598	1284.768921	1768.030518	1553.295288	55.565426
873.923401	1282.411621	1769.744995	1560.581909	57.080082
874.309204	1283.911743	1775.531250	1556.295654	55.405434
874.694763	1282.625854	1785.603638	1551.366699	53.429962
875.080383	1284.126099	1804.677002	1565.939453	54.137520
875.465942	1275.339478	1825.464844	1579.869263	55.356434
875.851440	1286.697754	1873.683960	1601.514160	53.632675
876.236938	1280.482788	1934.546875	1645.018677	55.733971
876.622314	1282.197266	2019.841064	1699.880981	56.624039
877.007629	1276.411011	2108.778320	1763.315918	58.496399
877.392761	1283.483154	2218.717773	1851.610229	60.747009
877.777954	1288.840698	2343.230225	1935.832886	61.361782
878.163086	1293.341187	2518.104004	2045.772217	61.434837
878.548218	1293.984131	2740.125977	2200.501709	62.685246
878.933167	1297.412964	3044.656006	2404.092773	63.338631
879.318176	1296.984497	3368.044678	2604.898682	63.151920
879.703003	1297.627319	3657.144287	2795.631592	63.487747
880.087830	1284.768799	3875.737549	2947.146240	64.160461
880.472534	1282.197144	4036.896240	3050.442383	64.190140
880.857239	1276.196533	4137.191406	3113.877197	64.232224
881.241882	1276.625122	4187.982422	3146.880371	64.239975
881.626465	1269.338745	4190.125488	3145.165771	64.223351
882.010986	1267.624390	4144.906738	3120.306152	64.389992
882.395447	1259.480591	4033.896240	3050.227539	64.545013
882.779846	1253.694458	3857.521240	2921.000732	64.032921
883.164063	1250.479736	3592.852295	2739.911621	63.586464
883.548340	1250.265503	3288.322754	2546.821289	63.617241
883.932495	1253.051514	2999.222900	2356.731445	63.205704
884.316650	1257.123413	2758.342041	2188.929199	62.069958
884.700745	1259.480835	2544.463867	2046.414917	61.240814
885.084778	1260.552368	2373.875732	1932.618286	60.365742
885.468750	1263.124146	2239.505615	1844.966675	59.591721
885.852661	1263.981323	2130.851807	1765.244629	57.824474
886.236389	1262.052612	2051.558594	1703.309814	55.890293
886.620117	1266.552856	1989.195313	1668.163696	55.575317
887.003845	1269.124634	1936.261597	1649.519043	57.018936
887.387451	1278.339844	1890.185425	1634.303223	58.178631
887.771057	1283.054565	1858.682373	1621.230591	58.749077
888.154602	1284.983276	1839.609009	1613.729736	59.273567
888.538086	1280.268555	1822.035889	1600.442871	59.098122
888.921326	1282.840210	1810.677734	1597.656738	59.642696
889.304688	1278.768311	1802.748413	1602.157104	61.717762
889.687927	1278.125488	1806.605835	1607.943359	62.408730
890.071167	1275.768066	1817.964111	1606.014771	60.909096
890.454285	1274.267944	1837.037476	1618.444580	61.157654
890.837402	1277.482544	1861.682861	1627.873901	59.977947
891.220459	1282.411621	1893.399902	1637.946411	58.190117
891.603271	1272.124878	1939.904663	1654.233643	57.220776
891.986145	1270.624756	1985.980591	1687.880005	58.328350
892.369019	1273.196411	2041.057495	1727.312500	59.140396
892.751770	1279.411255	2101.491943	1764.601685	59.019806
893.134460	1276.625244	2146.710693	1789.675659	58.965519
893.517151	1278.768433	2180.999756	1805.534302	58.384792
893.899658	1277.268188	2199.215820	1811.534790	57.949776
894.282227	1283.483276	2206.502197	1820.107300	58.137924
894.664612	1284.340332	2197.929932	1818.178467	58.433037
895.046997	1287.769287	2177.570801	1809.606201	58.646439
895.429321	1283.483276	2151.425537	1792.890259	58.691345
895.811523	1282.411621	2105.563477	1768.030396	58.995041
896.193726	1285.626099	2059.701904	1722.383179	56.423038
896.575928	1293.126953	1997.981689	1676.521606	54.393429
896.958008	1289.269409	1925.331909	1636.017700	54.514812
897.339905	1293.341309	1870.683716	1602.371460	53.526321
897.721863	1295.912964	1811.320679	1568.725342	52.931374
898.103760	1294.627075	1774.674194	1545.365967	52.232143
898.485535	1288.626465	1747.885864	1527.364136	51.983185
898.867310	1287.983521	1738.027710	1510.433960	49.428577
899.249084	1280.268433	1735.027344	1499.289917	48.162109
899.630676	1282.625854	1743.171021	1503.361816	47.929276
900.012268	1291.626709	1759.029663	1512.148438	47.180218
900.393616	1292.912598	1766.101929	1525.649902	49.184818
900.775085	1291.198120	1787.961060	1542.794434	50.647160
901.156494	1297.627319	1823.107544	1568.082520	51.468197
901.537842	1293.769897	1879.041382	1609.658081	53.972931
901.919067	1296.127197	1951.905884	1655.734009	54.836613
902.300293	1303.413696	2003.125122	1699.880981	56.661541
902.681458	1299.770508	2047.058105	1741.456543	59.105228
903.062378	1305.342529	2072.346191	1764.387451	59.849117
903.443359	1308.557007	2079.418213	1778.531738	60.967491
903.824341	1306.413940	2074.489258	1778.960205	61.523430
904.205200	1306.413940	2063.988281	1771.245361	61.357861
904.586060	1303.413574	2046.843384	1765.673340	62.179340
904.966797	1297.412964	2019.626587	1748.957397	62.522282
905.347473	1288.412231	1979.765747	1725.169189	63.174187
905.728027	1290.126587	1918.902710	1683.165283	62.508526
906.108521	1287.340576	1846.466797	1641.375366	63.319298
906.489075	1280.268433	1790.961304	1592.513550	61.141468
906.869507	1287.555054	1731.812866	1542.151489	57.308262
907.249878	1279.625610	1688.094238	1517.291748	58.184673
907.630188	1275.339600	1661.948730	1493.932129	56.540962
908.010437	1282.411621	1643.089722	1477.859253	54.188938
908.390625	1281.125854	1632.374512	1471.215698	54.118313
908.770630	1284.340332	1627.230957	1459.428955	51.062527
909.150696	1278.553955	1624.016357	1449.785156	49.565800
909.530640	1284.125854	1628.945435	1440.355591	45.307674
909.910583	1287.983521	1644.161255	1450.213745	45.547546
910.290527	1287.126221	1664.734741	1461.572144	46.197559
910.670288	1293.126831	1696.023560	1476.787842	45.585133
911.049988	1281.554199	1738.456299	1508.505127	49.671677
911.429565	1290.983887	1795.033203	1539.365234	49.277191
911.809204	1287.769287	1855.039063	1580.512207	51.605591
912.188721	1279.411255	1913.116089	1619.730469	53.703110
912.568237	1282.625977	1985.337769	1676.093018	55.992661
912.947632	1272.767700	2085.847900	1749.814575	58.671566
913.327026	1276.196777	2203.287598	1839.180542	60.725849
913.706299	1278.339722	2331.014648	1938.619019	62.723949
914.085510	1274.482300	2427.023682	1996.053101	62.606934
914.464539	1273.196411	2516.604248	2044.057861	61.995865
914.843628	1264.409790	2562.251221	2077.918213	62.681648
915.222717	1275.125122	2577.895752	2085.633057	62.214169
915.601685	1270.624878	2569.966553	2084.133057	62.609257
915.980591	1277.268188	2544.892334	2058.630615	61.639912
916.359436	1281.125732	2508.888916	2035.914185	61.476715
916.738220	1269.338745	2445.454346	1985.337769	60.878288
917.116821	1273.839355	2356.945557	1914.830811	59.180851
917.495483	1269.981689	2246.577881	1827.393677	57.077019
917.874023	1263.552612	2119.922363	1740.813721	55.730728
918.252563	1265.909912	2017.269165	1670.092529	53.793522
918.631042	1265.695557	1914.187622	1601.514404	51.784573
919.009399	1279.197021	1834.680054	1552.223755	49.151230
919.387695	1277.268188	1777.674316	1514.934326	47.494648
919.766052	1272.982056	1726.883545	1486.002930	46.931080
920.144104	1273.624878	1687.665649	1470.572876	47.567295
920.522278	1266.552856	1653.805054	1449.356567	47.205338
920.900269	1265.052856	1621.015991	1438.426880	48.705612
921.278320	1258.194946	1598.942505	1427.497192	49.685535
921.656311	1262.052368	1574.511719	1413.995972	48.628277
922.034180	1265.267090	1552.652344	1400.065918	46.905270
922.411987	1263.766968	1532.507446	1394.708252	48.724064
922.789612	1270.624878	1510.434082	1391.708008	50.491444
923.167297	1263.124146	1496.504028	1382.492798	51.147789
923.544922	1261.838013	1483.002808	1377.777954	52.422421
923.922485	1261.195190	1477.430664	1365.776733	48.364655
924.299988	1256.051880	1465.000854	1358.919067	49.230770
924.677429	1257.551880	1454.499878	1350.561035	47.225235
925.054810	1260.980835	1458.571655	1343.489014	41.757092
925.431946	1264.409790	1452.785400	1341.131714	40.728161
925.809204	1261.195190	1449.785034	1333.416504	38.295441
926.186401	1262.909546	1452.571045	1329.773315	35.254265
926.563477	1258.409180	1441.641479	1317.343628	32.163788
926.940491	1256.909058	1446.784912	1307.056763	26.410786
927.317505	1253.480103	1439.712769	1296.770142	23.245138
927.694397	1260.980957	1439.069824	1295.912842	19.614862
928.071289	1272.124878	1430.926025	1300.198975	17.678774
928.447937	1270.838989	1425.996948	1295.270020	15.745909
928.824707	1271.053223	1428.783081	1296.555786	16.168507
929.201355	1275.125122	1425.997192	1295.698730	13.636459
929.577881	1278.339722	1425.782837	1301.270630	15.552377
929.954407	1278.553955	1420.425293	1304.270996	18.127016
930.330933	1273.839111	1412.067261	1297.198853	16.899410
930.707336	1276.625122	1413.781616	1301.913574	18.437662
931.083496	1273.196289	1401.994629	1299.770508	20.632423
931.459778	1265.909912	1403.066284	1305.128052	28.593742
931.835938	1261.195190	1406.495239	1299.984741	26.696173
932.212158	1253.908813	1411.638550	1297.198730	27.445629
932.588196	1257.766479	1421.925293	1299.341797	25.326279
932.964172	1258.837891	1421.925293	1295.484375	22.470457
933.340149	1258.409302	1430.283325	1293.555542	20.448837
933.716003	1258.409302	1428.783081	1286.054810	16.226387
934.091736	1258.623535	1434.997925	1300.627563	23.815266
934.467468	1257.551880	1440.570068	1296.127075	21.077248
934.843140	1253.694458	1448.070679	1294.627075	21.058449
935.218750	1258.194946	1454.285522	1304.913818	23.825150
935.594299	1264.838379	1452.356689	1301.699097	19.657129
935.969788	1256.480469	1442.927246	1306.199585	26.666653
936.345276	1257.766357	1444.213135	1307.914063	26.896526
936.720459	1250.265503	1436.283691	1306.628052	30.299482
937.095764	1252.837158	1431.140503	1309.628540	31.850990
937.471008	1246.193604	1424.711304	1307.485474	34.333778
937.846130	1244.693604	1413.353027	1303.413574	34.815708
938.221252	1242.550659	1408.638184	1297.413086	33.032238
938.596252	1246.193848	1403.066284	1304.699463	37.295025
938.971191	1250.908569	1400.494629	1306.842651	37.392578
939.346130	1247.265259	1395.136841	1293.984253	31.594301
939.720886	1241.907715	1388.707764	1297.841675	38.102139
940.095581	1249.622559	1382.492798	1294.627075	33.871029
940.470337	1253.908691	1371.348877	1288.626465	29.562090
940.844971	1262.266846	1365.562622	1292.269653	29.045532
941.219543	1257.552002	1363.633789	1287.554810	28.282713
941.594055	1260.552246	1357.204590	1282.411499	22.616371
941.968506	1261.623779	1359.776245	1283.054443	21.834055
942.342712	1270.624634	1356.776001	1271.696167	1.243780
942.717041	1268.052856	1352.061279	1265.695557	-2.806028
943.091309	1262.909668	1340.060059	1261.195190	-2.222254
943.465515	1268.052856	1340.274414	1257.552002	-14.539779
943.839600	1278.553833	1344.346191	1254.123169	-37.132980
944.213623	1282.197144	1349.275391	1242.336304	-59.424393
944.587646	1279.196899	1347.346558	1242.121948	-54.402256
944.961426	1276.625244	1343.060425	1241.479004	-52.903053
945.335266	1275.553711	1346.060669	1239.764526	-50.759792
945.709106	1281.339966	1347.560791	1244.479248	-55.663334
946.082825	1277.268311	1343.060425	1245.550903	-48.208523
946.456421	1264.838379	1337.916992	1244.693481	-27.566065
946.830017	1270.196045	1337.702637	1247.050903	-34.285751
947.203613	1271.696167	1341.560181	1239.978882	-45.398602
947.577026	1262.695313	1340.703003	1247.693848	-19.230751
947.950317	1263.338257	1347.132080	1252.194336	-13.299215
948.323669	1262.266724	1350.346802	1268.267334	6.812676
948.696899	1263.338257	1356.775879	1270.410278	7.568709
949.070068	1273.839355	1360.419189	1266.552856	-8.415931
949.443237	1278.768433	1364.491089	1276.625244	-2.500142
949.816284	1280.697144	1364.276733	1276.625244	-4.871882
950.189270	1286.269043	1369.420044	1271.481934	-17.783442
950.562073	1294.412842	1370.491577	1265.267090	-38.309986
950.934998	1291.198120	1366.419800	1268.695923	-29.914511
951.307739	1286.697754	1367.919922	1277.911133	-10.818008
951.680481	1290.769531	1364.062378	1281.982910	-11.988375
952.053162	1283.697388	1357.847534	1278.982544	-6.358509
952.425781	1282.411499	1349.489502	1261.409424	-31.309929
952.798279	1276.625366	1338.560059	1260.980957	-25.259525
953.170776	1266.124268	1340.060059	1254.337402	-15.942029
953.543030	1271.481934	1331.059204	1248.765503	-38.129356
953.915405	1265.052734	1326.987427	1247.479614	-28.373629
954.287659	1269.124512	1329.130493	1257.980469	-18.571554
954.659851	1270.410278	1332.988037	1262.909668	-11.986064
955.031982	1269.124512	1330.844849	1257.123291	-19.444515
955.404114	1273.839233	1324.630005	1246.193848	-54.429939
955.776123	1274.910767	1320.558228	1239.550293	-77.464272
956.147888	1274.696533	1319.915283	1227.977661	-103.317474
956.519775	1282.411621	1321.844116	1232.478027	-126.630569
956.891602	1279.411255	1327.416016	1232.049316	-98.660919
957.263306	1278.768433	1329.559082	1229.692139	-96.624664
957.635010	1268.052979	1331.273560	1223.263062	-70.847054
958.006592	1272.124878	1327.844604	1223.905762	-86.538681
958.378174	1260.552246	1322.701294	1221.334106	-63.103363
958.749512	1259.266479	1319.915283	1226.477417	-54.063824
959.120911	1262.695313	1317.772217	1223.905762	-70.427979
959.492310	1261.838257	1322.058472	1227.334717	-57.295612
959.863586	1256.051880	1323.772827	1224.334473	-46.835445
960.234741	1257.980591	1320.558228	1237.407104	-32.876740
960.605896	1243.836304	1319.915283	1239.335815	-5.915548
960.976990	1248.765381	1319.915161	1239.978760	-12.349470
961.347961	1247.693848	1317.986450	1240.621582	-10.061180
961.718811	1248.979736	1312.200317	1242.121826	-10.847591
962.089661	1249.193970	1319.272339	1245.550781	-5.198735
962.460510	1256.909058	1326.558716	1242.550415	-20.615524
962.831299	1256.909058	1335.130981	1237.621582	-24.657377
963.201965	1258.194824	1343.060425	1241.479126	-19.696671
963.572510	1265.695557	1340.488647	1250.908569	-19.770525
963.943054	1267.624390	1345.203247	1251.980103	-20.165659
964.313477	1262.909424	1346.274902	1245.122192	-21.336447
964.683838	1268.267212	1349.060913	1247.693848	-25.464069
965.054199	1267.624390	1354.418579	1244.693481	-26.419865
965.424500	1274.053589	1349.489502	1255.837524	-24.147736
965.794678	1279.411255	1353.989868	1254.123169	-33.907959
966.164795	1279.839966	1350.346802	1253.908691	-36.778385
966.534912	1267.838745	1345.203247	1249.622559	-23.545923
966.904907	1265.267090	1340.488647	1257.552002	-10.256485
967.274780	1263.766846	1341.131592	1258.837891	-6.371061
967.644592	1255.408936	1344.131836	1254.123169	-1.449194
968.014404	1257.337769	1344.989136	1261.409546	4.645424
968.384155	1270.196045	1341.131592	1258.409180	-16.616302
968.753845	1279.196899	1347.346558	1263.766846	-22.641424
969.123474	1281.125732	1343.488892	1263.338135	-28.522606
969.492981	1280.268555	1351.418335	1267.838745	-17.469919
969.862305	1280.482788	1351.846924	1273.625000	-9.609572
970.231750	1272.553467	1351.846924	1272.767700	0.270178
970.601135	1280.054199	1352.704224	1275.339478	-6.489635
970.970337	1285.411865	1347.560791	1268.910156	-26.551882
971.339539	1286.697632	1344.989136	1270.624634	-27.573483
971.708740	1291.198120	1342.417480	1270.838989	-39.748898
972.077759	1288.626465	1343.060425	1263.552612	-46.062885
972.446777	1285.197510	1351.204102	1275.339355	-14.935105
972.815613	1273.196167	1348.632324	1271.267700	-2.556422
973.184509	1268.052979	1350.132568	1279.411255	13.838125
973.553284	1261.195190	1346.060669	1273.196411	14.141463
973.921997	1260.338013	1357.204590	1272.982056	13.053050
974.290710	1262.909790	1366.634155	1268.695923	5.578374
974.659302	1266.981445	1377.135254	1277.268188	9.338527
975.027771	1261.623901	1388.921997	1280.697144	14.983132
975.396118	1257.551880	1403.709106	1283.483276	17.742125
975.764526	1248.550903	1420.210815	1288.412231	23.221106
976.132874	1243.836304	1433.497925	1300.841919	30.056484
976.501160	1239.978760	1454.071289	1310.271484	32.832870
976.869324	1246.193726	1471.858765	1319.058105	32.288731
977.237488	1260.980835	1487.074463	1323.344238	27.582998
977.605530	1263.552612	1496.289795	1329.773315	28.452997
977.973450	1261.195190	1496.503906	1331.273438	29.781406
978.341309	1264.838379	1491.360596	1333.630737	30.368923
978.709167	1263.766846	1484.502808	1325.701538	28.058270
979.077026	1265.910034	1479.787964	1325.058594	27.655289
979.444702	1270.410400	1469.072754	1317.772217	23.840359
979.812378	1280.911499	1455.142700	1312.628784	18.204136
980.179932	1287.769287	1448.070557	1304.270874	10.294108
980.547485	1292.269653	1427.497192	1290.126587	-1.584785
980.914795	1292.055420	1407.352417	1283.483032	-7.435049
981.282166	1288.626465	1389.350586	1275.339355	-13.191586
981.649475	1280.482788	1373.706177	1261.409424	-20.459848
982.016785	1277.696777	1363.848145	1254.123047	-27.363153
982.383911	1277.696777	1354.632935	1243.193359	-44.846817
982.751038	1281.554443	1344.346191	1239.764648	-66.553001
983.118103	1280.697144	1328.273315	1233.335449	-99.549194
983.484924	1278.554077	1319.701050	1232.906738	-110.937294
983.851868	1275.553833	1315.414917	1231.620850	-110.215225
984.218689	1279.625732	1302.556519	1224.977295	-238.319077
984.585449	1271.482056	1298.270264	1221.119751	-188.001770
984.952209	1271.267700	1291.198120	1216.833496	-273.121216
985.318787	1263.981201	1284.769043	1210.833130	-255.669022
985.685425	1275.553711	1288.412231	1217.262451	-453.327881
986.051880	1277.268066	1286.697754	1216.833740	-640.894287
986.418213	1276.196533	1290.555176	1232.906738	-301.489471
986.784607	1272.124878	1298.270264	1235.264038	-140.984116
987.150879	1267.410034	1312.200073	1238.050049	-65.550255
987.517090	1270.410522	1318.629395	1242.121948	-58.667019
987.883301	1276.625366	1326.344482	1242.121826	-69.396927
988.249390	1272.339233	1342.846069	1246.408081	-36.778210
988.615417	1283.697388	1358.061890	1251.765747	-42.939358
988.981262	1280.054199	1375.849243	1259.052002	-21.924095
989.347168	1285.197632	1398.137207	1268.481567	-14.800892
989.712952	1288.197876	1422.568237	1274.053589	-10.526344
990.078674	1288.626465	1442.498535	1282.840088	-3.760512
990.444397	1287.769165	1456.857300	1283.911621	-2.281381
990.809998	1277.482422	1466.929688	1285.411865	4.185567
991.175537	1277.696777	1468.215454	1289.269409	6.074277
991.540894	1270.839111	1471.215820	1298.056030	13.582875
991.906311	1264.409790	1467.572510	1295.698608	15.400867
992.271729	1264.409790	1456.643066	1297.413086	17.168358
992.636963	1257.337769	1449.570801	1294.627075	19.397970
993.002136	1260.766602	1427.068726	1289.269409	17.139172
993.367310	1256.694824	1411.424316	1277.696777	13.573336
993.732361	1251.551270	1384.635986	1274.267822	17.069242
994.097351	1251.765625	1364.491089	1265.052612	11.787033
994.462219	1251.337158	1352.704224	1262.909668	11.416440
994.827026	1266.552856	1334.702393	1266.981445	0.628895
995.191833	1270.410278	1327.201660	1259.266357	-19.622557
995.556580	1280.054199	1321.629761	1248.336792	-76.288582
995.921204	1282.625854	1312.414551	1245.550659	-124.460617
996.285828	1279.839722	1307.699707	1241.693237	-136.922119
996.650391	1284.554565	1297.627441	1239.550049	-344.258728
997.014648	1291.841064	1309.414185	1236.121216	-317.074310
997.379028	1308.985596	1319.915283	1252.408569	-517.645447
997.743408	1310.700073	1330.844849	1250.265625	-300.000610
998.107605	1315.200562	1328.916138	1251.337036	-465.627716
998.471802	1322.058350	1325.701538	1247.479614	-2047.073242
998.835938	1315.843506	1325.915894	1240.407471	-748.938965
999.199951	1321.844116	1326.987427	1240.621826	-1579.183105
999.563904	1314.129028	1325.487305	1238.907349	-662.263184
999.927673	1314.343262	1332.130859	1239.550171	-420.478882
1000.291565	1319.915161	1330.416382	1236.121216	-797.944824
1000.655396	1312.843262	1330.202026	1237.621338	-433.336853
1001.019043	1301.913330	1321.415405	1235.906982	-338.458069
1001.382629	1281.125732	1302.556396	1224.763062	-263.000122
1001.746216	1270.624634	1291.626831	1210.404541	-286.732330
1002.109741	1271.696167	1291.412354	1205.689819	-334.782532
1002.473022	1265.695557	1291.841064	1197.546143	-260.654388
1002.836365	1265.052612	1299.556152	1190.688354	-215.526459
1003.199646	1266.124146	1300.841919	1198.188965	-195.678391
1003.562866	1273.624878	1299.984619	1200.117798	-278.861145
1003.925964	1268.910156	1297.841675	1194.760132	-256.294952
1004.289124	1271.696167	1300.413208	1196.260254	-262.686920
1004.652100	1278.553955	1301.270630	1189.402466	-392.449554
1005.015076	1278.339722	1303.413574	1189.188110	-355.556091
1005.377747	1277.911011	1306.199585	1181.258789	-341.665222
1005.740662	1286.697754	1308.771240	1193.688599	-421.361420
1006.103333	1276.196655	1308.557007	1199.260620	-237.747833
1006.466003	1275.553833	1303.413696	1203.975342	-256.923340
1006.828552	1269.124634	1303.413696	1207.832886	-178.750137
1007.191101	1261.623779	1297.198730	1203.975342	-162.047836
1007.553528	1257.337646	1301.699219	1198.617676	-132.366745
1007.915771	1257.766235	1303.199341	1199.046021	-129.245438
1008.278137	1251.979980	1298.055908	1203.546631	-105.116386
1008.640442	1246.193726	1302.556396	1205.475342	-72.243530
1009.002563	1250.908447	1304.056519	1202.260742	-91.532402
1009.364624	1250.694092	1298.484619	1198.188965	-109.865135
1009.726685	1244.479370	1298.913208	1194.760132	-91.338844
1010.088684	1255.194580	1301.056274	1194.760254	-131.775177
1010.450439	1247.050903	1300.842041	1196.474609	-94.023468
1010.812256	1258.409058	1294.412842	1194.546021	-177.378677
1011.174011	1262.266724	1298.056030	1191.974121	-196.406723
1011.535706	1264.195435	1292.055420	1194.760132	-249.229507
1011.897400	1266.338623	1297.412964	1202.046631	-206.897369
1012.258911	1263.766846	1304.485107	1200.760620	-154.737015
1012.620361	1264.195435	1300.841919	1200.332153	-174.268509
1012.981812	1253.480103	1298.698853	1208.261475	-99.999733
1013.343079	1254.551636	1305.770874	1214.904907	-77.405930
1013.704285	1256.480347	1303.628052	1214.261963	-89.544937
1014.065430	1249.194092	1296.555786	1216.405151	-69.230927
1014.426575	1253.694458	1296.555786	1212.547607	-95.999947
1014.787720	1251.979980	1298.913208	1217.047974	-74.429161
1015.148743	1248.551025	1301.270630	1218.548218	-56.910152
1015.509644	1247.050903	1301.699219	1220.476929	-48.627254
1015.870361	1252.837158	1297.198730	1226.477417	-59.420216
1016.231140	1258.623535	1292.912598	1226.477539	-93.750000
1016.591919	1259.909302	1289.269531	1220.048340	-135.765152
1016.952515	1267.195801	1286.483276	1213.190552	-280.001648
1017.313049	1269.553223	1282.197266	1214.905029	-432.205048
1017.673584	1273.839355	1280.911377	1220.048340	-760.617249
1018.034058	1278.768433	1289.269409	1220.477051	-555.104370
1018.394348	1282.197388	1298.484497	1215.547974	-409.215729
1018.754639	1284.769043	1293.126953	1215.333496	-830.776428
1019.114868	1285.840576	1283.054443	1209.761597	2730.630127
1019.475037	1284.554688	1285.411865	1214.262085	-8200.469727
1019.835022	1277.053955	1280.268555	1205.689697	-2220.004639
1020.195129	1274.053589	1285.197510	1204.618164	-623.078918
1020.555054	1275.339478	1286.269043	1208.475708	-611.769714
1020.914917	1281.125732	1287.126343	1203.118042	-1299.995972
1021.274536	1285.626343	1290.983765	1206.975586	-1468.071045
1021.634338	1289.269531	1293.341187	1209.547241	-1957.982300
1021.993958	1286.697754	1284.125977	1209.332886	3008.225830
1022.353577	1287.126465	1270.196045	1213.619141	434.173065
1022.713135	1285.411865	1271.267578	1206.332520	559.090332
1023.072632	1282.625854	1273.410645	1214.904785	734.883606
1023.431946	1274.053467	1268.052856	1202.260864	1196.421631
1023.791260	1276.839600	1273.624878	1205.689575	2213.256104
1024.150391	1269.553101	1265.266968	1198.403320	1659.999390
1024.509644	1265.909790	1265.266846	1199.474854	10332.921875
1024.868652	1257.337524	1264.838379	1207.618652	-662.842773
1025.227661	1247.693848	1267.838745	1200.332153	-235.105164
1025.586670	1248.765503	1267.195801	1195.831665	-287.210968
1025.945557	1253.908813	1277.482544	1190.473999	-269.091125
1026.304443	1255.408936	1282.840210	1187.687988	-246.874954
1026.663086	1256.909058	1287.769287	1196.474487	-195.833191
1027.021729	1259.480835	1293.126953	1193.902832	-194.905106
1027.380371	1272.767700	1296.984497	1199.689087	-301.768280
1027.738892	1276.625244	1287.983521	1195.831543	-711.320068
1028.097290	1276.839600	1294.841309	1199.903442	-427.382507
1028.455688	1277.482422	1296.984375	1200.974976	-392.306580
1028.814087	1285.197388	1304.913696	1205.903931	-402.171936
1029.172241	1289.697998	1298.056030	1209.333008	-961.530029
1029.530518	1294.841431	1296.555908	1208.904419	-5012.431641
1029.888550	1290.769653	1290.555176	1209.332886	37969.835938
1030.246582	1292.912720	1290.555176	1213.190430	3381.582275
1030.604614	1287.340698	1291.198120	1213.190308	-1922.278442
1030.962524	1286.483521	1287.340576	1205.689575	-9426.918945
1031.320313	1277.053955	1281.125854	1200.546387	-1878.916016
1031.678101	1272.767700	1277.053955	1196.474487	-1779.950439
1032.035645	1278.768433	1276.411011	1195.188599	3545.391357
1032.393311	1281.125610	1267.838745	1196.474487	637.103821
1032.750977	1277.482422	1265.695679	1185.759155	778.190063
1033.108398	1278.339844	1273.196411	1184.044678	1833.312012
1033.465820	1265.481323	1267.838867	1178.472778	-3690.643555
1033.823120	1265.910034	1261.409668	1176.544067	1985.748779
1034.180298	1262.052612	1261.195313	1175.901245	10049.152344
1034.537476	1262.052612	1261.838257	1168.400391	43690.148438
1034.894653	1260.338013	1267.410034	1176.544067	-1184.865479
1035.251709	1262.052368	1276.411011	1179.972900	-571.638062
1035.608643	1257.337524	1277.696899	1182.116089	-369.468292
1035.965576	1277.696777	1272.982056	1188.116577	1900.010376
1036.322388	1251.765747	1336.631226	1152.755981	-116.666718
1036.679077	1237.621460	1313.057373	1230.549316	-9.375035
1037.035889	1247.050903	1313.057373	1209.333008	-57.142727
1037.392456	1232.906738	1206.975586	1166.900269	254.545074
>>>>>End Processed Spectral Data<<<<<
