# Supplementary material for: Avian learning favors colorful, not bright, signals
Source: PLoS One. 2018 Mar 22;13(3):e0194279. doi: 10.1371/journal.pone.0194279 (PMC5864004; doi:10.1371/journal.pone.0194279)
Supplement: S1 Text — (ZIP) [file pone.0194279.s001.zip › WhiteBand3.txt]

Jaz Data File
++++++++++++++++++++++++++++++++++++
Date: Wed May 31 03:38:35 2017
User: jaz
Dark Spectrum Present: Yes
Reference Spectrum Present: Yes
Processed Spectrum Present: Yes
Spectrometers: JAZA3305
Integration Time (usec): 450000 (JAZA3305)
Spectra Averaged: 1 (JAZA3305)
Boxcar Smoothing: 5 (JAZA3305)
Correct for Electrical Dark: No (JAZA3305)
Strobe/Lamp Enabled: Yes (JAZA3305)
Correct for Detector Non-linearity: No (JAZA3305)
Correct for Stray Light: No (JAZA3305)
Number of Pixels in Processed Spectrum: 2048
>>>>>Begin Processed Spectral Data<<<<<
W	D	R	S	P
189.090729	0.000000	0.000000	0.000000	0.000000
189.548096	0.000000	0.000000	0.000000	0.000000
190.005432	1251.765747	1270.624634	1155.113403	-512.502930
190.462753	1308.342651	1261.195190	1155.113403	325.000000
190.920044	0.000000	0.000000	0.000000	0.000000
191.377304	1046.674072	1056.317871	977.667358	-715.555298
191.834534	1166.042969	1178.901367	1088.035278	-606.667236
192.291718	1287.769165	1296.984375	1200.332031	-948.834961
192.748886	1294.198364	1302.127686	1206.118286	-1110.814819
193.206039	1292.055420	1305.556519	1214.476318	-574.613220
193.663162	1289.912231	1307.485474	1217.905151	-409.754089
194.120255	1295.698608	1314.129028	1223.262939	-393.022339
194.577316	1300.841919	1314.557495	1223.691528	-562.502014
195.034348	1306.413940	1309.199951	1225.834595	-2892.284180
195.491364	1306.413940	1310.914307	1229.049194	-1719.076660
195.948349	1316.700684	1299.770386	1233.549561	491.137970
196.405304	1320.343750	1294.626953	1234.621094	333.333344
196.862228	1317.557861	1290.340820	1236.549805	297.637268
197.319122	1311.557373	1291.626831	1234.406738	387.097534
197.775986	1307.699951	1284.769043	1231.192261	333.644409
198.232819	1305.771118	1288.197876	1225.191528	458.535706
198.689636	1320.129639	1296.555786	1223.477173	409.998596
199.146423	1320.772583	1314.343262	1236.764282	1306.643433
199.603180	1320.558350	1314.343262	1232.692505	1413.750610
200.059921	1321.843994	1316.057617	1229.692139	1592.565674
200.516617	1332.559448	1320.772461	1230.978027	861.809875
200.973297	1322.487061	1342.203125	1226.477539	-486.960876
201.429932	1321.843994	1349.703857	1228.620483	-334.615814
201.886551	1322.701294	1354.204224	1229.263428	-296.600555
202.343140	1320.558105	1356.775879	1228.191895	-255.030060
202.799713	1318.415161	1367.705566	1235.906982	-167.391968
203.256241	1324.415649	1371.348877	1241.693237	-176.255539
203.712753	1316.057739	1377.778076	1246.836670	-112.152771
204.169220	1312.414551	1361.490845	1230.120728	-167.685486
204.625671	1311.985840	1372.420410	1237.621460	-123.049408
205.082092	1307.271118	1378.421021	1232.049561	-105.722641
205.538483	1296.127319	1379.706909	1226.906128	-82.820686
205.994843	1301.699219	1377.992554	1228.834839	-95.505562
206.451187	1299.984863	1378.421021	1229.692139	-89.617760
206.907486	1298.484619	1382.921387	1223.691528	-88.578819
207.363770	1299.341797	1385.921753	1223.691528	-87.376190
207.820023	1299.984741	1390.207886	1217.905151	-90.973984
208.276260	1287.340698	1395.994019	1214.047729	-67.455803
208.732452	1287.554810	1389.779297	1211.476074	-74.423203
209.188599	1282.839966	1404.566284	1213.619019	-56.866047
209.644760	1279.411255	1411.638550	1216.405029	-47.649940
210.100845	1270.624756	1415.495972	1222.405640	-33.284126
210.556931	1272.339355	1428.997314	1228.406250	-28.043966
211.012985	1271.053467	1440.569946	1231.620850	-23.261820
211.469009	1267.838745	1460.286133	1229.049194	-20.155926
211.925003	1269.767456	1471.430176	1231.620850	-18.916042
212.380966	1266.767212	1486.860229	1233.549683	-15.092496
212.836914	1269.553223	1498.004272	1236.978516	-14.258944
213.292816	1282.625854	1509.362427	1242.121948	-17.863861
213.748703	1288.412109	1529.935913	1246.408081	-17.391258
214.204559	1290.555176	1545.365967	1263.123901	-10.765350
214.660385	1290.769531	1560.581909	1255.408936	-13.105624
215.116165	1293.984009	1574.726074	1257.337769	-13.053349
215.571960	1291.198120	1595.728149	1264.409790	-8.796614
216.027664	1286.269165	1618.658936	1263.123901	-6.963290
216.483383	1280.911499	1635.589111	1263.552612	-4.894272
216.939056	1273.625122	1659.162964	1272.981934	-0.166829
217.394730	1279.625610	1682.522217	1275.125122	-1.117033
217.850342	1276.839600	1714.025269	1288.840698	2.745080
218.305939	1267.838623	1759.458496	1296.770020	5.884912
218.761505	1264.195435	1791.818848	1293.984009	5.645802
219.217041	1259.909302	1841.752075	1289.697998	5.119716
219.672546	1267.838745	1889.756958	1298.698853	4.962084
220.128036	1273.625000	1951.048462	1310.700073	5.472954
220.583496	1269.124634	2015.340576	1312.414551	5.801259
221.038895	1263.552612	2081.132813	1320.772461	6.998683
221.494308	1272.767822	2187.857666	1336.202637	6.932086
221.949646	1277.911255	2297.796875	1349.275269	6.997257
222.404984	1271.267700	2439.453613	1372.206055	8.640607
222.860291	1275.339478	2606.184326	1382.492676	8.051517
223.315567	1275.982422	2790.488281	1402.423340	8.348659
223.770813	1271.053345	3010.795410	1437.141113	9.546689
224.226044	1268.481567	3271.392334	1466.929688	9.907986
224.681229	1258.194946	3582.780273	1522.220825	11.357977
225.136383	1254.551636	3941.743652	1575.583496	11.946741
225.591522	1256.480469	4321.280762	1637.089355	12.418717
226.046616	1261.623779	4667.601074	1679.307495	12.263256
226.501694	1256.266113	4915.125488	1724.312134	12.792130
226.956726	1256.694824	5106.287109	1756.886719	12.993373
227.411743	1254.122925	5230.370605	1779.388794	13.210090
227.866714	1253.051514	5306.020508	1794.604736	13.361889
228.321671	1264.624146	5333.023438	1810.034790	13.406025
228.776611	1262.052490	5300.448730	1814.321045	13.675443
229.231506	1264.838379	5194.366699	1808.105957	13.825262
229.686371	1271.482056	5045.423828	1778.317139	13.429859
230.141220	1271.696289	4857.048340	1745.742676	13.221753
230.596024	1279.196899	4634.812012	1704.381592	12.670841
231.050797	1287.340576	4440.435547	1689.594482	12.757431
231.505554	1292.483887	4303.708008	1661.948853	12.269594
231.960281	1291.840942	4211.770508	1647.161621	12.168810
232.414963	1304.913818	4162.051270	1635.160522	11.558657
232.869614	1297.412964	4128.405273	1623.159424	11.506441
233.324265	1286.697754	4111.046387	1615.015625	11.624552
233.778839	1289.697998	4133.548828	1611.586792	11.318765
234.233414	1289.483643	4180.267578	1623.587891	11.557566
234.687973	1283.697388	4231.486328	1637.303467	11.995637
235.142487	1283.054565	4294.706543	1648.661743	12.139755
235.596954	1279.839966	4371.857910	1667.306519	12.531186
236.051422	1270.410400	4479.868164	1685.951172	12.947383
236.505859	1269.124512	4605.023438	1715.739868	13.388156
236.960251	1265.481323	4818.258301	1749.814575	13.632526
237.414612	1254.551758	5052.495605	1788.604248	14.061622
237.868942	1258.409180	5339.238770	1845.181152	14.378742
238.323257	1256.051880	5690.916016	1895.971802	14.429301
238.777512	1260.980957	6078.167480	1966.692993	14.649879
239.231781	1266.124268	6464.349609	2029.699219	14.689146
239.685974	1261.838257	6808.525391	2086.918945	14.875198
240.140167	1262.695435	7112.412109	2139.209961	14.983880
240.594330	1257.123413	7349.650391	2187.214600	15.266099
241.048462	1263.766846	7572.742676	2230.718994	15.326611
241.502563	1264.838379	7810.193848	2267.151123	15.313343
241.956619	1266.552856	8045.074707	2304.226318	15.308255
242.410660	1269.981812	8309.530273	2355.016846	15.413419
242.864670	1269.553223	8648.348633	2417.808594	15.561556
243.318649	1279.411255	8984.166992	2488.744141	15.695928
243.772583	1270.196045	9299.841797	2538.249023	15.792142
244.226517	1265.266968	9541.793945	2586.253662	15.960640
244.680389	1272.553467	9697.380859	2612.398926	15.903537
245.134247	1275.125122	9742.813477	2630.614990	16.007792
245.588074	1272.767700	9791.675781	2638.544434	16.032297
246.041870	1265.481323	9761.671875	2635.972900	16.130659
246.495636	1263.552612	9649.803711	2625.043213	16.234795
246.949387	1265.267090	9441.069336	2601.683838	16.346001
247.403091	1265.695679	9187.757813	2556.679443	16.296057
247.856766	1265.267090	8834.366211	2502.031006	16.339645
248.310410	1262.266724	8440.470703	2433.453125	16.315868
248.764023	1272.124878	8032.645508	2385.019775	16.461676
249.217606	1273.410645	7648.822266	2316.227295	16.356852
249.671158	1274.482300	7342.578125	2272.937256	16.454172
250.124695	1276.411011	7110.054688	2236.933594	16.465225
250.578171	1279.411255	6918.250000	2208.430908	16.475372
251.031662	1282.411621	6817.097168	2186.786133	16.340124
251.485077	1282.411621	6783.665527	2176.499268	16.252434
251.938477	1287.554810	6803.382324	2184.214355	16.256121
252.391861	1289.483643	6858.887695	2209.288086	16.515310
252.845200	1299.127441	6933.251465	2235.219482	16.614687
253.298508	1301.056396	7050.477051	2267.793945	16.814520
253.751801	1292.484009	7218.065918	2292.867920	16.882458
254.205048	1297.413208	7484.448730	2346.873047	16.962240
254.658279	1289.483765	7849.413574	2413.951172	17.141455
255.111465	1286.483521	8350.890625	2501.602539	17.200581
255.564621	1293.555542	8982.453125	2613.256592	17.163723
256.017761	1293.769897	9682.592773	2738.411621	17.221029
256.470825	1294.841309	10383.589844	2869.781494	17.328461
256.923950	1286.054810	10974.434570	2979.935303	17.483629
257.376953	1289.269409	11368.972656	3051.085205	17.478846
257.829987	1282.840210	11574.493164	3075.301758	17.416653
258.282928	1274.267944	11629.569336	3081.302490	17.450333
258.735870	1282.411499	11591.209961	3077.873535	17.416792
259.188812	1282.625854	11469.697266	3066.515381	17.511309
259.641693	1282.411621	11301.038086	3035.440674	17.497698
260.094543	1280.268433	11010.866211	2993.865479	17.610399
260.547333	1273.196411	10608.612305	2919.929443	17.639631
261.000183	1269.767456	10086.990234	2830.134766	17.696812
261.452911	1272.124756	9579.082031	2746.126709	17.744186
261.905640	1272.339111	9195.473633	2661.689941	17.535368
262.358337	1265.267090	8989.524414	2612.185059	17.437508
262.811035	1262.052368	8947.949219	2611.970703	17.563576
263.263641	1266.338623	9022.743164	2622.686035	17.486807
263.716217	1263.123901	9159.255859	2641.116211	17.451485
264.168823	1258.194946	9306.913086	2665.975830	17.490746
264.621368	1261.838257	9457.141602	2693.407227	17.468163
265.073883	1259.695190	9647.446289	2719.767090	17.407192
265.526367	1260.980835	9827.678711	2763.056885	17.533897
265.978821	1266.124146	10056.344727	2820.491211	17.682913
266.431244	1259.052124	10297.439453	2857.994629	17.690573
266.883636	1262.909668	10541.320313	2916.500244	17.821917
267.335999	1262.695313	10825.491211	2983.149902	17.991125
267.788330	1261.623779	11114.375977	3034.583496	17.994564
268.240601	1266.767090	11376.259766	3088.588867	18.020903
268.692871	1263.766846	11552.205078	3132.092773	18.159470
269.145081	1257.337646	11708.220703	3166.596191	18.268873
269.597351	1257.980591	11803.586914	3190.170166	18.322224
270.049500	1253.908691	11882.666016	3206.457275	18.370430
270.501587	1256.051880	11923.170898	3207.529053	18.294323
270.953735	1250.908447	11929.170898	3206.457275	18.313362
271.405823	1253.051636	11908.811523	3211.814941	18.382202
271.857849	1257.980591	11825.874023	3207.743164	18.449869
272.309875	1268.053101	11698.577148	3186.527100	18.392881
272.761871	1274.910767	11565.278320	3168.953857	18.405981
273.213806	1265.695679	11439.908203	3157.381104	18.592941
273.665741	1267.838745	11372.402344	3152.666504	18.653233
274.117615	1274.268066	11292.250977	3155.666504	18.780212
274.569489	1275.982422	11252.603516	3160.381348	18.888147
275.021271	1285.626343	11245.532227	3171.954102	18.939213
275.473083	1281.554565	11295.250977	3198.313965	19.141376
275.924835	1284.769043	11362.542969	3225.531006	19.257845
276.376587	1286.269165	11464.553711	3253.819336	19.330864
276.828308	1278.768433	11625.927734	3279.536133	19.336397
277.279938	1269.338989	11748.939453	3326.683594	19.631901
277.731598	1262.695313	11939.671875	3374.688232	19.780815
278.183197	1260.766479	12147.121094	3416.692383	19.803928
278.634796	1262.695190	12351.784180	3462.982666	19.841915
279.086304	1261.409424	12583.449219	3513.559326	19.891733
279.537842	1253.694458	12800.969727	3557.706299	19.952860
279.989288	1251.337036	12962.342773	3599.067383	20.047215
280.440765	1253.908691	13134.431641	3641.929443	20.100300
280.892151	1253.265869	13310.805664	3682.004150	20.142900
281.343567	1249.193970	13479.037109	3727.222900	20.262148
281.794891	1252.622925	13612.764648	3768.798584	20.357176
282.246216	1251.551270	13735.991211	3805.659180	20.458330
282.697510	1248.979614	13818.712891	3839.948242	20.612759
283.148773	1254.122925	13827.928711	3864.378906	20.759474
283.599976	1253.694458	13782.281250	3883.666504	20.991770
284.051178	1251.122681	13739.420898	3877.880371	21.033754
284.502350	1254.123047	13662.697266	3895.667969	21.288061
284.953461	1256.480347	13636.125000	3903.383057	21.381088
285.404602	1261.623779	13611.265625	3919.670410	21.523270
285.855621	1262.481201	13601.191406	3934.457764	21.655235
286.306671	1265.910156	13554.687500	3947.316162	21.819958
286.757660	1263.552612	13543.756836	3981.819580	22.135357
287.208618	1263.981201	13573.975586	3997.463379	22.205389
287.659546	1265.481445	13503.038086	4009.036621	22.419142
288.110504	1270.410522	13444.961914	4022.109131	22.602055
288.561340	1275.982422	13418.600586	4033.467285	22.709146
289.012207	1279.197144	13411.530273	4062.613037	22.942133
289.463013	1280.482910	13495.109375	4084.471924	22.955994
289.913757	1274.696533	13604.619141	4130.333984	23.160221
290.364532	1273.410645	13756.134766	4183.267578	23.311071
290.815216	1269.124512	13900.579102	4243.273438	23.545576
291.265900	1266.552734	14031.090820	4300.278809	23.766830
291.716553	1263.123901	14131.172852	4338.211914	23.897079
292.167206	1271.910522	14205.965820	4387.501953	24.088278
292.617767	1281.768677	14340.549805	4436.149902	24.155251
293.068298	1278.339844	14535.355469	4501.728027	24.314585
293.518829	1278.554199	14741.733398	4570.734863	24.453218
293.969299	1282.840332	14904.391602	4636.098145	24.617298
294.419769	1286.054810	14956.896484	4682.816895	24.846767
294.870209	1285.626221	14911.035156	4707.676270	25.115210
295.320587	1280.482788	14699.728516	4679.387695	25.328583
295.770935	1285.411865	14469.777344	4648.313477	25.506739
296.221252	1282.840210	14212.822266	4606.737793	25.706898
296.671539	1286.269043	13908.508789	4558.519043	25.924479
297.121796	1279.197021	13571.832031	4506.013672	26.250000
297.572021	1271.267578	13237.728516	4434.006836	26.430031
298.022217	1268.267334	12856.688477	4352.141113	26.611683
298.472382	1256.694824	12488.725586	4274.776855	26.870314
298.922485	1254.337402	12113.687500	4191.625488	27.048471
299.372589	1249.837036	11781.512695	4129.476563	27.342653
299.822693	1253.908691	11504.842773	4056.827148	27.343056
300.272705	1251.551270	11327.182617	4023.395264	27.510376
300.722687	1249.837036	11140.735352	3986.748291	27.671007
301.172668	1255.837524	10969.290039	3957.816650	27.816877
301.622559	1259.909302	10835.992188	3934.671631	27.931694
302.072510	1262.052490	10742.125977	3902.096924	27.848354
302.522339	1266.552856	10645.259766	3895.667969	28.032812
302.972198	1272.553589	10575.180664	3897.596680	28.218298
303.421997	1272.339233	10513.246094	3883.881104	28.260666
303.871735	1264.838379	10480.457031	3886.024170	28.442862
304.321503	1270.410400	10506.816406	3887.310059	28.332445
304.771210	1269.981689	10553.535156	3924.599365	28.594843
305.220856	1273.196289	10610.969727	3954.816650	28.717985
305.670471	1270.196045	10655.116211	3990.177979	28.982473
306.120117	1270.410278	10728.409180	4007.965088	28.944332
306.569702	1270.838867	10780.700195	4032.181885	29.036627
307.019226	1266.981323	10831.491211	4053.825928	29.137350
307.468719	1266.338501	10875.852539	4076.971680	29.248446
307.918213	1266.124268	10909.071289	4087.043945	29.253708
308.367645	1270.196045	10906.928711	4097.116699	29.334846
308.817047	1276.839722	10917.428711	4102.474121	29.309769
309.266388	1268.481567	10864.923828	4106.546387	29.574137
309.715790	1263.766968	10778.344727	4086.401367	29.666416
310.165070	1260.766479	10685.977539	4061.327393	29.713511
310.614319	1261.409424	10605.613281	4029.181152	29.620197
311.063568	1260.766479	10547.320313	4012.465088	29.631001
311.512817	1257.552002	10490.100586	3985.462402	29.546667
311.961945	1268.267212	10402.663086	3965.746338	29.531008
312.411072	1272.982056	10247.290039	3934.671875	29.659000
312.860199	1265.267090	10103.705078	3889.453125	29.690611
313.309265	1263.123901	9957.333984	3843.377441	29.677837
313.758331	1262.909668	9824.035156	3801.801514	29.656054
314.207336	1268.910278	9713.881836	3759.797119	29.495501
314.656311	1278.339722	9646.803711	3726.365723	29.252991
315.105225	1281.554321	9563.652344	3683.290039	28.999125
315.554138	1278.125488	9495.931641	3649.858398	28.860899
316.003021	1271.481812	9423.711914	3627.999023	28.906410
316.451874	1265.695557	9373.133789	3601.424805	28.809708
316.900665	1259.694946	9348.703125	3573.350586	28.602465
317.349426	1256.909058	9367.562500	3557.706299	28.367596
317.798187	1263.338257	9411.280273	3560.706299	28.195686
318.246918	1263.981079	9515.648438	3586.208740	28.142527
318.695557	1257.551880	9623.444336	3597.138428	27.965773
319.144196	1259.052002	9771.315430	3623.927246	27.781979
319.592834	1251.980103	9936.974609	3659.716309	27.722946
320.041382	1256.480591	10131.565430	3711.792969	27.665228
320.489899	1258.837891	10338.158203	3764.726563	27.599958
320.938416	1256.266113	10488.386719	3792.372070	27.470459
321.386932	1259.695190	10611.183594	3824.303955	27.424606
321.835327	1254.337402	10697.764648	3849.806396	27.484396
322.283722	1254.766113	10795.916016	3866.093750	27.369106
322.732117	1244.907959	10844.779297	3869.522461	27.340101
323.180450	1247.265381	10867.280273	3867.593750	27.238298
323.628754	1251.980103	10861.066406	3854.093018	27.079712
324.077026	1248.765381	10795.488281	3833.090576	27.070286
324.525238	1245.550781	10691.334961	3787.657715	26.912609
324.973480	1243.407837	10550.320313	3735.152344	26.773054
325.421600	1251.122803	10365.160156	3673.645996	26.580133
325.869751	1261.838257	10253.291016	3626.499023	26.298983
326.317871	1259.266479	10158.997070	3584.494629	26.126949
326.765930	1263.552612	10077.347656	3543.133545	25.863787
327.213959	1258.837891	10035.342773	3506.272461	25.607399
327.661957	1271.053223	10008.768555	3487.627930	25.367899
328.109924	1273.625122	9987.980469	3471.983398	25.226862
328.557831	1276.411011	9980.694336	3466.625244	25.162489
329.005737	1284.340210	10028.697266	3455.910400	24.833961
329.453613	1291.412354	10069.844727	3460.410889	24.708267
329.901459	1289.483643	10139.065430	3468.768799	24.625854
330.349213	1284.125977	10205.714844	3482.056152	24.636084
330.796967	1281.982910	10238.503906	3480.984619	24.551962
331.244720	1286.054810	10270.222656	3483.127930	24.454945
331.692413	1291.412476	10315.655273	3487.413818	24.334467
332.140045	1295.270020	10327.440430	3495.128906	24.355818
332.587677	1285.411865	10347.584961	3488.270508	24.308283
333.035309	1286.269043	10327.227539	3469.197754	24.144880
333.482819	1280.268555	10334.514648	3457.196289	24.043169
333.930328	1280.268555	10295.509766	3442.837646	23.987923
334.377838	1281.982910	10268.293945	3428.265381	23.883911
334.825317	1277.911133	10212.359375	3416.263916	23.933798
335.272705	1273.196411	10186.857422	3385.617920	23.698696
335.720062	1272.982056	10171.856445	3366.544678	23.526150
336.167450	1273.625000	10131.566406	3347.899902	23.417122
336.614777	1268.696045	10099.847656	3333.755615	23.383808
337.062012	1266.767090	10111.634766	3327.326416	23.296667
337.509277	1273.839355	10125.779297	3321.968750	23.137634
337.956482	1268.695801	10178.712891	3317.253906	22.991629
338.403687	1273.410645	10217.288086	3324.540527	22.933342
338.850800	1271.053345	10280.508789	3321.326416	22.756903
339.297913	1272.553589	10344.372070	3332.683838	22.709124
339.745026	1284.768921	10427.737305	3339.113525	22.469122
340.192047	1291.841064	10524.604492	3348.971680	22.280767
340.639038	1295.484253	10627.257813	3366.544678	22.193644
341.086029	1295.055664	10741.483398	3385.617920	22.130718
341.532959	1288.626465	10878.425781	3408.976807	22.110477
341.979828	1293.341187	10959.218750	3420.550049	22.007406
342.426727	1293.984131	11043.441406	3433.408447	21.944036
342.873535	1297.841675	11082.874023	3434.908447	21.840162
343.320343	1292.912598	11084.802734	3411.548584	21.636639
343.767059	1290.983887	11080.301758	3404.905518	21.594166
344.213806	1286.697754	11045.155273	3381.545898	21.467001
344.660522	1279.411255	11000.792969	3352.185791	21.321808
345.107178	1283.054565	10934.144531	3350.686035	21.423813
345.553772	1283.483032	10864.065430	3327.540771	21.335423
346.000366	1286.269165	10817.990234	3306.967773	21.199726
346.446960	1287.769287	10769.342773	3284.036621	21.054178
346.893463	1281.125854	10745.341797	3260.034180	20.909374
347.339905	1286.697754	10720.695313	3248.890381	20.799164
347.786377	1286.269043	10733.982422	3244.175537	20.723602
348.232788	1293.126953	10791.416016	3248.675781	20.588432
348.679169	1286.054688	10873.709961	3268.392090	20.675936
349.125519	1286.269043	11008.722656	3293.251465	20.642757
349.571838	1291.412476	11180.167969	3334.827393	20.664024
350.018097	1280.697021	11368.330078	3351.543213	20.528564
350.464325	1276.411011	11587.351563	3381.117188	20.412357
350.910553	1274.053711	11819.660156	3424.407227	20.390989
351.356720	1272.124878	12056.468750	3467.697754	20.358891
351.802856	1270.838989	12317.066406	3521.059570	20.370943
352.248932	1260.338013	12579.592773	3563.492432	20.347225
352.695007	1260.337891	12846.188477	3608.925537	20.271172
353.141052	1269.981689	13204.081055	3676.860352	20.168079
353.587036	1275.339355	13568.402344	3733.652100	19.997562
354.032990	1274.267822	13951.369141	3786.585693	19.817762
354.478912	1272.982056	14320.406250	3847.663330	19.733253
354.924774	1276.411011	14637.578125	3904.454590	19.669266
355.370605	1275.339355	14875.244141	3954.388184	19.699028
355.816467	1279.197021	15141.200195	3998.749756	19.618757
356.262238	1287.126221	15370.079102	4036.896240	19.525522
356.708008	1292.698364	15618.675781	4076.542969	19.432144
357.153656	1296.555786	15884.417969	4135.048828	19.457911
357.599365	1292.912598	16188.087891	4188.625488	19.440609
358.045013	1284.125977	16426.826172	4229.558105	19.451168
358.490631	1283.054565	16665.136719	4268.133301	19.406206
358.936157	1284.983276	16713.353516	4290.635742	19.481335
359.381714	1288.412109	16611.773438	4275.205078	19.491760
359.827209	1291.841064	16451.898438	4246.273926	19.488270
360.272644	1296.127197	16244.021484	4201.698242	19.437996
360.718109	1291.840942	15961.352539	4156.265137	19.526379
361.163513	1291.626831	15665.394531	4093.473633	19.492779
361.608856	1289.055054	15296.785156	4023.609375	19.521751
362.054169	1284.983154	14880.172852	3943.886963	19.557682
362.499481	1287.554810	14407.199219	3858.164063	19.593590
362.944733	1281.768677	13911.937500	3761.940430	19.636887
363.389923	1281.554321	13370.168945	3656.072754	19.642603
363.835083	1277.482544	12942.842773	3569.493164	19.648006
364.280243	1269.124634	12656.741211	3503.486816	19.620983
364.725372	1262.695435	12424.003906	3451.195557	19.607916
365.170410	1259.480835	12284.277344	3427.622070	19.666040
365.615448	1260.980957	12146.906250	3392.904541	19.584219
366.060455	1260.766602	12061.612305	3383.046143	19.649199
366.505402	1256.909058	12002.034180	3355.614990	19.531704
366.950317	1268.267334	11979.105469	3339.970215	19.342117
367.395233	1269.553101	12008.678711	3343.399414	19.311127
367.840088	1271.696289	12016.608398	3350.471924	19.346605
368.284882	1270.838989	12019.393555	3363.543945	19.469641
368.729675	1270.838989	12056.683594	3376.831299	19.525518
369.174438	1274.696533	12095.900391	3394.618896	19.590448
369.619141	1280.911377	12159.336914	3413.691650	19.605597
370.063812	1277.482422	12243.558594	3437.480225	19.697088
370.508453	1274.482056	12376.214844	3456.767822	19.657164
370.953094	1273.839355	12490.655273	3479.269775	19.661821
371.397614	1274.267944	12632.096680	3518.916992	19.763010
371.842133	1259.909302	12781.255859	3557.706299	19.943823
372.286652	1257.551880	12907.696289	3596.495850	20.076523
372.731140	1256.694702	13051.924805	3626.499023	20.091208
373.175537	1270.838989	13258.944336	3665.073975	19.971754
373.619904	1272.553467	13473.464844	3709.649414	19.974705
374.064270	1271.910645	13682.413086	3748.439209	19.955105
374.508606	1267.838501	13869.931641	3787.014648	19.990143
374.952881	1276.625122	13986.300781	3807.587646	19.913666
375.397095	1280.482666	14039.449219	3824.518066	19.939196
375.841339	1278.768188	14031.734375	3830.947021	20.012432
376.285522	1278.339600	14003.446289	3832.661865	20.073092
376.729645	1285.626099	13951.369141	3814.874023	19.969204
377.173706	1286.269043	13911.079102	3803.301758	19.937193
377.617767	1289.269287	13841.000977	3804.373291	20.037905
378.061798	1281.768677	13733.847656	3794.515381	20.179333
378.505768	1285.197510	13602.049805	3785.943115	20.303448
378.949738	1286.697754	13502.183594	3780.585693	20.415789
379.393677	1288.412231	13452.034180	3796.015625	20.615599
379.837524	1279.839966	13453.962891	3803.301514	20.728075
380.281372	1277.268311	13504.753906	3848.306152	21.026711
380.725189	1271.481934	13621.336914	3895.025146	21.243513
381.168976	1271.910645	13763.850586	3937.886475	21.341568
381.612701	1272.339111	13877.218750	3982.033691	21.497187
382.056396	1267.838623	13964.227539	4024.895264	21.715282
382.500031	1263.552612	14060.665039	4065.827393	21.897713
382.943665	1253.908691	14172.747070	4098.187988	22.016525
383.387238	1241.693237	14283.759766	4129.905762	22.145359
383.830811	1239.550171	14380.840820	4175.553223	22.341816
384.274323	1243.407715	14471.062500	4221.414551	22.513491
384.717804	1253.265747	14535.140625	4273.062500	22.736225
385.161224	1257.766235	14591.502930	4300.279297	22.818159
385.604645	1267.838745	14652.579102	4335.639648	22.920137
386.048035	1270.196167	14694.800781	4372.500488	23.109093
386.491333	1273.196411	14733.589844	4420.290527	23.380404
386.934631	1280.482910	14793.165039	4465.081055	23.567476
387.377869	1283.697388	14899.034180	4514.156738	23.726622
387.821136	1291.198120	15061.907227	4592.379395	23.972485
388.264282	1289.697876	15221.350586	4658.599609	24.181639
388.707428	1285.197510	15348.005859	4725.892578	24.466627
389.150543	1284.554565	15409.083984	4763.824707	24.632820
389.593597	1281.982910	15450.447266	4814.830078	24.934580
390.036621	1283.268799	15476.377930	4854.904785	25.164577
390.479614	1274.267822	15495.235352	4896.051758	25.467915
390.922638	1275.339478	15529.522461	4943.842285	25.736326
391.365509	1272.767700	15553.096680	4976.845703	25.938324
391.808411	1268.481567	15510.665039	5001.919434	26.213943
392.251251	1266.124390	15384.868164	5020.349609	26.590361
392.694092	1260.552368	15144.202148	5019.277832	27.073038
393.136871	1278.125366	14917.678711	5022.707520	27.453846
393.579590	1276.839600	14659.868164	5008.562988	27.883999
394.022308	1282.197388	14502.137695	5021.421387	28.284727
394.464966	1280.482788	14349.980469	5044.566895	28.800524
394.907562	1277.911133	14197.393555	5061.067871	29.282572
395.350159	1283.054565	14034.947266	5083.355957	29.801861
395.792755	1278.339722	13871.002930	5117.858887	30.490128
396.235229	1279.197021	13707.488281	5182.793945	31.408960
396.677704	1277.911133	13620.481445	5244.300293	32.135845
397.120148	1278.339722	13581.477539	5317.378418	32.829338
397.562561	1284.340332	13581.262695	5405.029785	33.509926
398.004944	1268.481689	13599.049805	5502.968262	34.341373
398.447235	1269.338745	13650.483398	5611.193359	35.068279
398.889557	1265.909912	13692.274414	5745.135254	36.046146
399.331818	1265.910034	13750.349609	5871.790527	36.892967
399.774017	1266.338501	13865.431641	6019.019043	37.722404
400.216187	1272.124878	13987.586914	6178.462891	38.585606
400.658356	1277.268188	14107.170898	6364.909668	39.654564
401.100433	1273.196289	14282.687500	6536.570313	40.457954
401.542511	1280.482788	14412.128906	6723.659668	41.450832
401.984558	1283.911621	14502.996094	6920.821777	42.642216
402.426575	1286.911987	14612.934570	7127.414063	43.827797
402.868500	1292.483887	14647.866211	7334.862305	45.243019
403.310394	1297.841675	14731.231445	7571.242676	46.700058
403.752289	1296.770020	14748.375977	7749.760742	47.971901
404.194153	1295.484253	14785.238281	7980.568848	49.556755
404.635956	1301.699219	14776.021484	8220.592773	51.348732
405.077698	1295.484253	14765.305664	8469.188477	53.257603
405.519440	1290.983887	14726.730469	8672.994141	54.943062
405.961090	1288.840698	14687.511719	8911.088867	56.888092
406.402740	1281.554199	14696.727539	9166.113281	58.773441
406.844391	1282.197144	14714.514648	9384.920898	60.322605
407.285980	1283.054443	14750.089844	9635.016602	62.017822
407.727509	1284.554565	14824.454102	9885.327148	63.521687
408.168976	1283.483154	14812.668945	10122.350586	65.331848
408.610474	1285.411865	14872.246094	10378.018555	66.922188
409.051910	1282.411499	14869.458984	10599.827148	68.575722
409.493317	1276.625366	14919.821289	10841.779297	70.109337
409.934631	1274.482300	15000.828125	11070.657227	71.367683
410.375946	1276.625244	15052.261719	11294.394531	72.720917
410.817230	1281.554199	15117.410156	11524.131836	74.029236
411.258453	1283.268677	15170.346680	11736.080078	75.270058
411.699677	1282.411499	15314.144531	12025.609375	76.563583
412.140839	1283.697388	15455.802734	12271.204102	77.529106
412.581940	1284.554688	15650.393555	12523.014648	78.230446
413.023010	1285.411865	15910.347656	12763.894531	78.485695
413.464081	1282.411499	16200.089844	13050.422852	78.886345
413.905090	1288.626465	16581.556641	13342.094727	78.817261
414.346069	1284.768921	16986.593750	13621.550781	78.569099
414.786987	1292.055420	17425.708984	13947.297852	78.440025
415.227875	1294.841309	17962.548828	14304.546875	78.053360
415.668762	1297.198730	18507.957031	14626.005859	77.444626
416.109558	1303.413574	19067.083984	14962.252930	76.891991
416.550323	1305.770996	19641.000000	15262.925781	76.122063
416.991119	1302.342163	20231.841797	15581.171875	75.431625
417.431793	1304.270874	20884.623047	15920.204102	74.645920
417.872437	1307.699707	21492.181641	16247.878906	74.018143
418.313080	1313.485962	22071.880859	16560.767578	73.451157
418.753662	1308.342651	22547.423828	16794.576172	72.913857
419.194214	1315.629028	22913.888672	17012.742188	72.677673
419.634705	1313.057495	23169.558594	17128.251953	72.359222
420.075226	1307.913940	23412.794922	17258.123047	72.156952
420.515656	1303.413574	23623.888672	17388.419922	72.063904
420.956055	1300.627563	23769.617188	17478.214844	71.999619
421.396393	1293.555542	23793.619141	17510.789063	72.076385
421.836700	1292.055420	23701.468750	17483.144531	72.251282
422.276978	1285.840454	23483.732422	17408.351563	72.630814
422.717194	1288.412109	23215.207031	17336.130859	73.187706
423.157440	1278.982666	22872.744141	17176.687500	73.621750
423.597626	1288.197876	22581.501953	17076.388672	74.146263
424.037720	1288.626465	22217.394531	16944.376953	74.804932
424.477783	1287.340576	21858.429688	16802.289063	75.421127
424.917847	1288.626465	21443.103516	16637.060547	76.153969
425.357880	1283.911743	20996.486328	16454.470703	76.958794
425.797882	1276.196777	20522.656250	16261.380859	77.859428
426.237793	1273.625000	20086.328125	16100.650391	78.813904
426.677673	1278.768433	19771.511719	16025.643555	79.744118
427.117554	1285.411865	19410.189453	15903.059570	80.650078
427.557343	1274.910767	19131.376953	15808.122070	81.389061
427.997131	1273.625000	18880.207031	15743.400391	82.183899
428.436890	1262.909668	18644.255859	15690.681641	83.007217
428.876587	1261.838013	18556.392578	15729.686523	83.655518
429.316223	1264.195435	18537.320313	15805.550781	84.184853
429.755859	1270.196045	18559.177734	15882.272461	84.516693
430.195465	1270.196167	18580.394531	15958.565430	84.853844
430.634979	1275.125244	18684.548828	16068.933594	84.975868
431.074493	1278.339844	18748.625000	16156.156250	85.160698
431.513947	1275.339478	18760.626953	16196.018555	85.332764
431.953430	1266.981567	18838.205078	16281.099609	85.447205
432.392792	1274.267944	18915.353516	16358.462891	85.506050
432.832153	1275.982422	19022.937500	16459.830078	85.557480
433.271454	1284.768921	19150.236328	16573.841797	85.578918
433.710693	1274.482300	19232.314453	16588.626953	85.278358
434.149963	1278.982544	19315.039063	16638.132813	85.158028
434.589172	1267.624390	19430.548828	16698.353516	84.957298
435.028320	1271.696167	19601.351563	16798.863281	84.710625
435.467407	1267.410034	19746.652344	16882.873047	84.502724
435.906494	1279.197021	19944.029297	17005.240234	84.254936
436.345551	1272.767700	20131.332031	17107.679688	83.966690
436.784546	1279.625488	20388.929688	17205.617188	83.341560
437.223511	1283.697388	20654.455078	17325.843750	82.816307
437.662415	1293.555542	20916.550781	17454.642578	82.357895
438.101318	1289.055176	21145.218750	17522.791016	81.756660
438.540161	1299.770386	21362.095703	17591.369141	81.204933
438.978912	1295.698486	21467.750000	17619.013672	80.920456
439.417725	1301.056152	21528.398438	17625.443359	80.704559
439.856445	1299.984619	21527.755859	17576.794922	80.467644
440.295135	1307.056885	21544.255859	17519.361328	80.111404
440.733765	1297.413086	21520.683594	17452.710938	79.884697
441.172394	1298.270386	21544.900391	17407.921875	79.567070
441.610962	1302.556519	21511.683594	17353.917969	79.426300
442.049469	1291.412476	21547.472656	17321.771484	79.138580
442.487946	1285.411865	21584.976563	17266.050781	78.724045
442.926422	1290.126465	21652.267578	17259.408203	78.426338
443.364807	1286.697632	21701.558594	17243.976563	78.165016
443.803192	1284.340210	21873.216797	17238.833984	77.490845
444.241516	1284.554688	21959.583984	17201.330078	76.985504
444.679810	1287.769287	22089.236328	17186.544922	76.431030
445.118073	1289.055054	22135.742188	17168.542969	76.172714
445.556274	1293.769653	22157.388672	17105.320313	75.785271
445.994415	1296.770142	22121.597656	17012.312500	75.465408
446.432587	1301.056274	22079.164063	16930.662109	75.221504
446.870667	1308.556885	21926.794922	16796.720703	75.118759
447.308716	1311.557373	21692.126953	16645.845703	75.239738
447.746735	1312.628906	21375.597656	16400.892578	75.204544
448.184692	1312.200195	21141.359375	16229.234375	75.227768
448.622620	1320.343872	20884.835938	16064.860352	75.363655
449.060516	1330.202026	20645.667969	15894.915039	75.404404
449.498383	1335.130981	20411.216797	15735.256836	75.487846
449.936188	1338.345581	20185.767578	15568.099609	75.499733
450.373993	1336.845459	19983.031250	15415.083984	75.501976
450.811707	1339.202881	19770.011719	15265.927734	75.562202
451.249420	1337.274170	19529.130859	15103.266602	75.671173
451.687042	1335.988281	19324.039063	14929.678711	75.570671
452.124664	1330.844849	19226.312500	14810.738281	75.325745
452.562225	1326.130127	19207.240234	14761.449219	75.136948
452.999756	1326.773071	19164.167969	14682.583984	74.875343
453.437256	1325.701538	19117.234375	14640.366211	74.837090
453.874725	1325.915894	19121.304688	14590.217773	74.537857
454.312164	1329.773315	19167.810547	14589.574219	74.334419
454.749512	1327.201660	19292.107422	14620.219727	73.994362
455.186829	1328.273193	19519.486328	14687.297852	73.436691
455.624115	1326.344482	19844.162109	14804.953125	72.787239
456.061401	1326.130127	20315.423828	15010.688477	72.064606
456.498596	1333.845093	20764.611328	15203.349609	71.379097
456.935791	1338.131348	21224.513672	15388.725586	70.654343
457.372894	1340.274414	21545.328125	15534.453125	70.250633
457.810028	1338.559937	21741.205078	15621.890625	70.007256
458.247070	1338.774292	21838.929688	15624.032227	69.683655
458.684052	1340.917236	21861.429688	15649.964844	69.730461
459.121033	1331.487793	21751.062500	15572.813477	69.743500
459.557953	1331.273560	21668.982422	15495.878906	69.647003
459.994873	1335.131104	21431.316406	15388.511719	69.930588
460.431702	1331.487793	21123.144531	15250.066406	70.325485
460.868530	1334.059448	20730.533203	15054.405273	70.736282
461.305298	1322.486938	20353.783203	14886.818359	71.273811
461.742035	1326.987427	19928.382813	14693.083984	71.855347
462.178741	1327.844604	19668.857422	14588.500977	72.300560
462.615387	1335.559692	19433.763672	14512.424805	72.807587
463.051971	1336.202637	19369.257813	14535.141602	73.193031
463.488586	1334.059570	19344.398438	14558.500000	73.426933
463.925079	1343.917725	19408.689453	14610.575195	73.439384
464.361572	1345.203491	19421.333984	14676.796875	73.752472
464.798035	1345.846313	19477.054688	14746.233398	73.907852
465.234406	1356.775879	19533.632813	14789.737305	73.901451
465.670776	1356.132935	19528.488281	14818.881836	74.083679
466.107117	1368.134155	19497.199219	14828.525391	74.247581
466.543396	1366.848511	19441.693359	14839.027344	74.535515
466.979645	1370.491577	19356.398438	14815.881836	74.755150
467.415863	1373.063354	19340.539063	14815.025391	74.812744
467.851990	1371.777466	19219.671875	14769.377930	75.065437
468.288116	1367.920044	19158.595703	14745.589844	75.194839
468.724182	1360.847900	19088.945313	14737.660156	75.455429
469.160248	1367.277100	19075.443359	14729.516602	75.458061
469.596252	1361.919434	19101.804688	14732.731445	75.371475
470.032196	1359.990723	19163.308594	14807.738281	75.535065
470.468109	1358.490479	19242.816406	14889.818359	75.660263
470.903992	1352.275513	19348.041016	14949.608398	75.558510
471.339844	1346.060669	19473.839844	15024.829102	75.457497
471.775604	1346.703491	19566.205078	15115.697266	75.572838
472.211395	1340.917236	19719.863281	15212.780273	75.476929
472.647095	1339.417114	19909.953125	15331.290039	75.344482
473.082794	1336.845337	20073.039063	15446.159180	75.305122
473.518402	1337.488403	20299.777344	15582.030273	75.120369
473.954010	1337.274048	20491.367188	15735.471680	75.170341
474.389557	1338.131348	20781.966797	15921.704102	75.003578
474.825073	1338.988770	21078.998047	16096.363281	74.758705
475.260529	1347.346680	21443.746094	16296.313477	74.386299
475.695923	1350.132568	21887.576172	16562.697266	74.072334
476.131348	1359.347656	22459.130859	16937.517578	73.830948
476.566681	1356.990356	23277.570313	17366.560547	73.034431
477.001984	1361.276367	24234.664063	17922.900391	72.405655
477.437256	1364.491089	25368.773438	18591.539063	71.766563
477.872467	1375.634888	26711.619141	19354.257813	70.960823
478.307648	1384.207275	28097.970703	20181.695313	70.366302
478.742767	1382.921387	29568.970703	21017.279297	69.659843
479.177887	1384.635864	31119.267578	21930.009766	69.095772
479.612946	1385.707397	32968.949219	23029.830078	68.530403
480.047943	1381.206909	35273.386719	24443.185547	68.045135
480.482941	1382.492676	37874.214844	26057.126953	67.617073
480.917847	1384.635864	40468.187500	27677.931641	67.274582
481.352722	1385.064575	42709.406250	29116.142578	67.105919
481.787598	1385.921753	44388.070313	30145.886719	66.880295
482.222382	1386.136230	45424.246094	30771.019531	66.726028
482.657166	1380.778442	45985.296875	31163.843750	66.771408
483.091888	1375.206421	46336.332031	31388.437500	66.753738
483.526581	1369.848755	46664.433594	31632.105469	66.812080
483.961212	1368.777222	46960.609375	31878.556641	66.919395
484.395844	1367.705566	47043.546875	32012.500000	67.091911
484.830353	1365.776733	46581.285156	31752.332031	67.203835
485.264893	1361.062134	45593.757813	31172.843750	67.397614
485.699371	1351.847046	44268.058594	30385.480469	67.651901
486.133820	1356.347412	42848.277344	29518.398438	67.873566
486.568176	1351.203979	41570.152344	28823.400391	68.306602
487.002533	1356.561646	40676.066406	28318.064453	68.570297
487.436859	1356.132935	40031.214844	27956.957031	68.780266
487.871094	1355.704346	39637.316406	27770.937500	69.002403
488.305359	1360.847778	39244.703125	27564.136719	69.167427
488.739502	1357.418823	38695.011719	27240.533203	69.321861
489.173676	1353.989990	37811.421875	26681.617188	69.471779
489.607788	1347.775146	36654.597656	26028.195313	69.902687
490.041840	1352.275513	35451.050781	25277.908203	70.165672
490.475861	1360.204956	34261.218750	24570.050781	70.544464
490.909851	1354.632935	33166.109375	23910.205078	70.903885
491.343750	1351.418335	32204.300781	23340.574219	71.270996
491.777649	1346.060669	31310.861328	22796.876953	71.586716
492.211517	1347.132324	30367.050781	22209.250000	71.888962
492.645294	1344.774902	29298.732422	21548.542969	72.275162
493.079071	1349.061035	28157.123047	20842.617188	72.715279
493.512787	1356.561768	27055.798828	20187.908203	73.275894
493.946503	1359.347778	26125.279297	19625.138672	73.753700
494.380096	1363.205200	25440.568359	19181.523438	74.004440
494.813751	1357.847656	24919.375000	18895.210938	74.432198
495.247284	1358.919067	24580.343750	18625.613281	74.356735
495.680786	1363.419434	24319.101563	18475.599609	74.544418
496.114258	1366.205444	24093.867188	18282.722656	74.431404
496.547699	1361.490723	23849.554688	18116.634766	74.506836
496.981079	1358.276123	23636.105469	17956.119141	74.503860
497.414429	1359.562012	23356.433594	17785.960938	74.676071
497.847717	1358.490356	23040.761719	17593.298828	74.875961
498.280975	1355.918701	22668.294922	17337.843750	74.988937
498.714203	1358.061646	22316.617188	17108.320313	75.149544
499.147369	1356.561523	22036.949219	16882.871094	75.077461
499.580505	1359.347534	21763.492188	16684.421875	75.107651
500.013611	1351.632690	21544.042969	16519.191406	75.115150
500.446655	1343.917603	21364.667969	16358.891602	74.997055
500.879639	1344.560425	21254.513672	16266.096680	74.945107
501.312653	1346.703613	21126.789063	16185.516602	75.018951
501.745544	1347.989380	21057.781250	16123.368164	74.964668
502.178436	1347.560669	21010.632813	16046.002930	74.751503
502.611267	1339.417114	21002.060547	15995.211914	74.536240
503.044037	1334.059326	20992.632813	15946.778320	74.332542
503.476807	1335.345215	21000.345703	15887.843750	74.002022
503.909515	1337.273926	21012.775391	15885.916016	73.942932
504.342194	1335.559692	21068.923828	15898.131836	73.796707
504.774841	1337.916870	21096.355469	15869.628906	73.546860
505.207428	1340.274292	21137.931641	15888.487305	73.484512
505.639954	1346.489258	21188.937500	15918.490234	73.438522
506.072449	1350.561035	21272.517578	15923.633789	73.150810
506.504852	1345.846313	21377.312500	15962.637695	72.969147
506.937286	1346.274902	21464.750000	16032.074219	72.996582
507.369690	1339.845703	21580.904297	16083.721680	72.841431
507.802032	1343.274658	21727.917969	16139.225586	72.583817
508.234314	1335.130981	21829.927734	16180.586914	72.435242
508.666504	1333.202271	21917.150391	16202.875000	72.239174
509.098724	1337.274170	22009.300781	16209.090820	71.941742
509.530853	1329.987793	22067.164063	16255.594727	71.975121
509.962952	1329.344849	22113.882813	16236.522461	71.722443
510.395050	1327.844727	22136.171875	16226.877930	71.601295
510.827118	1323.987183	22148.386719	16240.378906	71.629395
511.259125	1327.201660	22114.310547	16231.592773	71.700157
511.691040	1322.701294	22125.669922	16176.516602	71.402382
512.122925	1320.129517	22127.814453	16142.871094	71.236855
512.554810	1314.557617	22158.246094	16140.083984	71.127174
512.986572	1313.485962	22254.041016	16168.157227	70.937332
513.418396	1305.556641	22339.121094	16205.875000	70.840675
513.850098	1297.627319	22490.207031	16262.452148	70.613510
514.281799	1300.841919	22679.654297	16332.958984	70.313156
514.713440	1290.983887	22893.314453	16457.470703	70.207642
515.145020	1288.197998	23195.917969	16572.984375	69.768944
515.576599	1280.911499	23530.666016	16726.429688	69.418831
516.008057	1281.768677	23812.265625	16857.154297	69.130241
516.439575	1285.197632	24009.855469	16936.232422	68.872475
516.870972	1299.341675	24150.654297	17006.740234	68.737404
517.302368	1302.127808	24205.091797	17029.884766	68.671272
517.733704	1304.270874	24221.806641	17031.384766	68.624809
518.165039	1311.557373	24210.445313	17001.169922	68.516914
518.596252	1314.557617	24135.439453	16942.662109	68.481598
519.027466	1322.272583	24107.150391	16893.373047	68.339630
519.458618	1326.130127	24073.718750	16841.294922	68.205757
519.889771	1315.843384	24007.498047	16767.574219	68.094330
520.320862	1319.915161	23986.925781	16725.998047	67.966988
520.751892	1321.415405	24109.724609	16737.785156	67.650345
521.182922	1323.772705	24462.470703	16943.519531	67.504868
521.613831	1308.342651	24959.019531	17263.908203	67.463463
522.044739	1302.985107	25759.455078	17745.669922	67.232452
522.475586	1298.484741	26723.193359	18312.726563	66.920105
522.906372	1289.483643	27835.445313	18999.150391	66.713226
523.337219	1287.340698	28954.982422	19657.714844	66.396606
523.767944	1277.482422	29994.158203	20305.992188	66.262924
524.198669	1275.982300	31165.341797	20968.628906	65.885139
524.629333	1276.410889	32463.185547	21793.498047	65.787781
525.059875	1274.267822	33978.976563	22704.728516	65.527138
525.490356	1268.481567	35615.636719	23707.257813	65.329353
525.920898	1258.623535	37035.851563	24639.488281	65.351250
526.351379	1266.338501	38145.531250	25293.980469	65.152306
526.781860	1275.125000	38706.371094	25648.230469	65.114334
527.212219	1277.482544	38837.097656	25728.167969	65.098343
527.642639	1280.482910	38631.363281	25558.435547	64.999687
528.072876	1276.196655	38241.328125	25328.699219	65.068077
528.503113	1271.053223	37809.710938	25008.095703	64.964195
528.933350	1273.410767	37202.367188	24642.917969	65.043655
529.363525	1278.339722	36535.015625	24168.013672	64.922951
529.793640	1272.982056	35669.433594	23629.248047	64.995842
530.223694	1275.768188	34654.257813	23013.330078	65.124466
530.653748	1272.553467	33681.523438	22321.333984	64.947395
531.083679	1269.553223	32736.425781	21698.343750	64.921577
531.513672	1262.481079	31939.205078	21114.357422	64.713158
531.943542	1264.838379	31288.142578	20685.316406	64.684677
532.373413	1258.409180	30723.873047	20343.925781	64.772491
532.803284	1260.552246	30339.623047	20073.470703	64.695732
533.233093	1264.838501	30037.019531	19897.310547	64.758636
533.662781	1262.480957	29841.787109	19764.224609	64.738251
534.092468	1254.123169	29496.751953	19582.064453	64.894600
534.522095	1252.194336	29079.283203	19290.392578	64.822441
534.951721	1251.337036	28568.587891	18929.714844	64.715065
535.381226	1252.408691	28059.611328	18614.253906	64.765602
535.810730	1254.123047	27712.435547	18358.585938	64.646843
536.240234	1262.480957	27510.773438	18259.148438	64.753426
536.669678	1255.408813	27493.843750	18215.857422	64.639709
537.099060	1262.266724	27725.724609	18312.294922	64.428574
537.528381	1268.052856	28103.970703	18523.388672	64.299408
537.957703	1268.910156	28585.945313	18823.205078	64.261345
538.386841	1272.553345	29040.919922	19090.445313	64.166153
538.816040	1283.268677	29480.037109	19338.185547	64.031868
539.245239	1286.054565	29793.998047	19525.273438	63.979427
539.674377	1283.697266	29965.011719	19649.783203	64.035019
540.103455	1289.483643	30020.517578	19655.142578	63.922722
540.532471	1284.769043	29921.720703	19638.210938	64.090065
540.961426	1276.196777	29739.560547	19493.126953	64.001328
541.390381	1280.697144	29391.095703	19278.390625	64.025040
541.819275	1284.340332	28836.470703	18940.214844	64.081703
542.248108	1277.053833	28082.542969	18461.025391	64.106163
542.676880	1274.267944	27148.810547	17845.750000	64.045509
543.105713	1277.911255	26128.705078	17226.619141	64.177864
543.534424	1278.553955	25120.820313	16604.273438	64.279625
543.963074	1274.053589	24218.375000	16032.715820	64.323807
544.391663	1272.338989	23424.798828	15529.738281	64.360344
544.820251	1269.767456	22708.585938	15086.336914	64.446503
545.248779	1275.768066	22079.595703	14634.150391	64.211174
545.677246	1275.339355	21497.539063	14291.474609	64.365578
546.105713	1275.553711	20943.341797	13931.009766	64.346107
546.534119	1272.982056	20472.078125	13584.046875	64.123146
546.962524	1272.553467	20003.820313	13279.731445	64.102325
547.390747	1276.196655	19546.060547	12982.488281	64.074326
547.819031	1274.482300	19097.515625	12689.958984	64.049011
548.247253	1266.124146	18666.117188	12382.000000	63.884373
548.675476	1271.267578	18282.935547	12145.619141	63.922901
549.103577	1273.196289	17947.759766	11924.884766	63.879868
549.531677	1276.625122	17663.804688	11740.367188	63.853222
549.959717	1265.052612	17494.931641	11622.926758	63.819786
550.387695	1262.909668	17334.628906	11494.771484	63.663765
550.815674	1260.980835	17264.550781	11426.836914	63.522427
551.243530	1259.480835	17160.181641	11384.832031	63.678650
551.671448	1260.338013	17044.455078	11311.752930	63.680565
552.099304	1257.123413	16955.947266	11265.891602	63.754894
552.527039	1260.552246	16892.728516	11191.955078	63.531799
552.954834	1260.337891	16838.080078	11167.954102	63.601105
553.382446	1256.480347	16708.427734	11091.017578	63.645939
553.810120	1257.337646	16599.345703	11043.226563	63.784927
554.237671	1248.979614	16518.335938	10961.576172	63.608421
554.665222	1259.266357	16380.535156	10905.427734	63.792011
555.092712	1259.909302	16253.880859	10843.707031	63.917675
555.520203	1259.909302	16159.584961	10802.559570	64.046028
555.947632	1264.409668	16086.292969	10774.056641	64.159500
556.375061	1268.481689	16053.933594	10748.553711	64.117569
556.802307	1267.195801	16050.290039	10733.125000	64.032127
557.229614	1259.052124	16025.428711	10722.194336	64.085747
557.656799	1260.980957	16035.715820	10684.905273	63.784050
558.083984	1271.053223	16077.505859	10682.119141	63.560574
558.511169	1267.838745	16119.938477	10674.832031	63.337799
558.938232	1281.340088	16143.728516	10704.621094	63.403545
559.365356	1280.697144	16173.944336	10679.333008	63.106693
559.792297	1282.625854	16252.378906	10679.975586	62.775581
560.219238	1283.268677	16262.453125	10701.621094	62.876270
560.646179	1284.983154	16287.099609	10696.049805	62.731594
561.073059	1277.696777	16320.531250	10723.480469	62.792576
561.499939	1282.625854	16338.105469	10736.124023	62.791080
561.926697	1291.412354	16408.398438	10774.271484	62.729828
562.353455	1286.269043	16445.044922	10833.206055	62.979610
562.780151	1283.054565	16539.552734	10885.068359	62.937206
563.206726	1281.982910	16607.056641	10910.356445	62.827579
563.633301	1278.339722	16671.562500	10941.001953	62.772186
564.059875	1276.625244	16723.210938	11009.151367	63.007622
564.486450	1280.482788	16749.785156	11043.440430	63.111816
564.912903	1267.410034	16798.861328	11028.438477	62.846851
565.339355	1258.837769	16860.798828	11030.154297	62.628773
565.765747	1262.052368	16878.798828	11034.225586	62.574963
566.192017	1256.265991	16894.658203	11025.868164	62.471909
566.618347	1242.764648	16901.087891	11016.866211	62.421124
567.044495	1246.193604	16913.945313	10987.506836	62.174290
567.470703	1238.907349	16888.230469	10972.503906	62.198196
567.896912	1232.906616	16857.156250	10968.217773	62.308983
568.322998	1235.264038	16855.011719	10963.075195	62.278927
568.749023	1232.692261	16895.515625	10960.074219	62.104908
569.175049	1227.763184	16947.164063	10974.219727	62.002728
569.600952	1234.192383	17001.169922	11028.438477	62.118729
570.026917	1238.692871	17033.742188	11056.297852	62.156219
570.452759	1239.121582	17052.601563	11076.228516	62.207100
570.878601	1244.693481	17057.746094	11078.159180	62.185753
571.304443	1250.479858	17033.097656	11069.372070	62.213333
571.730164	1259.909302	16988.738281	11070.014648	62.370220
572.155823	1262.481079	16913.087891	11045.370117	62.508049
572.581482	1272.553589	16875.154297	11003.793945	62.369347
573.007080	1263.123901	16746.787109	10924.714844	62.398613
573.432556	1267.624390	16575.769531	10827.206055	62.447681
573.858093	1271.053345	16357.605469	10707.836914	62.550961
574.283508	1280.697144	16124.225586	10535.962891	62.352196
574.708984	1277.911255	15855.055664	10401.165039	62.586014
575.134399	1275.125122	15616.103516	10231.647461	62.454056
575.559631	1278.125488	15369.650391	10085.704102	62.502659
575.984924	1281.982910	15122.340820	9940.405273	62.559235
576.410156	1276.625122	14874.602539	9787.174805	62.586880
576.835327	1283.268677	14635.006836	9631.588867	62.526093
577.260437	1284.340332	14335.193359	9450.712891	62.573475
577.685547	1283.268799	14102.668945	9283.553711	62.407639
578.110657	1275.339478	13871.217773	9139.325195	62.433010
578.535645	1280.482788	13665.269531	9015.242188	62.453712
578.960571	1275.768066	13476.037109	8939.376953	62.815079
579.385498	1276.411011	13351.953125	8838.010742	62.619133
579.810303	1284.126099	13192.509766	8760.002930	62.778267
580.235107	1273.839355	13095.000000	8698.925781	62.811825
580.659912	1265.910034	12982.059570	8632.062500	62.871784
581.084656	1259.480835	12880.477539	8559.198242	62.814896
581.509338	1253.480347	12776.325195	8487.833008	62.782696
581.933899	1245.765137	12739.035156	8441.328125	62.606754
582.358521	1244.479370	12664.886719	8421.183594	62.841053
582.782959	1244.693604	12610.452148	8383.465820	62.809467
583.207520	1239.550171	12568.018555	8362.249023	62.874329
583.632019	1236.764160	12553.233398	8317.458008	62.569817
584.056396	1243.407715	12499.227539	8293.670898	62.636600
584.480774	1234.406860	12516.799805	8291.527344	62.549858
584.905029	1244.693481	12492.582031	8276.525391	62.516907
585.329285	1251.337036	12512.299805	8256.380859	62.206440
585.753418	1253.694458	12519.584961	8251.452148	62.114555
586.177612	1257.551880	12548.946289	8255.309570	61.974258
586.601746	1267.410156	12538.659180	8281.669922	62.231434
587.025818	1273.839355	12568.018555	8294.957031	62.165806
587.449890	1281.983032	12593.092773	8301.600586	62.059498
587.873901	1279.625610	12599.950195	8303.957031	62.050621
588.297729	1278.553955	12597.165039	8309.743164	62.120602
588.721680	1272.767700	12624.809570	8305.244141	61.949001
589.145447	1277.911133	12609.593750	8292.171875	61.899551
589.569275	1264.624146	12607.237305	8303.315430	62.055290
589.993042	1265.695801	12618.594727	8314.030273	62.084007
590.416687	1271.053345	12638.524414	8337.818359	62.166557
590.840393	1269.553223	12652.456055	8347.248047	62.178295
591.263916	1269.124512	12710.105469	8362.463867	61.999401
591.687561	1263.338257	12745.250977	8397.610352	62.134872
592.111023	1263.338379	12786.397461	8432.113281	62.212433
592.534485	1264.838379	12842.975586	8421.397461	61.810974
592.957886	1268.910278	12908.553711	8456.758789	61.753166
593.381226	1266.124146	12993.631836	8525.336914	61.899025
593.804626	1265.052734	13093.712891	8605.058594	62.052723
594.227905	1277.268311	13228.941406	8663.135742	61.797768
594.651062	1271.053345	13283.589844	8715.641602	61.973495
595.074280	1266.767212	13314.235352	8714.999023	61.824047
595.497375	1262.695313	13300.090820	8714.141602	61.902481
595.920471	1257.552002	13246.084961	8672.565430	61.850883
596.343567	1260.338013	13179.652344	8599.487305	61.573586
596.766541	1256.051758	13075.712891	8542.910156	61.650314
597.189514	1259.480713	12979.702148	8499.620117	61.774769
597.612366	1262.052368	12898.050781	8420.327148	61.518356
598.035278	1265.695679	12761.752930	8330.532227	61.454430
598.458008	1262.481079	12658.671875	8234.307617	61.176819
598.880737	1250.694092	12509.084961	8136.369141	61.160381
599.303528	1246.407959	12425.077148	8081.936035	61.147964
599.726135	1244.907715	12391.430664	8077.221680	61.295471
600.148804	1255.194580	12434.291016	8090.079590	61.139866
600.571411	1255.408936	12496.655273	8127.369141	61.131657
600.993835	1252.622925	12604.878906	8200.662109	61.204041
601.416382	1252.622925	12754.465820	8294.956055	61.227867
601.838684	1248.336792	12901.266602	8410.468750	61.462070
602.261169	1246.408081	13045.922852	8528.551758	61.715618
602.683472	1234.621216	13196.581055	8596.272461	61.542183
603.105774	1235.906982	13291.731445	8664.636719	61.619423
603.528015	1246.408081	13376.170898	8729.571289	61.692577
603.950134	1255.408936	13407.672852	8741.143555	61.599506
604.372314	1256.909058	13416.459961	8741.358398	61.552021
604.794434	1248.979614	13350.667969	8733.428711	61.846321
605.216431	1244.479248	13292.162109	8713.283203	61.993694
605.638489	1253.694458	13206.438477	8681.136719	62.140060
606.060425	1255.194580	13128.859375	8622.416992	62.046745
606.482361	1253.265747	13070.997070	8600.558594	62.171772
606.904236	1253.051636	13005.418945	8583.842773	62.377144
607.325928	1263.552612	12957.627930	8593.700195	62.682575
607.747742	1268.053101	12906.409180	8570.984375	62.748817
608.169434	1262.695313	12866.761719	8558.125000	62.869595
608.591125	1256.694824	12816.615234	8569.055664	63.256153
609.012756	1262.695313	12744.821289	8554.910156	63.509274
609.434326	1262.266724	12691.031250	8514.621094	63.457027
609.855896	1268.267090	12614.094727	8478.832031	63.552567
610.277283	1267.410034	12535.444336	8413.897461	63.422661
610.698792	1268.695801	12415.217773	8350.034180	63.529579
611.120056	1267.410034	12265.203125	8245.452148	63.449474
611.541382	1263.981201	12084.113281	8143.441895	63.580196
611.962708	1262.909668	11918.027344	8033.502930	63.543114
612.383972	1252.622925	11780.656250	7929.992188	63.424660
612.805176	1254.337402	11651.429688	7827.982910	63.225811
613.226318	1251.765747	11557.777344	7715.042480	62.713657
613.647339	1251.551514	11497.126953	7640.892090	62.361954
614.068359	1260.123779	11435.835938	7593.958984	62.244637
614.489380	1251.122925	11397.475586	7552.168945	62.101585
614.910400	1256.909302	11354.613281	7526.023926	62.084557
615.331299	1260.123901	11310.895508	7482.091797	61.905376
615.752136	1262.052490	11274.892578	7453.588867	61.835964
616.172974	1267.195801	11253.247070	7402.798340	61.441730
616.593628	1267.624390	11206.958008	7370.866699	61.404942
617.014404	1274.053589	11165.595703	7357.793945	61.504467
617.435059	1270.624756	11087.159180	7327.147949	61.697166
617.855652	1275.553711	11029.296875	7307.431152	61.841667
618.276245	1267.624390	10962.647461	7262.855957	61.838234
618.696716	1257.337646	10904.141602	7216.351074	61.771896
619.117249	1270.624634	10828.920898	7165.560547	61.673504
619.537598	1260.123535	10753.912109	7125.270508	61.778778
619.957947	1254.337280	10715.979492	7092.909668	61.707809
620.378235	1256.266113	10654.045898	7045.333984	61.600380
620.798523	1251.551270	10585.039063	7021.332520	61.818058
621.218811	1251.765747	10534.034180	6975.470215	61.662777
621.639038	1257.766357	10482.599609	6944.824707	61.649448
622.059082	1264.195435	10458.168945	6915.036133	61.462444
622.479248	1260.766602	10438.452148	6900.248535	61.447758
622.899231	1262.909668	10423.236328	6890.818848	61.437870
623.319153	1270.410400	10439.309570	6903.891113	61.441185
623.739136	1266.338501	10454.954102	6915.679199	61.481960
624.158997	1268.267334	10461.597656	6916.321777	61.436440
624.578918	1271.481934	10462.026367	6940.109863	61.678909
624.998657	1269.981689	10484.099609	6948.682617	61.630436
625.418457	1270.838989	10492.885742	6948.681641	61.568142
625.838074	1270.410278	10463.311523	6949.968262	61.781998
626.257751	1266.767212	10441.666992	6924.465332	61.664963
626.677307	1266.767212	10399.449219	6907.749512	61.766987
627.096802	1268.910278	10339.871094	6874.317383	61.795074
627.516357	1268.695801	10257.149414	6827.598633	61.844933
627.935791	1271.267578	10149.996094	6770.164551	61.933384
628.355225	1267.410034	10028.913086	6709.515625	62.113834
628.774536	1265.481201	9915.329102	6645.866699	62.202087
629.193848	1261.409424	9790.389648	6570.859375	62.251873
629.613098	1266.124146	9682.378906	6500.995117	62.199532
630.032349	1268.267334	9572.868164	6429.202637	62.145500
630.451477	1266.767090	9496.574219	6376.482422	62.087914
630.870605	1262.266724	9398.422852	6330.621582	62.294220
631.289673	1256.051880	9348.061523	6289.687988	62.205021
631.708740	1255.194580	9265.124023	6236.326172	62.186962
632.127625	1253.265747	9185.401367	6204.608887	62.421314
632.546509	1246.836670	9104.178711	6169.248047	62.647282
632.965393	1248.765259	9050.173828	6122.743652	62.475620
633.384155	1249.193848	8990.381836	6095.312500	62.601742
633.802979	1247.265259	8933.163086	6038.520508	62.338264
634.221741	1245.979370	8846.153320	5993.087891	62.460526
634.640381	1247.908081	8765.145508	5946.583984	62.505352
635.058960	1248.765381	8689.708984	5891.507324	62.394539
635.477600	1253.480103	8612.344727	5847.145508	62.423561
635.896057	1251.979980	8502.620117	5789.710938	62.583866
636.314514	1259.052246	8414.326172	5737.848633	62.594337
636.732910	1267.195801	8348.534180	5672.484863	62.209839
637.151367	1266.981567	8287.456055	5605.192871	61.793705
637.569641	1264.409790	8210.734375	5546.473145	61.645023
637.987976	1262.480957	8131.226074	5493.753418	61.601826
638.406189	1263.338135	8066.291016	5460.535645	61.696697
638.824402	1262.695313	7999.642090	5419.174316	61.696777
639.242432	1256.694824	7941.564453	5394.743652	61.901714
639.660522	1256.909058	7871.057617	5357.883301	62.003056
640.078613	1255.623169	7807.837402	5318.021973	62.000397
640.496582	1256.266113	7764.333008	5291.019531	61.996189
640.914490	1250.479858	7732.187500	5282.661621	62.208633
641.332397	1243.193481	7680.539063	5267.445801	62.514156
641.750183	1247.265137	7640.893555	5254.373047	62.673458
642.167969	1248.122437	7581.958984	5234.442383	62.936893
642.585693	1249.622559	7547.026367	5216.869141	62.998131
643.003357	1244.693481	7505.021973	5191.366699	63.042591
643.421021	1243.836426	7483.805176	5186.866699	63.189903
643.838684	1248.122559	7480.162598	5177.222656	63.046772
644.256226	1250.051270	7472.875488	5169.507324	62.985165
644.673645	1246.836792	7476.304688	5161.363770	62.838863
645.091064	1247.693970	7453.588867	5164.578125	63.115543
645.508423	1257.766479	7455.303223	5150.219238	62.806450
645.925842	1257.552002	7466.446777	5135.860840	62.463757
646.343079	1246.836670	7450.587891	5129.859863	62.591537
646.760376	1248.336792	7464.732910	5138.861328	62.584888
647.177551	1246.622314	7459.804199	5117.859375	62.306839
647.594604	1258.623535	7448.230957	5116.145020	62.322556
648.011719	1257.123291	7431.515625	5110.144531	62.403244
648.428772	1262.052368	7406.440918	5083.999023	62.202229
648.845764	1260.766724	7396.583008	5082.284668	62.282146
649.262756	1263.981201	7360.793457	5064.068359	62.329079
649.679626	1258.194946	7363.793945	5039.422363	61.930492
650.096497	1250.051270	7335.720215	5017.992188	61.914982
650.513245	1249.622559	7296.287598	5007.919922	62.154881
650.929993	1252.837280	7280.642578	4990.347168	62.004490
651.346619	1251.979980	7265.427734	4976.630859	61.938690
651.763245	1253.694458	7253.426270	4969.559082	61.933846
652.179871	1247.050903	7251.068848	4948.128418	61.643345
652.596436	1245.550781	7244.210938	4932.269531	61.459038
653.012939	1240.193237	7225.994141	4930.769531	61.655514
653.429443	1248.765503	7213.135742	4912.767578	61.431499
653.845703	1255.408936	7229.851563	4916.196777	61.274136
654.262146	1259.909302	7212.065430	4920.268066	61.496349
654.678345	1263.123901	7223.637695	4936.555664	61.629448
655.094604	1271.053223	7265.426758	4965.916016	61.638847
655.510803	1276.411011	7301.001953	4986.060547	61.575127
655.926941	1274.267944	7340.648926	5011.348633	61.603130
656.343079	1278.125488	7405.583984	5053.566895	61.615128
656.759094	1285.411987	7466.447266	5097.714844	61.677414
657.175049	1291.198120	7531.166992	5130.503418	61.527634
657.591003	1292.483887	7581.529297	5171.436035	61.677917
658.006897	1281.982910	7616.032715	5190.509277	61.706593
658.422729	1277.053833	7616.890137	5208.511230	62.011971
658.838562	1279.839844	7618.604980	5201.438965	61.866924
659.254333	1275.553589	7582.815918	5189.223145	62.050209
659.669983	1271.267578	7533.096680	5150.005371	61.942570
660.085571	1274.053589	7460.232422	5114.858887	62.086876
660.501221	1274.267944	7373.437500	5070.283203	62.238232
660.916687	1271.482056	7259.426270	5005.348145	62.356396
661.332214	1268.267456	7156.987793	4945.770996	62.449959
661.747681	1263.338257	7051.763672	4894.123047	62.724911
662.163025	1262.266846	6935.823730	4816.115723	62.638821
662.578430	1274.696533	6847.101074	4777.111816	62.852856
662.993652	1275.982300	6761.163574	4725.892578	62.895100
663.408936	1276.196655	6700.086426	4685.816895	62.863007
663.824036	1281.768677	6658.296387	4644.669922	62.547829
664.239197	1282.840088	6611.148438	4622.382324	62.675465
664.654297	1280.482788	6572.787598	4593.450684	62.599716
665.069336	1289.697998	6554.786133	4564.948242	62.206944
665.484314	1294.412720	6542.570313	4551.018066	62.052357
665.899292	1298.484497	6509.781250	4537.945313	62.162281
666.314148	1300.627686	6480.850098	4522.086426	62.187649
666.728943	1307.056885	6482.992676	4524.872559	62.168774
667.143677	1294.841309	6463.276855	4503.441895	62.080692
667.558472	1287.340698	6464.562500	4492.083984	61.900829
667.973206	1287.126221	6459.848145	4494.012207	61.996105
668.387756	1283.268677	6440.774902	4489.511719	62.166538
668.802368	1278.982544	6431.559570	4482.439453	62.171936
669.216858	1272.338989	6413.129395	4473.867188	62.276966
669.631409	1260.980957	6384.626465	4473.438965	62.698677
670.045776	1257.123413	6350.551270	4459.723633	62.877110
670.460144	1246.622314	6331.692383	4449.865234	62.993092
670.874512	1251.765747	6309.619141	4423.719727	62.713444
671.288757	1249.408325	6288.617188	4401.646484	62.554230
671.703003	1248.336792	6280.687988	4391.359375	62.456345
672.117126	1260.552246	6256.257324	4390.073730	62.644241
672.531311	1266.981445	6224.539063	4371.429199	62.620506
672.945313	1267.410034	6197.965332	4366.929199	62.863491
673.359314	1272.982056	6176.105957	4363.070801	63.022858
673.773315	1276.839722	6164.319824	4363.927734	63.163181
674.187256	1283.268799	6149.103516	4373.572266	63.510239
674.601135	1288.840698	6144.389160	4366.714355	63.388794
675.014954	1298.270386	6145.460449	4373.143555	63.436199
675.428650	1294.198364	6156.604492	4383.215820	63.528580
675.842407	1286.911987	6150.603516	4395.645020	63.917149
676.256042	1290.769531	6155.103516	4411.718262	64.159836
676.669678	1284.554688	6175.891113	4407.003418	63.836311
677.083191	1276.625244	6208.037598	4417.290527	63.686935
677.496704	1275.339600	6245.327637	4431.005859	63.494442
677.910217	1273.196411	6293.332520	4450.508301	63.291351
678.323547	1274.910889	6325.264160	4463.151855	63.129066
678.736938	1271.696167	6368.554199	4459.294922	62.540466
679.150208	1269.124512	6392.984375	4472.152832	62.512020
679.563477	1262.909668	6392.770508	4478.368164	62.681202
679.976685	1256.909058	6365.553223	4472.582031	62.945721
680.389832	1260.766479	6371.554199	4463.152832	62.659348
680.802979	1259.909302	6341.551270	4447.936523	62.736164
681.216064	1262.695435	6297.189453	4418.576660	62.685173
681.629028	1268.481689	6250.041992	4393.501953	62.731754
682.041870	1265.267090	6187.464355	4354.927246	62.769939
682.454773	1272.339233	6116.742676	4306.708008	62.636581
682.867615	1274.910889	6049.021973	4265.775391	62.647564
683.280457	1278.768433	5987.944824	4223.557617	62.532997
683.693237	1272.339111	5926.867676	4191.840332	62.723888
684.105896	1272.553345	5865.575684	4148.121582	62.607323
684.518555	1278.553955	5842.430664	4117.046387	62.194763
684.931030	1274.482056	5801.069824	4091.543945	62.233677
685.343567	1274.053589	5766.137695	4071.399414	62.272781
685.756042	1267.624268	5743.421387	4055.112305	62.279144
686.168518	1271.053223	5703.345703	4033.895508	62.334385
686.580872	1275.125122	5684.915039	4011.393799	62.049862
686.993225	1263.124023	5647.411621	3996.177979	62.337471
687.405518	1251.551392	5633.052734	3985.891357	62.406456
687.817627	1253.265991	5590.405762	3979.890625	62.866882
688.229858	1259.052246	5543.901367	3958.888428	63.008896
688.641907	1255.837524	5502.111328	3941.529785	63.248215
689.054077	1251.122681	5451.964355	3919.027588	63.508812
689.466064	1254.123047	5391.958008	3884.309570	63.564316
689.878052	1254.551636	5345.024902	3836.305420	63.116264
690.289978	1260.980957	5302.377930	3818.517334	63.283474
690.701843	1256.480591	5275.160645	3789.157715	63.022614
691.113586	1260.552368	5224.155273	3762.154541	63.114346
691.525330	1262.909668	5183.008301	3736.866455	63.109554
691.937073	1277.268311	5146.147949	3712.435791	62.942448
692.348755	1269.981812	5136.075684	3676.860840	62.256092
692.760315	1271.267578	5157.077637	3663.359375	61.559669
693.171875	1279.839966	5178.722656	3649.214844	60.770615
693.583435	1284.554688	5192.652344	3645.572021	60.413467
693.994751	1284.126099	5216.440430	3665.931396	60.570057
694.406128	1285.626221	5250.729492	3698.291504	60.847477
694.817444	1284.125977	5285.232910	3715.436035	60.765934
695.228760	1284.126099	5314.378418	3748.225586	61.140079
695.640076	1275.982422	5373.956055	3801.587646	61.630589
696.051208	1277.053955	5445.105469	3852.378174	61.787243
696.462402	1270.624878	5513.469727	3905.311768	62.097183
696.873474	1272.982178	5567.903809	3953.745117	62.417038
697.284424	1267.195801	5599.835449	3990.177246	62.848095
697.695374	1264.838379	5614.836426	4022.966309	63.405270
698.106323	1256.909058	5612.693848	4033.681396	63.749077
698.517212	1260.766602	5594.906738	4014.394287	63.533424
698.928101	1263.552612	5550.759277	3973.676025	63.214207
699.338867	1265.695679	5479.609375	3942.816162	63.530506
699.749573	1266.124268	5403.101563	3897.811035	63.613754
700.160095	1272.124878	5321.665039	3828.161133	63.119171
700.570740	1272.339233	5217.511719	3752.939697	62.876862
700.981262	1276.839722	5098.785645	3665.717041	62.504219
701.391785	1282.625977	4960.343750	3583.637695	62.566296
701.802307	1280.697266	4840.117676	3504.986816	62.490219
702.212708	1274.696655	4749.894531	3425.050537	61.877171
702.623108	1281.125854	4668.887207	3378.760254	61.918007
703.033264	1280.911377	4589.808105	3336.113281	62.111393
703.443481	1274.267944	4533.444824	3312.539307	62.539455
703.853699	1272.553467	4492.726563	3275.893066	62.212170
704.263855	1267.624390	4453.937012	3249.318848	62.193977
704.673950	1263.338257	4427.791992	3224.887695	61.986988
705.083984	1263.766846	4401.860352	3215.243896	62.186707
705.493958	1260.338013	4389.002441	3212.029541	62.380978
705.903931	1249.408325	4400.574707	3212.672607	62.302780
706.313721	1249.837036	4405.075195	3215.886719	62.310658
706.723511	1250.265503	4392.859863	3218.029785	62.615921
707.133301	1253.694458	4404.003418	3217.601318	62.340134
707.543030	1241.693237	4410.218262	3221.244629	62.475487
707.952698	1242.550415	4418.576660	3230.031250	62.577591
708.362305	1243.836304	4432.720703	3247.604492	62.836025
708.771912	1246.622437	4455.437012	3263.034424	62.839783
709.181335	1254.337402	4460.794922	3284.250977	63.307049
709.590820	1252.837158	4481.368652	3280.822021	62.814468
710.000183	1251.122681	4485.654297	3286.393799	62.923206
710.409546	1257.766357	4490.369141	3293.680420	62.980644
710.818848	1265.052856	4492.083496	3275.678955	62.305763
711.228088	1277.696777	4495.512207	3276.535889	62.117893
711.637329	1273.410767	4481.796875	3268.177979	62.173538
712.046448	1285.626099	4467.437988	3265.606201	62.228065
712.455444	1290.340942	4449.007813	3241.603760	61.774883
712.864441	1286.269043	4424.362793	3228.531006	61.893051
713.273438	1287.126343	4406.789551	3217.386963	61.874008
713.682434	1284.340332	4366.714355	3198.528076	62.101086
714.091309	1289.055176	4321.924316	3181.812256	62.408134
714.500061	1288.626465	4284.634766	3154.166504	62.267521
714.908875	1283.483154	4237.059082	3135.950684	62.719482
715.317505	1279.839966	4192.697266	3134.236084	63.662441
715.726135	1271.267700	4146.406738	3102.090088	63.677696
716.134766	1270.410400	4104.616699	3068.658447	63.448029
716.543274	1264.409790	4057.683594	3027.511475	63.119541
716.951843	1261.838135	4021.680420	3005.866211	63.193035
717.360291	1260.337891	3974.961670	2971.363037	63.029919
717.768738	1256.051880	3923.313477	2927.858887	62.678776
718.177063	1249.622681	3900.811523	2888.426514	61.813919
718.585205	1250.051270	3862.450684	2863.566650	61.763733
718.993469	1249.836914	3837.161865	2839.350098	61.434616
719.401672	1256.051636	3809.087646	2817.490967	61.160095
719.809814	1257.766235	3771.798340	2786.844971	60.821762
720.217896	1262.480957	3754.439941	2776.986816	60.775715
720.625916	1265.267090	3726.365723	2772.271973	61.233013
721.033875	1258.837891	3708.792236	2773.772461	61.835217
721.441650	1254.980469	3679.860840	2771.200684	62.527630
721.849548	1257.552002	3674.289063	2763.699951	62.321548
722.257385	1259.052246	3666.788818	2763.271240	62.474400
722.665161	1257.766235	3643.857666	2770.557617	63.400398
723.072876	1254.551758	3647.929443	2778.915527	63.690899
723.480469	1254.980347	3644.071777	2775.915283	63.661648
723.888123	1255.194580	3635.928223	2777.843750	63.957142
724.295532	1253.480347	3643.643555	2779.344238	63.839321
724.703064	1248.765503	3646.857910	2781.915771	63.932079
725.110474	1242.550537	3656.715820	2769.700195	63.257874
725.517822	1255.408936	3690.576416	2775.915039	62.439487
725.925171	1260.552246	3711.149414	2778.701172	61.950161
726.332520	1259.480713	3714.792725	2797.131348	62.625469
726.739685	1263.123901	3722.079590	2802.489258	62.602406
727.146851	1272.339233	3751.439209	2808.061279	61.946754
727.553894	1273.410645	3754.654053	2810.633057	61.953712
727.960938	1278.125488	3771.584473	2823.277100	61.968197
728.367981	1278.554077	3783.585693	2821.776855	61.604919
728.774902	1270.410278	3800.944336	2828.206055	61.559959
729.181824	1273.196289	3811.874023	2828.420410	61.261189
729.588684	1277.696777	3827.089600	2848.993652	61.634159
729.995422	1275.767944	3810.159424	2844.064697	61.880600
730.402039	1275.768066	3820.231934	2841.921631	61.551418
730.808777	1278.553955	3831.375977	2824.348389	60.552380
731.215393	1284.125854	3834.805420	2829.920410	60.603241
731.622009	1280.268433	3821.518066	2831.420654	61.038960
732.028503	1287.340576	3820.446045	2830.991943	60.939087
732.434998	1278.554077	3794.943848	2818.347900	61.190598
732.841370	1283.697388	3790.872070	2812.990234	60.996658
733.247742	1285.411865	3774.584961	2807.846924	61.162281
733.653931	1276.410889	3755.725830	2805.489746	61.673443
734.060181	1279.839722	3734.080566	2797.774658	61.849472
734.466370	1281.554199	3726.580322	2787.273682	61.582962
734.872559	1282.840088	3702.792236	2794.345459	62.460136
735.278625	1279.196899	3693.790771	2788.987793	62.527740
735.684692	1272.553467	3676.646240	2785.130371	62.916744
736.090698	1273.839355	3672.574463	2778.058105	62.708832
736.496460	1264.624146	3670.860352	2775.272461	62.780548
736.902344	1271.053345	3674.503662	2791.345459	63.254570
737.308167	1263.338257	3676.646729	2786.844727	63.129368
737.713928	1267.410156	3671.502930	2796.060303	63.585323
738.119690	1274.482300	3675.360352	2793.274170	63.259853
738.525330	1272.982056	3676.431885	2794.560303	63.308098
738.930908	1269.124634	3667.645508	2793.916992	63.572193
739.336426	1263.766846	3657.787598	2770.771973	62.948708
739.741821	1268.910278	3650.929932	2766.914307	62.887981
740.147278	1273.625000	3649.858398	2752.555664	62.238441
740.552673	1264.195435	3630.142090	2738.840088	62.327888
740.957947	1267.195801	3614.497559	2713.337646	61.608688
741.363220	1262.909668	3596.067139	2686.549316	61.017727
741.768494	1262.909668	3569.064209	2670.476318	61.035225
742.173645	1263.552612	3549.777100	2644.759766	60.414326
742.578613	1257.980591	3525.774414	2636.830322	60.801369
742.983704	1250.908447	3495.343018	2615.614014	60.803982
743.388733	1250.479736	3478.412598	2608.541748	60.956146
743.793640	1256.480347	3451.195557	2604.684082	61.429550
744.198547	1249.622559	3418.192383	2595.040283	62.041706
744.603394	1243.193359	3403.619629	2585.825195	62.146618
745.008179	1248.979614	3386.475098	2575.538574	62.061367
745.412781	1248.122437	3363.115723	2568.466553	62.427818
745.817444	1250.908325	3342.756836	2560.537109	62.606289
746.222107	1254.551636	3331.398438	2556.250977	62.676720
746.626648	1251.979980	3326.040771	2557.965088	62.967541
747.031189	1256.694824	3306.539063	2542.320557	62.718216
747.435669	1265.910034	3308.467773	2541.677734	62.459320
747.840027	1262.052612	3311.253662	2537.606201	62.246384
748.244385	1259.909424	3310.181885	2531.177002	62.004810
748.648499	1264.409668	3313.396729	2536.105957	62.064632
749.052795	1260.980835	3297.966553	2521.747559	61.893745
749.456970	1264.409668	3288.751465	2520.247559	62.036850
749.861084	1271.910400	3280.821777	2523.890625	62.321327
750.265137	1274.910767	3285.750732	2512.746582	61.558147
750.669189	1272.339111	3280.393066	2505.245850	61.398087
751.073181	1276.411011	3269.249756	2493.030273	61.049561
751.476929	1280.268555	3253.176514	2496.245117	61.633720
751.880798	1279.411255	3236.246094	2487.029785	61.712849
752.284546	1282.411621	3218.244385	2476.743164	61.696007
752.688354	1282.625854	3209.886475	2474.171387	61.825863
753.091980	1284.340210	3191.455566	2459.169922	61.602448
753.495667	1293.769775	3181.169434	2452.740723	61.405697
753.899231	1294.841309	3175.597412	2439.239258	60.847759
754.302734	1284.340332	3163.596191	2428.095215	60.862118
754.706055	1277.268188	3128.664063	2428.523926	62.183121
755.109497	1275.553711	3116.877197	2425.309082	62.441792
755.512878	1277.268188	3100.590088	2425.095215	62.952518
755.916199	1272.124878	3116.877197	2421.666260	62.314133
756.319397	1268.695801	3102.518799	2417.165771	62.627090
756.722595	1279.197021	3093.518066	2402.592773	61.918243
757.125732	1277.911133	3083.659912	2387.377197	61.440777
757.528687	1279.197021	3083.659912	2386.734131	61.377659
757.931702	1272.767700	3081.731201	2388.020020	61.651455
758.334656	1271.481934	3092.446777	2386.948486	61.256897
758.737610	1276.196655	3111.090820	2404.950195	61.516003
759.140442	1280.482910	3138.522461	2417.594238	61.199524
759.543274	1282.625854	3135.736572	2428.952637	61.859596
759.945984	1280.482910	3148.594727	2433.453125	61.718479
760.348572	1279.196899	3152.452393	2435.595947	61.732052
760.751221	1287.983643	3181.812256	2451.883301	61.457497
761.153809	1275.768066	3219.316162	2484.672119	62.200882
761.556274	1273.839355	3266.034912	2515.746826	62.338634
761.958740	1260.980835	3306.967285	2536.106201	62.323257
762.361206	1260.552246	3342.113525	2560.322754	62.442097
762.763550	1257.980591	3351.757080	2574.681396	62.886410
763.165833	1262.052490	3352.614746	2568.252197	62.480785
763.567932	1254.551636	3351.971680	2559.036865	62.194756
763.970154	1253.908813	3349.614746	2558.822510	62.266064
764.372253	1253.051636	3328.398438	2553.893555	62.680706
764.774353	1256.694824	3289.608643	2534.820313	62.871601
765.176453	1248.979736	3245.461182	2507.817383	63.052811
765.578369	1254.337402	3178.383057	2470.099609	63.187805
765.980286	1263.338257	3110.876709	2432.381592	63.275723
766.382019	1275.982422	3039.941162	2393.377930	63.345898
766.783813	1284.768799	2974.791992	2355.659912	63.365467
767.185608	1293.769653	2919.072021	2309.583740	62.500008
767.587219	1289.483643	2864.209473	2271.222900	62.343502
767.988892	1308.342651	2806.775146	2242.719971	62.356983
768.390442	1310.914185	2769.057373	2208.645508	61.566746
768.791992	1314.557495	2732.625244	2188.072021	61.598927
769.193420	1315.843384	2711.408936	2174.356201	61.517197
769.594788	1317.772095	2682.048828	2156.997314	61.514294
769.996094	1321.629639	2668.119141	2145.424805	61.180958
770.397400	1310.485718	2651.831787	2133.209229	61.335663
770.798645	1309.199829	2632.758545	2112.421631	60.686527
771.199829	1298.270264	2606.398682	2090.776367	60.583202
771.600952	1289.912354	2590.754150	2090.776367	61.565060
772.002014	1291.841064	2571.252197	2087.347656	62.177559
772.402893	1281.339966	2566.323242	2082.418701	62.341568
772.803894	1276.625366	2548.750000	2071.917725	62.516857
773.204773	1268.052979	2547.250000	2064.202881	62.238255
773.605652	1266.124268	2533.963135	2056.916260	62.373226
774.006409	1262.480957	2535.677734	2047.272217	61.639431
774.407104	1254.551636	2531.177490	2041.271606	61.624943
774.807861	1255.408813	2520.676270	2031.413574	61.331284
775.208435	1250.908325	2512.318115	2022.412598	61.162064
775.608948	1261.195190	2514.461182	2024.770020	60.926796
776.009399	1264.195435	2499.459473	2020.698486	61.242214
776.409851	1259.909302	2502.459961	2012.126221	60.538128
776.810242	1259.909302	2496.030518	2007.625732	60.488926
777.210632	1265.481323	2504.817383	2001.625000	59.398228
777.610901	1278.339722	2499.673828	1981.265747	57.553951
778.011108	1276.625244	2490.887451	1977.193848	57.695004
778.411133	1272.767700	2481.029297	1974.408081	58.070236
778.811279	1280.054199	2466.456299	1963.907104	57.640903
779.211304	1286.483398	2456.598145	1959.192261	57.490845
779.611328	1289.912231	2445.025635	1957.692139	57.810764
780.011292	1286.054810	2432.595459	1953.620361	58.224323
780.411133	1280.482788	2427.881104	1952.334717	58.554375
780.810974	1281.982910	2416.308594	1954.906250	59.323647
781.210632	1282.839966	2404.092773	1945.262207	59.078758
781.610352	1276.625122	2387.805664	1939.261719	59.633568
782.010071	1266.124146	2368.946777	1941.833252	61.270878
782.409668	1266.767090	2365.303711	1930.689453	60.436981
782.809204	1277.268188	2354.374023	1923.831665	60.027851
783.208679	1277.482544	2353.088135	1930.046387	60.669437
783.608093	1275.125122	2348.159180	1924.474487	60.515263
784.007507	1271.696411	2345.801758	1935.832520	61.831562
784.406677	1277.268311	2351.588135	1930.689453	60.821846
784.805969	1285.411865	2348.373291	1935.189819	61.129025
785.205139	1284.554565	2341.729980	1925.974609	60.673000
785.604370	1288.412231	2353.945313	1931.546753	60.358006
786.003418	1293.769775	2353.302490	1938.833130	60.881874
786.402466	1301.699219	2362.732178	1943.976563	60.533215
786.801453	1303.413574	2365.518066	1953.191772	61.178368
787.200256	1295.912964	2374.090088	1964.549927	62.015503
787.599121	1292.483887	2380.947998	1964.764160	61.764118
787.997864	1286.054688	2392.306152	1964.764160	61.352188
788.396667	1286.697632	2390.163086	1956.834717	60.730228
788.795349	1285.840332	2390.591797	1963.478149	61.338486
789.194031	1281.339966	2395.520752	1953.191528	60.300049
789.592590	1281.125732	2389.305908	1952.977295	60.626564
789.991089	1277.482544	2375.161865	1944.405029	60.757496
790.389465	1281.125732	2374.518799	1946.976685	60.897675
790.787903	1282.625854	2372.590088	1934.118408	59.771919
791.186218	1282.411621	2375.804688	1922.974487	58.584866
791.584473	1281.768677	2362.303223	1912.259033	58.349857
791.982788	1281.768555	2343.229736	1904.972656	58.711906
792.380920	1284.983276	2322.013672	1898.543457	59.165112
792.779053	1284.983276	2322.870850	1894.257324	58.703281
793.177002	1276.625244	2311.941162	1889.328247	59.180294
793.575012	1279.839966	2310.869629	1890.399902	59.218464
793.972961	1278.554077	2317.727539	1891.042480	58.939957
794.370850	1276.625244	2315.584229	1891.257080	59.158432
794.768677	1274.267944	2313.655518	1881.184692	58.391766
795.166504	1267.195801	2312.798584	1888.256714	59.397404
795.564209	1268.053101	2311.298340	1903.686646	60.928486
795.961731	1270.410522	2320.084961	1901.115234	60.085747
796.359375	1270.196167	2328.657227	1902.829712	59.769184
796.756897	1279.197021	2342.586914	1921.688599	60.419193
797.154358	1277.268066	2328.442871	1915.687866	60.733932
797.551819	1281.125610	2320.727539	1907.115601	60.214394
797.949219	1274.053467	2307.655273	1904.329956	60.978657
798.346558	1278.768188	2301.868652	1901.329590	60.850468
798.743774	1281.982910	2298.011475	1899.615234	60.788876
799.140869	1278.768433	2289.653320	1897.900513	61.246548
799.538025	1279.411377	2281.723877	1888.899658	60.808208
799.935120	1278.982788	2269.079834	1870.469116	59.740238
800.332153	1283.054565	2253.435303	1870.040649	60.490288
800.729126	1283.268799	2250.006348	1865.754395	60.252712
801.126038	1279.625488	2226.861328	1846.895386	59.886871
801.522888	1286.697754	2228.575928	1850.967163	59.908958
801.919556	1292.698242	2231.361816	1848.824219	59.246571
802.316345	1298.913208	2228.790039	1845.824097	58.815411
802.713013	1294.412842	2220.432129	1847.966919	59.777813
803.109680	1295.698608	2225.146729	1844.537964	59.050026
803.506226	1296.127319	2227.718750	1849.467163	59.397266
803.902710	1295.698730	2225.146973	1849.467163	59.580341
804.299194	1293.769897	2220.003662	1856.967896	60.805168
804.695557	1290.555176	2221.503906	1855.253418	60.658360
805.091797	1288.840820	2203.930176	1837.894531	60.000011
805.488098	1290.126709	2204.787842	1845.823853	60.754429
805.884277	1287.340698	2196.000977	1842.180786	61.061333
806.280457	1283.697388	2185.714600	1840.466309	61.724865
806.676636	1283.268799	2185.714600	1838.537476	61.529312
807.072632	1285.840332	2185.714600	1827.179321	60.157181
807.468628	1283.911621	2178.642334	1827.822266	60.790428
807.864441	1278.553955	2166.855469	1815.392456	60.434265
808.260315	1281.982910	2153.782715	1816.463989	61.307777
808.656128	1289.483643	2152.497070	1808.748779	60.168835
809.051941	1294.841309	2143.495850	1799.105103	59.419205
809.447571	1295.269897	2145.638916	1804.677002	59.904240
809.843262	1288.626465	2145.853516	1791.818726	58.699997
810.238831	1287.554810	2154.211426	1783.246460	57.195854
810.634338	1287.340698	2160.854980	1783.460815	56.795879
811.029724	1287.983521	2157.640381	1776.388672	56.160675
811.425110	1285.840576	2154.854492	1781.531982	57.040676
811.820496	1286.054810	2143.710205	1775.960205	57.121471
812.215759	1294.841309	2140.067139	1778.103027	57.175457
812.611023	1292.698364	2143.067383	1772.316772	56.401211
813.006165	1291.841064	2141.781494	1759.887085	55.068096
813.401245	1286.054810	2147.567871	1769.745239	56.144295
813.796265	1288.626465	2155.282959	1777.245728	56.379807
814.191223	1291.841064	2153.997070	1776.602783	56.226681
814.586182	1289.697998	2157.640381	1781.317627	56.641968
814.981018	1290.769409	2167.284180	1787.746948	56.699276
815.375916	1288.626465	2165.998291	1799.105347	58.182732
815.770630	1298.484497	2170.284424	1807.034424	58.333328
816.165344	1293.555542	2194.715576	1827.607788	59.262753
816.559875	1287.769043	2229.004639	1848.609863	59.585594
816.954468	1286.054688	2282.152588	1887.828003	60.413071
817.349060	1278.553955	2371.304443	1957.477783	62.129814
817.743469	1285.840332	2485.958252	2032.699341	62.232136
818.137939	1280.697144	2622.900146	2117.136230	62.318375
818.532288	1277.482422	2776.558350	2216.574463	62.644730
818.926575	1284.554565	2923.144043	2319.227539	63.144123
819.320862	1275.553711	3104.661865	2437.096191	63.503216
819.714844	1278.768311	3369.759277	2603.398438	63.349396
820.109009	1273.625000	3698.719727	2817.490723	63.662079
820.503052	1277.053955	4088.758057	3064.372070	63.567078
820.897095	1286.912109	4456.937012	3300.752441	63.527588
821.291016	1283.911865	4772.182617	3484.842041	63.095165
821.684875	1297.841797	4994.418457	3628.213379	63.041344
822.078735	1294.412842	5149.576660	3719.293701	62.899555
822.472412	1301.913452	5238.728516	3770.298340	62.700047
822.866089	1305.128052	5269.160645	3795.800781	62.831795
823.259766	1305.556641	5287.376953	3800.301025	62.653366
823.653381	1305.770996	5223.941406	3771.155518	62.921829
824.046875	1305.128052	5088.713867	3686.076416	62.928352
824.440369	1299.127441	4885.336426	3545.062500	62.626999
824.833801	1299.984741	4618.095703	3361.186768	62.119751
825.227112	1290.769531	4389.001953	3201.742920	61.679470
825.620300	1296.341675	4178.552734	3081.730713	61.945122
826.013550	1282.411621	4013.107910	2957.004395	61.324753
826.406799	1286.054810	3852.164063	2860.352051	61.349575
826.799866	1285.197510	3719.722412	2781.915771	61.478863
827.192932	1284.983276	3610.425781	2707.122803	61.155655
827.585938	1280.268677	3486.770508	2636.401611	61.460762
827.978882	1286.054810	3390.975586	2563.108643	60.669922
828.371643	1278.554199	3293.037598	2500.316650	60.648922
828.764465	1280.268433	3194.670410	2436.025146	60.371685
829.157227	1279.839966	3084.731201	2371.947021	60.508194
829.549988	1283.268921	2952.932617	2295.439697	60.621235
829.942627	1282.625977	2831.849365	2211.217041	59.939133
830.335144	1280.268677	2721.267090	2155.711670	60.752529
830.727722	1269.767456	2647.331299	2106.635254	60.749836
831.120178	1262.052368	2603.184326	2085.204590	61.377422
831.512451	1260.980835	2600.398193	2091.205322	61.984001
831.904846	1267.410034	2629.758057	2109.207031	61.790157
832.297119	1269.338867	2666.619141	2135.566650	61.993847
832.689331	1268.695923	2695.979004	2148.853760	61.666664
833.081543	1269.981812	2722.338623	2154.211670	60.882412
833.473694	1268.910278	2742.697754	2164.069580	60.738697
833.865723	1265.481323	2745.483643	2161.497803	60.541557
834.257568	1263.338257	2734.554199	2158.926025	60.873985
834.649536	1274.053589	2716.552246	2134.709473	59.664242
835.041382	1278.553955	2686.763672	2113.921875	59.321274
835.433228	1283.054443	2634.901367	2074.703613	58.560562
835.825012	1281.339966	2566.966309	2022.626953	57.659599
836.216675	1270.196045	2488.530029	1963.692627	56.921715
836.608337	1265.052734	2399.592529	1907.758545	56.649033
836.999756	1269.338745	2331.657227	1861.254028	55.719193
837.391296	1268.481567	2268.865479	1837.894531	56.919445
837.782715	1275.553711	2212.074219	1811.749146	57.253998
838.174194	1274.053589	2169.855713	1786.246582	57.177025
838.565491	1277.482422	2145.210693	1766.530518	56.359589
838.956787	1272.981934	2113.278809	1767.173706	58.811569
839.348022	1271.696167	2104.920898	1756.672363	58.204727
839.739197	1277.911011	2082.847412	1747.885620	58.386551
840.130127	1288.197754	2065.702881	1734.384399	57.386971
840.521179	1293.341309	2043.843262	1733.527222	58.652203
840.912170	1295.912964	2039.342896	1728.383911	58.172390
841.303101	1301.056152	2015.126221	1713.811035	57.803135
841.693970	1302.985107	1990.480957	1692.166138	56.608490
842.084778	1297.841675	1965.407104	1672.021362	56.051388
842.475464	1301.699219	1937.761597	1656.376831	55.761452
842.866028	1299.770386	1911.401855	1637.089111	55.150650
843.256653	1302.127808	1886.970703	1610.943848	52.803246
843.647217	1301.056152	1851.610229	1594.656372	53.328136
844.037720	1293.341309	1834.894409	1577.726440	52.512882
844.428223	1289.912354	1816.035278	1570.868652	53.401264
844.818604	1291.198242	1804.462769	1558.653076	52.108574
845.208923	1289.055176	1790.532837	1547.509277	51.538506
845.599182	1290.555298	1781.531982	1541.937012	51.200336
845.989258	1285.626099	1775.745728	1534.436279	50.765194
846.379395	1290.340820	1771.459717	1530.578613	49.933144
846.769470	1290.769409	1766.101929	1526.506958	49.594238
847.159546	1294.841309	1756.458130	1528.007080	50.510674
847.549438	1299.556152	1768.030762	1540.222656	51.372368
847.939392	1303.842285	1763.744507	1533.793335	49.999989
848.329163	1304.913696	1756.243774	1535.507813	51.092121
848.718872	1306.199585	1754.100830	1530.792969	50.143505
849.108582	1310.057129	1749.171753	1521.363647	48.121040
849.498230	1316.914917	1734.384644	1514.291504	47.279259
849.887817	1319.272217	1729.241333	1518.577637	48.614738
850.277405	1324.201294	1720.454712	1524.149658	50.459721
850.666870	1320.343872	1716.811279	1519.863647	50.324383
851.056274	1309.414185	1712.310913	1522.220825	52.819153
851.445496	1305.770996	1706.310425	1519.434692	53.343987
851.834839	1301.056274	1693.880493	1506.362061	52.264034
852.224060	1297.627441	1697.952393	1506.362061	52.141296
852.613220	1298.913208	1703.310059	1510.648315	52.358250
853.002380	1290.769531	1699.666870	1518.148926	55.607941
853.391418	1284.340332	1699.452393	1519.649170	56.685619
853.780396	1280.054199	1712.953857	1525.221069	56.633648
854.169312	1271.696289	1720.025757	1515.791504	54.445499
854.558105	1271.910645	1720.668823	1506.362061	52.244488
854.946899	1275.553711	1721.526123	1510.648315	52.715057
855.335693	1287.126221	1725.169189	1503.576172	49.412949
855.724365	1283.911621	1728.169556	1504.218872	49.589943
856.112976	1280.054077	1734.813232	1509.148071	50.376995
856.501526	1282.840088	1734.384644	1514.291504	51.257713
856.890076	1281.768555	1725.812134	1509.148071	51.206577
857.278381	1287.126221	1716.382813	1497.789795	49.076374
857.666809	1281.982910	1711.453613	1498.861328	50.499001
858.055115	1290.126587	1707.810425	1495.861206	49.256065
858.443420	1291.198120	1713.167969	1502.933105	50.177753
858.831543	1293.341309	1717.882813	1510.862549	51.236744
859.219788	1289.912354	1714.025391	1507.433594	51.288506
859.607788	1289.912231	1719.811646	1512.362793	51.744793
859.995850	1290.769409	1724.097778	1513.005737	51.285892
860.383728	1287.983398	1722.169067	1509.148315	50.937866
860.771606	1287.126221	1720.454590	1503.576172	49.950562
861.159424	1287.340698	1736.527710	1495.432495	46.326317
861.547241	1289.055054	1747.885864	1501.218750	46.240070
861.934937	1294.412842	1753.457886	1498.004028	44.351025
862.322632	1283.483154	1743.814087	1488.574585	44.553040
862.710205	1282.625854	1738.884888	1485.788574	44.527935
863.097656	1280.268555	1734.384644	1484.288330	44.926788
863.485107	1282.625854	1735.670288	1487.288696	45.175003
863.872498	1282.411621	1726.669434	1488.788940	46.454403
864.259827	1279.625488	1719.168701	1481.502441	45.928806
864.647156	1285.840454	1718.954590	1480.002197	44.829231
865.034424	1284.983276	1718.097168	1484.931274	46.165222
865.421570	1287.554932	1716.382813	1495.003784	48.375786
865.808655	1281.768677	1711.453491	1492.003418	48.927662
866.195557	1281.982910	1707.810547	1501.861450	51.635574
866.582581	1290.983887	1718.311646	1515.362915	52.507477
866.969482	1291.626831	1710.810669	1519.434814	54.345604
867.356323	1291.626831	1715.525391	1518.577393	53.538883
867.743225	1292.483887	1719.168823	1520.506226	53.440449
868.129883	1293.769897	1729.455200	1516.648804	51.155937
868.516602	1304.270752	1742.742310	1521.792236	49.609028
868.903076	1307.699707	1743.813965	1532.078979	51.449654
869.289673	1302.556396	1743.385254	1527.364136	50.996601
869.676147	1300.841919	1742.313721	1526.078247	51.019413
870.062561	1302.127808	1748.100098	1526.078247	50.216225
870.448914	1302.127808	1748.100098	1514.934326	47.717430
870.835266	1292.055420	1745.099976	1513.434082	48.864655
871.221558	1295.484253	1757.744019	1518.148926	48.168732
871.607544	1289.912354	1758.386841	1516.220215	48.307404
871.993713	1291.198120	1763.958862	1514.934326	47.325462
872.379761	1291.412476	1761.601440	1516.005859	47.766621
872.765747	1289.697998	1759.672363	1519.006226	48.791645
873.151672	1281.982910	1762.887207	1510.219604	47.459900
873.537598	1284.768921	1768.030518	1513.434082	47.317055
873.923401	1282.411621	1769.744995	1518.363281	48.416889
874.309204	1283.911743	1775.531250	1521.578003	48.343536
874.694763	1282.625854	1785.603638	1530.792969	49.339577
875.080383	1284.126099	1804.677002	1535.293457	48.250298
875.465942	1275.339478	1825.464844	1554.580933	50.759605
875.851440	1286.697754	1873.683960	1583.298340	50.529396
876.236938	1280.482788	1934.546875	1634.303223	54.095684
876.622314	1282.197266	2019.841064	1687.236816	54.909912
877.007629	1276.411011	2108.778320	1745.099731	56.307919
877.392761	1283.483154	2218.717773	1824.393433	57.836853
877.777954	1288.840698	2343.230225	1908.401611	58.760155
878.163086	1293.341187	2518.104004	2021.341309	59.440090
878.548218	1293.984131	2740.125977	2164.926758	60.225254
878.933167	1297.412964	3044.656006	2354.159424	60.480793
879.318176	1296.984497	3368.044678	2559.894043	60.978897
879.703003	1297.627319	3657.144287	2730.267822	60.717529
880.087830	1284.768799	3875.737549	2884.139893	61.728691
880.472534	1282.197144	4036.896240	2973.934570	61.412781
880.857239	1276.196533	4137.191406	3030.725830	61.325844
881.241882	1276.625122	4187.982422	3059.228760	61.229294
881.626465	1269.338745	4190.125488	3053.228271	61.075653
882.010986	1267.624390	4144.906738	3015.938477	60.762691
882.395447	1259.480591	4033.896240	2932.787598	60.312054
882.779846	1253.694458	3857.521240	2818.562256	60.098770
883.164063	1250.479736	3592.852295	2649.045654	59.707237
883.548340	1250.265503	3288.322754	2461.741943	59.442711
883.932495	1253.051514	2999.222900	2284.081543	59.045181
884.316650	1257.123413	2758.342041	2108.564209	56.716640
884.700745	1259.480835	2544.463867	1977.622559	55.887253
885.084778	1260.552368	2373.875732	1875.612549	55.245422
885.468750	1263.124146	2239.505615	1796.104980	54.587357
885.852661	1263.981323	2130.851807	1730.955566	53.868977
886.236389	1262.052612	2051.558594	1687.665649	53.908779
886.620117	1266.552856	1989.195313	1654.448120	53.677341
887.003845	1269.124634	1936.261597	1624.016479	53.196251
887.387451	1278.339844	1890.185425	1600.228516	52.609463
887.771057	1283.054565	1858.682373	1578.797974	51.377541
888.154602	1284.983276	1839.609009	1567.225342	50.888744
888.538086	1280.268555	1822.035889	1563.367676	52.254742
888.921326	1282.840210	1810.677734	1566.796753	53.796204
889.304688	1278.768311	1802.748413	1561.224609	53.905922
889.687927	1278.125488	1806.605835	1568.082397	54.866165
890.071167	1275.768066	1817.964111	1576.226074	55.415012
890.454285	1274.267944	1837.037476	1586.298462	55.445526
890.837402	1277.482544	1861.682861	1594.227783	54.218601
891.220459	1282.411621	1893.399902	1607.086060	53.139225
891.603271	1272.124878	1939.904663	1630.231323	53.626427
891.986145	1270.624756	1985.980591	1652.733643	53.415218
892.369019	1273.196411	2041.057495	1681.664917	53.195625
892.751770	1279.411255	2101.491943	1715.739746	53.076115
893.134460	1276.625244	2146.710693	1735.241699	52.709358
893.517151	1278.768433	2180.999756	1761.387085	53.491676
893.899658	1277.268188	2199.215820	1764.816040	52.882381
894.282227	1283.483276	2206.502197	1763.530396	52.008373
894.664612	1284.340332	2197.929932	1754.100830	51.419205
895.046997	1287.769287	2177.570801	1747.885986	51.710037
895.429321	1283.483276	2151.425537	1734.170288	51.925922
895.811523	1282.411621	2105.563477	1714.025391	52.434284
896.193726	1285.626099	2059.701904	1686.594116	51.799580
896.575928	1293.126953	1997.981689	1654.233887	51.231400
896.958008	1289.269409	1925.331909	1618.658691	51.785679
897.339905	1293.341309	1870.683716	1584.369629	50.408272
897.721863	1295.912964	1811.320679	1557.367065	50.727627
898.103760	1294.627075	1774.674194	1529.935913	49.017864
898.485535	1288.626465	1747.885864	1516.005859	49.510014
898.867310	1287.983521	1738.027710	1513.862915	50.190491
899.249084	1280.268433	1735.027344	1507.219482	49.905796
899.630676	1282.625854	1743.171021	1519.434814	51.419270
900.012268	1291.626709	1759.029663	1518.791870	48.601566
900.393616	1292.912598	1766.101929	1532.507690	50.634087
900.775085	1291.198120	1787.961060	1545.365967	51.164818
901.156494	1297.627319	1823.107544	1572.154297	52.243065
901.537842	1293.769897	1879.041382	1603.228638	52.874393
901.919067	1296.127197	1951.905884	1633.017212	51.372517
902.300293	1303.413696	2003.125122	1678.664551	53.629375
902.681458	1299.770508	2047.058105	1695.809326	52.996841
903.062378	1305.342529	2072.346191	1708.453491	52.556587
903.443359	1308.557007	2079.418213	1720.668823	53.461220
903.824341	1306.413940	2074.489258	1712.096558	52.818077
904.205200	1306.413940	2063.988281	1713.382324	53.719929
904.586060	1303.413574	2046.843384	1702.667114	53.704269
904.966797	1297.412964	2019.626587	1679.093384	52.848686
905.347473	1288.412231	1979.765747	1640.732544	50.960949
905.728027	1290.126587	1918.902710	1600.014160	49.284245
906.108521	1287.340576	1846.466797	1567.010986	50.019192
906.489075	1280.268433	1790.961304	1525.649536	48.048664
906.869507	1287.555054	1731.812866	1505.290527	49.011063
907.249878	1279.625610	1688.094238	1480.431030	49.160549
907.630188	1275.339600	1661.948730	1467.786987	49.778282
908.010437	1282.411621	1643.089722	1467.786987	51.396347
908.390625	1281.125854	1632.374512	1454.928589	49.481396
908.770630	1284.340332	1627.230957	1456.428711	50.187542
909.150696	1278.553955	1624.016357	1457.500122	51.799026
909.530640	1284.125854	1628.945435	1460.500488	51.149830
909.910583	1287.983521	1644.161255	1472.715942	51.865234
910.290527	1287.126221	1664.734741	1478.287964	50.624321
910.670288	1293.126831	1696.023560	1495.432373	50.212753
911.049988	1281.554199	1738.456299	1522.863770	52.814285
911.429565	1290.983887	1795.033203	1552.866699	51.955791
911.809204	1287.769287	1855.039063	1577.511841	51.076679
912.188721	1279.411255	1913.116089	1600.014038	50.591816
912.568237	1282.625977	1985.337769	1653.590698	52.790451
912.947632	1272.767700	2085.847900	1716.168335	54.533443
913.327026	1276.196777	2203.287598	1802.534058	56.773003
913.706299	1278.339722	2331.014648	1896.186279	58.693005
914.085510	1274.482300	2427.023682	1963.692871	59.799206
914.464539	1273.196411	2516.604248	2018.555176	59.944836
914.843628	1264.409790	2562.251221	2040.628784	59.808460
915.222717	1275.125122	2577.895752	2050.272461	59.499908
915.601685	1270.624878	2569.966553	2050.915527	60.052769
915.980591	1277.268188	2544.892334	2038.271484	60.033829
916.359436	1281.125732	2508.888916	2024.555786	60.551582
916.738220	1269.338745	2445.454346	1978.908325	60.331619
917.116821	1273.839355	2356.945557	1911.187500	58.844475
917.495483	1269.981689	2246.577881	1827.179321	57.055069
917.874023	1263.552612	2119.922363	1739.099243	55.530525
918.252563	1265.909912	2017.269165	1661.734497	52.681137
918.631042	1265.695557	1914.187622	1592.084839	50.330498
919.009399	1279.197021	1834.680054	1553.723877	49.421284
919.387695	1277.268188	1777.674316	1510.219604	46.552471
919.766052	1272.982056	1726.883545	1475.073364	44.523167
920.144104	1273.624878	1687.665649	1456.214355	44.099396
920.522278	1266.552856	1653.805054	1422.996826	40.398472
920.900269	1265.052856	1621.015991	1407.138184	39.915741
921.278320	1258.194946	1598.942505	1394.065552	39.874271
921.656311	1262.052368	1574.511719	1383.135620	38.751682
922.034180	1265.267090	1552.652344	1368.777222	36.017899
922.411987	1263.766968	1532.507446	1360.204956	35.885174
922.789612	1270.624878	1510.434082	1356.347412	35.746140
923.167297	1263.124146	1496.504028	1343.917480	34.618809
923.544922	1261.838013	1483.002808	1337.059692	34.011597
923.922485	1261.195190	1477.430664	1335.345215	34.291332
924.299988	1256.051880	1465.000854	1320.129517	30.666643
924.677429	1257.551880	1454.499878	1320.129517	31.773685
925.054810	1260.980835	1458.571655	1319.272339	29.501120
925.431946	1264.409790	1452.785400	1317.986450	28.441401
925.809204	1261.195190	1449.785034	1315.414917	28.750078
926.186401	1262.909546	1452.571045	1315.843506	27.909702
926.563477	1258.409180	1441.641479	1312.628906	29.590704
926.940491	1256.909058	1446.784912	1308.342773	27.088076
927.317505	1253.480103	1439.712769	1310.485840	30.609957
927.694397	1260.980957	1439.069824	1314.771973	30.204592
928.071289	1272.124878	1430.926025	1312.843140	25.641037
928.447937	1270.838989	1425.996948	1320.129639	31.768045
928.824707	1271.053223	1428.783081	1319.058105	30.434874
929.201355	1275.125122	1425.997192	1318.629517	28.835287
929.577881	1278.339722	1425.782837	1318.415161	27.180271
929.954407	1278.553955	1420.425293	1320.772583	29.758390
930.330933	1273.839111	1412.067261	1316.914917	31.162832
930.707336	1276.625122	1413.781616	1316.914917	29.375055
931.083496	1273.196289	1401.994629	1313.271729	31.114872
931.459778	1265.909912	1403.066284	1306.413940	29.531277
931.835938	1261.195190	1406.495239	1301.699341	27.876213
932.212158	1253.908813	1411.638550	1299.556152	28.940224
932.588196	1257.766479	1421.925293	1295.055786	22.715385
932.964172	1258.837891	1421.925293	1294.841431	22.076223
933.340149	1258.409302	1430.283325	1296.555786	22.194445
933.716003	1258.409302	1428.783081	1299.556152	24.150928
934.091736	1258.623535	1434.997925	1297.627441	22.114269
934.467468	1257.551880	1440.570068	1294.412720	20.140533
934.843140	1253.694458	1448.070679	1295.055664	21.278944
935.218750	1258.194946	1454.285522	1301.270630	21.967237
935.594299	1264.838379	1452.356689	1299.341797	18.400026
935.969788	1256.480469	1442.927246	1294.198486	20.229912
936.345276	1257.766357	1444.213135	1290.555176	17.586155
936.720459	1250.265503	1436.283691	1289.055176	20.852623
937.095764	1252.837158	1431.140503	1286.054810	18.629852
937.471008	1246.193604	1424.711304	1277.482544	17.527081
937.846130	1244.693604	1413.353027	1269.981689	14.993580
938.221252	1242.550659	1408.638184	1270.838989	17.032183
938.596252	1246.193848	1403.066284	1276.625244	19.398817
938.971191	1250.908569	1400.494629	1270.624756	13.180497
939.346130	1247.265259	1395.136841	1264.195435	11.449243
939.720886	1241.907715	1388.707764	1258.409180	11.240776
940.095581	1249.622559	1382.492798	1254.551636	3.709692
940.470337	1253.908691	1371.348877	1248.979614	-4.197096
940.844971	1262.266846	1365.562622	1248.122437	-13.693114
941.219543	1257.552002	1363.633789	1247.693848	-9.292975
941.594055	1260.552246	1357.204590	1247.265259	-13.747196
941.968506	1261.623779	1359.776245	1241.264648	-20.742353
942.342712	1270.624634	1356.776001	1223.905762	-54.228821
942.717041	1268.052856	1352.061279	1215.976440	-61.989517
943.091309	1262.909668	1340.060059	1213.619141	-63.888889
943.465515	1268.052856	1340.274414	1211.904663	-77.744370
943.839600	1278.553833	1344.346191	1221.119751	-87.295975
944.213623	1282.197144	1349.275391	1225.191650	-84.983574
944.587646	1279.196899	1347.346558	1226.691772	-77.043861
944.961426	1276.625244	1343.060425	1227.763428	-73.548103
945.335266	1275.553711	1346.060669	1232.263794	-61.398079
945.709106	1281.339966	1347.560791	1245.336426	-54.368908
946.082825	1277.268311	1343.060425	1249.836914	-41.694050
946.456421	1264.838379	1337.916992	1260.552246	-5.865099
946.830017	1270.196045	1337.702637	1263.338257	-10.158694
947.203613	1271.696167	1341.560181	1267.624390	-5.828147
947.577026	1262.695313	1340.703003	1268.910278	7.967119
947.950317	1263.338257	1347.132080	1268.910278	6.649681
948.323669	1262.266724	1350.346802	1271.910522	10.948899
948.696899	1263.338257	1356.775879	1281.554199	19.495298
949.070068	1273.839355	1360.419189	1284.125977	11.881082
949.443237	1278.768433	1364.491089	1287.769165	10.499829
949.816284	1280.697144	1364.276733	1275.339355	-6.410402
950.189270	1286.269043	1369.420044	1275.767944	-12.628950
950.562073	1294.412842	1370.491577	1272.124756	-29.296078
950.934998	1291.198120	1366.419800	1272.767700	-24.501474
951.307739	1286.697754	1367.919922	1265.266968	-26.385391
951.680481	1290.769531	1364.062378	1269.338745	-29.239943
952.053162	1283.697388	1357.847534	1272.981934	-14.451022
952.425781	1282.411499	1349.489502	1260.980835	-31.948870
952.798279	1276.625366	1338.560059	1247.693848	-46.712944
953.170776	1266.124268	1340.060059	1245.979492	-27.246311
953.543030	1271.481934	1331.059204	1243.836426	-46.402779
953.915405	1265.052734	1326.987427	1244.693604	-32.871933
954.287659	1269.124512	1329.130493	1243.407715	-42.857056
954.659851	1270.410278	1332.988037	1249.837036	-32.876286
955.031982	1269.124512	1330.844849	1246.408081	-36.805424
955.404114	1273.839233	1324.630005	1250.908447	-45.147545
955.776123	1274.910767	1320.558228	1248.336792	-58.215668
956.147888	1274.696533	1319.915283	1240.836060	-74.881493
956.519775	1282.411621	1321.844116	1248.765503	-85.325867
956.891602	1279.411255	1327.416016	1256.909058	-46.874928
957.263306	1278.768433	1329.559082	1247.693848	-61.181705
957.635010	1268.052979	1331.273560	1242.121948	-41.016754
958.006592	1272.124878	1327.844604	1242.764771	-52.692482
958.378174	1260.552246	1322.701294	1245.550781	-24.137884
958.749512	1259.266479	1319.915283	1244.907959	-23.674862
959.120911	1262.695313	1317.772217	1242.979126	-35.797558
959.492310	1261.838257	1322.058472	1241.693359	-33.452053
959.863586	1256.051880	1323.772827	1248.551147	-11.075941
960.234741	1257.980591	1320.558228	1241.264771	-26.712132
960.605896	1243.836304	1319.915283	1238.050171	-7.605429
960.976990	1248.765381	1319.915161	1240.407471	-11.746923
961.347961	1247.693848	1317.986450	1251.979980	6.097559
961.718811	1248.979736	1312.200317	1256.266113	11.525324
962.089661	1249.193970	1319.272339	1260.123535	15.596204
962.460510	1256.909058	1326.558716	1255.408813	-2.153986
962.831299	1256.909058	1335.130981	1251.551514	-6.849159
963.201965	1258.194824	1343.060425	1256.051880	-2.525104
963.572510	1265.695557	1340.488647	1254.122925	-15.472862
963.943054	1267.624390	1345.203247	1246.622192	-27.072063
964.313477	1262.909424	1346.274902	1248.336670	-17.480562
964.683838	1268.267212	1349.060913	1252.408691	-19.628412
965.054199	1267.624390	1354.418579	1243.193359	-28.148233
965.424500	1274.053589	1349.489502	1241.050415	-43.749950
965.794678	1279.411255	1353.989868	1230.763672	-65.229935
966.164795	1279.839966	1350.346802	1227.334839	-74.468140
966.534912	1267.838745	1345.203247	1232.049561	-46.260471
966.904907	1265.267090	1340.488647	1233.120972	-42.735245
967.274780	1263.766846	1341.131592	1232.049438	-40.997234
967.644592	1255.408936	1344.131836	1232.478027	-25.845535
968.014404	1257.337769	1344.989136	1231.192139	-29.829119
968.384155	1270.196045	1341.131592	1238.692871	-44.410984
968.753845	1279.196899	1347.346558	1236.978394	-61.949696
969.123474	1281.125732	1343.488892	1247.479492	-53.952110
969.492981	1280.268555	1351.418335	1244.264893	-50.602634
969.862305	1280.482788	1351.846924	1246.408081	-47.747662
970.231750	1272.553467	1351.846924	1244.050659	-35.945976
970.601135	1280.054199	1352.704224	1245.765015	-47.197762
970.970337	1285.411865	1347.560791	1244.050659	-66.551765
971.339539	1286.697632	1344.989136	1245.122192	-71.323326
971.708740	1291.198120	1342.417480	1249.837036	-80.752831
972.077759	1288.626465	1343.060425	1248.336792	-74.015694
972.446777	1285.197510	1351.204102	1249.837036	-53.571125
972.815613	1273.196167	1348.632324	1251.551392	-28.692839
973.184509	1268.052979	1350.132568	1246.622314	-26.109613
973.553284	1261.195190	1346.060669	1247.479492	-16.161694
973.921997	1260.338013	1357.204590	1249.836792	-10.840912
974.290710	1262.909790	1366.634155	1257.337646	-5.372068
974.659302	1266.981445	1377.135254	1256.266113	-9.727610
975.027771	1261.623901	1388.921997	1262.909668	1.010044
975.396118	1257.551880	1403.709106	1269.124512	7.917933
975.764526	1248.550903	1420.210815	1280.054199	18.352156
976.132874	1243.836304	1433.497925	1298.913208	29.039562
976.501160	1239.978760	1454.071289	1310.485718	32.932938
976.869324	1246.193726	1471.858765	1319.272339	32.383667
977.237488	1260.980835	1487.074463	1324.844238	28.246441
977.605530	1263.552612	1496.289795	1334.059570	30.294668
977.973450	1261.195190	1496.503906	1345.846436	35.974548
978.341309	1264.838379	1491.360596	1341.774536	33.964066
978.709167	1263.766846	1484.502808	1341.345947	35.145657
979.077026	1265.910034	1479.787964	1335.559692	32.565144
979.444702	1270.410400	1469.072754	1327.201782	28.586887
979.812378	1280.911499	1455.142700	1313.914673	18.942171
980.179932	1287.769287	1448.070557	1298.484497	6.684420
980.547485	1292.269653	1427.497192	1281.339966	-8.082442
980.914795	1292.055420	1407.352417	1269.338867	-19.702641
981.282166	1288.626465	1389.350586	1258.194946	-30.212742
981.649475	1280.482788	1373.706177	1238.907104	-44.597912
982.016785	1277.696777	1363.848145	1222.619995	-63.930248
982.383911	1277.696777	1354.632935	1220.262573	-74.651772
982.751038	1281.554443	1344.346191	1215.976440	-104.437294
983.118103	1280.697144	1328.273315	1206.761353	-155.405090
983.484924	1278.554077	1319.701050	1202.260864	-185.416351
983.851868	1275.553833	1315.414917	1201.832153	-184.946503
984.218689	1279.625732	1302.556519	1202.046509	-338.319061
984.585449	1271.482056	1298.270264	1197.331909	-276.801453
984.952209	1271.267700	1291.198120	1192.402832	-395.700989
985.318787	1263.981201	1284.769043	1194.974487	-331.957092
985.685425	1275.553711	1288.412231	1208.475708	-521.661926
986.051880	1277.268066	1286.697754	1208.904297	-724.984436
986.418213	1276.196533	1290.555176	1213.833374	-434.324890
986.784607	1272.124878	1298.270264	1214.690674	-219.672424
987.150879	1267.410034	1312.200073	1229.477661	-84.689308
987.517090	1270.410522	1318.629395	1240.193237	-62.666927
987.883301	1276.625366	1326.344482	1245.550659	-62.500523
988.249390	1272.339233	1342.846069	1251.122925	-30.091137
988.615417	1283.697388	1358.061890	1260.123535	-31.700411
988.981262	1280.054199	1375.849243	1270.410400	-10.067117
989.347168	1285.197632	1398.137207	1278.125366	-6.261991
989.712952	1288.197876	1422.568237	1282.197266	-4.465724
990.078674	1288.626465	1442.498535	1294.412598	3.760353
990.444397	1287.769165	1456.857300	1295.269897	4.435990
990.809998	1277.482422	1466.929688	1301.913574	12.896017
991.175537	1277.696777	1468.215454	1303.842285	13.723330
991.540894	1270.839111	1471.215820	1301.699219	15.401045
991.906311	1264.409790	1467.572510	1299.127563	17.088654
992.271729	1264.409790	1456.643066	1298.484619	17.725771
992.636963	1257.337769	1449.570801	1289.483887	16.722473
993.002136	1260.766602	1427.068726	1283.697510	13.788704
993.367310	1256.694824	1411.424316	1275.125244	11.911382
993.732361	1251.551270	1384.635986	1263.981323	9.339955
994.097351	1251.765625	1364.491089	1257.552002	5.133159
994.462219	1251.337158	1352.704224	1245.336426	-5.919805
994.827026	1266.552856	1334.702393	1244.264893	-32.704498
995.191833	1270.410278	1327.201660	1229.906372	-71.320518
995.556580	1280.054199	1321.629761	1228.620605	-123.711121
995.921204	1282.625854	1312.414551	1221.119873	-206.474228
996.285828	1279.839722	1307.699707	1212.976196	-239.998428
996.650391	1284.554565	1297.627441	1214.690674	-534.418701
997.014648	1291.841064	1309.414185	1217.905273	-420.732300
997.379028	1308.985596	1319.915283	1232.049561	-703.917969
997.743408	1310.700073	1330.844849	1237.407104	-363.831146
998.107605	1315.200562	1328.916138	1235.906982	-578.127930
998.471802	1322.058350	1325.701538	1241.907715	-2200.013428
998.835938	1315.843506	1325.915894	1230.978027	-842.555725
999.199951	1321.844116	1326.987427	1234.835449	-1691.686035
999.563904	1314.129028	1325.487305	1232.692505	-716.979614
999.927673	1314.343262	1332.130859	1234.621216	-448.188934
1000.291565	1319.915161	1330.416382	1238.264282	-777.537048
1000.655396	1312.843262	1330.202026	1242.336182	-406.175690
1001.019043	1301.913330	1321.415405	1236.121216	-337.359558
1001.382629	1281.125732	1302.556396	1226.263184	-256.000214
1001.746216	1270.624634	1291.626831	1218.976685	-245.916885
1002.109741	1271.696167	1291.412354	1207.832642	-323.914185
1002.473022	1265.695557	1291.841064	1207.189819	-223.769745
1002.836365	1265.052612	1299.556152	1208.689941	-163.353302
1003.199646	1266.124146	1300.841919	1210.190186	-161.110443
1003.562866	1273.624878	1299.984619	1205.475464	-258.535980
1003.925964	1268.910156	1297.841675	1197.760376	-245.924805
1004.289124	1271.696167	1300.413208	1193.260010	-273.134552
1004.652100	1278.553955	1301.270630	1193.688599	-373.581787
1005.015076	1278.339722	1303.413574	1198.403320	-318.803833
1005.377747	1277.911011	1306.199585	1193.902832	-296.968597
1005.740662	1286.697754	1308.771240	1199.903442	-393.206177
1006.103333	1276.196655	1308.557007	1209.332886	-206.622513
1006.466003	1275.553833	1303.413696	1210.404419	-233.846848
1006.828552	1269.124634	1303.413696	1208.475708	-176.875427
1007.191101	1261.623779	1297.198730	1210.618774	-143.373367
1007.553528	1257.337646	1301.699219	1210.190186	-106.279961
1007.915771	1257.766235	1303.199341	1221.548462	-79.716705
1008.278137	1251.979980	1298.055908	1220.905518	-67.441864
1008.640442	1246.193726	1302.556396	1216.619385	-52.471504
1009.002563	1250.908447	1304.056519	1214.047729	-69.354759
1009.364624	1250.694092	1298.484619	1216.190796	-72.196938
1009.726685	1244.479370	1298.913208	1211.904663	-59.842754
1010.088684	1255.194580	1301.056274	1218.119629	-80.840782
1010.450439	1247.050903	1300.842041	1216.833740	-56.174984
1010.812256	1258.409058	1294.412842	1218.333862	-111.308289
1011.174011	1262.266724	1298.056030	1213.404785	-136.526642
1011.535706	1264.195435	1292.055420	1213.833374	-180.768433
1011.897400	1266.338623	1297.412964	1212.976196	-171.725052
1012.258911	1263.766846	1304.485107	1215.547729	-118.421356
1012.620361	1264.195435	1300.841919	1213.404785	-138.596237
1012.981812	1253.480103	1298.698853	1216.833618	-81.042671
1013.343079	1254.551636	1305.770874	1220.048340	-67.363937
1013.704285	1256.480347	1303.628052	1223.048584	-70.908569
1014.065430	1249.194092	1296.555786	1220.905518	-59.728806
1014.426575	1253.694458	1296.555786	1219.405396	-80.000000
1014.787720	1251.979980	1298.913208	1224.977295	-57.534260
1015.148743	1248.551025	1301.270630	1221.119751	-52.032398
1015.509644	1247.050903	1301.699219	1218.548096	-52.156792
1015.870361	1252.837158	1297.198730	1218.333862	-77.777443
1016.231140	1258.623535	1292.912598	1213.619141	-131.250000
1016.591919	1259.909302	1289.269531	1214.904907	-153.283524
1016.952515	1267.195801	1286.483276	1205.689697	-318.891418
1017.313049	1269.553223	1282.197266	1194.760010	-591.529236
1017.673584	1273.839355	1280.911377	1188.330811	-1209.110352
1018.034058	1278.768433	1289.269409	1194.117188	-806.127380
1018.394348	1282.197388	1298.484497	1185.330566	-594.745300
1018.754639	1284.769043	1293.126953	1178.901489	-1266.674927
1019.114868	1285.840576	1283.054443	1178.472778	3853.649658
1019.475037	1284.554688	1285.411865	1181.258911	-12050.683594
1019.835022	1277.053955	1280.268555	1173.329346	-3226.672852
1020.195129	1274.053589	1285.197510	1179.972778	-844.234375
1020.555054	1275.339478	1286.269043	1178.687134	-884.320068
1020.914917	1281.125732	1287.126343	1183.616089	-1624.995483
1021.274536	1285.626343	1290.983765	1189.402466	-1796.085449
1021.634338	1289.269531	1293.341187	1190.259644	-2431.686523
1021.993958	1286.697754	1284.125977	1178.472778	4208.178223
1022.353577	1287.126465	1270.196045	1184.259155	607.588623
1022.713135	1285.411865	1271.267578	1193.260010	651.512878
1023.072632	1282.625854	1273.410645	1200.975098	886.043396
1023.431946	1274.053467	1268.052856	1202.903809	1185.707031
1023.791260	1276.839600	1273.624878	1209.975952	2079.920166
1024.150391	1269.553101	1265.266968	1209.975952	1389.997681
1024.509644	1265.909790	1265.266846	1213.833496	8099.658203
1024.868652	1257.337524	1264.838379	1211.904663	-605.702454
1025.227661	1247.693848	1267.838745	1214.476196	-164.893631
1025.586670	1248.765503	1267.195801	1218.762451	-162.792007
1025.945557	1253.908813	1277.482544	1219.619629	-145.455063
1026.304443	1255.408936	1282.840210	1215.547729	-145.312988
1026.663086	1256.909058	1287.769287	1210.190308	-151.388214
1027.021729	1259.480835	1293.126953	1209.333130	-149.044556
1027.380371	1272.767700	1296.984497	1213.833496	-243.360855
1027.738892	1276.625244	1287.983521	1214.261963	-549.055847
1028.097290	1276.839600	1294.841309	1208.904297	-377.382507
1028.455688	1277.482422	1296.984375	1207.189941	-360.438171
1028.814087	1285.197388	1304.913696	1212.547485	-368.476196
1029.172241	1289.697998	1298.056030	1212.761841	-920.505615
1029.530518	1294.841431	1296.555908	1207.618408	-5087.440430
1029.888550	1290.769653	1290.555176	1209.761597	37769.949219
1030.246582	1292.912720	1290.555176	1216.190674	3254.321045
1030.604614	1287.340698	1291.198120	1213.190552	-1922.272095
1030.962524	1286.483521	1287.340576	1210.618896	-8851.773438
1031.320313	1277.053955	1281.125854	1202.689575	-1826.282349
1031.678101	1272.767700	1277.053955	1201.189331	-1669.951294
1032.035645	1278.768433	1276.411011	1209.547241	2936.309082
1032.393311	1281.125610	1267.838745	1207.404175	554.844482
1032.750977	1277.482422	1265.695679	1201.618042	643.641602
1033.108398	1278.339844	1273.196411	1196.046021	1599.978638
1033.465820	1265.481323	1267.838867	1196.688965	-2917.967285
1033.823120	1265.910034	1261.409668	1195.403198	1566.691040
1034.180298	1262.052612	1261.195313	1190.045410	8399.302734
1034.537476	1262.052612	1261.838257	1191.331177	32992.597656
1034.894653	1260.338013	1267.410034	1186.830688	-1039.410400
1035.251709	1262.052368	1276.411011	1186.187744	-528.355103
1035.608643	1257.337524	1277.696899	1183.401855	-363.152954
1035.965576	1277.696777	1272.982056	1143.326538	2850.014160
1036.322388	1251.765747	1336.631226	1197.546143	-63.888882
1036.679077	1237.621460	1313.057373	1138.611694	-131.250168
1037.035889	1247.050903	1313.057373	1157.470703	-135.714279
1037.392456	1232.906738	1206.975586	1176.329712	218.181686
>>>>>End Processed Spectral Data<<<<<
