# Supplementary material for: Avian learning favors colorful, not bright, signals
Source: PLoS One. 2018 Mar 22;13(3):e0194279. doi: 10.1371/journal.pone.0194279 (PMC5864004; doi:10.1371/journal.pone.0194279)
Supplement: S1 Text — (ZIP) [file pone.0194279.s001.zip › WhiteBlackCenter1.txt]

Jaz Data File
++++++++++++++++++++++++++++++++++++
Date: Wed May 31 03:38:47 2017
User: jaz
Dark Spectrum Present: Yes
Reference Spectrum Present: Yes
Processed Spectrum Present: Yes
Spectrometers: JAZA3305
Integration Time (usec): 450000 (JAZA3305)
Spectra Averaged: 1 (JAZA3305)
Boxcar Smoothing: 5 (JAZA3305)
Correct for Electrical Dark: No (JAZA3305)
Strobe/Lamp Enabled: Yes (JAZA3305)
Correct for Detector Non-linearity: No (JAZA3305)
Correct for Stray Light: No (JAZA3305)
Number of Pixels in Processed Spectrum: 2048
>>>>>Begin Processed Spectral Data<<<<<
W	D	R	S	P
189.090729	0.000000	0.000000	0.000000	0.000000
189.548096	0.000000	0.000000	0.000000	0.000000
190.005432	1251.765747	1270.624634	1119.752686	-700.004517
190.462753	1308.342651	1261.195190	1119.752686	400.000244
190.920044	0.000000	0.000000	0.000000	0.000000
191.377304	1046.674072	1056.317871	969.523682	-800.000000
191.834534	1166.042969	1178.901367	1074.748291	-710.000366
192.291718	1287.769165	1296.984375	1187.045044	-1093.020386
192.748886	1294.198364	1302.127686	1199.046143	-1200.004639
193.206039	1292.055420	1305.556519	1208.904297	-615.884094
193.663162	1289.912231	1307.485474	1215.119141	-425.607819
194.120255	1295.698608	1314.129028	1230.549316	-353.487823
194.577316	1300.841919	1314.557495	1226.906128	-539.064392
195.034348	1306.413940	1309.199951	1231.835083	-2676.904785
195.491364	1306.413940	1310.914307	1229.477661	-1709.556030
195.948349	1316.700684	1299.770386	1229.692139	513.922119
196.405304	1320.343750	1294.626953	1232.263672	342.500183
196.862228	1317.557861	1290.340820	1236.549805	297.637268
197.319122	1311.557373	1291.626831	1235.906982	379.570160
197.775986	1307.699951	1284.769043	1229.263550	342.055359
198.232819	1305.771118	1288.197876	1224.977417	459.754089
198.689636	1320.129639	1296.555786	1223.048706	411.816162
199.146423	1320.772583	1314.343262	1226.263306	1469.972900
199.603180	1320.558350	1314.343262	1227.548950	1496.509766
200.059921	1321.843994	1316.057617	1224.548706	1681.454346
200.516617	1332.559448	1320.772461	1227.334717	892.719482
200.973297	1322.487061	1342.203125	1226.691895	-485.873657
201.429932	1321.843994	1349.703857	1219.619629	-366.923431
201.886551	1322.701294	1354.204224	1221.334106	-321.770660
202.343140	1320.558105	1356.775879	1210.404541	-304.142273
202.799713	1318.415161	1367.705566	1210.833130	-218.261612
203.256241	1324.415649	1371.348877	1220.048462	-222.373764
203.712753	1316.057739	1377.778076	1220.048340	-155.555527
204.169220	1312.414551	1361.490845	1205.046997	-218.776810
204.625671	1311.985840	1372.420410	1193.902832	-195.389832
205.082092	1307.271118	1378.421021	1188.330933	-167.168442
205.538483	1296.127319	1379.706909	1181.901733	-136.666840
205.994843	1301.699219	1377.992554	1179.544312	-160.112167
206.451187	1299.984863	1378.421021	1173.972290	-160.656235
206.907486	1298.484619	1382.921387	1170.972046	-151.015457
207.363770	1299.341797	1385.921753	1175.686768	-142.821777
207.820023	1299.984741	1390.207886	1177.401245	-135.867020
208.276260	1287.340698	1395.994019	1166.471558	-111.242935
208.732452	1287.554810	1389.779297	1167.757324	-117.190598
209.188599	1282.839966	1404.566284	1169.900513	-92.781456
209.644760	1279.411255	1411.638550	1183.401855	-72.609367
210.100845	1270.624756	1415.495972	1189.402466	-56.065166
210.556931	1272.339355	1428.997314	1193.902954	-50.068569
211.012985	1271.053467	1440.569946	1189.402466	-48.167000
211.469009	1267.838745	1460.286133	1204.832520	-32.739456
211.925003	1269.767456	1471.430176	1207.189941	-31.030781
212.380966	1266.767212	1486.860229	1210.833130	-25.413837
212.836914	1269.553223	1498.004272	1212.333252	-25.046928
213.292816	1282.625854	1509.362427	1211.904663	-31.190907
213.748703	1288.412109	1529.935913	1210.190308	-32.386787
214.204559	1290.555176	1545.365967	1217.905273	-28.511312
214.660385	1290.769531	1560.581909	1210.833130	-29.626661
215.116165	1293.984009	1574.726074	1204.832520	-31.755657
215.571960	1291.198120	1595.728149	1206.546997	-27.797298
216.027664	1286.269165	1618.658936	1217.905151	-20.567425
216.483383	1280.911499	1635.589111	1212.333374	-19.335340
216.939056	1273.625122	1659.162964	1209.118652	-16.731554
217.394730	1279.625610	1682.522217	1209.761597	-17.340433
217.850342	1276.839600	1714.025269	1211.475952	-14.951004
218.305939	1267.838623	1759.458496	1209.761475	-11.813426
218.761505	1264.195435	1791.818848	1213.190430	-9.666934
219.217041	1259.909302	1841.752075	1209.118652	-8.729274
219.672546	1267.838745	1889.756958	1206.546997	-9.855274
220.128036	1273.625000	1951.048462	1215.119263	-8.636509
220.583496	1269.124634	2015.340576	1210.833130	-7.811613
221.038895	1263.552612	2081.132813	1204.832520	-7.182181
221.494308	1272.767822	2187.857666	1209.547363	-6.908661
221.949646	1277.911255	2297.796875	1214.047729	-6.261832
222.404984	1271.267700	2439.453613	1217.047974	-4.641361
222.860291	1275.339478	2606.184326	1220.905518	-4.090181
223.315567	1275.982422	2790.488281	1229.049194	-3.098914
223.770813	1271.053345	3010.795410	1234.835449	-2.081797
224.226044	1268.481567	3271.392334	1249.408203	-0.952282
224.681229	1258.194946	3582.780273	1260.123779	0.082975
225.136383	1254.551636	3941.743652	1261.623901	0.263184
225.591522	1256.480469	4321.280762	1273.625122	0.559405
226.046616	1261.623779	4667.601074	1283.483154	0.641795
226.501694	1256.266113	4915.125488	1293.127075	1.007444
226.956726	1256.694824	5106.287109	1302.985107	1.202472
227.411743	1254.122925	5230.370605	1310.700073	1.422878
227.866714	1253.051514	5306.020508	1321.629761	1.692050
228.321671	1264.624146	5333.023438	1329.987793	1.606618
228.776611	1262.052490	5300.448730	1328.058838	1.634469
229.231506	1264.838379	5194.366699	1320.772339	1.423427
229.686371	1271.482056	5045.423828	1317.986450	1.232250
230.141220	1271.696289	4857.048340	1317.986450	1.291091
230.596024	1279.196899	4634.812012	1319.700928	1.207052
231.050797	1287.340576	4440.435547	1312.843018	0.808807
231.505554	1292.483887	4303.708008	1304.270874	0.391435
231.960281	1291.840942	4211.770508	1299.556030	0.264222
232.414963	1304.913818	4162.051270	1299.341675	-0.195025
232.869614	1297.412964	4128.405273	1287.340698	-0.355786
233.324265	1286.697754	4111.046387	1287.769409	0.037943
233.778839	1289.697998	4133.548828	1283.054565	-0.233607
234.233414	1289.483643	4180.267578	1279.411255	-0.348431
234.687973	1283.697388	4231.486328	1285.626099	0.065429
235.142487	1283.054565	4294.706543	1286.269043	0.106735
235.596954	1279.839966	4371.857910	1285.197632	0.173274
236.051422	1270.410400	4479.868164	1287.340576	0.527509
236.505859	1269.124512	4605.023438	1286.054688	0.507515
236.960251	1265.481323	4818.258301	1286.483398	0.591145
237.414612	1254.551758	5052.495605	1292.698242	1.004398
237.868942	1258.409180	5339.238770	1298.055908	0.971536
238.323257	1256.051880	5690.916016	1300.413208	1.000286
238.777512	1260.980957	6078.167480	1313.914673	1.098851
239.231781	1266.124268	6464.349609	1324.415649	1.121371
239.685974	1261.838257	6808.525391	1330.844727	1.244102
240.140167	1262.695435	7112.412109	1339.202881	1.307883
240.594330	1257.123413	7349.650391	1335.559692	1.287418
241.048462	1263.766846	7572.742676	1341.131714	1.226267
241.502563	1264.838379	7810.193848	1348.203735	1.273657
241.956619	1266.552856	8045.074707	1358.061890	1.349985
242.410660	1269.981812	8309.530273	1363.633789	1.330369
242.864670	1269.553223	8648.348633	1371.777466	1.385378
243.318649	1279.411255	8984.166992	1386.350464	1.387964
243.772583	1270.196045	9299.841797	1393.851074	1.539981
244.226517	1265.266968	9541.793945	1398.565918	1.610566
244.680389	1272.553467	9697.380859	1397.280029	1.480464
245.134247	1275.125122	9742.813477	1397.280029	1.442600
245.588074	1272.767700	9791.675781	1400.494629	1.499334
246.041870	1265.481323	9761.671875	1403.066284	1.619372
246.495636	1263.552612	9649.803711	1397.065796	1.592049
246.949387	1265.267090	9441.069336	1388.279175	1.504587
247.403091	1265.695679	9187.757813	1379.063965	1.431045
247.856766	1265.267090	8834.366211	1372.848999	1.421330
248.310410	1262.266724	8440.470703	1352.918457	1.262875
248.764023	1272.124878	8032.645508	1346.917847	1.106320
249.217606	1273.410645	7648.822266	1338.774170	1.025244
249.671158	1274.482300	7342.578125	1332.773560	0.960619
250.124695	1276.411011	7110.054688	1327.201660	0.870651
250.578171	1279.411255	6918.250000	1323.772705	0.786713
251.031662	1282.411621	6817.097168	1321.201050	0.700842
251.485077	1282.411621	6783.665527	1325.058594	0.775223
251.938477	1287.554810	6803.382324	1327.201660	0.718783
252.391861	1289.483643	6858.887695	1317.557861	0.504079
252.845200	1299.127441	6933.251465	1311.557373	0.220619
253.298508	1301.056396	7050.477051	1308.771362	0.134187
253.751801	1292.484009	7218.065918	1302.985107	0.177216
254.205048	1297.413208	7484.448730	1304.056641	0.107377
254.658279	1289.483765	7849.413574	1307.056763	0.267884
255.111465	1286.483521	8350.890625	1315.414795	0.409536
255.564621	1293.555542	8982.453125	1330.202026	0.476616
256.017761	1293.769897	9682.592773	1345.631958	0.618228
256.470825	1294.841309	10383.589844	1357.204590	0.686159
256.923950	1286.054810	10974.434570	1368.991333	0.856041
257.376953	1289.269409	11368.972656	1384.207275	0.941872
257.829987	1282.840210	11574.493164	1392.350952	1.064073
258.282928	1274.267944	11629.569336	1399.208862	1.206541
258.735870	1282.411499	11591.209961	1400.066040	1.141302
259.188812	1282.625854	11469.697266	1405.423706	1.205428
259.641693	1282.411621	11301.038086	1410.567017	1.279171
260.094543	1280.268433	11010.866211	1407.138184	1.303823
260.547333	1273.196411	10608.612305	1394.494019	1.299327
261.000183	1269.767456	10086.990234	1377.349487	1.220135
261.452911	1272.124756	9579.082031	1370.491699	1.184151
261.905640	1272.339111	9195.473633	1365.134033	1.171190
262.358337	1265.267090	8989.524414	1359.776367	1.223539
262.811035	1262.052368	8947.949219	1352.704224	1.179457
263.263641	1266.338623	9022.743164	1353.775757	1.127290
263.716217	1263.123901	9159.255859	1349.918213	1.099200
264.168823	1258.194946	9306.913086	1344.774902	1.075699
264.621368	1261.838257	9457.141602	1345.846436	1.025077
265.073883	1259.695190	9647.446289	1347.989380	1.052656
265.526367	1260.980835	9827.678711	1357.633301	1.128235
265.978821	1266.124146	10056.344727	1364.062500	1.114174
266.431244	1259.052124	10297.439453	1368.562988	1.211619
266.883636	1262.909668	10541.320313	1373.706177	1.194132
267.335999	1262.695313	10825.491211	1380.135498	1.228095
267.788330	1261.623779	11114.375977	1397.922974	1.383362
268.240601	1266.767090	11376.259766	1407.352539	1.390628
268.692871	1263.766846	11552.205078	1415.710449	1.476838
269.145081	1257.337646	11708.220703	1422.996826	1.585121
269.597351	1257.980591	11803.586914	1422.139526	1.556657
270.049500	1253.908691	11882.666016	1425.354248	1.613035
270.501587	1256.051880	11923.170898	1427.068481	1.603213
270.953735	1250.908447	11929.170898	1430.711792	1.683826
271.405823	1253.051636	11908.811523	1433.712036	1.695425
271.857849	1257.980591	11825.874023	1437.355347	1.697356
272.309875	1268.053101	11698.577148	1433.926392	1.590268
272.761871	1274.910767	11565.278320	1425.139771	1.459899
273.213806	1265.695679	11439.908203	1422.782471	1.543970
273.665741	1267.838745	11372.402344	1422.996704	1.535524
274.117615	1274.268066	11292.250977	1424.711182	1.501731
274.569489	1275.982422	11252.603516	1434.998047	1.593883
275.021271	1285.626343	11245.532227	1434.783691	1.497578
275.473083	1281.554565	11295.250977	1428.354492	1.465991
275.924835	1284.769043	11362.542969	1430.497559	1.446039
276.376587	1286.269165	11464.553711	1427.711670	1.389650
276.828308	1278.768433	11625.927734	1420.425293	1.369041
277.279938	1269.338989	11748.939453	1432.854980	1.560327
277.731598	1262.695313	11939.671875	1440.784180	1.667971
278.183197	1260.766479	12147.121094	1444.427490	1.687075
278.634796	1262.695190	12351.784180	1440.998657	1.607918
279.086304	1261.409424	12583.449219	1440.570068	1.582406
279.537842	1253.694458	12800.969727	1431.783569	1.542261
279.989288	1251.337036	12962.342773	1431.354980	1.537169
280.440765	1253.908691	13134.431641	1436.284058	1.535079
280.892151	1253.265869	13310.805664	1433.497925	1.494766
281.343567	1249.193970	13479.037109	1440.784302	1.566581
281.794891	1252.622925	13612.764648	1440.998657	1.524058
282.246216	1251.551270	13735.991211	1431.783325	1.443654
282.697510	1248.979614	13818.712891	1429.640503	1.437269
283.148773	1254.122925	13827.928711	1425.354370	1.361811
283.599976	1253.694458	13782.281250	1436.069580	1.455672
284.051178	1251.122681	13739.420898	1431.997803	1.448357
284.502350	1254.123047	13662.697266	1431.783325	1.431754
284.953461	1256.480347	13636.125000	1431.783325	1.416058
285.404602	1261.623779	13611.265625	1436.926880	1.419500
285.855621	1262.481201	13601.191406	1441.427246	1.450282
286.306671	1265.910156	13554.687500	1441.213013	1.426528
286.757660	1263.552612	13543.756836	1441.427246	1.448466
287.208618	1263.981201	13573.975586	1445.927734	1.478039
287.659546	1265.481445	13503.038086	1453.214111	1.534070
288.110504	1270.410522	13444.961914	1457.285889	1.534967
288.561340	1275.982422	13418.600586	1459.643433	1.512532
289.012207	1279.197144	13411.530273	1474.001831	1.605666
289.463013	1280.482910	13495.109375	1476.144897	1.601866
289.913757	1274.696533	13604.619141	1479.573853	1.661627
290.364532	1273.410645	13756.134766	1484.288574	1.689358
290.815216	1269.124512	13900.579102	1493.289429	1.774656
291.265900	1266.552734	14031.090820	1495.432373	1.793090
291.716553	1263.123901	14131.172852	1506.147949	1.888585
292.167206	1271.910522	14205.965820	1509.148071	1.834208
292.617767	1281.768677	14340.549805	1501.647339	1.683761
293.068298	1278.339844	14535.355469	1507.433716	1.728095
293.518829	1278.554199	14741.733398	1506.790649	1.695264
293.969299	1282.840332	14904.391602	1508.076538	1.653528
294.419769	1286.054810	14956.896484	1505.933472	1.608377
294.870209	1285.626221	14911.035156	1510.005371	1.646770
295.320587	1280.482788	14699.728516	1497.575684	1.617773
295.770935	1285.411865	14469.777344	1486.217285	1.523057
296.221252	1282.840210	14212.822266	1477.216309	1.503297
296.671539	1286.269043	13908.508789	1471.644409	1.468641
297.121796	1279.197021	13571.832031	1466.072388	1.520222
297.572021	1271.267578	13237.728516	1460.928955	1.584941
298.022217	1268.267334	12856.688477	1454.071167	1.603358
298.472382	1256.694824	12488.725586	1449.570801	1.717196
298.922485	1254.337402	12113.687500	1430.068848	1.618250
299.372589	1249.837036	11781.512695	1431.783325	1.727610
299.822693	1253.908691	11504.842773	1422.139526	1.641127
300.272705	1251.551270	11327.182617	1422.996704	1.701585
300.722687	1249.837036	11140.735352	1417.210449	1.692196
301.172668	1255.837524	10969.290039	1414.210083	1.630446
301.622559	1259.909302	10835.992188	1413.138672	1.600126
302.072510	1262.052490	10742.125977	1409.066895	1.550773
302.522339	1266.552856	10645.259766	1412.281372	1.553823
302.972198	1272.553589	10575.180664	1399.422974	1.363802
303.421997	1272.339233	10513.246094	1396.208496	1.340445
303.871735	1264.838379	10480.457031	1399.422974	1.460397
304.321503	1270.410400	10506.816406	1397.708618	1.378222
304.771210	1269.981689	10553.535156	1400.923096	1.410466
305.220856	1273.196289	10610.969727	1403.494873	1.395392
305.670471	1270.196045	10655.116211	1408.423828	1.472871
306.120117	1270.410278	10728.409180	1413.138672	1.509076
306.569702	1270.838867	10780.700195	1411.638306	1.480562
307.019226	1266.981323	10831.491211	1418.496216	1.584136
307.468719	1266.338501	10875.852539	1421.067993	1.610170
307.918213	1266.124268	10909.071289	1423.425415	1.631256
308.367645	1270.196045	10906.928711	1422.568115	1.581159
308.817047	1276.839722	10917.428711	1423.425415	1.520506
309.266388	1268.481567	10864.923828	1421.496704	1.594499
309.715790	1263.766968	10778.344727	1414.853027	1.587943
310.165070	1260.766479	10685.977539	1410.566895	1.589359
310.614319	1261.409424	10605.613281	1403.494873	1.520573
311.063568	1260.766479	10547.320313	1402.208984	1.523089
311.512817	1257.552002	10490.100586	1398.137207	1.522713
311.961945	1268.267212	10402.663086	1391.493652	1.349038
312.411072	1272.982056	10247.290039	1384.635742	1.244148
312.860199	1265.267090	10103.705078	1390.422241	1.416033
313.309265	1263.123901	9957.333984	1383.349976	1.382829
313.758331	1262.909668	9824.035156	1375.634888	1.316710
314.207336	1268.910278	9713.881836	1368.562866	1.180023
314.656311	1278.339722	9646.803711	1373.277588	1.134472
315.105225	1281.554321	9563.652344	1369.205811	1.058325
315.554138	1278.125488	9495.931641	1363.205200	1.035309
316.003021	1271.481812	9423.711914	1358.490356	1.067297
316.451874	1265.695557	9373.133789	1360.204956	1.165712
316.900665	1259.694946	9348.703125	1355.704346	1.186912
317.349426	1256.909058	9367.562500	1359.133301	1.260370
317.798187	1263.338257	9411.280273	1360.204834	1.188847
318.246918	1263.981079	9515.648438	1364.062378	1.212862
318.695557	1257.551880	9623.444336	1365.562500	1.291083
319.144196	1259.052002	9771.315430	1374.777832	1.359519
319.592834	1251.980103	9936.974609	1377.992310	1.450919
320.041382	1256.480591	10131.565430	1382.921387	1.424671
320.489899	1258.837891	10338.158203	1389.779175	1.442193
320.938416	1256.266113	10488.386719	1391.279419	1.462430
321.386932	1259.695190	10611.183594	1386.993286	1.361260
321.835327	1254.337402	10697.764648	1393.851074	1.477363
322.283722	1254.766113	10795.916016	1392.565063	1.444259
322.732117	1244.907959	10844.779297	1393.422363	1.547046
323.180450	1247.265381	10867.280273	1394.708130	1.532667
323.628754	1251.980103	10861.066406	1400.280151	1.543332
324.077026	1248.765381	10795.488281	1399.851685	1.582599
324.525238	1245.550781	10691.334961	1393.422485	1.565478
324.973480	1243.407837	10550.320313	1399.851685	1.680943
325.421600	1251.122803	10365.160156	1411.424316	1.758842
325.869751	1261.838257	10253.291016	1412.281494	1.673180
326.317871	1259.266479	10158.997070	1413.353027	1.731362
326.765930	1263.552612	10077.347656	1404.780640	1.602352
327.213959	1258.837891	10035.342773	1397.065552	1.574974
327.661957	1271.053223	10008.768555	1398.137085	1.454429
328.109924	1273.625122	9987.980469	1396.208496	1.406683
328.557831	1276.411011	9980.694336	1386.993164	1.270434
329.005737	1284.340210	10028.697266	1382.278442	1.120016
329.453613	1291.412354	10069.844727	1386.779053	1.086375
329.901459	1289.483643	10139.065430	1375.420776	0.971087
330.349213	1284.125977	10205.714844	1363.633911	0.891186
330.796967	1281.982910	10238.503906	1362.776489	0.902064
331.244720	1286.054810	10270.222656	1366.634033	0.896902
331.692413	1291.412476	10315.655273	1366.205444	0.828800
332.140045	1295.270020	10327.440430	1370.920288	0.837565
332.587677	1285.411865	10347.584961	1361.276489	0.837157
333.035309	1286.269043	10327.227539	1361.276489	0.829640
333.482819	1280.268555	10334.514648	1368.562866	0.975170
333.930328	1280.268555	10295.509766	1368.777222	0.981767
334.377838	1281.982910	10268.293945	1368.562988	0.963466
334.825317	1277.911133	10212.359375	1374.349243	1.079396
335.272705	1273.196411	10186.857422	1373.063354	1.120381
335.720062	1272.982056	10171.856445	1377.563721	1.175224
336.167450	1273.625000	10131.566406	1374.349121	1.137105
336.614777	1268.696045	10099.847656	1373.491943	1.186662
337.062012	1266.767090	10111.634766	1374.134766	1.213898
337.509277	1273.839355	10125.779297	1382.492798	1.227453
337.956482	1268.695801	10178.712891	1383.993042	1.294018
338.403687	1273.410645	10217.288086	1388.707764	1.289118
338.850800	1271.053345	10280.508789	1386.778931	1.284490
339.297913	1272.553589	10344.372070	1389.350708	1.287472
339.745026	1284.768921	10427.737305	1387.636230	1.125098
340.192047	1291.841064	10524.604492	1398.994507	1.160578
340.639038	1295.484253	10627.257813	1391.493774	1.028845
341.086029	1295.055664	10741.483398	1386.350342	0.966447
341.532959	1288.626465	10878.425781	1393.422485	1.092786
341.979828	1293.341187	10959.218750	1405.637939	1.161785
342.426727	1293.984131	11043.441406	1401.780396	1.105664
342.873535	1297.841675	11082.874023	1408.209717	1.127927
343.320343	1292.912598	11084.802734	1404.995117	1.144646
343.767059	1290.983887	11080.301758	1410.352783	1.219379
344.213806	1286.697754	11045.155273	1407.138062	1.234215
344.660522	1279.411255	11000.792969	1404.994995	1.291830
345.107178	1283.054565	10934.144531	1398.994385	1.201313
345.553772	1283.483032	10864.065430	1404.137817	1.259368
346.000366	1286.269165	10817.990234	1409.281128	1.290554
346.446960	1287.769287	10769.342773	1408.852539	1.277038
346.893463	1281.125854	10745.341797	1403.066284	1.288437
347.339905	1286.697754	10720.695313	1411.424316	1.322097
347.786377	1286.269043	10733.982422	1408.852539	1.297494
348.232788	1293.126953	10791.416016	1410.781372	1.238691
348.679169	1286.054688	10873.709961	1412.281494	1.316556
349.125519	1286.269043	11008.722656	1402.209106	1.192498
349.571838	1291.412476	11180.167969	1409.066895	1.189780
350.018097	1280.697021	11368.330078	1412.281372	1.304413
350.464325	1276.411011	11587.351563	1413.353027	1.328123
350.910553	1274.053711	11819.660156	1413.995850	1.327018
351.356720	1272.124878	12056.468750	1410.781372	1.285720
351.802856	1270.838989	12317.066406	1407.995361	1.241658
352.248932	1260.338013	12579.592773	1407.138184	1.296907
352.695007	1260.337891	12846.188477	1405.638062	1.254117
353.141052	1269.981689	13204.081055	1412.924316	1.197766
353.587036	1275.339355	13568.402344	1425.568481	1.222064
354.032990	1274.267822	13951.369141	1439.712769	1.305069
354.478912	1272.982056	14320.406250	1447.427856	1.337013
354.924774	1276.411011	14637.578125	1453.214111	1.323261
355.370605	1275.339355	14875.244141	1457.500244	1.339428
355.816467	1279.197021	15141.200195	1469.072754	1.369757
356.262238	1287.126221	15370.079102	1478.287964	1.357398
356.708008	1292.698364	15618.675781	1482.359863	1.323899
357.153656	1296.555786	15884.417969	1485.360229	1.294257
357.599365	1292.912598	16188.087891	1494.146606	1.351001
358.045013	1284.125977	16426.826172	1493.932373	1.385528
358.490631	1283.054565	16665.136719	1492.003540	1.358392
358.936157	1284.983276	16713.353516	1493.289429	1.350150
359.381714	1288.412109	16611.773438	1492.003540	1.328634
359.827209	1291.841064	16451.898438	1486.431519	1.283573
360.272644	1296.127197	16244.021484	1489.860474	1.296057
360.718109	1291.840942	15961.352539	1481.502441	1.292896
361.163513	1291.626831	15665.394531	1478.930786	1.303096
361.608856	1289.055054	15296.785156	1473.358887	1.315729
362.054169	1284.983154	14880.172852	1461.143433	1.295755
362.499481	1287.554810	14407.199219	1445.498901	1.203875
362.944733	1281.768677	13911.937500	1431.783325	1.187749
363.389923	1281.554321	13370.168945	1414.638794	1.100908
363.835083	1277.482544	12942.842773	1410.566895	1.140851
364.280243	1269.124634	12656.741211	1404.351929	1.187494
364.725372	1262.695435	12424.003906	1409.281128	1.313338
365.170410	1259.480835	12284.277344	1395.565430	1.234350
365.615448	1260.980957	12146.906250	1393.208130	1.214662
366.060455	1260.766602	12061.612305	1392.136597	1.216294
366.505402	1256.909058	12002.034180	1396.422729	1.298390
366.950317	1268.267334	11979.105469	1406.923828	1.294544
367.395233	1269.553101	12008.678711	1413.567383	1.341024
367.840088	1271.696289	12016.608398	1415.924805	1.342296
368.284882	1270.838989	12019.393555	1419.996582	1.387699
368.729675	1270.838989	12056.683594	1411.424194	1.303423
369.174438	1274.696533	12095.900391	1404.994995	1.204103
369.619141	1280.911377	12159.336914	1402.423340	1.117000
370.063812	1277.482422	12243.558594	1405.852417	1.170610
370.508453	1274.482056	12376.214844	1417.210449	1.285641
370.953094	1273.839355	12490.655273	1413.138794	1.241880
371.397614	1274.267944	12632.096680	1412.710083	1.218914
371.842133	1259.909302	12781.255859	1411.638550	1.316940
372.286652	1257.551880	12907.696289	1413.353027	1.337332
372.731140	1256.694702	13051.924805	1419.139160	1.377205
373.175537	1270.838989	13258.944336	1435.640747	1.374711
373.619904	1272.553467	13473.464844	1445.070190	1.413966
374.064270	1271.910645	13682.413086	1449.999268	1.434983
374.508606	1267.838501	13869.931641	1448.499146	1.433577
374.952881	1276.625122	13986.300781	1457.500122	1.423128
375.397095	1280.482666	14039.449219	1445.927612	1.296695
375.841339	1278.768188	14031.734375	1452.356812	1.361163
376.285522	1278.339600	14003.446289	1448.499268	1.337196
376.729645	1285.626099	13951.369141	1443.355957	1.245327
377.173706	1286.269043	13911.079102	1440.784302	1.223902
377.617767	1289.269287	13841.000977	1441.212769	1.210538
378.061798	1281.768677	13733.847656	1425.354126	1.153104
378.505768	1285.197510	13602.049805	1424.925537	1.134446
378.949738	1286.697754	13502.183594	1430.068848	1.173683
379.393677	1288.412231	13452.034180	1436.069458	1.213925
379.837524	1279.839966	13453.962891	1438.426880	1.302656
380.281372	1277.268311	13504.753906	1441.212891	1.340787
380.725189	1271.481934	13621.336914	1443.570313	1.393444
381.168976	1271.910645	13763.850586	1452.571167	1.446217
381.612701	1272.339111	13877.218750	1450.856689	1.416258
382.056396	1267.838623	13964.227539	1452.356812	1.453312
382.500031	1263.552612	14060.665039	1449.785278	1.455271
382.943665	1253.908691	14172.747070	1452.356934	1.536115
383.387238	1241.693237	14283.759766	1456.214355	1.644840
383.830811	1239.550171	14380.840820	1445.927612	1.570450
384.274323	1243.407715	14471.062500	1442.284424	1.503492
384.717804	1253.265747	14535.140625	1443.355835	1.431199
385.161224	1257.766235	14591.502930	1441.427246	1.377416
385.604645	1267.838745	14652.579102	1439.069824	1.279301
386.048035	1270.196167	14694.800781	1434.783691	1.226014
386.491333	1273.196411	14733.589844	1446.141968	1.284848
386.934631	1280.482910	14793.165039	1452.571167	1.273532
387.377869	1283.697388	14899.034180	1458.571777	1.284393
387.821136	1291.198120	15061.907227	1467.358276	1.279238
388.264282	1289.697876	15221.350586	1466.501099	1.269076
388.707428	1285.197510	15348.005859	1483.216919	1.408107
389.150543	1284.554565	15409.083984	1484.717041	1.417127
389.593597	1281.982910	15450.447266	1482.145386	1.412732
390.036621	1283.268799	15476.377930	1486.003052	1.428399
390.479614	1274.267822	15495.235352	1494.146606	1.546159
390.922638	1275.339478	15529.522461	1501.647339	1.587659
391.365509	1272.767700	15553.096680	1497.575439	1.574248
391.808411	1268.481567	15510.665039	1497.575684	1.608560
392.251251	1266.124390	15384.868164	1496.718262	1.633246
392.694092	1260.552368	15144.202148	1490.932007	1.659359
393.136871	1278.125366	14917.678711	1495.003906	1.590071
393.579590	1276.839600	14659.868164	1485.360107	1.558097
394.022308	1282.197388	14502.137695	1479.573853	1.493021
394.464966	1280.482788	14349.980469	1481.502441	1.538082
394.907562	1277.911133	14197.393555	1485.145630	1.604046
395.350159	1283.054565	14034.947266	1477.216309	1.522611
395.792755	1278.339722	13871.002930	1465.215210	1.484003
396.235229	1279.197021	13707.488281	1467.143921	1.512251
396.677704	1277.911133	13620.481445	1469.929810	1.555743
397.120148	1278.339722	13581.477539	1468.001221	1.541570
397.562561	1284.340332	13581.262695	1464.572266	1.465667
398.004944	1268.481689	13599.049805	1465.429443	1.597232
398.447235	1269.338745	13650.483398	1469.072632	1.613210
398.889557	1265.909912	13692.274414	1471.644409	1.655629
399.331818	1265.910034	13750.349609	1471.644409	1.647926
399.774017	1266.338501	13865.431641	1478.716553	1.685661
400.216187	1272.124878	13987.586914	1481.288208	1.644953
400.658356	1277.268188	14107.170898	1496.075317	1.705447
401.100433	1273.196289	14282.687500	1504.861816	1.780742
401.542511	1280.482788	14412.128906	1506.147705	1.718482
401.984558	1283.911621	14502.996094	1518.148926	1.771963
402.426575	1286.911987	14612.934570	1527.364136	1.804381
402.868500	1292.483887	14647.866211	1524.149536	1.734624
403.310394	1297.841675	14731.231445	1529.292847	1.722954
403.752289	1296.770020	14748.375977	1530.364380	1.736554
404.194153	1295.484253	14785.238281	1527.578491	1.720522
404.635956	1301.699219	14776.021484	1520.720581	1.625472
405.077698	1295.484253	14765.305664	1525.435425	1.707158
405.519440	1290.983887	14726.730469	1519.006226	1.697132
405.961090	1288.840698	14687.511719	1514.934448	1.687434
406.402740	1281.554199	14696.727539	1510.862549	1.709321
406.844391	1282.197144	14714.514648	1495.860962	1.590670
407.285980	1283.054443	14750.089844	1502.076050	1.626354
407.727509	1284.554565	14824.454102	1501.647339	1.603356
408.168976	1283.483154	14812.668945	1499.289917	1.595120
408.610474	1285.411865	14872.246094	1505.076294	1.616745
409.051910	1282.411499	14869.458984	1512.576904	1.694006
409.493317	1276.625366	14919.821289	1518.148926	1.770286
409.934631	1274.482300	15000.828125	1512.576904	1.734581
410.375946	1276.625244	15052.261719	1516.648804	1.742377
410.817230	1281.554199	15117.410156	1517.720337	1.706914
411.258453	1283.268677	15170.346680	1522.649536	1.723767
411.699677	1282.411499	15314.144531	1536.793701	1.812907
412.140839	1283.697388	15455.802734	1534.436279	1.769242
412.581940	1284.554688	15650.393555	1539.579712	1.775218
413.023010	1285.411865	15910.347656	1546.651855	1.786264
413.464081	1282.411499	16200.089844	1552.223755	1.808675
413.905090	1288.626465	16581.556641	1559.938721	1.774103
414.346069	1284.768921	16986.593750	1562.296143	1.767484
414.786987	1292.055420	17425.708984	1584.798340	1.814486
415.227875	1294.841309	17962.548828	1587.369995	1.755063
415.668762	1297.198730	18507.957031	1600.228394	1.760699
416.109558	1303.413574	19067.083984	1610.943726	1.731231
416.550323	1305.770996	19641.000000	1621.230591	1.720511
416.991119	1302.342163	20231.841797	1637.946411	1.772917
417.431793	1304.270874	20884.623047	1659.377075	1.813584
417.872437	1307.699707	21492.181641	1674.378784	1.816638
418.313080	1313.485962	22071.880859	1685.308228	1.791190
418.753662	1308.342651	22547.423828	1685.951172	1.777895
419.194214	1315.629028	22913.888672	1705.667480	1.805879
419.634705	1313.057495	23169.558594	1703.095703	1.784541
420.075226	1307.913940	23412.794922	1714.453979	1.839141
420.515656	1303.413574	23623.888672	1720.454590	1.868424
420.956055	1300.627563	23769.617188	1734.170044	1.929515
421.396393	1293.555542	23793.619141	1737.170410	1.971616
421.836700	1292.055420	23701.468750	1735.455933	1.978635
422.276978	1285.840454	23483.732422	1730.741455	2.004249
422.717194	1288.412109	23215.207031	1720.025879	1.968431
423.157440	1278.982666	22872.744141	1713.168091	2.010698
423.597626	1288.197876	22581.501953	1714.882690	2.003845
424.037720	1288.626465	22217.394531	1692.594849	1.930206
424.477783	1287.340576	21858.429688	1680.593384	1.911677
424.917847	1288.626465	21443.103516	1672.664063	1.905470
425.357880	1283.911743	20996.486328	1658.948486	1.902525
425.797882	1276.196777	20522.656250	1637.089355	1.875112
426.237793	1273.625000	20086.328125	1630.231567	1.895563
426.677673	1278.768433	19771.511719	1620.802002	1.849555
427.117554	1285.411865	19410.189453	1607.729248	1.778325
427.557343	1274.910767	19131.376953	1600.442627	1.823047
427.997131	1273.625000	18880.207031	1596.156616	1.831881
428.436890	1262.909668	18644.255859	1590.156128	1.882745
428.876587	1261.838013	18556.392578	1596.370972	1.934325
429.316223	1264.195435	18537.320313	1595.728027	1.919355
429.755859	1270.196045	18559.177734	1595.513672	1.881647
430.195465	1270.196167	18580.394531	1593.585083	1.868199
430.634979	1275.125244	18684.548828	1588.655884	1.800925
431.074493	1278.339844	18748.625000	1585.012817	1.755398
431.513947	1275.339478	18760.626953	1587.369995	1.784532
431.953430	1266.981567	18838.205078	1591.441895	1.846544
432.392792	1274.267944	18915.353516	1589.727417	1.788209
432.832153	1275.982422	19022.937500	1594.870728	1.796862
433.271454	1284.768921	19150.236328	1600.228516	1.765751
433.710693	1274.482300	19232.314453	1594.870728	1.784115
434.149963	1278.982544	19315.039063	1606.014771	1.813214
434.589172	1267.624390	19430.548828	1613.087036	1.902021
435.028320	1271.696167	19601.351563	1628.302612	1.945516
435.467407	1267.410034	19746.652344	1641.161011	2.022545
435.906494	1279.197021	19944.029297	1655.091064	2.013916
436.345551	1272.767700	20131.332031	1661.948853	2.063684
436.784546	1279.625488	20388.929688	1670.306763	2.044456
437.223511	1283.697388	20654.455078	1695.380737	2.125283
437.662415	1293.555542	20916.550781	1707.596191	2.109977
438.101318	1289.055176	21145.218750	1718.954346	2.165066
438.540161	1299.770386	21362.095703	1736.527466	2.177001
438.978912	1295.698486	21467.750000	1737.813599	2.191721
439.417725	1301.056152	21528.398438	1742.528198	2.182551
439.856445	1299.984619	21527.755859	1730.098145	2.126352
440.295135	1307.056885	21544.255859	1740.813721	2.143364
440.733765	1297.413086	21520.683594	1735.027466	2.163915
441.172394	1298.270386	21544.900391	1735.027344	2.157183
441.610962	1302.556519	21511.683594	1731.812866	2.124072
442.049469	1291.412476	21547.472656	1725.812134	2.144542
442.487946	1285.411865	21584.976563	1718.311401	2.132556
442.926422	1290.126465	21652.267578	1712.096558	2.072327
443.364807	1286.697632	21701.558594	1712.310913	2.084821
443.803192	1284.340210	21873.216797	1720.240234	2.117163
444.241516	1284.554688	21959.583984	1718.097168	2.096938
444.679810	1287.769287	22089.236328	1730.955566	2.130553
445.118073	1289.055054	22135.742188	1730.098389	2.115652
445.556274	1293.769653	22157.388672	1726.883667	2.075929
445.994415	1296.770142	22121.597656	1724.954712	2.056125
446.432587	1301.056274	22079.164063	1732.027222	2.074159
446.870667	1308.556885	21926.794922	1723.240601	2.011247
447.308716	1311.557373	21692.126953	1726.883667	2.037854
447.746735	1312.628906	21375.597656	1725.812378	2.059433
448.184692	1312.200195	21141.359375	1712.525269	2.018871
448.622620	1320.343872	20884.835938	1707.167480	1.977172
449.060516	1330.202026	20645.667969	1697.309326	1.900587
449.498383	1335.130981	20411.216797	1691.308960	1.867144
449.936188	1338.345581	20185.767578	1688.951294	1.860232
450.373993	1336.845459	19983.031250	1692.809326	1.909044
450.811707	1339.202881	19770.011719	1688.308594	1.894142
451.249420	1337.274170	19529.130859	1688.094238	1.928446
451.687042	1335.988281	19324.039063	1693.451904	1.987228
452.124664	1330.844849	19226.312500	1684.879639	1.978349
452.562225	1326.130127	19207.240234	1673.307129	1.941585
452.999756	1326.773071	19164.167969	1672.664185	1.939135
453.437256	1325.701538	19117.234375	1678.879272	1.985089
453.874725	1325.915894	19121.304688	1686.808472	2.028012
454.312164	1329.773315	19167.810547	1686.379639	1.999134
454.749512	1327.201660	19292.107422	1684.451050	1.988596
455.186829	1328.273193	19519.486328	1691.094604	1.994487
455.624115	1326.344482	19844.162109	1701.381226	2.025275
456.061401	1326.130127	20315.423828	1700.952759	1.973863
456.498596	1333.845093	20764.611328	1703.309814	1.901442
456.935791	1338.131348	21224.513672	1716.382813	1.902063
457.372894	1340.274414	21545.328125	1733.955933	1.948431
457.810028	1338.559937	21741.205078	1740.385132	1.969476
458.247070	1338.774292	21838.929688	1733.312866	1.924564
458.684052	1340.917236	21861.429688	1732.027222	1.905946
459.121033	1331.487793	21751.062500	1733.955811	1.970991
459.557953	1331.273560	21668.982422	1730.312622	1.962065
459.994873	1335.131104	21431.316406	1728.598145	1.957919
460.431702	1331.487793	21123.144531	1722.383179	1.975051
460.868530	1334.059448	20730.533203	1720.240234	1.990984
461.305298	1322.486938	20353.783203	1717.668457	2.076482
461.742035	1326.987427	19928.382813	1714.239746	2.081846
462.178741	1327.844604	19668.857422	1701.381226	2.036619
462.615387	1335.559692	19433.763672	1701.810059	2.023684
463.051971	1336.202637	19369.257813	1703.310059	2.035747
463.488586	1334.059570	19344.398438	1703.095825	2.049024
463.925079	1343.917725	19408.689453	1707.381958	2.012006
464.361572	1345.203491	19421.333984	1707.167603	2.002442
464.798035	1345.846313	19477.054688	1705.667480	1.984540
465.234406	1356.775879	19533.632813	1706.310181	1.922963
465.670776	1356.132935	19528.488281	1715.096802	1.975329
466.107117	1368.134155	19497.199219	1718.525757	1.932762
466.543396	1366.848511	19441.693359	1720.668823	1.957529
466.979645	1370.491577	19356.398438	1729.884033	1.998189
467.415863	1373.063354	19340.539063	1735.884644	2.019322
467.851990	1371.777466	19219.671875	1737.384644	2.048461
468.288116	1367.920044	19158.595703	1742.313965	2.104439
468.724182	1360.847900	19088.945313	1744.885620	2.166266
469.160248	1367.277100	19075.443359	1755.386597	2.191698
469.596252	1361.919434	19101.804688	1758.815552	2.237309
470.032196	1359.990723	19163.308594	1757.529663	2.232949
470.468109	1358.490479	19242.816406	1744.671143	2.159325
470.903992	1352.275513	19348.041016	1746.814331	2.192398
471.339844	1346.060669	19473.839844	1743.813965	2.194165
471.775604	1346.703491	19566.205078	1750.457397	2.216053
472.211395	1340.917236	19719.863281	1746.171143	2.204990
472.647095	1339.417114	19909.953125	1751.100098	2.216861
473.082794	1336.845337	20073.039063	1758.601196	2.251022
473.518402	1337.488403	20299.777344	1766.959106	2.264867
473.954010	1337.274048	20491.367188	1770.387939	2.261208
474.389557	1338.131348	20781.966797	1778.746094	2.266090
474.825073	1338.988770	21078.998047	1790.747192	2.288542
475.260529	1347.346680	21443.746094	1802.105347	2.262886
475.695923	1350.132568	21887.576172	1812.606323	2.251857
476.131348	1359.347656	22459.130859	1831.894165	2.239580
476.566681	1356.990356	23277.570313	1843.037964	2.217312
477.001984	1361.276367	24234.664063	1867.683228	2.213957
477.437256	1364.491089	25368.773438	1893.828491	2.205179
477.872467	1375.634888	26711.619141	1921.259888	2.153558
478.307648	1384.207275	28097.970703	1947.191284	2.107468
478.742767	1382.921387	29568.970703	1984.694946	2.135005
479.177887	1384.635864	31119.267578	2018.340942	2.131202
479.612946	1385.707397	32968.949219	2065.059814	2.150990
480.047943	1381.206909	35273.386719	2128.494385	2.204896
480.482941	1382.492676	37874.214844	2194.500977	2.225185
480.917847	1384.635864	40468.187500	2256.007080	2.229509
481.352722	1385.064575	42709.406250	2313.441162	2.246561
481.787598	1385.921753	44388.070313	2349.873291	2.241636
482.222382	1386.136230	45424.246094	2379.233398	2.255086
482.657166	1380.778442	45985.296875	2406.021729	2.298519
483.091888	1375.206421	46336.332031	2415.665527	2.314131
483.526581	1369.848755	46664.433594	2416.522705	2.310815
483.961212	1368.777222	46960.609375	2424.238037	2.315022
484.395844	1367.705566	47043.546875	2428.524170	2.322494
484.830353	1365.776733	46581.285156	2415.665771	2.321967
485.264893	1361.062134	45593.757813	2383.734131	2.312027
485.699371	1351.847046	44268.058594	2348.587646	2.322527
486.133820	1356.347412	42848.277344	2314.941650	2.310315
486.568176	1351.203979	41570.152344	2289.653320	2.333351
487.002533	1356.561646	40676.066406	2271.865479	2.327862
487.436859	1356.132935	40031.214844	2243.577148	2.294615
487.871094	1355.704346	39637.316406	2233.290527	2.292448
488.305359	1360.847778	39244.703125	2228.575928	2.290496
488.739502	1357.418823	38695.011719	2216.574463	2.301047
489.173676	1353.989990	37811.421875	2188.500244	2.288999
489.607788	1347.775146	36654.597656	2161.283447	2.304111
490.041840	1352.275513	35451.050781	2133.852295	2.292096
490.475861	1360.204956	34261.218750	2111.350098	2.283046
490.909851	1354.632935	33166.109375	2094.634277	2.326209
491.343750	1351.418335	32204.300781	2079.203857	2.358890
491.777649	1346.060669	31310.861328	2048.772461	2.345124
492.211517	1347.132324	30367.050781	2038.914429	2.383818
492.645294	1344.774902	29298.732422	2015.983521	2.401122
493.079071	1349.061035	28157.123047	1990.480957	2.392638
493.512787	1356.561768	27055.798828	1969.907471	2.386630
493.946503	1359.347778	26125.279297	1960.478394	2.427248
494.380096	1363.205200	25440.568359	1945.262451	2.417446
494.813751	1357.847656	24919.375000	1934.546997	2.447631
495.247284	1358.919067	24580.343750	1926.403198	2.443796
495.680786	1363.419434	24319.101563	1911.187500	2.386198
496.114258	1366.205444	24093.867188	1899.614868	2.346961
496.547699	1361.490723	23849.554688	1901.115112	2.399604
496.981079	1358.276123	23636.105469	1881.398926	2.348177
497.414429	1359.562012	23356.433594	1875.827271	2.346994
497.847717	1358.490356	23040.761719	1865.754639	2.339535
498.280975	1355.918701	22668.294922	1844.966675	2.294667
498.714203	1358.061646	22316.617188	1829.965210	2.251604
499.147369	1356.561523	22036.949219	1818.178467	2.232148
499.580505	1359.347534	21763.492188	1822.678955	2.270771
500.013611	1351.632690	21544.042969	1812.392090	2.281844
500.446655	1343.917603	21364.667969	1806.820190	2.312114
500.879639	1344.560425	21254.513672	1808.105957	2.328210
501.312653	1346.703613	21126.789063	1801.248169	2.297991
501.745544	1347.989380	21057.781250	1794.390259	2.264869
502.178436	1347.560669	21010.632813	1788.818359	2.244093
502.611267	1339.417114	21002.060547	1787.318237	2.277930
503.044037	1334.059326	20992.632813	1790.104248	2.319827
503.476807	1335.345215	21000.345703	1782.817871	2.275478
503.909515	1337.273926	21012.775391	1781.103516	2.255747
504.342194	1335.559692	21068.923828	1777.460205	2.239357
504.774841	1337.916870	21096.355469	1772.745361	2.200723
505.207428	1340.274292	21137.931641	1765.244629	2.146569
505.639954	1346.489258	21188.937500	1767.816406	2.123363
506.072449	1350.561035	21272.517578	1762.887451	2.069708
506.504852	1345.846313	21377.312500	1771.245239	2.123653
506.937286	1346.274902	21464.750000	1774.673950	2.129381
507.369690	1339.845703	21580.904297	1774.245728	2.146133
507.802032	1343.274658	21727.917969	1777.245728	2.128912
508.234314	1335.130981	21829.927734	1784.960938	2.194849
508.666504	1333.202271	21917.150391	1789.247192	2.215537
509.098724	1337.274170	22009.300781	1773.602661	2.110719
509.530853	1329.987793	22067.164063	1779.174561	2.166094
509.962952	1329.344849	22113.882813	1779.388794	2.165282
510.395050	1327.844727	22136.171875	1775.316895	2.150447
510.827118	1323.987183	22148.386719	1775.316895	2.167312
511.259125	1327.201660	22114.310547	1768.244873	2.121715
511.691040	1322.701294	22125.669922	1770.388184	2.152034
512.122925	1320.129517	22127.814453	1766.316406	2.144337
512.554810	1314.557617	22158.246094	1761.815918	2.145773
512.986572	1313.485962	22254.041016	1759.886841	2.131753
513.418396	1305.556641	22339.121094	1760.315552	2.162063
513.850098	1297.627319	22490.207031	1763.958862	2.200447
514.281799	1300.841919	22679.654297	1759.672729	2.146194
514.713440	1290.983887	22893.314453	1764.816284	2.193432
515.145020	1288.197998	23195.917969	1760.101440	2.154051
515.576599	1280.911499	23530.666016	1759.672607	2.151759
516.008057	1281.768677	23812.265625	1766.530518	2.151581
516.439575	1285.197632	24009.855469	1767.816406	2.123767
516.870972	1299.341675	24150.654297	1780.246216	2.104494
517.302368	1302.127808	24205.091797	1784.960938	2.108169
517.733704	1304.270874	24221.806641	1777.031372	2.062877
518.165039	1311.557373	24210.445313	1772.745361	2.014019
518.596252	1314.557617	24135.439453	1776.388672	2.023721
519.027466	1322.272583	24107.150391	1777.031616	1.995881
519.458618	1326.130127	24073.718750	1771.673828	1.958642
519.889771	1315.843384	24007.498047	1768.673706	1.995581
520.320862	1319.915161	23986.925781	1766.744873	1.971278
520.751892	1321.415405	24109.724609	1775.102661	1.990877
521.182922	1323.772705	24462.470703	1772.316528	1.938501
521.613831	1308.342651	24959.019531	1768.244995	1.944563
522.044739	1302.985107	25759.455078	1771.673828	1.916420
522.475586	1298.484741	26723.193359	1791.818726	1.940372
522.906372	1289.483643	27835.445313	1803.819946	1.937531
523.337219	1287.340698	28954.982422	1816.249634	1.911652
523.767944	1277.482422	29994.158203	1831.036743	1.927641
524.198669	1275.982300	31165.341797	1860.825439	1.956693
524.629333	1276.410889	32463.185547	1888.899658	1.963938
525.059875	1274.267822	33978.976563	1915.902222	1.961902
525.490356	1268.481567	35615.636719	1938.619019	1.951071
525.920898	1258.623535	37035.851563	1969.693359	1.987493
526.351379	1266.338501	38145.531250	1992.409790	1.968783
526.781860	1275.125000	38706.371094	2011.268799	1.966656
527.212219	1277.482544	38837.097656	2008.482788	1.946240
527.642639	1280.482910	38631.363281	2005.911011	1.942198
528.072876	1276.196655	38241.328125	2008.054199	1.979859
528.503113	1271.053223	37809.710938	1994.552856	1.980094
528.933350	1273.410767	37202.367188	1976.122681	1.955837
529.363525	1278.339722	36535.015625	1963.049683	1.942072
529.793640	1272.982056	35669.433594	1955.334717	1.983788
530.223694	1275.768188	34654.257813	1930.689453	1.962106
530.653748	1272.553467	33681.523438	1903.472534	1.946742
531.083679	1269.553223	32736.425781	1879.898804	1.939645
531.513672	1262.481079	31939.205078	1863.182861	1.958168
531.943542	1264.838379	31288.142578	1856.539429	1.970806
532.373413	1258.409180	30723.873047	1855.467651	2.026299
532.803284	1260.552246	30339.623047	1841.109375	1.996478
533.233093	1264.838501	30037.019531	1838.323364	1.993192
533.662781	1262.480957	29841.787109	1831.679810	1.991647
534.092468	1254.123169	29496.751953	1820.964478	2.007042
534.522095	1252.194336	29079.283203	1799.748047	1.967700
534.951721	1251.337036	28568.587891	1781.317627	1.940095
535.381226	1252.408691	28059.611328	1762.458862	1.902661
535.810730	1254.123047	27712.435547	1757.529663	1.902641
536.240234	1262.480957	27510.773438	1747.885864	1.849282
536.669678	1255.408813	27493.843750	1742.313965	1.855694
537.099060	1262.266724	27725.724609	1732.241455	1.775939
537.528381	1268.052856	28103.970703	1736.741821	1.746499
537.957703	1268.910156	28585.945313	1748.100098	1.754180
538.386841	1272.553345	29040.919922	1754.529297	1.735701
538.816040	1283.268677	29480.037109	1759.029663	1.687289
539.245239	1286.054565	29793.998047	1761.815674	1.668872
539.674377	1283.697266	29965.011719	1777.674561	1.722297
540.103455	1289.483643	30020.517578	1778.960449	1.703652
540.532471	1284.769043	29921.720703	1771.888184	1.701016
540.961426	1276.196777	29739.560547	1772.745361	1.744518
541.390381	1280.697144	29391.095703	1761.387085	1.710008
541.819275	1284.340332	28836.470703	1752.600464	1.699542
542.248108	1277.053833	28082.542969	1732.241455	1.698114
542.676880	1274.267944	27148.810547	1709.524902	1.682182
543.105713	1277.911255	26128.705078	1690.237183	1.659206
543.534424	1278.553955	25120.820313	1673.092651	1.654787
543.963074	1274.053589	24218.375000	1664.520386	1.701801
544.391663	1272.338989	23424.798828	1635.803223	1.640740
544.820251	1269.767456	22708.585938	1619.515991	1.631380
545.248779	1275.768066	22079.595703	1607.514893	1.594643
545.677246	1275.339355	21497.539063	1587.798828	1.545131
546.105713	1275.553711	20943.341797	1581.583862	1.555997
546.534119	1272.982056	20472.078125	1570.011230	1.547100
546.962524	1272.553467	20003.820313	1561.010254	1.539975
547.390747	1276.196655	19546.060547	1553.080933	1.515525
547.819031	1274.482300	19097.515625	1543.437134	1.509030
548.247253	1266.124146	18666.117188	1534.864868	1.544488
548.675476	1271.267578	18282.935547	1533.150391	1.539430
549.103577	1273.196289	17947.759766	1536.793457	1.580834
549.531677	1276.625122	17663.804688	1537.007935	1.588942
549.959717	1265.052612	17494.931641	1534.650513	1.661121
550.387695	1262.909668	17334.628906	1536.365112	1.701470
550.815674	1260.980835	17264.550781	1530.578613	1.684610
551.243530	1259.480835	17160.181641	1533.793457	1.725161
551.671448	1260.338013	17044.455078	1540.222534	1.773203
552.099304	1257.123413	16955.947266	1530.793091	1.743250
552.527039	1260.552246	16892.728516	1526.935547	1.704071
552.954834	1260.337891	16838.080078	1523.720825	1.690765
553.382446	1256.480347	16708.427734	1515.577393	1.676792
553.810120	1257.337646	16599.345703	1511.934082	1.659473
554.237671	1248.979614	16518.335938	1512.791382	1.727720
554.665222	1259.266357	16380.535156	1520.077759	1.724798
555.092712	1259.909302	16253.880859	1513.648560	1.692275
555.520203	1259.909302	16159.584961	1513.434326	1.701547
555.947632	1264.409668	16086.292969	1503.790527	1.615050
556.375061	1268.481689	16053.933594	1501.861450	1.578442
556.802307	1267.195801	16050.290039	1510.433716	1.645379
557.229614	1259.052124	16025.428711	1509.791016	1.698039
557.656799	1260.980957	16035.715820	1512.577026	1.702881
558.083984	1271.053223	16077.505859	1510.862427	1.619626
558.511169	1267.838745	16119.938477	1503.576172	1.587233
558.938232	1281.340088	16143.728516	1501.004395	1.477988
559.365356	1280.697144	16173.944336	1481.716675	1.349736
559.792297	1282.625854	16252.378906	1482.573975	1.335681
560.219238	1283.268677	16262.453125	1482.359741	1.329118
560.646179	1284.983154	16287.099609	1484.502808	1.329943
561.073059	1277.696777	16320.531250	1478.930786	1.337740
561.499939	1282.625854	16338.105469	1469.501465	1.241246
561.926697	1291.412354	16408.398438	1471.644409	1.192249
562.353455	1286.269043	16445.044922	1469.715698	1.210168
562.780151	1283.054565	16539.552734	1468.215576	1.213653
563.206726	1281.982910	16607.056641	1476.144897	1.266956
563.633301	1278.339722	16671.562500	1477.645020	1.294760
564.059875	1276.625244	16723.210938	1485.574341	1.352720
564.486450	1280.482788	16749.785156	1487.288818	1.336880
564.912903	1267.410034	16798.861328	1490.717896	1.437778
565.339355	1258.837769	16860.798828	1498.432861	1.535673
565.765747	1262.052368	16878.798828	1498.004272	1.510890
566.192017	1256.265991	16894.658203	1507.648071	1.607468
566.618347	1242.764648	16901.087891	1513.648560	1.729968
567.044495	1246.193604	16913.945313	1510.648315	1.687892
567.470703	1238.907349	16888.230469	1506.362183	1.709051
567.896912	1232.906616	16857.156250	1499.075684	1.703564
568.322998	1235.264038	16855.011719	1505.505005	1.730124
568.749023	1232.692261	16895.515625	1509.148071	1.765045
569.175049	1227.763184	16947.164063	1501.647339	1.742332
569.600952	1234.192383	17001.169922	1502.076050	1.699017
570.026917	1238.692871	17033.742188	1499.932861	1.653936
570.452759	1239.121582	17052.601563	1506.790649	1.692664
570.878601	1244.693481	17057.746094	1500.790161	1.619527
571.304443	1250.479858	17033.097656	1500.575806	1.584629
571.730164	1259.909302	16988.738281	1507.219238	1.572335
572.155823	1262.481079	16913.087891	1511.933960	1.593886
572.581482	1272.553589	16875.154297	1515.791748	1.558959
573.007080	1263.123901	16746.787109	1508.719482	1.586159
573.432556	1267.624390	16575.769531	1508.719482	1.574946
573.858093	1271.053345	16357.605469	1516.863159	1.629331
574.283508	1280.697144	16124.225586	1510.862549	1.550611
574.708984	1277.911255	15855.055664	1513.648438	1.617170
575.134399	1275.125122	15616.103516	1505.076294	1.603455
575.559631	1278.125488	15369.650391	1503.576172	1.599903
575.984924	1281.982910	15122.340820	1487.931641	1.488030
576.410156	1276.625122	14874.602539	1475.930542	1.465699
576.835327	1283.268677	14635.006836	1467.358276	1.378769
577.260437	1284.340332	14335.193359	1467.572632	1.403987
577.685547	1283.268799	14102.668945	1462.429199	1.397572
578.110657	1275.339478	13871.217773	1452.142456	1.403657
578.535645	1280.482788	13665.269531	1445.713379	1.334141
578.960571	1275.768066	13476.037109	1443.998901	1.378911
579.385498	1276.411011	13351.953125	1434.140747	1.306192
579.810303	1284.126099	13192.509766	1433.712036	1.256140
580.235107	1273.839355	13095.000000	1432.426270	1.341551
580.659912	1265.910034	12982.059570	1437.140991	1.461495
581.084656	1259.480835	12880.477539	1438.641113	1.541695
581.509338	1253.480347	12776.325195	1448.927734	1.696173
581.933899	1245.765137	12739.035156	1446.784790	1.749021
582.358521	1244.479370	12664.886719	1450.213623	1.801462
582.782959	1244.693604	12610.452148	1448.927856	1.796926
583.207520	1239.550171	12568.018555	1450.428223	1.861488
583.632019	1236.764160	12553.233398	1454.714355	1.925956
584.056396	1243.407715	12499.227539	1454.071411	1.871598
584.480774	1234.406860	12516.799805	1453.428345	1.941268
584.905029	1244.693481	12492.582031	1456.642944	1.884349
585.329285	1251.337036	12512.299805	1464.357910	1.891675
585.753418	1253.694458	12519.584961	1462.214966	1.850901
586.177612	1257.551880	12548.946289	1458.785889	1.782189
586.601746	1267.410156	12538.659180	1465.215210	1.754952
587.025818	1273.839355	12568.018555	1467.786865	1.717234
587.449890	1281.983032	12593.092773	1475.716309	1.712770
587.873901	1279.625610	12599.950195	1477.001953	1.743557
588.297729	1278.553955	12597.165039	1468.644043	1.679447
588.721680	1272.767700	12624.809570	1472.072998	1.755678
589.145447	1277.911133	12609.593750	1474.859009	1.738029
589.569275	1264.624146	12607.237305	1472.287231	1.830822
589.993042	1265.695801	12618.594727	1469.072754	1.791410
590.416687	1271.053345	12638.524414	1479.573853	1.834362
590.840393	1269.553223	12652.456055	1482.145508	1.867646
591.263916	1269.124512	12710.105469	1478.930786	1.833814
591.687561	1263.338257	12745.250977	1475.073364	1.844075
592.111023	1263.338379	12786.397461	1474.001831	1.828190
592.534485	1264.838379	12842.975586	1465.215210	1.730648
592.957886	1268.910278	12908.553711	1471.858643	1.743596
593.381226	1266.124146	12993.631836	1470.572754	1.743325
593.804626	1265.052734	13093.712891	1468.429688	1.719357
594.227905	1277.268311	13228.941406	1473.787476	1.644282
594.651062	1271.053345	13283.589844	1470.358521	1.659143
595.074280	1266.767212	13314.235352	1459.857544	1.602746
595.497375	1262.695313	13300.090820	1455.785767	1.604088
595.920471	1257.552002	13246.084961	1452.142578	1.623139
596.343567	1260.338013	13179.652344	1449.785156	1.589413
596.766541	1256.051758	13075.712891	1448.499390	1.628199
597.189514	1259.480713	12979.702148	1450.428101	1.629213
597.612366	1262.052368	12898.050781	1447.642090	1.594962
598.035278	1265.695679	12761.752930	1450.856689	1.610648
598.458008	1262.481079	12658.671875	1453.642578	1.677416
598.880737	1250.694092	12509.084961	1446.356323	1.737924
599.303528	1246.407959	12425.077148	1445.284668	1.779073
599.726135	1244.907715	12391.430664	1449.356445	1.834193
600.148804	1255.194580	12434.291016	1443.355835	1.683153
600.571411	1255.408936	12496.655273	1450.642456	1.736760
600.993835	1252.622925	12604.878906	1449.356445	1.732991
601.416382	1252.622925	12754.465820	1448.927856	1.706726
601.838684	1248.336792	12901.266602	1454.714111	1.771034
602.261169	1246.408081	13045.922852	1456.642822	1.781724
602.683472	1234.621216	13196.581055	1459.857544	1.882938
603.105774	1235.906982	13291.731445	1457.714355	1.839836
603.528015	1246.408081	13376.170898	1455.785645	1.726147
603.950134	1255.408936	13407.672852	1454.928467	1.641830
604.372314	1256.909058	13416.459961	1452.785278	1.610884
604.794434	1248.979614	13350.667969	1456.214355	1.712445
605.216431	1244.479248	13292.162109	1445.284668	1.666756
605.638489	1253.694458	13206.438477	1452.142456	1.660271
606.060425	1255.194580	13128.859375	1450.428101	1.644257
606.482361	1253.265747	13070.997070	1448.499268	1.652039
606.904236	1253.051636	13005.418945	1446.570557	1.646638
607.325928	1263.552612	12957.627930	1442.927246	1.533893
607.747742	1268.053101	12906.409180	1445.498901	1.524664
608.169434	1262.695313	12866.761719	1452.142456	1.632593
608.591125	1256.694824	12816.615234	1453.213989	1.700005
609.012756	1262.695313	12744.821289	1458.571655	1.705924
609.434326	1262.266724	12691.031250	1461.143433	1.740142
609.855896	1268.267090	12614.094727	1470.358521	1.781196
610.277283	1267.410034	12535.444336	1464.786621	1.751651
610.698792	1268.695801	12415.217773	1461.786255	1.732293
611.120056	1267.410034	12265.203125	1455.785645	1.712849
611.541382	1263.981201	12084.113281	1446.570435	1.687495
611.962708	1262.909668	11918.027344	1441.855591	1.679436
612.383972	1252.622925	11780.656250	1437.355347	1.754672
612.805176	1254.337402	11651.429688	1436.069458	1.747912
613.226318	1251.765747	11557.777344	1442.070068	1.846537
613.647339	1251.551514	11497.126953	1440.784302	1.846971
614.068359	1260.123779	11435.835938	1432.212036	1.691167
614.489380	1251.122925	11397.475586	1424.282715	1.706621
614.910400	1256.909302	11354.613281	1425.782715	1.672394
615.331299	1260.123901	11310.895508	1425.782715	1.648220
615.752136	1262.052490	11274.892578	1429.854492	1.675868
616.172974	1267.195801	11253.247070	1437.998169	1.710410
616.593628	1267.624390	11206.958008	1436.712402	1.701201
617.014404	1274.053589	11165.595703	1432.426270	1.601092
617.435059	1270.624756	11087.159180	1431.354614	1.637338
617.855652	1275.553711	11029.296875	1419.353394	1.474303
618.276245	1267.624390	10962.647461	1412.710083	1.496497
618.696716	1257.337646	10904.141602	1416.353271	1.648376
619.117249	1270.624634	10828.920898	1427.282959	1.638978
619.537598	1260.123535	10753.912109	1421.067993	1.695261
619.957947	1254.337280	10715.979492	1415.924683	1.707816
620.378235	1256.266113	10654.045898	1410.352661	1.639606
620.798523	1251.551270	10585.039063	1410.138306	1.699119
621.218811	1251.765747	10534.034180	1411.424194	1.720037
621.639038	1257.766357	10482.599609	1414.638916	1.700546
622.059082	1264.195435	10458.168945	1406.709473	1.550081
622.479248	1260.766602	10438.452148	1406.923828	1.592528
622.899231	1262.909668	10423.236328	1407.566772	1.579170
623.319153	1270.410400	10439.309570	1401.566162	1.430442
623.739136	1266.338501	10454.954102	1388.921997	1.334080
624.158997	1268.267334	10461.597656	1381.849976	1.235490
624.578918	1271.481934	10462.026367	1391.065186	1.301155
624.998657	1269.981689	10484.099609	1390.636475	1.309456
625.418457	1270.838989	10492.885742	1381.635620	1.201432
625.838074	1270.410278	10463.311523	1377.992310	1.170273
626.257751	1266.767212	10441.666992	1370.705933	1.132859
626.677307	1266.767212	10399.449219	1378.849487	1.227266
627.096802	1268.910278	10339.871094	1382.064209	1.247430
627.516357	1268.695801	10257.149414	1378.421021	1.220735
627.935791	1271.267578	10149.996094	1382.492798	1.252716
628.355225	1267.410034	10028.913086	1376.920898	1.249910
628.774536	1265.481201	9915.329102	1387.850464	1.414698
629.193848	1261.409424	9790.389648	1380.992676	1.402081
629.613098	1266.124146	9682.378906	1382.492798	1.382666
630.032349	1268.267334	9572.868164	1377.349487	1.313515
630.451477	1266.767090	9496.574219	1372.634644	1.286392
630.870605	1262.266724	9398.422852	1372.634644	1.356512
631.289673	1256.051880	9348.061523	1365.133911	1.348022
631.708740	1255.194580	9265.124023	1370.062988	1.434075
632.127625	1253.265747	9185.401367	1371.563110	1.491368
632.546509	1246.836670	9104.178711	1361.919312	1.464651
632.965393	1248.765259	9050.173828	1368.134277	1.530096
633.384155	1249.193848	8990.381836	1353.775757	1.350980
633.802979	1247.265259	8933.163086	1356.561646	1.422038
634.221741	1245.979370	8846.153320	1355.490356	1.440901
634.640381	1247.908081	8765.145508	1361.490845	1.510964
635.058960	1248.765381	8689.708984	1358.276245	1.471734
635.477600	1253.480103	8612.344727	1357.633301	1.415343
635.896057	1251.979980	8502.620117	1350.561279	1.359622
636.314514	1259.052246	8414.326172	1340.917236	1.144121
636.732910	1267.195801	8348.534180	1336.416870	0.977514
637.151367	1266.981567	8287.456055	1344.346191	1.101986
637.569641	1264.409790	8210.734375	1345.203491	1.163114
637.987976	1262.480957	8131.226074	1348.846558	1.257371
638.406189	1263.338135	8066.291016	1343.703247	1.181327
638.824402	1262.695313	7999.642090	1343.703247	1.202443
639.242432	1256.694824	7941.564453	1341.774536	1.272721
639.660522	1256.909058	7871.057617	1347.989502	1.377055
640.078613	1255.623169	7807.837402	1348.846558	1.422777
640.496582	1256.266113	7764.333008	1347.775024	1.406084
640.914490	1250.479858	7732.187500	1350.561035	1.544056
641.332397	1243.193481	7680.539063	1342.417358	1.541379
641.750183	1247.265137	7640.893555	1338.988403	1.434604
642.167969	1248.122437	7581.958984	1329.130371	1.278971
642.585693	1249.622559	7547.026367	1334.059448	1.340821
643.003357	1244.693481	7505.021973	1329.987671	1.362455
643.421021	1243.836426	7483.805176	1327.201660	1.335988
643.838684	1248.122559	7480.162598	1324.844238	1.231084
644.256226	1250.051270	7472.875488	1317.986450	1.091710
644.673645	1246.836792	7476.304688	1317.557739	1.135265
645.091064	1247.693970	7453.588867	1324.415649	1.236271
645.508423	1257.766479	7455.303223	1321.415283	1.027002
645.925842	1257.552002	7466.446777	1325.915771	1.101062
646.343079	1246.836670	7450.587891	1324.415649	1.250517
646.760376	1248.336792	7464.732910	1331.487793	1.337608
647.177551	1246.622314	7459.804199	1327.630371	1.303810
647.594604	1258.623535	7448.230957	1326.558716	1.097569
648.011719	1257.123291	7431.515625	1329.130493	1.166223
648.428772	1262.052368	7406.440918	1328.916138	1.088209
648.845764	1260.766724	7396.583008	1333.630859	1.187521
649.262756	1263.981201	7360.793457	1334.488159	1.156456
649.679626	1258.194946	7363.793945	1334.916748	1.256581
650.096497	1250.051270	7335.720215	1335.773926	1.408599
650.513245	1249.622559	7296.287598	1340.274292	1.499202
650.929993	1252.837280	7280.642578	1340.488770	1.454119
651.346619	1251.979980	7265.427734	1330.416260	1.304348
651.763245	1253.694458	7253.426270	1327.630371	1.232320
652.179871	1247.050903	7251.068848	1325.272949	1.302828
652.596436	1245.550781	7244.210938	1319.915161	1.239683
653.012939	1240.193237	7225.994141	1326.558716	1.442839
653.429443	1248.765503	7213.135742	1324.201294	1.264774
653.845703	1255.408936	7229.851563	1325.058594	1.165793
654.262146	1259.909302	7212.065430	1318.629395	0.986535
654.678345	1263.123901	7223.637695	1317.343628	0.909649
655.094604	1271.053223	7265.426758	1314.986206	0.732904
655.510803	1276.411011	7301.001953	1314.557739	0.633184
655.926941	1274.267944	7340.648926	1320.772583	0.766596
656.343079	1278.125488	7405.583984	1327.844604	0.811415
656.759094	1285.411987	7466.447266	1330.630615	0.731570
657.175049	1291.198120	7531.166992	1332.130737	0.655975
657.591003	1292.483887	7581.529297	1327.630371	0.558852
658.006897	1281.982910	7616.032715	1323.772827	0.659766
658.422729	1277.053833	7616.890137	1317.986450	0.645642
658.838562	1279.839844	7618.604980	1324.844238	0.709987
659.254333	1275.553589	7582.815918	1325.058594	0.784889
659.669983	1271.267578	7533.096680	1334.273804	1.006195
660.085571	1274.053589	7460.232422	1335.130981	0.987320
660.501221	1274.267944	7373.437500	1328.916138	0.895994
660.916687	1271.482056	7259.426270	1327.201660	0.930530
661.332214	1268.267456	7156.987793	1329.773438	1.044471
661.747681	1263.338257	7051.763672	1343.703247	1.388374
662.163025	1262.266846	6935.823730	1341.774536	1.401373
662.578430	1274.696533	6847.101074	1342.845947	1.222980
662.993652	1275.982300	6761.163574	1349.060791	1.332289
663.408936	1276.196655	6700.086426	1352.061157	1.398710
663.824036	1281.768677	6658.296387	1344.131836	1.159915
664.239197	1282.840088	6611.148438	1330.416260	0.892894
664.654297	1280.482788	6572.787598	1331.059082	0.955657
665.069336	1289.697998	6554.786133	1328.916138	0.744871
665.484314	1294.412720	6542.570313	1325.487183	0.592102
665.899292	1298.484497	6509.781250	1319.701050	0.407126
666.314148	1300.627686	6480.850098	1297.627319	-0.057920
666.728943	1307.056885	6482.992676	1297.627441	-0.182179
667.143677	1294.841309	6463.276855	1297.627319	0.053904
667.558472	1287.340698	6464.562500	1297.627319	0.198690
667.973206	1287.126221	6459.848145	1287.340698	0.004146
668.387756	1283.268677	6440.774902	1283.697388	0.008312
668.802368	1278.982544	6431.559570	1281.768677	0.054073
669.216858	1272.338989	6413.129395	1275.339478	0.058366
669.631409	1260.980957	6384.626465	1279.839966	0.368078
670.045776	1257.123413	6350.551270	1280.268555	0.454412
670.460144	1246.622314	6331.692383	1286.697754	0.788100
670.874512	1251.765747	6309.619141	1288.840698	0.733018
671.288757	1249.408325	6288.617188	1291.412354	0.833544
671.703003	1248.336792	6280.687988	1292.698242	0.881525
672.117126	1260.552246	6256.257324	1287.769165	0.544806
672.531311	1266.981445	6224.539063	1293.769897	0.540356
672.945313	1267.410034	6197.965332	1301.699097	0.695440
673.359314	1272.982056	6176.105957	1310.914307	0.773634
673.773315	1276.839722	6164.319824	1315.843384	0.798032
674.187256	1283.268799	6149.103516	1314.129028	0.634223
674.601135	1288.840698	6144.389160	1316.271973	0.564947
675.014954	1298.270386	6145.460449	1314.771973	0.340436
675.428650	1294.198364	6156.604492	1316.700684	0.462782
675.842407	1286.911987	6150.603516	1314.986206	0.577220
676.256042	1290.769531	6155.103516	1310.700073	0.409728
676.669678	1284.554688	6175.891113	1311.128784	0.543289
677.083191	1276.625244	6208.037598	1301.699219	0.508454
677.496704	1275.339600	6245.327637	1299.341675	0.482940
677.910217	1273.196411	6293.332520	1303.413574	0.601919
678.323547	1274.910889	6325.264160	1298.484497	0.466771
678.736938	1271.696167	6368.554199	1298.484497	0.525585
679.150208	1269.124512	6392.984375	1300.199097	0.606468
679.563477	1262.909668	6392.770508	1300.413330	0.731085
679.976685	1256.909058	6365.553223	1301.270630	0.868363
680.389832	1260.766479	6371.554199	1300.841919	0.784134
680.802979	1259.909302	6341.551270	1299.127441	0.771761
681.216064	1262.695435	6297.189453	1291.412476	0.570406
681.629028	1268.481689	6250.041992	1289.912231	0.430197
682.041870	1265.267090	6187.464355	1291.198120	0.526818
682.454773	1272.339233	6116.742676	1281.339966	0.185797
682.867615	1274.910889	6049.021973	1288.840698	0.291778
683.280457	1278.768433	5987.944824	1284.983276	0.131973
683.693237	1272.339111	5926.867676	1281.983032	0.207194
684.105896	1272.553345	5865.575684	1276.625244	0.088654
684.518555	1278.553955	5842.430664	1276.839600	-0.037564
684.931030	1274.482056	5801.069824	1269.124512	-0.118357
685.343567	1274.053589	5766.137695	1273.196289	-0.019085
685.756042	1267.624268	5743.421387	1278.125488	0.234622
686.168518	1271.053223	5703.345703	1285.626099	0.328789
686.580872	1275.125122	5684.915039	1297.412964	0.505417
686.993225	1263.124023	5647.411621	1302.342041	0.894513
687.405518	1251.551392	5633.052734	1291.198120	0.904866
687.817627	1253.265991	5590.405762	1295.912842	0.983294
688.229858	1259.052246	5543.901367	1291.626831	0.760227
688.641907	1255.837524	5502.111328	1289.483643	0.792368
689.054077	1251.122681	5451.964355	1286.697754	0.846856
689.466064	1254.123047	5391.958008	1286.697632	0.787237
689.878052	1254.551636	5345.024902	1287.126343	0.796355
690.289978	1260.980957	5302.377930	1290.555176	0.731782
690.701843	1256.480591	5275.160645	1294.841309	0.954560
691.113586	1260.552368	5224.155273	1279.196899	0.470394
691.525330	1262.909668	5183.008301	1272.339111	0.240541
691.937073	1277.268311	5146.147949	1281.554321	0.110782
692.348755	1269.981812	5136.075684	1282.625977	0.327053
692.760315	1271.267578	5157.077637	1280.268555	0.231637
693.171875	1279.839966	5178.722656	1276.625122	-0.082456
693.583435	1284.554688	5192.652344	1277.696777	-0.175480
693.994751	1284.126099	5216.440430	1280.268433	-0.098102
694.406128	1285.626221	5250.729492	1286.911987	0.032427
694.817444	1284.125977	5285.232910	1279.411255	-0.117835
695.228760	1284.126099	5314.378418	1274.053589	-0.249923
695.640076	1275.982422	5373.956055	1277.482422	0.036603
696.051208	1277.053955	5445.105469	1274.267822	-0.066845
696.462402	1270.624878	5513.469727	1269.124512	-0.035362
696.873474	1272.982178	5567.903809	1269.767456	-0.074849
697.284424	1267.195801	5599.835449	1271.053467	0.089037
697.695374	1264.838379	5614.836426	1281.340088	0.379350
698.106323	1256.909058	5612.693848	1287.554932	0.703567
698.517212	1260.766602	5594.906738	1289.269409	0.657635
698.928101	1263.552612	5550.759277	1286.483398	0.534865
699.338867	1265.695679	5479.609375	1287.126221	0.508566
699.749573	1266.124268	5403.101563	1285.411865	0.466224
700.160095	1272.124878	5321.665039	1289.697998	0.433953
700.570740	1272.339233	5217.511719	1297.841675	0.646421
700.981262	1276.839722	5098.785645	1298.270386	0.560727
701.391785	1282.625977	4960.343750	1295.055664	0.337973
701.802307	1280.697266	4840.117676	1294.412720	0.385328
702.212708	1274.696655	4749.894531	1291.626831	0.487172
702.623108	1281.125854	4668.887207	1280.697144	-0.012655
703.033264	1280.911377	4589.808105	1274.267944	-0.200775
703.443481	1274.267944	4533.444824	1264.624146	-0.295897
703.853699	1272.553467	4492.726563	1263.766846	-0.272862
704.263855	1267.624390	4453.937012	1259.266479	-0.262307
704.673950	1263.338257	4427.791992	1247.693848	-0.494379
705.083984	1263.766846	4401.860352	1239.121582	-0.785358
705.493958	1260.338013	4389.002441	1240.621826	-0.630179
705.903931	1249.408325	4400.574707	1240.836060	-0.272035
706.313721	1249.837036	4405.075195	1239.121582	-0.339608
706.723511	1250.265503	4392.859863	1239.764526	-0.334150
707.133301	1253.694458	4404.003418	1243.193481	-0.333332
707.543030	1241.693237	4410.218262	1252.408569	0.338180
707.952698	1242.550415	4418.576660	1259.052124	0.519571
708.362305	1243.836304	4432.720703	1267.410156	0.739251
708.771912	1246.622437	4455.437012	1270.410400	0.741332
709.181335	1254.337402	4460.794922	1277.696777	0.728510
709.590820	1252.837158	4481.368652	1288.412109	1.101893
710.000183	1251.122681	4485.654297	1281.554321	0.940836
710.409546	1257.766357	4490.369141	1269.767456	0.371252
710.818848	1265.052856	4492.083496	1275.339355	0.318760
711.228088	1277.696777	4495.512207	1276.411011	-0.039958
711.637329	1273.410767	4481.796875	1272.124878	-0.040079
712.046448	1285.626099	4467.437988	1265.909912	-0.619653
712.455444	1290.340942	4449.007813	1259.052002	-0.990574
712.864441	1286.269043	4424.362793	1257.766235	-0.908284
713.273438	1287.126343	4406.789551	1254.980347	-1.030432
713.682434	1284.340332	4366.714355	1258.837769	-0.827368
714.091309	1289.055176	4321.924316	1249.408325	-1.307239
714.500061	1288.626465	4284.634766	1251.122681	-1.251792
714.908875	1283.483154	4237.059082	1255.837402	-0.936010
715.317505	1279.839966	4192.697266	1263.766846	-0.551799
715.726135	1271.267700	4146.406738	1260.980957	-0.357782
716.134766	1270.410400	4104.616699	1259.480713	-0.385635
716.543274	1264.409790	4057.683594	1260.766479	-0.130432
716.951843	1261.838135	4021.680420	1257.551880	-0.155308
717.360291	1260.337891	3974.961670	1259.266357	-0.039473
717.768738	1256.051880	3923.313477	1268.481567	0.466009
718.177063	1249.622681	3900.811523	1262.266724	0.476920
718.585205	1250.051270	3862.450684	1268.910278	0.721904
718.993469	1249.836914	3837.161865	1273.624878	0.919404
719.401672	1256.051636	3809.087646	1278.768433	0.889795
719.809814	1257.766235	3771.798340	1268.052979	0.409173
720.217896	1262.480957	3754.439941	1262.909668	0.017204
720.625916	1265.267090	3726.365723	1273.625000	0.339601
721.033875	1258.837891	3708.792236	1272.982056	0.577324
721.441650	1254.980469	3679.860840	1270.838989	0.653992
721.849548	1257.552002	3674.289063	1260.123657	0.106410
722.257385	1259.052246	3666.788818	1251.122803	-0.329332
722.665161	1257.766235	3643.857666	1254.337402	-0.143701
723.072876	1254.551758	3647.929443	1250.051270	-0.188039
723.480469	1254.980347	3644.071777	1243.622192	-0.475417
723.888123	1255.194580	3635.928223	1246.193848	-0.378065
724.295532	1253.480347	3643.643555	1247.479614	-0.251060
724.703064	1248.765503	3646.857910	1244.050659	-0.196608
725.110474	1242.550537	3656.715820	1234.406860	-0.337329
725.517822	1255.408936	3690.576416	1242.550537	-0.528029
725.925171	1260.552246	3711.149414	1250.479858	-0.411018
726.332520	1259.480713	3714.792725	1261.838013	0.096008
726.739685	1263.123901	3722.079590	1262.480957	-0.026147
727.146851	1272.339233	3751.439209	1257.766113	-0.587839
727.553894	1273.410645	3754.654053	1251.122559	-0.898263
727.960938	1278.125488	3771.584473	1249.193848	-1.160301
728.367981	1278.554077	3783.585693	1246.193726	-1.291814
728.774902	1270.410278	3800.944336	1242.979004	-1.084011
729.181824	1273.196289	3811.874023	1255.408936	-0.700654
729.588684	1277.696777	3827.089600	1263.338257	-0.563213
729.995422	1275.767944	3810.159424	1259.480713	-0.642649
730.402039	1275.768066	3820.231934	1260.980957	-0.581148
730.808777	1278.553955	3831.375977	1251.122803	-1.074542
731.215393	1284.125854	3834.805420	1248.551147	-1.394715
731.622009	1280.268433	3821.518066	1252.194336	-1.104736
732.028503	1287.340576	3820.446045	1257.980591	-1.159051
732.434998	1278.554077	3794.943848	1260.123535	-0.732420
732.841370	1283.697388	3790.872070	1257.980591	-1.025728
733.247742	1285.411865	3774.584961	1259.052124	-1.058976
733.653931	1276.410889	3755.725830	1250.908447	-1.028608
734.060181	1279.839722	3734.080566	1248.979736	-1.257415
734.466370	1281.554199	3726.580322	1248.122559	-1.367333
734.872559	1282.840088	3702.792236	1244.907837	-1.567479
735.278625	1279.196899	3693.790771	1253.051636	-1.082802
735.684692	1272.553467	3676.646240	1251.551270	-0.873602
736.090698	1273.839355	3672.574463	1253.265869	-0.857681
736.496460	1264.624146	3670.860352	1259.052246	-0.231561
736.902344	1271.053345	3674.503662	1264.195435	-0.285336
737.308167	1263.338257	3676.646729	1264.624146	0.053283
737.713928	1267.410156	3671.502930	1269.981812	0.106970
738.119690	1274.482300	3675.360352	1274.910889	0.017851
738.525330	1272.982056	3676.431885	1273.625122	0.026756
738.930908	1269.124634	3667.645508	1268.481689	-0.026806
739.336426	1263.766846	3657.787598	1274.267944	0.438639
739.741821	1268.910278	3650.929932	1281.983032	0.548810
740.147278	1273.625000	3649.858398	1287.340698	0.577203
740.552673	1264.195435	3630.142090	1284.125977	0.842392
740.957947	1267.195801	3614.497559	1271.267700	0.173471
741.363220	1262.909668	3596.067139	1273.410645	0.450076
741.768494	1262.909668	3569.064209	1279.411255	0.715546
742.173645	1263.552612	3549.777100	1280.697144	0.749906
742.578613	1257.980591	3525.774414	1276.839478	0.831596
742.983704	1250.908447	3495.343018	1277.482422	1.183994
743.388733	1250.479736	3478.412598	1283.911621	1.500579
743.793640	1256.480347	3451.195557	1281.982788	1.161993
744.198547	1249.622559	3418.192383	1272.338989	1.047531
744.603394	1243.193359	3403.619629	1271.267578	1.299476
745.008179	1248.979614	3386.475098	1264.409912	0.721887
745.412781	1248.122437	3363.115723	1275.553833	1.296997
745.817444	1250.908325	3342.756836	1270.196045	0.922042
746.222107	1254.551636	3331.398438	1267.195801	0.608816
746.626648	1251.979980	3326.040771	1272.981934	1.012601
747.031189	1256.694824	3306.539063	1279.625488	1.118654
747.435669	1265.910034	3308.467773	1278.553955	0.619024
747.840027	1262.052612	3311.253662	1274.267944	0.596102
748.244385	1259.909424	3310.181885	1272.339111	0.606246
748.648499	1264.409668	3313.396729	1268.481567	0.198727
749.052795	1260.980835	3297.966553	1267.838745	0.336670
749.456970	1264.409668	3288.751465	1272.124878	0.381122
749.861084	1271.910400	3280.821777	1273.625000	0.085350
750.265137	1274.910767	3285.750732	1277.268311	0.117242
750.669189	1272.339111	3280.393066	1278.125488	0.288158
751.073181	1276.411011	3269.249756	1262.052368	-0.720512
751.476929	1280.268555	3253.176514	1263.552490	-0.847281
751.880798	1279.411255	3236.246094	1265.695557	-0.700912
752.284546	1282.411621	3218.244385	1268.481689	-0.719583
752.688354	1282.625854	3209.886475	1271.910645	-0.555981
753.091980	1284.340210	3191.455566	1269.767578	-0.764119
753.495667	1293.769775	3181.169434	1279.411255	-0.760757
753.899231	1294.841309	3175.597412	1279.625488	-0.809027
754.302734	1284.340332	3163.596191	1278.768311	-0.296501
754.706055	1277.268188	3128.664063	1274.910645	-0.127339
755.109497	1275.553711	3116.877197	1267.838623	-0.418997
755.512878	1277.268188	3100.590088	1275.339355	-0.105787
755.916199	1272.124878	3116.877197	1270.410278	-0.092945
756.319397	1268.695801	3102.518799	1264.409790	-0.233720
756.722595	1279.197021	3093.518066	1266.124146	-0.720538
757.125732	1277.911133	3083.659912	1260.980957	-0.937571
757.528687	1279.197021	3083.659912	1266.338501	-0.712595
757.931702	1272.767700	3081.731201	1267.838623	-0.272481
758.334656	1271.481934	3092.446777	1275.553589	0.223599
758.737610	1276.196655	3111.090820	1278.125244	0.105106
759.140442	1280.482910	3138.522461	1287.340576	0.369081
759.543274	1282.625854	3135.736572	1291.198120	0.462588
759.945984	1280.482910	3148.594727	1287.126221	0.355616
760.348572	1279.196899	3152.452393	1280.054199	0.045765
760.751221	1287.983643	3181.812256	1293.984131	0.316844
761.153809	1275.768066	3219.316162	1292.912598	0.882125
761.556274	1273.839355	3266.034912	1297.627319	1.194058
761.958740	1260.980835	3306.967285	1301.270630	1.969211
762.361206	1260.552246	3342.113525	1295.055542	1.657568
762.763550	1257.980591	3351.757080	1282.625854	1.177072
763.165833	1262.052490	3352.614746	1283.697510	1.035368
763.567932	1254.551636	3351.971680	1281.339966	1.277204
763.970154	1253.908813	3349.614746	1285.626099	1.513441
764.372253	1253.051636	3328.398438	1283.697388	1.476657
764.774353	1256.694824	3289.608643	1291.841064	1.728860
765.176453	1248.979736	3245.461182	1285.840454	1.846284
765.578369	1254.337402	3178.383057	1288.840698	1.793268
765.980286	1263.338257	3110.876709	1286.054810	1.229558
766.382019	1275.982422	3039.941162	1281.125854	0.291585
766.783813	1284.768799	2974.791992	1283.054565	-0.101433
767.185608	1293.769653	2919.072021	1288.840820	-0.303256
767.587219	1289.483643	2864.209473	1284.340332	-0.326616
767.988892	1308.342651	2806.775146	1285.411865	-1.530318
768.390442	1310.914185	2769.057373	1283.697388	-1.866538
768.791992	1314.557495	2732.625244	1286.911987	-1.949520
769.193420	1315.843384	2711.408936	1284.983276	-2.211298
769.594788	1317.772095	2682.048828	1278.768311	-2.858935
769.996094	1321.629639	2668.119141	1269.767456	-3.851659
770.397400	1310.485718	2651.831787	1272.767700	-2.811953
770.798645	1309.199829	2632.758545	1271.267578	-2.865929
771.199829	1298.270264	2606.398682	1274.267944	-1.834860
771.600952	1289.912354	2590.754150	1272.767700	-1.317966
772.002014	1291.841064	2571.252197	1272.124756	-1.541046
772.402893	1281.339966	2566.323242	1265.481201	-1.234161
772.803894	1276.625366	2548.750000	1256.051758	-1.617264
773.204773	1268.052979	2547.250000	1253.908691	-1.105716
773.605652	1266.124268	2533.963135	1251.337036	-1.166334
774.006409	1262.480957	2535.677734	1256.694824	-0.454457
774.407104	1254.551636	2531.177490	1259.480713	0.386102
774.807861	1255.408813	2520.676270	1259.694946	0.338753
775.208435	1250.908325	2512.318115	1258.409058	0.594631
775.608948	1261.195190	2514.461182	1255.837402	-0.427506
776.009399	1264.195435	2499.459473	1258.194824	-0.485776
776.409851	1259.909302	2502.459961	1252.837158	-0.569163
776.810242	1259.909302	2496.030518	1265.266968	0.433426
777.210632	1265.481323	2504.817383	1276.410889	0.881889
777.610901	1278.339722	2499.673828	1282.840088	0.368480
778.011108	1276.625244	2490.887451	1284.554565	0.653016
778.411133	1272.767700	2481.029297	1287.126343	1.188372
778.811279	1280.054199	2466.456299	1284.769043	0.397407
779.211304	1286.483398	2456.598145	1276.411011	-0.860803
779.611328	1289.912231	2445.025635	1277.911133	-1.038954
780.011292	1286.054810	2432.595459	1273.839355	-1.065418
780.411133	1280.482788	2427.881104	1269.981689	-0.915210
780.810974	1281.982910	2416.308594	1279.196899	-0.245609
781.210632	1282.839966	2404.092773	1274.053467	-0.783632
781.610352	1276.625122	2387.805664	1268.481567	-0.732874
782.010071	1266.124146	2368.946777	1260.552246	-0.505240
782.409668	1266.767090	2365.303711	1253.051636	-1.248520
782.809204	1277.268188	2354.374023	1249.408325	-2.586548
783.208679	1277.482544	2353.088135	1249.408447	-2.610074
783.608093	1275.125122	2348.159180	1254.980469	-1.877355
784.007507	1271.696411	2345.801758	1261.623901	-0.937758
784.406677	1277.268311	2351.588135	1261.623901	-1.456215
784.805969	1285.411865	2348.373291	1264.195435	-1.995974
785.205139	1284.554565	2341.729980	1257.980591	-2.513677
785.604370	1288.412231	2353.945313	1251.337158	-3.479486
786.003418	1293.769775	2353.302490	1251.979980	-3.944172
786.402466	1301.699219	2362.732178	1256.266113	-4.281969
786.801453	1303.413574	2365.518066	1267.838745	-3.349466
787.200256	1295.912964	2374.090088	1262.695435	-3.080897
787.599121	1292.483887	2380.947998	1261.623901	-2.835186
787.997864	1286.054688	2392.306152	1266.552856	-1.762875
788.396667	1286.697632	2390.163086	1263.338379	-2.116899
788.795349	1285.840332	2390.591797	1263.552612	-2.017442
789.194031	1281.339966	2395.520752	1258.194946	-2.077313
789.592590	1281.125732	2389.305908	1250.051270	-2.804098
789.991089	1277.482544	2375.161865	1243.193481	-3.123778
790.389465	1281.125732	2374.518799	1253.694458	-2.508821
790.787903	1282.625854	2372.590088	1257.980713	-2.261096
791.186218	1282.411621	2375.804688	1259.052246	-2.136411
791.584473	1281.768677	2362.303223	1263.981323	-1.646162
791.982788	1281.768555	2343.229736	1268.053101	-1.292130
792.380920	1284.983276	2322.013672	1262.695435	-2.149199
792.779053	1284.983276	2322.870850	1257.337769	-2.663632
793.177002	1276.625244	2311.941162	1262.480957	-1.366181
793.575012	1279.839966	2310.869629	1269.124512	-1.039296
793.972961	1278.554077	2317.727539	1280.268433	0.164973
794.370850	1276.625244	2315.584229	1287.769287	1.072616
794.768677	1274.267944	2313.655518	1282.197266	0.762884
795.166504	1267.195801	2312.798584	1277.482544	0.983810
795.564209	1268.053101	2311.298340	1276.625244	0.821681
795.961731	1270.410522	2320.084961	1280.911377	1.000392
796.359375	1270.196167	2328.657227	1283.268799	1.235060
796.756897	1279.197021	2342.586914	1295.912964	1.571949
797.154358	1277.268066	2328.442871	1302.984985	2.446493
797.551819	1281.125610	2320.727539	1301.484863	1.958370
797.949219	1274.053467	2307.655273	1299.984741	2.508826
798.346558	1278.768188	2301.868652	1292.698364	1.361565
798.743774	1281.982910	2298.011475	1293.984253	1.181201
799.140869	1278.768433	2289.653320	1287.983521	0.911586
799.538025	1279.411377	2281.723877	1288.626465	0.919383
799.935120	1278.982788	2269.079834	1285.197632	0.627700
800.332153	1283.054565	2253.435303	1278.768311	-0.441709
800.729126	1283.268799	2250.006348	1277.696899	-0.576361
801.126038	1279.625488	2226.861328	1265.910034	-1.447945
801.522888	1286.697754	2228.575928	1259.266479	-2.912401
801.919556	1292.698242	2231.361816	1259.695190	-3.515962
802.316345	1298.913208	2228.790039	1262.052368	-3.964056
802.713013	1294.412842	2220.432129	1272.553467	-2.360574
803.109680	1295.698608	2225.146729	1270.196045	-2.743839
803.506226	1296.127319	2227.718750	1272.767700	-2.507496
803.902710	1295.698730	2225.146973	1269.553101	-2.813027
804.299194	1293.769897	2220.003662	1272.553467	-2.290613
804.695557	1290.555176	2221.503906	1272.553467	-1.933695
805.091797	1288.840820	2203.930176	1277.482422	-1.241234
805.488098	1290.126709	2204.787842	1269.553101	-2.249315
805.884277	1287.340698	2196.000977	1268.910278	-2.028307
806.280457	1283.697388	2185.714600	1263.981201	-2.185788
806.676636	1283.268799	2185.714600	1258.837769	-2.707202
807.072632	1285.840332	2185.714600	1253.908813	-3.548442
807.468628	1283.911621	2178.642334	1256.694824	-3.041898
807.864441	1278.553955	2166.855469	1252.622925	-2.919170
808.260315	1281.982910	2153.782715	1253.908813	-3.220246
808.656128	1289.483643	2152.497070	1250.479858	-4.519487
809.051941	1294.841309	2143.495850	1258.194824	-4.318186
809.447571	1295.269897	2145.638916	1251.551270	-5.141136
809.843262	1288.626465	2145.853516	1257.337646	-3.650004
810.238831	1287.554810	2154.211426	1260.337891	-3.140450
810.634338	1287.340698	2160.854980	1262.695313	-2.821406
811.029724	1287.983521	2157.640381	1265.910034	-2.538183
811.425110	1285.840576	2154.854492	1259.052124	-3.082626
811.820496	1286.054810	2143.710205	1256.051758	-3.498264
812.215759	1294.841309	2140.067139	1259.480713	-4.183568
812.611023	1292.698364	2143.067383	1256.480347	-4.259094
813.006165	1291.841064	2141.781494	1256.909058	-4.109936
813.401245	1286.054810	2147.567871	1245.550781	-4.701499
813.796265	1288.626465	2155.282959	1243.407715	-5.217609
814.191223	1291.841064	2153.997070	1244.479248	-5.493416
814.586182	1289.697998	2157.640381	1242.764771	-5.407413
814.981018	1290.769409	2167.284180	1240.407471	-5.745703
815.375916	1288.626465	2165.998291	1244.050659	-5.080606
815.770630	1298.484497	2170.284424	1252.194214	-5.309737
816.165344	1293.555542	2194.715576	1253.694458	-4.423308
816.559875	1287.769043	2229.004639	1253.908691	-3.597436
816.954468	1286.054688	2282.152588	1253.908813	-3.227180
817.349060	1278.553955	2371.304443	1254.980347	-2.157273
817.743469	1285.840332	2485.958252	1264.409912	-1.785693
818.137939	1280.697144	2622.900146	1270.410400	-0.766407
818.532288	1277.482422	2776.558350	1274.482300	-0.200131
818.926575	1284.554565	2923.144043	1282.411621	-0.130780
819.320862	1275.553711	3104.661865	1287.340576	0.644405
819.714844	1278.768311	3369.759277	1290.126587	0.543201
820.109009	1273.625000	3698.719727	1294.626953	0.866026
820.503052	1277.053955	4088.758057	1311.771484	1.234751
820.897095	1286.912109	4456.937012	1335.345337	1.527850
821.291016	1283.911865	4772.182617	1351.418213	1.935238
821.684875	1297.841797	4994.418457	1363.205200	1.768214
822.078735	1294.412842	5149.576660	1364.062378	1.806656
822.472412	1301.913452	5238.728516	1371.991821	1.780078
822.866089	1305.128052	5269.160645	1372.206055	1.692166
823.259766	1305.556641	5287.376953	1374.349121	1.727664
823.653381	1305.770996	5223.941406	1374.777832	1.761200
824.046875	1305.128052	5088.713867	1371.777466	1.761541
824.440369	1299.127441	4885.336426	1370.062988	1.978009
824.833801	1299.984741	4618.095703	1361.062256	1.840732
825.227112	1290.769531	4389.001953	1344.560547	1.736184
825.620300	1296.341675	4178.552734	1336.845581	1.405307
826.013550	1282.411621	4013.107910	1331.702148	1.805053
826.406799	1286.054810	3852.164063	1332.773560	1.820606
826.799866	1285.197510	3719.722412	1330.202026	1.848595
827.192932	1284.983276	3610.425781	1331.702026	2.009026
827.585938	1280.268677	3486.770508	1318.843750	1.748246
827.978882	1286.054810	3390.975586	1315.843384	1.415187
828.371643	1278.554199	3293.037598	1309.200073	1.521277
828.764465	1280.268433	3194.670410	1304.913818	1.287367
829.157227	1279.839966	3084.731201	1293.341309	0.748042
829.549988	1283.268921	2952.932617	1291.198242	0.474905
829.942627	1282.625977	2831.849365	1284.340332	0.110659
830.335144	1280.268677	2721.267090	1270.838989	-0.654386
830.727722	1269.767456	2647.331299	1264.624146	-0.373363
831.120178	1262.052368	2603.184326	1262.909546	0.063914
831.512451	1260.980835	2600.398193	1261.409424	0.031998
831.904846	1267.410034	2629.758057	1268.910278	0.110122
832.297119	1269.338867	2666.619141	1276.625244	0.521469
832.689331	1268.695923	2695.979004	1280.697144	0.840844
833.081543	1269.981812	2722.338623	1280.482910	0.723038
833.473694	1268.910278	2742.697754	1289.698120	1.410505
833.865723	1265.481323	2745.483643	1286.054810	1.390098
834.257568	1263.338257	2734.554199	1286.912109	1.602338
834.649536	1274.053589	2716.552246	1291.412476	1.203390
835.041382	1278.553955	2686.763672	1287.340698	0.623966
835.433228	1283.054443	2634.901367	1273.410645	-0.713380
835.825012	1281.339966	2566.966309	1267.410156	-1.083504
836.216675	1270.196045	2488.530029	1262.052368	-0.668427
836.608337	1265.052734	2399.592529	1252.194214	-1.133369
836.999756	1269.338745	2331.657227	1252.194214	-1.613879
837.391296	1268.481567	2268.865479	1246.836670	-2.163659
837.782715	1275.553711	2212.074219	1237.835815	-4.027450
838.174194	1274.053589	2169.855713	1232.906860	-4.593283
838.565491	1277.482422	2145.210693	1237.407104	-4.618418
838.956787	1272.981934	2113.278809	1236.549927	-4.335611
839.348022	1271.696167	2104.920898	1239.550293	-3.858008
839.739197	1277.911011	2082.847412	1242.979126	-4.339707
840.130127	1288.197754	2065.702881	1246.193726	-5.402412
840.521179	1293.341309	2043.843262	1240.836060	-6.996017
840.912170	1295.912964	2039.342896	1242.764893	-7.149036
841.303101	1301.056152	2015.126221	1237.621582	-8.883522
841.693970	1302.985107	1990.480957	1245.979614	-8.291759
842.084778	1297.841675	1965.407104	1248.551147	-7.383625
842.475464	1301.699219	1937.761597	1248.336792	-8.389496
842.866028	1299.770386	1911.401855	1247.050903	-8.619485
843.256653	1302.127808	1886.970703	1247.908203	-9.270798
843.647217	1301.056152	1851.610229	1255.194580	-8.330076
844.037720	1293.341309	1834.894409	1260.337891	-6.094216
844.428223	1289.912354	1816.035278	1259.480835	-5.784108
844.818604	1291.198242	1804.462769	1261.409546	-5.803771
845.208923	1289.055176	1790.532837	1258.837769	-6.025674
845.599182	1290.555298	1781.531982	1260.123657	-6.198184
845.989258	1285.626099	1775.745728	1251.337036	-6.996060
846.379395	1290.340820	1771.459717	1253.265747	-7.706011
846.769470	1290.769409	1766.101929	1259.480713	-6.582486
847.159546	1294.841309	1756.458130	1253.694458	-8.913637
847.549438	1299.556152	1768.030762	1253.908691	-9.743850
847.939392	1303.842285	1763.744507	1239.550293	-13.979491
848.329163	1304.913696	1756.243774	1237.192871	-15.004723
848.718872	1306.199585	1754.100830	1229.692139	-17.081320
849.108582	1310.057129	1749.171753	1225.191528	-19.326525
849.498230	1316.914917	1734.384644	1225.620239	-21.868574
849.887817	1319.272217	1729.241333	1232.049438	-21.275452
850.277405	1324.201294	1720.454712	1233.978149	-22.769051
850.666870	1320.343872	1716.811279	1224.762939	-24.108143
851.056274	1309.414185	1712.310913	1214.905029	-23.457415
851.445496	1305.770996	1706.310425	1214.690796	-22.739384
851.834839	1301.056274	1693.880493	1219.191162	-20.840139
852.224060	1297.627441	1697.952393	1224.977417	-18.147764
852.613220	1298.913208	1703.310059	1218.976685	-19.766851
853.002380	1290.769531	1699.666870	1226.691772	-15.670867
853.391418	1284.340332	1699.452393	1231.620850	-12.700061
853.780396	1280.054199	1712.953857	1229.906372	-11.584168
854.169312	1271.696289	1720.025757	1224.977295	-10.420683
854.558105	1271.910645	1720.668823	1226.048828	-10.219717
854.946899	1275.553711	1721.526123	1227.548950	-10.764065
855.335693	1287.126221	1725.169189	1232.906616	-12.377691
855.724365	1283.911621	1728.169556	1235.049683	-10.998551
856.112976	1280.054077	1734.813232	1227.120361	-11.639945
856.501526	1282.840088	1734.384644	1220.048340	-13.905992
856.890076	1281.768555	1725.812134	1224.762939	-12.837843
857.278381	1287.126221	1716.382813	1222.191284	-15.127301
857.666809	1281.982910	1711.453613	1219.405396	-14.570846
858.055115	1290.126587	1707.810425	1224.977295	-15.597753
858.443420	1291.198120	1713.167969	1224.334473	-15.845598
858.831543	1293.341309	1717.882813	1228.834839	-15.194385
859.219788	1289.912354	1714.025391	1232.906616	-13.441166
859.607788	1289.912231	1719.811646	1235.692627	-12.612161
859.995850	1290.769409	1724.097778	1236.121216	-12.611266
860.383728	1287.983398	1722.169067	1236.549927	-11.845963
860.771606	1287.126221	1720.454590	1241.264648	-10.583561
861.159424	1287.340698	1736.527710	1236.121216	-11.402708
861.547241	1289.055054	1747.885864	1236.978516	-11.349834
861.934937	1294.412842	1753.457886	1239.121582	-12.044844
862.322632	1283.483154	1743.814087	1231.835205	-11.219744
862.710205	1282.625854	1738.884888	1230.549316	-11.413810
863.097656	1280.268555	1734.384644	1225.620239	-12.033997
863.485107	1282.625854	1735.670288	1224.977417	-12.724676
863.872498	1282.411621	1726.669434	1218.976685	-14.278856
864.259827	1279.625488	1719.168701	1217.905151	-14.041927
864.647156	1285.840454	1718.954590	1219.619629	-15.289463
865.034424	1284.983276	1718.097168	1225.405884	-13.755595
865.421570	1287.554932	1716.382813	1232.263794	-12.893550
865.808655	1281.768677	1711.453491	1235.264160	-10.822937
866.195557	1281.982910	1707.810547	1235.049805	-11.021621
866.582581	1290.983887	1718.311646	1238.049927	-12.387204
866.969482	1291.626831	1710.810669	1239.978760	-12.321103
867.356323	1291.626831	1715.525391	1240.621704	-12.032390
867.743225	1292.483887	1719.168823	1242.121826	-11.803102
868.129883	1293.769897	1729.455200	1243.621948	-11.510131
868.516602	1304.270752	1742.742310	1245.550781	-13.391968
868.903076	1307.699707	1743.813965	1245.765015	-14.201483
869.289673	1302.556396	1743.385254	1243.836304	-13.320383
869.676147	1300.841919	1742.313721	1236.121216	-14.660213
870.062561	1302.127808	1748.100098	1227.548950	-16.722755
870.448914	1302.127808	1748.100098	1228.620605	-16.482460
870.835266	1292.055420	1745.099976	1219.833984	-15.941354
871.221558	1295.484253	1757.744019	1226.691772	-14.881780
871.607544	1289.912354	1758.386841	1224.334473	-13.998176
871.993713	1291.198120	1763.958862	1221.548584	-14.732512
872.379761	1291.412476	1761.601440	1221.977173	-14.767531
872.765747	1289.697998	1759.672363	1226.477539	-13.451895
873.151672	1281.982910	1762.887207	1224.763184	-11.898360
873.537598	1284.768921	1768.030518	1216.619507	-14.101972
873.923401	1282.411621	1769.744995	1221.762817	-12.445034
874.309204	1283.911743	1775.531250	1224.763062	-12.031394
874.694763	1282.625854	1785.603638	1229.263550	-10.609277
875.080383	1284.126099	1804.677002	1234.621216	-9.510095
875.465942	1275.339478	1825.464844	1228.834839	-8.453462
875.851440	1286.697754	1873.683960	1233.335327	-9.090917
876.236938	1280.482788	1934.546875	1238.692993	-6.389251
876.622314	1282.197266	2019.841064	1248.765503	-4.532237
877.007629	1276.411011	2108.778320	1248.979614	-3.295588
877.392761	1283.483154	2218.717773	1249.622681	-3.620533
877.777954	1288.840698	2343.230225	1261.623901	-2.581285
878.163086	1293.341187	2518.104004	1271.910522	-1.749781
878.548218	1293.984131	2740.125977	1280.054199	-0.963248
878.933167	1297.412964	3044.656006	1292.912598	-0.257570
879.318176	1296.984497	3368.044678	1310.914307	0.672593
879.703003	1297.627319	3657.144287	1322.058228	1.035420
880.087830	1284.768799	3875.737549	1326.130249	1.596370
880.472534	1282.197144	4036.896240	1331.059204	1.773771
880.857239	1276.196533	4137.191406	1331.059204	1.917608
881.241882	1276.625122	4187.982422	1333.416504	1.950684
881.626465	1269.338745	4190.125488	1335.345215	2.259887
882.010986	1267.624390	4144.906738	1334.488037	2.323847
882.395447	1259.480591	4033.896240	1322.058228	2.255525
882.779846	1253.694458	3857.521240	1312.843018	2.271601
883.164063	1250.479736	3592.852295	1299.770386	2.104304
883.548340	1250.265503	3288.322754	1284.554565	1.682439
883.932495	1253.051514	2999.222900	1268.695801	0.895919
884.316650	1257.123413	2758.342041	1250.265503	-0.456823
884.700745	1259.480835	2544.463867	1245.336426	-1.100747
885.084778	1260.552368	2373.875732	1231.835205	-2.579409
885.468750	1263.124146	2239.505615	1224.977417	-3.906949
885.852661	1263.981323	2130.851807	1229.049072	-4.029696
886.236389	1262.052612	2051.558594	1223.262939	-4.913157
886.620117	1266.552856	1989.195313	1223.262817	-5.990520
887.003845	1269.124634	1936.261597	1228.620605	-6.071321
887.387451	1278.339844	1890.185425	1227.120483	-8.371288
887.771057	1283.054565	1858.682373	1223.691528	-10.312747
888.154602	1284.983276	1839.609009	1233.335205	-9.312239
888.538086	1280.268555	1822.035889	1237.621338	-7.871870
888.921326	1282.840210	1810.677734	1236.121216	-8.851018
889.304688	1278.768311	1802.748413	1241.907593	-7.034755
889.687927	1278.125488	1806.605835	1244.907837	-6.285504
890.071167	1275.768066	1817.964111	1238.478638	-6.877481
890.454285	1274.267944	1837.037476	1238.692993	-6.321407
890.837402	1277.482544	1861.682861	1247.908081	-5.062384
891.220459	1282.411621	1893.399902	1250.479980	-5.226228
891.603271	1272.124878	1939.904663	1256.909058	-2.278569
891.986145	1270.624756	1985.980591	1259.909302	-1.497919
892.369019	1273.196411	2041.057495	1260.123657	-1.702489
892.751770	1279.411255	2101.491943	1270.838989	-1.042752
893.134460	1276.625244	2146.710693	1274.910889	-0.197033
893.517151	1278.768433	2180.999756	1280.054199	0.142510
893.899658	1277.268188	2199.215820	1272.339233	-0.534624
894.282227	1283.483276	2206.502197	1274.053589	-1.021614
894.664612	1284.340332	2197.929932	1269.767456	-1.595123
895.046997	1287.769287	2177.570801	1266.981567	-2.336220
895.429321	1283.483276	2151.425537	1259.480713	-2.765456
895.811523	1282.411621	2105.563477	1255.837646	-3.228320
896.193726	1285.626099	2059.701904	1254.980469	-3.958996
896.575928	1293.126953	1997.981689	1244.693604	-6.871395
896.958008	1289.269409	1925.331909	1233.549683	-8.760102
897.339905	1293.341309	1870.683716	1228.620483	-11.210129
897.721863	1295.912964	1811.320679	1216.190796	-15.467787
898.103760	1294.627075	1774.674194	1215.333496	-16.517874
898.485535	1288.626465	1747.885864	1211.904541	-16.705576
898.867310	1287.983521	1738.027710	1213.833374	-16.476192
899.249084	1280.268433	1735.027344	1203.118042	-16.965118
899.630676	1282.625854	1743.171021	1205.046753	-16.845058
900.012268	1291.626709	1759.029663	1203.118042	-18.936266
900.393616	1292.912598	1766.101929	1207.404175	-18.070658
900.775085	1291.198120	1787.961060	1215.333496	-15.271796
901.156494	1297.627319	1823.107544	1225.834595	-13.662308
901.537842	1293.769897	1879.041382	1229.477783	-10.985007
901.919067	1296.127197	1951.905884	1232.906738	-9.640517
902.300293	1303.413696	2003.125122	1239.121582	-9.188375
902.681458	1299.770508	2047.058105	1241.479004	-7.800411
903.062378	1305.342529	2072.346191	1246.622314	-7.655793
903.443359	1308.557007	2079.418213	1252.837280	-7.228244
903.824341	1306.413940	2074.489258	1249.194092	-7.449770
904.205200	1306.413940	2063.988281	1242.979248	-8.373395
904.586060	1303.413574	2046.843384	1238.907104	-8.676874
904.966797	1297.412964	2019.626587	1226.477417	-9.821962
905.347473	1288.412231	1979.765747	1222.619995	-9.516439
905.728027	1290.126587	1918.902710	1215.976440	-11.792774
906.108521	1287.340576	1846.466797	1217.905273	-12.418538
906.489075	1280.268433	1790.961304	1213.619141	-13.050758
906.869507	1287.555054	1731.812866	1210.404541	-17.366158
907.249878	1279.625610	1688.094238	1209.975830	-17.051439
907.630188	1275.339600	1661.948730	1211.476074	-16.518887
908.010437	1282.411621	1643.089722	1219.191040	-17.528255
908.390625	1281.125854	1632.374512	1225.405884	-15.863398
908.770630	1284.340332	1627.230957	1226.263184	-16.937513
909.150696	1278.553955	1624.016357	1232.692383	-13.275416
909.530640	1284.125854	1628.945435	1227.977661	-16.283354
909.910583	1287.983521	1644.161255	1228.620605	-16.666655
910.290527	1287.126221	1664.734741	1227.763428	-15.720724
910.670288	1293.126831	1696.023560	1224.977417	-16.914860
911.049988	1281.554199	1738.456299	1225.834595	-12.195086
911.429565	1290.983887	1795.033203	1222.834351	-13.520411
911.809204	1287.769287	1855.039063	1227.763428	-10.578011
912.188721	1279.411255	1913.116089	1226.048950	-8.420688
912.568237	1282.625977	1985.337769	1226.263184	-8.020755
912.947632	1272.767700	2085.847900	1227.763306	-5.535050
913.327026	1276.196777	2203.287598	1230.763672	-4.900610
913.706299	1278.339722	2331.014648	1235.692749	-4.051296
914.085510	1274.482300	2427.023682	1239.121582	-3.068065
914.464539	1273.196411	2516.604248	1242.336182	-2.481907
914.843628	1264.409790	2562.251221	1246.836670	-1.354027
915.222717	1275.125122	2577.895752	1251.979980	-1.776609
915.601685	1270.624878	2569.966553	1253.479980	-1.319507
915.980591	1277.268188	2544.892334	1244.479248	-2.586645
916.359436	1281.125732	2508.888916	1237.621460	-3.543376
916.738220	1269.338745	2445.454346	1237.835815	-2.678557
917.116821	1273.839355	2356.945557	1237.192871	-3.383462
917.495483	1269.981689	2246.577881	1227.548950	-4.344963
917.874023	1263.552612	2119.922363	1222.619995	-4.779783
918.252563	1265.909912	2017.269165	1221.119873	-5.961202
918.631042	1265.695557	1914.187622	1221.334106	-6.840708
919.009399	1279.197021	1834.680054	1217.262207	-11.149722
919.387695	1277.268188	1777.674316	1213.619019	-12.719502
919.766052	1272.982056	1726.883545	1206.546997	-14.636449
920.144104	1273.624878	1687.665649	1206.118286	-16.304335
920.522278	1266.552856	1653.805054	1204.403809	-16.048727
920.900269	1265.052856	1621.015991	1203.546753	-17.278784
921.278320	1258.194946	1598.942505	1199.903442	-17.106947
921.656311	1262.052368	1574.511719	1206.761230	-17.695465
922.034180	1265.267090	1552.652344	1207.404175	-20.134268
922.411987	1263.766968	1532.507446	1205.475464	-21.690630
922.789612	1270.624878	1510.434082	1211.261841	-24.754278
923.167297	1263.124146	1496.504028	1211.690430	-22.038624
923.544922	1261.838013	1483.002808	1208.261597	-24.224659
923.922485	1261.195190	1477.430664	1211.261719	-23.092175
924.299988	1256.051880	1465.000854	1208.261475	-22.871807
924.677429	1257.551880	1454.499878	1210.190186	-24.047817
925.054810	1260.980835	1458.571655	1209.332886	-26.138840
925.431946	1264.409790	1452.785400	1213.833374	-26.848707
925.809204	1261.195190	1449.785034	1210.404419	-26.931870
926.186401	1262.909546	1452.571045	1210.618774	-27.570578
926.563477	1258.409180	1441.641479	1212.119019	-25.263102
926.940491	1256.909058	1446.784912	1197.974731	-31.038347
927.317505	1253.480103	1439.712769	1193.902832	-31.990774
927.694397	1260.980957	1439.069824	1195.402954	-36.823189
928.071289	1272.124878	1430.926025	1193.474243	-49.527748
928.447937	1270.838989	1425.996948	1198.403320	-46.685112
928.824707	1271.053223	1428.783081	1196.045898	-47.554295
929.201355	1275.125122	1425.997192	1197.760376	-51.278374
929.577881	1278.339722	1425.782837	1193.045654	-57.848797
929.954407	1278.553955	1420.425293	1194.974487	-58.912159
930.330933	1273.839111	1412.067261	1195.831543	-56.433922
930.707336	1276.625122	1413.781616	1191.331177	-62.187317
931.083496	1273.196289	1401.994629	1188.545044	-65.723862
931.459778	1265.909912	1403.066284	1190.902466	-54.687542
931.835938	1261.195190	1406.495239	1189.831177	-49.114929
932.212158	1253.908813	1411.638550	1193.902954	-38.043465
932.588196	1257.766479	1421.925293	1191.331299	-40.470066
932.964172	1258.837891	1421.925293	1193.688477	-39.947544
933.340149	1258.409302	1430.283325	1187.259277	-41.396614
933.716003	1258.409302	1428.783081	1188.330933	-41.132133
934.091736	1258.623535	1434.997925	1186.616333	-40.826336
934.467468	1257.551880	1440.570068	1189.616699	-37.119362
934.843140	1253.694458	1448.070679	1187.687988	-33.958099
935.218750	1258.194946	1454.285522	1199.903442	-29.726826
935.594299	1264.838379	1452.356689	1202.260864	-33.371414
935.969788	1256.480469	1442.927246	1207.404175	-26.321878
936.345276	1257.766357	1444.213135	1206.975586	-27.241432
936.720459	1250.265503	1436.283691	1205.046753	-24.308779
937.095764	1252.837158	1431.140503	1204.618286	-27.043167
937.471008	1246.193604	1424.711304	1202.475098	-24.489731
937.846130	1244.693604	1413.353027	1199.474976	-26.810614
938.221252	1242.550659	1408.638184	1209.118652	-20.129150
938.596252	1246.193848	1403.066284	1210.190308	-22.950838
938.971191	1250.908569	1400.494629	1215.119263	-23.925562
939.346130	1247.265259	1395.136841	1208.475708	-26.231916
939.720886	1241.907715	1388.707764	1201.617920	-27.445354
940.095581	1249.622559	1382.492798	1206.975586	-32.096706
940.470337	1253.908691	1371.348877	1205.261108	-41.423286
940.844971	1262.266846	1365.562622	1216.190674	-44.606056
941.219543	1257.552002	1363.633789	1217.690918	-37.575802
941.594055	1260.552246	1357.204590	1220.905396	-41.020061
941.968506	1261.623779	1359.776245	1219.619629	-42.794800
942.342712	1270.624634	1356.776001	1215.762085	-63.681576
942.717041	1268.052856	1352.061279	1215.976440	-61.989517
943.091309	1262.909668	1340.060059	1209.332886	-69.444603
943.465515	1268.052856	1340.274414	1206.546997	-85.162743
943.839600	1278.553833	1344.346191	1215.762085	-95.439270
944.213623	1282.197144	1349.275391	1209.332886	-108.625763
944.587646	1279.196899	1347.346558	1210.618652	-100.628891
944.961426	1276.625244	1343.060425	1205.475464	-107.096542
945.335266	1275.553711	1346.060669	1206.118286	-98.480247
945.709106	1281.339966	1347.560791	1209.118774	-109.061150
946.082825	1277.268311	1343.060425	1219.191040	-88.273911
946.456421	1264.838379	1337.916992	1218.762451	-63.049812
946.830017	1270.196045	1337.702637	1212.761841	-85.079399
947.203613	1271.696167	1341.560181	1225.406006	-66.257515
947.577026	1262.695313	1340.703003	1228.191895	-44.230789
947.950317	1263.338257	1347.132080	1232.478027	-36.828766
948.323669	1262.266724	1350.346802	1230.335083	-36.252964
948.696899	1263.338257	1356.775879	1226.691895	-39.220135
949.070068	1273.839355	1360.419189	1227.120361	-53.960594
949.443237	1278.768433	1364.491089	1231.192261	-55.500114
949.816284	1280.697144	1364.276733	1234.835449	-54.871883
950.189270	1286.269043	1369.420044	1226.906128	-71.391701
950.562073	1294.412842	1370.491577	1223.477295	-93.239647
950.934998	1291.198120	1366.419800	1226.048950	-86.609566
951.307739	1286.697754	1367.919922	1220.691284	-81.266571
951.680481	1290.769531	1364.062378	1225.191528	-89.473946
952.053162	1283.697388	1357.847534	1212.976074	-95.375824
952.425781	1282.411499	1349.489502	1212.761841	-103.833832
952.798279	1276.625366	1338.560059	1214.476196	-100.346298
953.170776	1266.124268	1340.060059	1212.547485	-72.463936
953.543030	1271.481934	1331.059204	1208.475708	-105.755478
953.915405	1265.052734	1326.987427	1200.332153	-104.498108
954.287659	1269.124512	1329.130493	1208.261597	-101.428078
954.659851	1270.410278	1332.988037	1208.261475	-99.314522
955.031982	1269.124512	1330.844849	1202.475342	-107.985748
955.404114	1273.839233	1324.630005	1194.760132	-155.695801
955.776123	1274.910767	1320.558228	1185.544922	-195.773972
956.147888	1274.696533	1319.915283	1187.687866	-192.417236
956.519775	1282.411621	1321.844116	1190.902466	-232.065338
956.891602	1279.411255	1327.416016	1191.974121	-182.142624
957.263306	1278.768433	1329.559082	1183.401855	-187.764038
957.635010	1268.052979	1331.273560	1177.829834	-142.711670
958.006592	1272.124878	1327.844604	1185.544922	-155.384750
958.378174	1260.552246	1322.701294	1174.401001	-138.620377
958.749512	1259.266479	1319.915283	1170.543457	-146.289810
959.120911	1262.695313	1317.772217	1176.329712	-156.809097
959.492310	1261.838257	1322.058472	1177.615601	-139.857788
959.863586	1256.051880	1323.772827	1187.259399	-101.582275
960.234741	1257.980591	1320.558228	1187.902344	-111.986084
960.605896	1243.836304	1319.915283	1179.544312	-84.506905
960.976990	1248.765381	1319.915161	1185.973511	-88.253075
961.347961	1247.693848	1317.986450	1199.903442	-67.987816
961.718811	1248.979736	1312.200317	1206.761353	-66.779495
962.089661	1249.193970	1319.272339	1203.332520	-65.443092
962.460510	1256.909058	1326.558716	1202.046631	-78.769127
962.831299	1256.909058	1335.130981	1200.546387	-72.054825
963.201965	1258.194824	1343.060425	1204.618164	-63.131187
963.572510	1265.695557	1340.488647	1210.618774	-73.638863
963.943054	1267.624390	1345.203247	1202.475098	-83.978157
964.313477	1262.909424	1346.274902	1205.046753	-69.408432
964.683838	1268.267212	1349.060913	1210.404419	-71.617950
965.054199	1267.624390	1354.418579	1203.546631	-73.827248
965.424500	1274.053589	1349.489502	1198.188965	-100.568314
965.794678	1279.411255	1353.989868	1204.189575	-100.862267
966.164795	1279.839966	1350.346802	1199.689087	-113.678169
966.534912	1267.838745	1345.203247	1203.975220	-82.548874
966.904907	1265.267090	1340.488647	1208.904297	-74.929039
967.274780	1263.766846	1341.131592	1199.474731	-83.102600
967.644592	1255.408936	1344.131836	1192.616943	-70.773148
968.014404	1257.337769	1344.989136	1196.045776	-69.927025
968.384155	1270.196045	1341.131592	1198.617554	-100.906380
968.753845	1279.196899	1347.346558	1199.260376	-117.295563
969.123474	1281.125732	1343.488892	1205.475464	-121.306023
969.492981	1280.268555	1351.418335	1208.261475	-101.204926
969.862305	1280.482788	1351.846924	1193.688599	-121.621582
970.231750	1272.553467	1351.846924	1199.689087	-91.892044
970.601135	1280.054199	1352.704224	1196.474487	-115.044296
970.970337	1285.411865	1347.560791	1193.045654	-148.620773
971.339539	1286.697632	1344.989136	1193.474243	-159.926208
971.708740	1291.198120	1342.417480	1200.760620	-176.568970
972.077759	1288.626465	1343.060425	1205.475464	-152.755737
972.446777	1285.197510	1351.204102	1213.404785	-108.765991
972.815613	1273.196167	1348.632324	1206.546997	-88.351753
973.184509	1268.052979	1350.132568	1207.189941	-74.151245
973.553284	1261.195190	1346.060669	1208.690186	-61.868507
973.921997	1260.338013	1357.204590	1215.333496	-46.460316
974.290710	1262.909790	1366.634155	1209.333008	-51.653034
974.659302	1266.981445	1377.135254	1212.547485	-49.416321
975.027771	1261.623901	1388.921997	1217.262329	-34.848576
975.396118	1257.551880	1403.709106	1220.476929	-25.366486
975.764526	1248.550903	1420.210815	1217.476685	-18.102200
976.132874	1243.836304	1433.497925	1210.833130	-17.401081
976.501160	1239.978760	1454.071289	1196.045898	-20.520502
976.869324	1246.193726	1471.858765	1202.689453	-19.278252
977.237488	1260.980835	1487.074463	1198.403442	-27.677645
977.605530	1263.552612	1496.289795	1195.403076	-29.281757
977.973450	1261.195190	1496.503906	1193.902832	-28.597479
978.341309	1264.838379	1491.360596	1197.117432	-29.895941
978.709167	1263.766846	1484.502808	1196.260254	-30.582508
979.077026	1265.910034	1479.787964	1193.259888	-33.968044
979.444702	1270.410400	1469.072754	1199.474976	-35.706528
979.812378	1280.911499	1455.142700	1198.617676	-47.232540
980.179932	1287.769287	1448.070557	1194.545776	-58.155193
980.547485	1292.269653	1427.497192	1203.332397	-65.768600
980.914795	1292.055420	1407.352417	1203.546753	-76.765800
981.282166	1288.626465	1389.350586	1202.903809	-85.106384
981.649475	1280.482788	1373.706177	1193.474365	-93.333252
982.016785	1277.696777	1363.848145	1192.831421	-98.507263
982.383911	1277.696777	1354.632935	1189.831177	-114.205864
982.751038	1281.554443	1344.346191	1183.401855	-156.314468
983.118103	1280.697144	1328.273315	1187.902344	-195.044693
983.484924	1278.554077	1319.701050	1185.116333	-227.082916
983.851868	1275.553833	1315.414917	1180.401489	-238.709869
984.218689	1279.625732	1302.556519	1177.615601	-444.861023
984.585449	1271.482056	1298.270264	1176.972534	-352.802704
984.952209	1271.267700	1291.198120	1171.400513	-501.079193
985.318787	1263.981201	1284.769043	1167.114502	-465.977661
985.685425	1275.553711	1288.412231	1177.829956	-759.992188
986.051880	1277.268066	1286.697754	1179.972900	-1031.796265
986.418213	1276.196533	1290.555176	1184.473389	-638.800964
986.784607	1272.124878	1298.270264	1198.403198	-281.968231
987.150879	1267.410034	1312.200073	1193.688599	-164.593369
987.517090	1270.410522	1318.629395	1191.116943	-164.445114
987.883301	1276.625366	1326.344482	1200.546387	-153.017563
988.249390	1272.339233	1342.846069	1211.261719	-86.626373
988.615417	1283.697388	1358.061890	1207.404175	-102.593590
988.981262	1280.054199	1375.849243	1212.547607	-70.469818
989.347168	1285.197632	1398.137207	1218.119507	-59.392933
989.712952	1288.197876	1422.568237	1207.404175	-60.127621
990.078674	1288.626465	1442.498535	1206.975464	-53.064213
990.444397	1287.769165	1456.857300	1205.904053	-48.415646
990.809998	1277.482422	1466.929688	1200.117676	-40.837090
991.175537	1277.696777	1468.215454	1202.260864	-39.595024
991.540894	1270.839111	1471.215820	1207.189819	-31.764816
991.906311	1264.409790	1467.572510	1205.475464	-29.008436
992.271729	1264.409790	1456.643066	1207.618408	-29.542950
992.636963	1257.337769	1449.570801	1210.190186	-24.526264
993.002136	1260.766602	1427.068726	1202.903687	-34.793854
993.367310	1256.694824	1411.424316	1200.974976	-36.011135
993.732361	1251.551270	1384.635986	1209.118652	-31.883915
994.097351	1251.765625	1364.491089	1206.546997	-40.113941
994.462219	1251.337158	1352.704224	1203.760986	-46.934547
994.827026	1266.552856	1334.702393	1200.546387	-96.855347
995.191833	1270.410278	1327.201660	1202.475220	-119.622124
995.556580	1280.054199	1321.629761	1202.046631	-187.628418
995.921204	1282.625854	1312.414551	1203.975342	-264.028046
996.285828	1279.839722	1307.699707	1196.474487	-299.229279
996.650391	1284.554565	1297.627441	1194.760132	-686.875916
997.014648	1291.841064	1309.414185	1197.974731	-534.147217
997.379028	1308.985596	1319.915283	1215.762207	-852.937378
997.743408	1310.700073	1330.844849	1214.476440	-477.660492
998.107605	1315.200562	1328.916138	1212.333252	-750.003540
998.471802	1322.058350	1325.701538	1217.047974	-2882.375488
998.835938	1315.843506	1325.915894	1221.334106	-938.301819
999.199951	1321.844116	1326.987427	1216.833740	-2041.688477
999.563904	1314.129028	1325.487305	1211.047363	-907.546753
999.927673	1314.343262	1332.130859	1203.118164	-625.295776
1000.291565	1319.915161	1330.416382	1203.975464	-1104.059204
1000.655396	1312.843262	1330.202026	1204.618286	-623.460144
1001.019043	1301.913330	1321.415405	1208.904419	-476.918030
1001.382629	1281.125732	1302.556396	1193.688599	-408.000122
1001.746216	1270.624634	1291.626831	1195.617310	-357.140381
1002.109741	1271.696167	1291.412354	1201.832153	-354.348511
1002.473022	1265.695557	1291.841064	1203.546753	-237.703568
1002.836365	1265.052612	1299.556152	1200.974976	-185.713226
1003.199646	1266.124146	1300.841919	1205.475464	-174.690582
1003.562866	1273.624878	1299.984619	1213.619263	-227.641144
1003.925964	1268.910156	1297.841675	1216.190918	-182.220779
1004.289124	1271.696167	1300.413208	1214.905029	-197.761108
1004.652100	1278.553955	1301.270630	1210.618774	-299.054260
1005.015076	1278.339722	1303.413574	1208.475830	-278.632446
1005.377747	1277.911011	1306.199585	1201.617920	-269.695770
1005.740662	1286.697754	1308.771240	1196.903198	-406.798248
1006.103333	1276.196655	1308.557007	1196.474487	-246.357544
1006.466003	1275.553833	1303.413696	1192.617065	-297.692657
1006.828552	1269.124634	1303.413696	1188.116699	-236.250076
1007.191101	1261.623779	1297.198730	1185.544800	-213.855469
1007.553528	1257.337646	1301.699219	1175.472534	-184.540604
1007.915771	1257.766235	1303.199341	1173.972412	-184.433411
1008.278137	1251.979980	1298.055908	1180.401611	-155.348724
1008.640442	1246.193726	1302.556396	1179.330078	-118.631081
1009.002563	1250.908447	1304.056519	1178.687256	-135.886765
1009.364624	1250.694092	1298.484619	1176.972778	-154.259262
1009.726685	1244.479370	1298.913208	1179.758667	-118.897926
1010.088684	1255.194580	1301.056274	1176.544067	-171.494995
1010.450439	1247.050903	1300.842041	1172.472168	-138.645020
1010.812256	1258.409058	1294.412842	1176.758301	-226.783813
1011.174011	1262.266724	1298.056030	1175.044067	-243.711502
1011.535706	1264.195435	1292.055420	1182.759033	-292.305969
1011.897400	1266.338623	1297.412964	1191.331299	-241.380264
1012.258911	1263.766846	1304.485107	1185.759277	-191.578827
1012.620361	1264.195435	1300.841919	1186.187866	-212.865082
1012.981812	1253.480103	1298.698853	1184.901978	-151.658600
1013.343079	1254.551636	1305.770874	1186.830811	-132.217560
1013.704285	1256.480347	1303.628052	1190.473999	-139.999069
1014.065430	1249.194092	1296.555786	1191.759766	-121.267464
1014.426575	1253.694458	1296.555786	1190.259644	-148.000107
1014.787720	1251.979980	1298.913208	1188.330933	-135.616180
1015.148743	1248.551025	1301.270630	1187.902344	-115.040092
1015.509644	1247.050903	1301.699219	1185.973633	-111.764236
1015.870361	1252.837158	1297.198730	1181.687500	-160.385788
1016.231140	1258.623535	1292.912598	1183.830444	-218.125214
1016.591919	1259.909302	1289.269531	1188.973755	-241.604202
1016.952515	1267.195801	1286.483276	1193.688599	-381.113647
1017.313049	1269.553223	1282.197266	1190.473999	-625.426697
1017.673584	1273.839355	1280.911377	1186.187866	-1239.412109
1018.034058	1278.768433	1289.269409	1189.188110	-853.066589
1018.394348	1282.197388	1298.484497	1194.117188	-540.796997
1018.754639	1284.769043	1293.126953	1199.903564	-1015.391113
1019.114868	1285.840576	1283.054443	1196.688965	3199.833496
1019.475037	1284.554688	1285.411865	1194.331543	-10525.605469
1019.835022	1277.053955	1280.268555	1189.616699	-2720.004639
1020.195129	1274.053589	1285.197510	1196.688843	-694.232727
1020.555054	1275.339478	1286.269043	1195.188721	-733.338928
1020.914917	1281.125732	1287.126343	1195.403076	-1428.565674
1021.274536	1285.626343	1290.983765	1199.046265	-1616.077271
1021.634338	1289.269531	1293.341187	1194.760132	-2321.154297
1021.993958	1286.697754	1284.125977	1190.902588	3724.862305
1022.353577	1287.126465	1270.196045	1188.330933	583.538574
1022.713135	1285.411865	1271.267578	1184.259033	715.149719
1023.072632	1282.625854	1273.410645	1189.188110	1013.951355
1023.431946	1274.053467	1268.052856	1185.973633	1467.847900
1023.791260	1276.839600	1273.624878	1187.473511	2779.901367
1024.150391	1269.553101	1265.266968	1179.758667	2094.998779
1024.509644	1265.909790	1265.266846	1173.757935	14332.789063
1024.868652	1257.337524	1264.838379	1164.114258	-1242.835327
1025.227661	1247.693848	1267.838745	1170.114868	-385.104858
1025.586670	1248.765503	1267.195801	1171.615112	-418.606323
1025.945557	1253.908813	1277.482544	1174.615356	-336.363647
1026.304443	1255.408936	1282.840210	1178.472778	-280.468781
1026.663086	1256.909058	1287.769287	1179.758667	-249.999405
1027.021729	1259.480835	1293.126953	1183.616089	-225.478455
1027.380371	1272.767700	1296.984497	1187.473633	-352.210358
1027.738892	1276.625244	1287.983521	1189.402344	-767.923767
1028.097290	1276.839600	1294.841309	1189.402466	-485.715729
1028.455688	1277.482422	1296.984375	1192.617065	-435.163361
1028.814087	1285.197388	1304.913696	1201.189331	-426.084106
1029.172241	1289.697998	1298.056030	1191.117065	-1179.475342
1029.530518	1294.841431	1296.555908	1194.117188	-5874.923340
1029.888550	1290.769653	1290.555176	1190.259644	46862.718750
1030.246582	1292.912720	1290.555176	1183.830444	4626.945801
1030.604614	1287.340698	1291.198120	1190.045410	-2522.288086
1030.962524	1286.483521	1287.340576	1181.044556	-12302.463867
1031.320313	1277.053955	1281.125854	1180.401489	-2373.645752
1031.678101	1272.767700	1277.053955	1181.258667	-2134.941406
1032.035645	1278.768433	1276.411011	1181.687500	4118.097656
1032.393311	1281.125610	1267.838745	1186.402222	712.909973
1032.750977	1277.482422	1265.695679	1188.759644	752.733643
1033.108398	1278.339844	1273.196411	1195.617432	1608.311401
1033.465820	1265.481323	1267.838867	1199.046387	-2817.972412
1033.823120	1265.910034	1261.409668	1204.832520	1357.167603
1034.180298	1262.052612	1261.195313	1213.833252	5624.562012
1034.537476	1262.052612	1261.838257	1202.260620	27893.849609
1034.894653	1260.338013	1267.410034	1203.546509	-803.044861
1035.251709	1262.052368	1276.411011	1209.332886	-367.162018
1035.608643	1257.337524	1277.696899	1206.546997	-249.469971
1035.965576	1277.696777	1272.982056	1249.408325	600.002563
1036.322388	1251.765747	1336.631226	1136.254395	-136.111115
1036.679077	1237.621460	1313.057373	1150.398560	-115.625168
1037.035889	1247.050903	1313.057373	1256.480469	14.285820
1037.392456	1232.906738	1206.975586	1181.044434	200.000000
>>>>>End Processed Spectral Data<<<<<
