# Supplementary material for: Avian learning favors colorful, not bright, signals
Source: PLoS One. 2018 Mar 22;13(3):e0194279. doi: 10.1371/journal.pone.0194279 (PMC5864004; doi:10.1371/journal.pone.0194279)
Supplement: S1 Text — (ZIP) [file pone.0194279.s001.zip › WhiteBlackCenter2.txt]

Jaz Data File
++++++++++++++++++++++++++++++++++++
Date: Wed May 31 03:38:52 2017
User: jaz
Dark Spectrum Present: Yes
Reference Spectrum Present: Yes
Processed Spectrum Present: Yes
Spectrometers: JAZA3305
Integration Time (usec): 450000 (JAZA3305)
Spectra Averaged: 1 (JAZA3305)
Boxcar Smoothing: 5 (JAZA3305)
Correct for Electrical Dark: No (JAZA3305)
Strobe/Lamp Enabled: Yes (JAZA3305)
Correct for Detector Non-linearity: No (JAZA3305)
Correct for Stray Light: No (JAZA3305)
Number of Pixels in Processed Spectrum: 2048
>>>>>Begin Processed Spectral Data<<<<<
W	D	R	S	P
189.090729	0.000000	0.000000	0.000000	0.000000
189.548096	0.000000	0.000000	0.000000	0.000000
190.005432	1251.765747	1270.624634	1049.031494	-1075.006470
190.462753	1308.342651	1261.195190	1152.755981	330.000092
190.920044	0.000000	0.000000	0.000000	0.000000
191.377304	1046.674072	1056.317871	963.523254	-862.220581
191.834534	1166.042969	1178.901367	1074.962769	-708.332397
192.291718	1287.769165	1296.984375	1186.830933	-1095.343872
192.748886	1294.198364	1302.127686	1203.546753	-1143.245483
193.206039	1292.055420	1305.556519	1210.190308	-606.358887
193.663162	1289.912231	1307.485474	1209.975830	-454.875671
194.120255	1295.698608	1314.129028	1212.976074	-448.836945
194.577316	1300.841919	1314.557495	1210.618896	-657.814331
195.034348	1306.413940	1309.199951	1216.833618	-3215.361816
195.491364	1306.413940	1310.914307	1219.619751	-1928.602783
195.948349	1316.700684	1299.770386	1220.476929	568.352417
196.405304	1320.343750	1294.626953	1226.906128	363.333038
196.862228	1317.557861	1290.340820	1229.263550	324.408203
197.319122	1311.557373	1291.626831	1230.120728	408.602264
197.775986	1307.699951	1284.769043	1227.334717	350.466858
198.232819	1305.771118	1288.197876	1222.619995	473.168945
198.689636	1320.129639	1296.555786	1223.691528	409.089294
199.146423	1320.772583	1314.343262	1233.978149	1349.978149
199.603180	1320.558350	1314.343262	1226.906250	1506.850708
200.059921	1321.843994	1316.057617	1223.048706	1707.377319
200.516617	1332.559448	1320.772461	1223.262817	927.265198
200.973297	1322.487061	1342.203125	1225.834473	-490.222534
201.429932	1321.843994	1349.703857	1224.977295	-347.692657
201.886551	1322.701294	1354.204224	1220.048218	-325.852478
202.343140	1320.558105	1356.775879	1213.190430	-296.450226
202.799713	1318.415161	1367.705566	1206.761353	-226.522400
203.256241	1324.415649	1371.348877	1208.261475	-247.488144
203.712753	1316.057739	1377.778076	1209.761597	-172.222229
204.169220	1312.414551	1361.490845	1203.760986	-221.397247
204.625671	1311.985840	1372.420410	1206.332642	-174.822449
205.082092	1307.271118	1378.421021	1203.760986	-145.481766
205.538483	1296.127319	1379.706909	1198.831909	-116.410492
205.994843	1301.699219	1377.992554	1194.331543	-140.730087
206.451187	1299.984863	1378.421021	1195.403076	-133.333649
206.907486	1298.484619	1382.921387	1196.474609	-120.812309
207.363770	1299.341797	1385.921753	1198.617676	-116.336533
207.820023	1299.984741	1390.207886	1202.475098	-108.076088
208.276260	1287.340698	1395.994019	1199.474731	-80.868187
208.732452	1287.554810	1389.779297	1198.403320	-87.211479
209.188599	1282.839966	1404.566284	1194.760132	-72.358910
209.644760	1279.411255	1411.638550	1196.474609	-62.722786
210.100845	1270.624756	1415.495972	1194.760010	-52.367023
210.556931	1272.339355	1428.997314	1193.902832	-50.068649
211.012985	1271.053467	1440.569946	1195.188599	-44.753685
211.469009	1267.838745	1460.286133	1193.688477	-38.530151
211.925003	1269.767456	1471.430176	1194.545776	-37.300735
212.380966	1266.767212	1486.860229	1195.831543	-32.229858
212.836914	1269.553223	1498.004272	1201.617798	-29.737410
213.292816	1282.625854	1509.362427	1203.975342	-34.688057
213.748703	1288.412109	1529.935913	1206.546875	-33.895306
214.204559	1290.555176	1545.365967	1213.190430	-30.361645
214.660385	1290.769531	1560.581909	1212.118774	-29.150166
215.116165	1293.984009	1574.726074	1211.904541	-29.236612
215.571960	1291.198120	1595.728149	1219.405396	-23.574924
216.027664	1286.269165	1618.658936	1225.405884	-18.310816
216.483383	1280.911499	1635.589111	1229.049194	-14.622379
216.939056	1273.625122	1659.162964	1224.977417	-12.618140
217.394730	1279.625610	1682.522217	1226.477539	-13.191491
217.850342	1276.839600	1714.025269	1223.477295	-12.205868
218.305939	1267.838623	1759.458496	1226.263184	-8.456826
218.761505	1264.195435	1791.818848	1223.048706	-7.798503
219.217041	1259.909302	1841.752075	1213.190552	-8.029446
219.672546	1267.838745	1889.756958	1211.261597	-9.097200
220.128036	1273.625000	1951.048462	1219.191040	-8.035440
220.583496	1269.124634	2015.340576	1221.976929	-6.318239
221.038895	1263.552612	2081.132813	1219.405273	-5.399756
221.494308	1272.767822	2187.857666	1219.405396	-5.831387
221.949646	1277.911255	2297.796875	1225.834473	-5.106140
222.404984	1271.267700	2439.453613	1229.049194	-3.614023
222.860291	1275.339478	2606.184326	1236.978394	-2.882461
223.315567	1275.982422	2790.488281	1248.122437	-1.839543
223.770813	1271.053345	3010.795410	1259.266479	-0.677507
224.226044	1268.481567	3271.392334	1271.910522	0.171199
224.681229	1258.194946	3582.780273	1283.054565	1.069422
225.136383	1254.551636	3941.743652	1293.984253	1.467428
225.591522	1256.480469	4321.280762	1315.200562	1.915952
226.046616	1261.623779	4667.601074	1338.131348	2.246274
226.501694	1256.266113	4915.125488	1353.347168	2.653315
226.956726	1256.694824	5106.287109	1368.777222	2.911539
227.411743	1254.122925	5230.370605	1376.277954	3.072118
227.866714	1253.051514	5306.020508	1380.135376	3.135575
228.321671	1264.624146	5333.023438	1378.206665	2.791823
228.776611	1262.052490	5300.448730	1370.705933	2.690510
229.231506	1264.838379	5194.366699	1369.420044	2.661431
229.686371	1271.482056	5045.423828	1370.062988	2.612148
230.141220	1271.696289	4857.048340	1362.991089	2.546327
230.596024	1279.196899	4634.812012	1346.275024	1.998981
231.050797	1287.340576	4440.435547	1327.416016	1.270987
231.505554	1292.483887	4303.708008	1305.342407	0.427020
231.960281	1291.840942	4211.770508	1291.626831	-0.007333
232.414963	1304.913818	4162.051270	1291.412354	-0.472552
232.869614	1297.412964	4128.405273	1288.840698	-0.302801
233.324265	1286.697754	4111.046387	1293.341187	0.235220
233.778839	1289.697998	4133.548828	1305.770996	0.565184
234.233414	1289.483643	4180.267578	1305.985352	0.570839
234.687973	1283.697388	4231.486328	1304.913940	0.719745
235.142487	1283.054565	4294.706543	1309.414307	0.875259
235.596954	1279.839966	4371.857910	1310.914429	1.004990
236.051422	1270.410400	4479.868164	1319.486694	1.529115
236.505859	1269.124512	4605.023438	1337.488403	2.049340
236.960251	1265.481323	4818.258301	1351.632813	2.424906
237.414612	1254.551758	5052.495605	1355.275879	2.652070
237.868942	1258.409180	5339.238770	1370.491699	2.746562
238.323257	1256.051880	5690.916016	1381.635620	2.831738
238.777512	1260.980957	6078.167480	1395.351196	2.789392
239.231781	1266.124268	6464.349609	1405.852295	2.687995
239.685974	1261.838257	6808.525391	1419.996460	2.851399
240.140167	1262.695435	7112.412109	1427.282837	2.813596
240.594330	1257.123413	7349.650391	1440.355591	3.007491
241.048462	1263.766846	7572.742676	1452.142456	2.985835
241.502563	1264.838379	7810.193848	1457.500244	2.943490
241.956619	1266.552856	8045.074707	1466.072388	2.943408
242.410660	1269.981812	8309.530273	1474.430420	2.904286
242.864670	1269.553223	8648.348633	1480.216675	2.854984
243.318649	1279.411255	8984.166992	1490.717651	2.742545
243.772583	1270.196045	9299.841797	1493.503784	2.781041
244.226517	1265.266968	9541.793945	1512.577026	2.988090
244.680389	1272.553467	9697.380859	1516.863159	2.899878
245.134247	1275.125122	9742.813477	1522.435181	2.920632
245.588074	1272.767700	9791.675781	1517.934692	2.877916
246.041870	1265.481323	9761.671875	1516.220337	2.951193
246.495636	1263.552612	9649.803711	1510.433960	2.943882
246.949387	1265.267090	9441.069336	1504.219116	2.922674
247.403091	1265.695679	9187.757813	1503.790283	3.005462
247.856766	1265.267090	8834.366211	1493.503784	3.015375
248.310410	1262.266724	8440.470703	1471.001465	2.907897
248.764023	1272.124878	8032.645508	1456.214355	2.723007
249.217606	1273.410645	7648.822266	1429.854614	2.453865
249.671158	1274.482300	7342.578125	1417.210449	2.352108
250.124695	1276.411011	7110.054688	1401.994629	2.152748
250.578171	1279.411255	6918.250000	1395.565552	2.059897
251.031662	1282.411621	6817.097168	1391.065063	1.963137
251.485077	1282.411621	6783.665527	1388.921997	1.936111
251.938477	1287.554810	6803.382324	1387.421753	1.810552
252.391861	1289.483643	6858.887695	1378.421021	1.596892
252.845200	1299.127441	6933.251465	1384.421387	1.513881
253.298508	1301.056396	7050.477051	1392.350952	1.587891
253.751801	1292.484009	7218.065918	1396.851318	1.761301
254.205048	1297.413208	7484.448730	1410.138306	1.821957
254.658279	1289.483765	7849.413574	1423.425415	2.041815
255.111465	1286.483521	8350.890625	1440.569824	2.181164
255.564621	1293.555542	8982.453125	1459.214478	2.154521
256.017761	1293.769897	9682.592773	1475.073242	2.161249
256.470825	1294.841309	10383.589844	1499.075684	2.247112
256.923950	1286.054810	10974.434570	1514.077026	2.353564
257.376953	1289.269409	11368.972656	1523.935181	2.328102
257.829987	1282.840210	11574.493164	1525.864014	2.361368
258.282928	1274.267944	11629.569336	1526.078491	2.431706
258.735870	1282.411499	11591.209961	1533.793457	2.438519
259.188812	1282.625854	11469.697266	1535.507813	2.482381
259.641693	1282.411621	11301.038086	1531.221802	2.483476
260.094543	1280.268433	11010.866211	1520.506226	2.468890
260.547333	1273.196411	10608.612305	1507.433594	2.509124
261.000183	1269.767456	10086.990234	1495.218262	2.556937
261.452911	1272.124756	9579.082031	1479.145142	2.492133
261.905640	1272.339111	9195.473633	1462.429321	2.399179
262.358337	1265.267090	8989.524414	1454.071289	2.444302
262.811035	1262.052368	8947.949219	1446.356201	2.397948
263.263641	1266.338623	9022.743164	1454.071167	2.420355
263.716217	1263.123901	9159.255859	1444.641724	2.298820
264.168823	1258.194946	9306.913086	1441.641479	2.279202
264.621368	1261.838257	9457.141602	1445.498901	2.241047
265.073883	1259.695190	9647.446289	1455.785645	2.337819
265.526367	1260.980835	9827.678711	1466.500854	2.399058
265.978821	1266.124146	10056.344727	1471.001465	2.330741
266.431244	1259.052124	10297.439453	1476.144897	2.401897
266.883636	1262.909668	10541.320313	1484.502808	2.388266
267.335999	1262.695313	10825.491211	1500.361450	2.485321
267.788330	1261.623779	11114.375977	1521.792236	2.640566
268.240601	1266.767090	11376.259766	1525.221069	2.556548
268.692871	1263.766846	11552.205078	1542.365601	2.707882
269.145081	1257.337646	11708.220703	1549.651978	2.797030
269.597351	1257.980591	11803.586914	1551.366699	2.782070
270.049500	1253.908691	11882.666016	1545.580200	2.744173
270.501587	1256.051880	11923.170898	1539.151123	2.653943
270.953735	1250.908447	11929.170898	1543.008545	2.735465
271.405823	1253.051636	11908.811523	1537.007935	2.664815
271.857849	1257.980591	11825.874023	1538.293823	2.652499
272.309875	1268.053101	11698.577148	1538.508179	2.592919
272.761871	1274.910767	11565.278320	1530.578857	2.484538
273.213806	1265.695679	11439.908203	1531.864746	2.616115
273.665741	1267.838745	11372.402344	1519.220581	2.487805
274.117615	1274.268066	11292.250977	1514.505737	2.398064
274.569489	1275.982422	11252.603516	1519.649170	2.442378
275.021271	1285.626343	11245.532227	1526.935547	2.422806
275.473083	1281.554565	11295.250977	1532.078979	2.501817
275.924835	1284.769043	11362.542969	1529.507324	2.428496
276.376587	1286.269165	11464.553711	1531.650391	2.410831
276.828308	1278.768433	11625.927734	1536.150757	2.487468
277.279938	1269.338989	11748.939453	1538.722534	2.570552
277.731598	1262.695313	11939.671875	1530.793091	2.510990
278.183197	1260.766479	12147.121094	1529.935913	2.472540
278.634796	1262.695190	12351.784180	1537.865112	2.481447
279.086304	1261.409424	12583.449219	1548.794800	2.538283
279.537842	1253.694458	12800.969727	1542.151245	2.498051
279.989288	1251.337036	12962.342773	1542.365601	2.485086
280.440765	1253.908691	13134.431641	1547.937622	2.474882
280.892151	1253.265869	13310.805664	1552.652222	2.482980
281.343567	1249.193970	13479.037109	1561.653198	2.554892
281.794891	1252.622925	13612.764648	1565.510620	2.531425
282.246216	1251.551270	13735.991211	1564.439087	2.506222
282.697510	1248.979614	13818.712891	1578.369019	2.620496
283.148773	1254.122925	13827.928711	1573.654419	2.541247
283.599976	1253.694458	13782.281250	1575.797607	2.570946
284.051178	1251.122681	13739.420898	1573.011597	2.577524
284.502350	1254.123047	13662.697266	1577.726196	2.607899
284.953461	1256.480347	13636.125000	1582.226563	2.631305
285.404602	1261.623779	13611.265625	1583.298340	2.604728
285.855621	1262.481201	13601.191406	1582.226563	2.591400
286.306671	1265.910156	13554.687500	1583.941040	2.587978
286.757660	1263.552612	13543.756836	1578.369141	2.563610
287.208618	1263.981201	13573.975586	1581.155151	2.576556
287.659546	1265.481445	13503.038086	1575.154663	2.530515
288.110504	1270.410522	13444.961914	1575.154419	2.503122
288.561340	1275.982422	13418.600586	1574.940308	2.462054
289.012207	1279.197144	13411.530273	1569.153931	2.389951
289.463013	1280.482910	13495.109375	1567.868042	2.352795
289.913757	1274.696533	13604.619141	1572.154175	2.412486
290.364532	1273.410645	13756.134766	1573.011597	2.400125
290.815216	1269.124512	13900.579102	1585.012817	2.500807
291.265900	1266.552734	14031.090820	1587.155762	2.511670
291.716553	1263.123901	14131.172852	1597.442505	2.598052
292.167206	1271.910522	14205.965820	1603.443237	2.563254
292.617767	1281.768677	14340.549805	1612.015259	2.528924
293.068298	1278.339844	14535.355469	1616.944458	2.554154
293.518829	1278.554199	14741.733398	1617.587158	2.518224
293.969299	1282.840332	14904.391602	1627.873901	2.532998
294.419769	1286.054810	14956.896484	1628.516846	2.505054
294.870209	1285.626221	14911.035156	1620.158936	2.455212
295.320587	1280.482788	14699.728516	1614.587036	2.489739
295.770935	1285.411865	14469.777344	1605.800415	2.430064
296.221252	1282.840210	14212.822266	1601.300049	2.462956
296.671539	1286.269043	13908.508789	1594.442261	2.441510
297.121796	1279.197021	13571.832031	1575.154419	2.407599
297.572021	1271.267578	13237.728516	1558.224243	2.398008
298.022217	1268.267334	12856.688477	1548.366333	2.417059
298.472382	1256.694824	12488.725586	1537.007935	2.495658
298.922485	1254.337402	12113.687500	1520.935059	2.455006
299.372589	1249.837036	11781.512695	1512.362793	2.492725
299.822693	1253.908691	11504.842773	1507.862183	2.477369
300.272705	1251.551270	11327.182617	1501.004395	2.475806
300.722687	1249.837036	11140.735352	1486.860229	2.396377
301.172668	1255.837524	10969.290039	1484.288452	2.351902
301.622559	1259.909302	10835.992188	1477.002075	2.267031
302.072510	1262.052490	10742.125977	1477.002075	2.267383
302.522339	1266.552856	10645.259766	1480.002441	2.275896
302.972198	1272.553589	10575.180664	1480.002441	2.230003
303.421997	1272.339233	10513.246094	1481.931152	2.268088
303.871735	1264.838379	10480.457031	1487.503052	2.416166
304.321503	1270.410400	10506.816406	1487.931763	2.355043
304.771210	1269.981689	10553.535156	1489.003296	2.359243
305.220856	1273.196289	10610.969727	1493.289429	2.357019
305.670471	1270.196045	10655.116211	1501.218750	2.461637
306.120117	1270.410278	10728.409180	1498.646973	2.413161
306.569702	1270.838867	10780.700195	1493.718018	2.343663
307.019226	1266.981323	10831.491211	1496.289795	2.397493
307.468719	1266.338501	10875.852539	1495.646606	2.386261
307.918213	1266.124268	10909.071289	1500.147217	2.426882
308.367645	1270.196045	10906.928711	1496.075439	2.343942
308.817047	1276.839722	10917.428711	1492.860840	2.240746
309.266388	1268.481567	10864.923828	1495.646851	2.367182
309.715790	1263.766968	10778.344727	1495.003906	2.430344
310.165070	1260.766479	10685.977539	1490.289063	2.435198
310.614319	1261.409424	10605.613281	1481.931152	2.359984
311.063568	1260.766479	10547.320313	1479.573730	2.356173
311.512817	1257.552002	10490.100586	1486.217285	2.476730
311.961945	1268.267212	10402.663086	1479.359497	2.310961
312.411072	1272.982056	10247.290039	1475.287720	2.254276
312.860199	1265.267090	10103.705078	1468.215454	2.296202
313.309265	1263.123901	9957.333984	1477.216309	2.462471
313.758331	1262.909668	9824.035156	1474.001831	2.465706
314.207336	1268.910278	9713.881836	1470.787109	2.390497
314.656311	1278.339722	9646.803711	1463.072144	2.207483
315.105225	1281.554321	9563.652344	1449.356445	2.026083
315.554138	1278.125488	9495.931641	1445.498901	2.036716
316.003021	1271.481812	9423.711914	1440.569824	2.074132
316.451874	1265.695557	9373.133789	1433.926270	2.075017
316.900665	1259.694946	9348.703125	1430.068848	2.106240
317.349426	1256.909058	9367.562500	1428.997314	2.121756
317.798187	1263.338257	9411.280273	1428.783081	2.030511
318.246918	1263.981079	9515.648438	1424.068237	1.940058
318.695557	1257.551880	9623.444336	1431.140381	2.074955
319.144196	1259.052002	9771.315430	1433.069214	2.044312
319.592834	1251.980103	9936.974609	1437.569580	2.136898
320.041382	1256.480591	10131.565430	1457.500000	2.264986
320.489899	1258.837891	10338.158203	1466.715332	2.289571
320.938416	1256.266113	10488.386719	1467.786865	2.291139
321.386932	1259.695190	10611.183594	1471.430054	2.264184
321.835327	1254.337402	10697.764648	1480.645264	2.396459
322.283722	1254.766113	10795.916016	1487.503052	2.439296
322.732117	1244.907959	10844.779297	1491.789185	2.571714
323.180450	1247.265381	10867.280273	1487.931763	2.501726
323.628754	1251.980103	10861.066406	1476.573364	2.337301
324.077026	1248.765381	10795.488281	1464.786621	2.262779
324.525238	1245.550781	10691.334961	1464.786621	2.320992
324.973480	1243.407837	10550.320313	1456.000000	2.284240
325.421600	1251.122803	10365.160156	1463.500854	2.330230
325.869751	1261.838257	10253.291016	1467.572388	2.288108
326.317871	1259.266479	10158.997070	1465.215210	2.314101
326.765930	1263.552612	10077.347656	1462.857788	2.261287
327.213959	1258.837891	10035.342773	1457.714478	2.266011
327.661957	1271.053223	10008.768555	1454.928467	2.104386
328.109924	1273.625122	9987.980469	1462.000488	2.161667
328.557831	1276.411011	9980.694336	1466.929688	2.188792
329.005737	1284.340210	10028.697266	1479.359497	2.230230
329.453613	1291.412354	10069.844727	1469.715698	2.031152
329.901459	1289.483643	10139.065430	1474.644653	2.092314
330.349213	1284.125977	10205.714844	1463.500854	2.010571
330.796967	1281.982910	10238.503906	1460.071777	1.988371
331.244720	1286.054810	10270.222656	1461.571899	1.953627
331.692413	1291.412476	10315.655273	1462.643433	1.897455
332.140045	1295.270020	10327.440430	1460.500488	1.829355
332.587677	1285.411865	10347.584961	1458.357300	1.908432
333.035309	1286.269043	10327.227539	1452.999634	1.844169
333.482819	1280.268555	10334.514648	1443.570190	1.803592
333.930328	1280.268555	10295.509766	1438.212524	1.751966
334.377838	1281.982910	10268.293945	1446.356201	1.829152
334.825317	1277.911133	10212.359375	1445.070435	1.870953
335.272705	1273.196411	10186.857422	1442.713013	1.901762
335.720062	1272.982056	10171.856445	1438.641235	1.861575
336.167450	1273.625000	10131.566406	1434.997925	1.821788
336.614777	1268.696045	10099.847656	1433.497803	1.866141
337.062012	1266.767090	10111.634766	1435.426636	1.906864
337.509277	1273.839355	10125.779297	1438.641235	1.861760
337.956482	1268.695801	10178.712891	1437.569702	1.895326
338.403687	1273.410645	10217.288086	1447.427734	1.945656
338.850800	1271.053345	10280.508789	1451.070923	1.998096
339.297913	1272.553589	10344.372070	1453.428223	1.993808
339.745026	1284.768921	10427.737305	1452.785278	1.837656
340.192047	1291.841064	10524.604492	1456.642944	1.784968
340.639038	1295.484253	10627.257813	1462.000610	1.784402
341.086029	1295.055664	10741.483398	1467.786987	1.828536
341.532959	1288.626465	10878.425781	1467.572632	1.866005
341.979828	1293.341187	10959.218750	1466.929810	1.795891
342.426727	1293.984131	11043.441406	1468.858521	1.793683
342.873535	1297.841675	11082.874023	1472.501587	1.784970
343.320343	1292.912598	11084.802734	1459.857422	1.704929
343.767059	1290.983887	11080.301758	1449.785034	1.622188
344.213806	1286.697754	11045.155273	1450.856567	1.682221
344.660522	1279.411255	11000.792969	1450.856567	1.763590
345.107178	1283.054565	10934.144531	1452.571167	1.756450
345.553772	1283.483032	10864.065430	1452.785400	1.767141
346.000366	1286.269165	10817.990234	1448.285034	1.699755
346.446960	1287.769287	10769.342773	1444.213135	1.649978
346.893463	1281.125854	10745.341797	1440.998535	1.689233
347.339905	1286.697754	10720.695313	1443.570190	1.662842
347.786377	1286.269043	10733.982422	1440.355713	1.630942
348.232788	1293.126953	10791.416016	1449.999390	1.651586
348.679169	1286.054688	10873.709961	1462.643677	1.841837
349.125519	1286.269043	11008.722656	1462.857910	1.816299
349.571838	1291.412476	11180.167969	1466.072388	1.766248
350.018097	1280.697021	11368.330078	1462.857910	1.805784
350.464325	1276.411011	11587.351563	1463.929321	1.818634
350.910553	1274.053711	11819.660156	1465.858154	1.818809
351.356720	1272.124878	12056.468750	1471.001465	1.844123
351.802856	1270.838989	12317.066406	1478.287964	1.878007
352.248932	1260.338013	12579.592773	1480.216675	1.942519
352.695007	1260.337891	12846.188477	1483.431152	1.925567
353.141052	1269.981689	13204.081055	1490.074707	1.844236
353.587036	1275.339355	13568.402344	1494.575317	1.783412
354.032990	1274.267822	13951.369141	1505.290649	1.822363
354.478912	1272.982056	14320.406250	1515.363159	1.857693
354.924774	1276.411011	14637.578125	1534.007813	1.927951
355.370605	1275.339355	14875.244141	1540.651245	1.950836
355.816467	1279.197021	15141.200195	1549.652222	1.951054
356.262238	1287.126221	15370.079102	1558.867310	1.929575
356.708008	1292.698364	15618.675781	1568.939575	1.928254
357.153656	1296.555786	15884.417969	1573.868774	1.900984
357.599365	1292.912598	16188.087891	1588.441528	1.984058
358.045013	1284.125977	16426.826172	1603.657349	2.110135
358.490631	1283.054565	16665.136719	1613.944092	2.151136
358.936157	1284.983276	16713.353516	1616.515625	2.148849
359.381714	1288.412109	16611.773438	1613.086792	2.118822
359.827209	1291.841064	16451.898438	1607.729004	2.083686
360.272644	1296.127197	16244.021484	1615.015625	2.133333
360.718109	1291.840942	15961.352539	1613.086792	2.189888
361.163513	1291.626831	15665.394531	1612.444092	2.231964
361.608856	1289.055054	15296.785156	1598.942627	2.212261
362.054169	1284.983154	14880.172852	1595.085205	2.280969
362.499481	1287.554810	14407.199219	1580.297974	2.231335
362.944733	1281.768677	13911.937500	1568.082397	2.266903
363.389923	1281.554321	13370.168945	1550.723755	2.226636
363.835083	1277.482544	12942.842773	1530.578857	2.169640
364.280243	1269.124634	12656.741211	1517.505981	2.181153
364.725372	1262.695435	12424.003906	1507.862427	2.196579
365.170410	1259.480835	12284.277344	1498.861450	2.171293
365.615448	1260.980957	12146.906250	1493.289429	2.134026
366.060455	1260.766602	12061.612305	1491.789185	2.138931
366.505402	1256.909058	12002.034180	1488.145996	2.152017
366.950317	1268.267334	11979.105469	1485.359985	2.026850
367.395233	1269.553101	12008.678711	1486.431519	2.019516
367.840088	1271.696289	12016.608398	1482.145386	1.958593
368.284882	1270.838989	12019.393555	1479.787964	1.943973
368.729675	1270.838989	12056.683594	1489.217651	2.024678
369.174438	1274.696533	12095.900391	1493.932373	2.025984
369.619141	1280.911377	12159.336914	1502.290283	2.035027
370.063812	1277.482422	12243.558594	1500.789917	2.036348
370.508453	1274.482056	12376.214844	1502.718872	2.055867
370.953094	1273.839355	12490.655273	1496.932739	1.988919
371.397614	1274.267944	12632.096680	1500.575806	1.992527
371.842133	1259.909302	12781.255859	1498.647217	2.072135
372.286652	1257.551880	12907.696289	1504.433472	2.119129
372.731140	1256.694702	13051.924805	1502.076050	2.080344
373.175537	1270.838989	13258.944336	1518.791870	2.068324
373.619904	1272.553467	13473.464844	1524.364014	2.063867
374.064270	1271.910645	13682.413086	1529.292969	2.073907
374.508606	1267.838501	13869.931641	1517.291504	1.979457
374.952881	1276.625122	13986.300781	1521.577759	1.927293
375.397095	1280.482666	14039.449219	1518.791870	1.867778
375.841339	1278.768188	14031.734375	1521.363647	1.902267
376.285522	1278.339600	14003.446289	1532.078857	1.994005
376.729645	1285.626099	13951.369141	1531.007324	1.937361
377.173706	1286.269043	13911.079102	1527.364136	1.909693
377.617767	1289.269287	13841.000977	1526.506958	1.890079
378.061798	1281.768677	13733.847656	1520.077759	1.913810
378.505768	1285.197510	13602.049805	1509.362427	1.819985
378.949738	1286.697754	13502.183594	1511.505493	1.840350
379.393677	1288.412231	13452.034180	1520.720703	1.909863
379.837524	1279.839966	13453.962891	1518.148926	1.957504
380.281372	1277.268311	13504.753906	1523.506714	2.013811
380.725189	1271.481934	13621.336914	1532.507690	2.113594
381.168976	1271.910645	13763.850586	1527.792847	2.048378
381.612701	1272.339111	13877.218750	1535.079224	2.084432
382.056396	1267.838623	13964.227539	1535.293457	2.106543
382.500031	1263.552612	14060.665039	1546.223145	2.208862
382.943665	1253.908691	14172.747070	1544.294434	2.247770
383.387238	1241.693237	14283.759766	1555.438354	2.405640
383.830811	1239.550171	14380.840820	1550.080566	2.363013
384.274323	1243.407715	14471.062500	1548.151978	2.303842
384.717804	1253.265747	14535.140625	1555.009766	2.271848
385.161224	1257.766235	14591.502930	1556.081299	2.237295
385.604645	1267.838745	14652.579102	1557.152832	2.161522
386.048035	1270.196167	14694.800781	1557.795776	2.142332
386.491333	1273.196411	14733.589844	1558.010132	2.115939
386.934631	1280.482910	14793.165039	1568.082520	2.128368
387.377869	1283.697388	14899.034180	1571.296997	2.112321
387.821136	1291.198120	15061.907227	1585.226929	2.135175
388.264282	1289.697876	15221.350586	1581.583862	2.095128
388.707428	1285.197510	15348.005859	1592.084839	2.182262
389.150543	1284.554565	15409.083984	1603.014526	2.254659
389.593597	1281.982910	15450.447266	1600.657104	2.249179
390.036621	1283.268799	15476.377930	1602.585938	2.249804
390.479614	1274.267822	15495.235352	1595.299316	2.257452
390.922638	1275.339478	15529.522461	1598.942627	2.270233
391.365509	1272.767700	15553.096680	1595.728027	2.261575
391.808411	1268.481567	15510.665039	1591.013184	2.264622
392.251251	1266.124390	15384.868164	1582.440918	2.240401
392.694092	1260.552368	15144.202148	1575.368774	2.267534
393.136871	1278.125366	14917.678711	1584.369629	2.245266
393.579590	1276.839600	14659.868164	1576.869019	2.241865
394.022308	1282.197388	14502.137695	1569.368286	2.172256
394.464966	1280.482788	14349.980469	1567.868042	2.198900
394.907562	1277.911133	14197.393555	1564.653564	2.219458
395.350159	1283.054565	14034.947266	1573.225830	2.275515
395.792755	1278.339722	13871.002930	1565.939331	2.283866
396.235229	1279.197021	13707.488281	1567.653809	2.320969
396.677704	1277.911133	13620.481445	1561.867554	2.300626
397.120148	1278.339722	13581.477539	1566.582397	2.342839
397.562561	1284.340332	13581.262695	1558.653076	2.230743
398.004944	1268.481689	13599.049805	1552.223511	2.301125
398.447235	1269.338745	13650.483398	1562.724609	2.369618
398.889557	1265.909912	13692.274414	1556.938354	2.342024
399.331818	1265.910034	13750.349609	1555.223877	2.317395
399.774017	1266.338501	13865.431641	1567.439575	2.389863
400.216187	1272.124878	13987.586914	1566.367920	2.314057
400.658356	1277.268188	14107.170898	1575.368774	2.323483
401.100433	1273.196289	14282.687500	1585.441284	2.400132
401.542511	1280.482788	14412.128906	1597.228149	2.412076
401.984558	1283.911621	14502.996094	1592.942139	2.337760
402.426575	1286.911987	14612.934570	1596.156616	2.320607
402.868500	1292.483887	14647.866211	1599.156982	2.296251
403.310394	1297.841675	14731.231445	1594.656616	2.209531
403.752289	1296.770020	14748.375977	1600.657104	2.259114
404.194153	1295.484253	14785.238281	1603.657471	2.284498
404.635956	1301.699219	14776.021484	1602.800049	2.234627
405.077698	1295.484253	14765.305664	1601.514404	2.271969
405.519440	1290.983887	14726.730469	1607.086060	2.352695
405.961090	1288.840698	14687.511719	1608.372192	2.384800
406.402740	1281.554199	14696.727539	1607.514893	2.429791
406.844391	1282.197144	14714.514648	1611.586792	2.452218
407.285980	1283.054443	14750.089844	1620.158936	2.503183
407.727509	1284.554565	14824.454102	1622.302002	2.494460
408.168976	1283.483154	14812.668945	1619.515991	2.483763
408.610474	1285.411865	14872.246094	1625.730957	2.504771
409.051910	1282.411499	14869.458984	1627.230957	2.537854
409.493317	1276.625366	14919.821289	1623.373535	2.541546
409.934631	1274.482300	15000.828125	1623.587891	2.543325
410.375946	1276.625244	15052.261719	1623.802246	2.520225
410.817230	1281.554199	15117.410156	1619.730347	2.444201
411.258453	1283.268677	15170.346680	1616.729980	2.401234
411.699677	1282.411499	15314.144531	1627.230957	2.457426
412.140839	1283.697388	15455.802734	1630.445679	2.446696
412.581940	1284.554688	15650.393555	1632.374512	2.421159
413.023010	1285.411865	15910.347656	1643.304199	2.447138
413.464081	1282.411499	16200.089844	1653.162231	2.485311
413.905090	1288.626465	16581.556641	1672.878418	2.512612
414.346069	1284.768921	16986.593750	1679.736328	2.515424
414.786987	1292.055420	17425.708984	1695.380737	2.499901
415.227875	1294.841309	17962.548828	1703.738647	2.453231
415.668762	1297.198730	18507.957031	1725.812378	2.490382
416.109558	1303.413574	19067.083984	1737.170410	2.441820
416.550323	1305.770996	19641.000000	1749.385986	2.419468
416.991119	1302.342163	20231.841797	1760.744263	2.421628
417.431793	1304.270874	20884.623047	1777.245972	2.415560
417.872437	1307.699707	21492.181641	1795.461670	2.416520
418.313080	1313.485962	22071.880859	1809.820313	2.391006
418.753662	1308.342651	22547.423828	1819.035522	2.404496
419.194214	1315.629028	22913.888672	1835.322998	2.406184
419.634705	1313.057495	23169.558594	1838.323120	2.403247
420.075226	1307.913940	23412.794922	1852.253174	2.462530
420.515656	1303.413574	23623.888672	1854.610474	2.469468
420.956055	1300.627563	23769.617188	1869.183228	2.530401
421.396393	1293.555542	23793.619141	1870.897705	2.565958
421.836700	1292.055420	23701.468750	1871.540894	2.585902
422.276978	1285.840454	23483.732422	1869.612061	2.629852
422.717194	1288.412109	23215.207031	1863.397217	2.622294
423.157440	1278.982666	22872.744141	1847.966919	2.634947
423.597626	1288.197876	22581.501953	1834.037109	2.563431
424.037720	1288.626465	22217.394531	1831.894043	2.595793
424.477783	1287.340576	21858.429688	1825.679199	2.616967
424.917847	1288.626465	21443.103516	1807.248779	2.573236
425.357880	1283.911743	20996.486328	1791.175781	2.573302
425.797882	1276.196777	20522.656250	1780.031982	2.617807
426.237793	1273.625000	20086.328125	1773.816895	2.658799
426.677673	1278.768433	19771.511719	1765.458984	2.631792
427.117554	1285.411865	19410.189453	1757.744019	2.606003
427.557343	1274.910767	19131.376953	1747.457031	2.646359
427.997131	1273.625000	18880.207031	1737.170288	2.632795
428.436890	1262.909668	18644.255859	1731.384033	2.695271
428.876587	1261.838013	18556.392578	1719.597290	2.646841
429.316223	1264.195435	18537.320313	1725.812134	2.672456
429.755859	1270.196045	18559.177734	1732.027222	2.671246
430.195465	1270.196167	18580.394531	1735.884644	2.690255
430.634979	1275.125244	18684.548828	1729.240967	2.608448
431.074493	1278.339844	18748.625000	1722.811768	2.544159
431.513947	1275.339478	18760.626953	1722.383301	2.556686
431.953430	1266.981567	18838.205078	1726.240967	2.613702
432.392792	1274.267944	18915.353516	1729.455444	2.580269
432.832153	1275.982422	19022.937500	1742.528198	2.628878
433.271454	1284.768921	19150.236328	1751.957520	2.615037
433.710693	1274.482300	19232.314453	1751.743286	2.657676
434.149963	1278.982544	19315.039063	1752.171875	2.623574
434.589172	1267.624390	19430.548828	1750.671753	2.659524
435.028320	1271.696167	19601.351563	1754.529297	2.634164
435.467407	1267.410034	19746.652344	1762.672974	2.680104
435.906494	1279.197021	19944.029297	1778.960205	2.677566
436.345551	1272.767700	20131.332031	1788.389771	2.734153
436.784546	1279.625488	20388.929688	1797.819458	2.711736
437.223511	1283.697388	20654.455078	1813.892456	2.737090
437.662415	1293.555542	20916.550781	1820.964478	2.687709
438.101318	1289.055176	21145.218750	1825.250488	2.700397
438.540161	1299.770386	21362.095703	1835.537231	2.670512
438.978912	1295.698486	21467.750000	1831.679688	2.657049
439.417725	1301.056152	21528.398438	1839.609253	2.662501
439.856445	1299.984619	21527.755859	1845.395386	2.696346
440.295135	1307.056885	21544.255859	1853.753540	2.701444
440.733765	1297.413086	21520.683594	1852.467651	2.744633
441.172394	1298.270386	21544.900391	1852.682007	2.738291
441.610962	1302.556519	21511.683594	1849.038574	2.704135
442.049469	1291.412476	21547.472656	1841.323486	2.714797
442.487946	1285.411865	21584.976563	1843.680908	2.750153
442.926422	1290.126465	21652.267578	1841.752075	2.709075
443.364807	1286.697632	21701.558594	1844.538208	2.732522
443.803192	1284.340210	21873.216797	1851.395996	2.754185
444.241516	1284.554688	21959.583984	1853.110474	2.749964
444.679810	1287.769287	22089.236328	1845.395264	2.680705
445.118073	1289.055054	22135.742188	1842.180786	2.653303
445.556274	1293.769653	22157.388672	1837.251587	2.604926
445.994415	1296.770142	22121.597656	1840.037598	2.608749
446.432587	1301.056274	22079.164063	1845.609741	2.620804
446.870667	1308.556885	21926.794922	1847.752808	2.615141
447.308716	1311.557373	21692.126953	1839.180542	2.588854
447.746735	1312.628906	21375.597656	1839.394897	2.625564
448.184692	1312.200195	21141.359375	1830.394043	2.613292
448.622620	1320.343872	20884.835938	1823.964844	2.574158
449.060516	1330.202026	20645.667969	1820.535889	2.538556
449.498383	1335.130981	20411.216797	1813.035034	2.505252
449.936188	1338.345581	20185.767578	1800.819458	2.453778
450.373993	1336.845459	19983.031250	1802.319824	2.496352
450.811707	1339.202881	19770.011719	1792.890259	2.461571
451.249420	1337.274170	19529.130859	1784.746582	2.459740
451.687042	1335.988281	19324.039063	1772.959717	2.429232
452.124664	1330.844849	19226.312500	1781.103394	2.516048
452.562225	1326.130127	19207.240234	1775.317139	2.512076
452.999756	1326.773071	19164.167969	1771.244995	2.491798
453.437256	1325.701538	19117.234375	1777.888672	2.541586
453.874725	1325.915894	19121.304688	1778.960205	2.545852
454.312164	1329.773315	19167.810547	1798.676270	2.628669
454.749512	1327.201660	19292.107422	1807.462891	2.673330
455.186829	1328.273193	19519.486328	1804.248413	2.616512
455.624115	1326.344482	19844.162109	1816.463989	2.646745
456.061401	1326.130127	20315.423828	1831.679810	2.662288
456.498596	1333.845093	20764.611328	1847.752808	2.644814
456.935791	1338.131348	21224.513672	1847.752808	2.562665
457.372894	1340.274414	21545.328125	1858.468384	2.564675
457.810028	1338.559937	21741.205078	1866.611694	2.588154
458.247070	1338.774292	21838.929688	1866.611694	2.574797
458.684052	1340.917236	21861.429688	1864.683105	2.552402
459.121033	1331.487793	21751.062500	1859.539551	2.586008
459.557953	1331.273560	21668.982422	1865.326050	2.625923
459.994873	1335.131104	21431.316406	1868.969238	2.656415
460.431702	1331.487793	21123.144531	1863.182739	2.686460
460.868530	1334.059448	20730.533203	1855.467651	2.688160
461.305298	1322.486938	20353.783203	1850.324219	2.773522
461.742035	1326.987427	19928.382813	1853.324585	2.829557
462.178741	1327.844604	19668.857422	1846.681152	2.828832
462.615387	1335.559692	19433.763672	1853.753418	2.863233
463.051971	1336.202637	19369.257813	1853.324707	2.867634
463.488586	1334.059570	19344.398438	1854.610596	2.890290
463.925079	1343.917725	19408.689453	1856.753540	2.838872
464.361572	1345.203491	19421.333984	1850.538696	2.795594
464.798035	1345.846313	19477.054688	1849.895752	2.780010
465.234406	1356.775879	19533.632813	1851.395996	2.721153
465.670776	1356.132935	19528.488281	1839.180542	2.658145
466.107117	1368.134155	19497.199219	1837.894653	2.591201
466.543396	1366.848511	19441.693359	1832.751221	2.577630
466.979645	1370.491577	19356.398438	1831.679810	2.564165
467.415863	1373.063354	19340.539063	1827.607910	2.529819
467.851990	1371.777466	19219.671875	1835.108643	2.595999
468.288116	1367.920044	19158.595703	1835.322998	2.627235
468.724182	1360.847900	19088.945313	1832.108521	2.658270
469.160248	1367.277100	19075.443359	1827.822266	2.600750
469.596252	1361.919434	19101.804688	1829.108154	2.633550
470.032196	1359.990723	19163.308594	1832.751221	2.655463
470.468109	1358.490479	19242.816406	1839.609009	2.690169
470.903992	1352.275513	19348.041016	1842.823853	2.725910
471.339844	1346.060669	19473.839844	1850.753174	2.784083
471.775604	1346.703491	19566.205078	1858.682373	2.810060
472.211395	1340.917236	19719.863281	1862.968384	2.840485
472.647095	1339.417114	19909.953125	1860.825317	2.807718
473.082794	1336.845337	20073.039063	1858.682129	2.785180
473.518402	1337.488403	20299.777344	1867.254639	2.793788
473.954010	1337.274048	20491.367188	1885.899536	2.864273
474.389557	1338.131348	20781.966797	1901.758179	2.898743
474.825073	1338.988770	21078.998047	1915.259399	2.919303
475.260529	1347.346680	21443.746094	1933.904175	2.918720
475.695923	1350.132568	21887.576172	1950.191528	2.921780
476.131348	1359.347656	22459.130859	1970.979248	2.898758
476.566681	1356.990356	23277.570313	1993.052856	2.901668
477.001984	1361.276367	24234.664063	2016.197998	2.863247
477.437256	1364.491089	25368.773438	2067.845947	2.930122
477.872467	1375.634888	26711.619141	2121.208008	2.942744
478.307648	1384.207275	28097.970703	2172.213135	2.949812
478.742767	1382.921387	29568.970703	2219.360596	2.967565
479.177887	1384.635864	31119.267578	2271.437256	2.982386
479.612946	1385.707397	32968.949219	2331.657227	2.995100
480.047943	1381.206909	35273.386719	2401.306885	3.009839
480.482941	1382.492676	37874.214844	2491.101807	3.037974
480.917847	1384.635864	40468.187500	2571.895264	3.037747
481.352722	1385.064575	42709.406250	2658.689453	3.082021
481.787598	1385.921753	44388.070313	2721.052734	3.104801
482.222382	1386.136230	45424.246094	2740.126221	3.074587
482.657166	1380.778442	45985.296875	2754.484619	3.079747
483.091888	1375.206421	46336.332031	2755.770508	3.070573
483.526581	1369.848755	46664.433594	2761.985352	3.073517
483.961212	1368.777222	46960.609375	2764.556885	3.061469
484.395844	1367.705566	47043.546875	2758.770752	3.045516
484.830353	1365.776733	46581.285156	2744.840820	3.049980
485.264893	1361.062134	45593.757813	2722.338623	3.077535
485.699371	1351.847046	44268.058594	2672.190918	3.076562
486.133820	1356.347412	42848.277344	2624.186035	3.055627
486.568176	1351.203979	41570.152344	2590.111084	3.080406
487.002533	1356.561646	40676.066406	2565.680176	3.075111
487.436859	1356.132935	40031.214844	2558.607910	3.109172
487.871094	1355.704346	39637.316406	2554.536133	3.131613
488.305359	1360.847778	39244.703125	2553.250244	3.147521
488.739502	1357.418823	38695.011719	2539.749023	3.166595
489.173676	1353.989990	37811.421875	2525.604980	3.213652
489.607788	1347.775146	36654.597656	2496.030762	3.252220
490.041840	1352.275513	35451.050781	2438.382080	3.185178
490.475861	1360.204956	34261.218750	2410.736572	3.193007
490.909851	1354.632935	33166.109375	2369.161133	3.189189
491.343750	1351.418335	32204.300781	2339.801025	3.203534
491.777649	1346.060669	31310.861328	2313.441162	3.228390
492.211517	1347.132324	30367.050781	2271.437256	3.185071
492.645294	1344.774902	29298.732422	2233.290771	3.178498
493.079071	1349.061035	28157.123047	2185.928711	3.121701
493.512787	1356.561768	27055.798828	2158.068848	3.118797
493.946503	1359.347778	26125.279297	2114.564697	3.049419
494.380096	1363.205200	25440.568359	2086.918945	3.005785
494.813751	1357.847656	24919.375000	2080.704102	3.067952
495.247284	1358.919067	24580.343750	2070.417236	3.063973
495.680786	1363.419434	24319.101563	2065.059814	3.056500
496.114258	1366.205444	24093.867188	2056.273193	3.036246
496.547699	1361.490723	23849.554688	2043.629272	3.033336
496.981079	1358.276123	23636.105469	2041.914551	3.068694
497.414429	1359.562012	23356.433594	2034.414063	3.067946
497.847717	1358.490356	23040.761719	2033.985229	3.115425
498.280975	1355.918701	22668.294922	2010.625854	3.071957
498.714203	1358.061646	22316.617188	2012.126099	3.120752
499.147369	1356.561523	22036.949219	2006.125488	3.140966
499.580505	1359.347534	21763.492188	1991.552612	3.098415
500.013611	1351.632690	21544.042969	1972.479248	3.074653
500.446655	1343.917603	21364.667969	1959.406616	3.074255
500.879639	1344.560425	21254.513672	1953.834717	3.060149
501.312653	1346.703613	21126.789063	1946.333862	3.031485
501.745544	1347.989380	21057.781250	1936.904297	2.987931
502.178436	1347.560669	21010.632813	1922.974243	2.926367
502.611267	1339.417114	21002.060547	1926.831909	2.987466
503.044037	1334.059326	20992.632813	1923.188965	2.996808
503.476807	1335.345215	21000.345703	1908.615967	2.915183
503.909515	1337.273926	21012.775391	1899.829346	2.859167
504.342194	1335.559692	21068.923828	1895.543335	2.837751
504.774841	1337.916870	21096.355469	1909.687500	2.893805
505.207428	1340.274292	21137.931641	1913.759277	2.896731
505.639954	1346.489258	21188.937500	1909.473145	2.837270
506.072449	1350.561035	21272.517578	1906.472656	2.790447
506.504852	1345.846313	21377.312500	1917.402466	2.853292
506.937286	1346.274902	21464.750000	1922.974487	2.866518
507.369690	1339.845703	21580.904297	1915.045288	2.841747
507.802032	1343.274658	21727.917969	1919.117065	2.824883
508.234314	1335.130981	21829.927734	1915.687866	2.832704
508.666504	1333.202271	21917.150391	1916.330933	2.832929
509.098724	1337.274170	22009.300781	1911.830444	2.779390
509.530853	1329.987793	22067.164063	1900.472168	2.751023
509.962952	1329.344849	22113.882813	1892.328491	2.708666
510.395050	1327.844727	22136.171875	1889.542480	2.699389
510.827118	1323.987183	22148.386719	1882.470337	2.681869
511.259125	1327.201660	22114.310547	1870.040894	2.611422
511.691040	1322.701294	22125.669922	1872.826904	2.644457
512.122925	1320.129517	22127.814453	1858.253784	2.586180
512.554810	1314.557617	22158.246094	1858.896606	2.611529
512.986572	1313.485962	22254.041016	1863.396973	2.626058
513.418396	1305.556641	22339.121094	1868.111816	2.674559
513.850098	1297.627319	22490.207031	1881.184692	2.753593
514.281799	1300.841919	22679.654297	1882.256226	2.719582
514.713440	1290.983887	22893.314453	1888.685181	2.766837
515.145020	1288.197998	23195.917969	1888.470825	2.740006
515.576599	1280.911499	23530.666016	1905.829712	2.808652
516.008057	1281.768677	23812.265625	1917.402344	2.821215
516.439575	1285.197632	24009.855469	1920.831299	2.797110
516.870972	1299.341675	24150.654297	1931.332397	2.765665
517.302368	1302.127808	24205.091797	1931.975342	2.750070
517.733704	1304.270874	24221.806641	1931.332397	2.736165
518.165039	1311.557373	24210.445313	1929.617920	2.699085
518.596252	1314.557617	24135.439453	1915.687866	2.634124
519.027466	1322.272583	24107.150391	1909.044434	2.575269
519.458618	1326.130127	24073.718750	1903.043823	2.536153
519.889771	1315.843384	24007.498047	1896.186035	2.557516
520.320862	1319.915161	23986.925781	1887.185181	2.502624
520.751892	1321.415405	24109.724609	1876.041138	2.433817
521.182922	1323.772705	24462.470703	1873.041016	2.373808
521.613831	1308.342651	24959.019531	1881.184448	2.422095
522.044739	1302.985107	25759.455078	1891.899902	2.408012
522.475586	1298.484741	26723.193359	1912.473389	2.414929
522.906372	1289.483643	27835.445313	1931.332153	2.417876
523.337219	1287.340698	28954.982422	1963.692505	2.444559
523.767944	1277.482422	29994.158203	1993.695435	2.494066
524.198669	1275.982300	31165.341797	2018.340942	2.483689
524.629333	1276.410889	32463.185547	2057.344727	2.504055
525.059875	1274.267822	33978.976563	2099.348877	2.522820
525.490356	1268.481567	35615.636719	2140.067383	2.537578
525.920898	1258.623535	37035.851563	2180.142822	2.575715
526.351379	1266.338501	38145.531250	2198.787354	2.528388
526.781860	1275.125000	38706.371094	2213.145752	2.505983
527.212219	1277.482544	38837.097656	2214.431641	2.494565
527.642639	1280.482910	38631.363281	2203.930664	2.472359
528.072876	1276.196655	38241.328125	2196.000977	2.488302
528.503113	1271.053223	37809.710938	2174.141602	2.471597
528.933350	1273.410767	37202.367188	2160.211914	2.468207
529.363525	1278.339722	36535.015625	2144.996338	2.458135
529.793640	1272.982056	35669.433594	2113.707275	2.444221
530.223694	1275.768188	34654.257813	2089.705078	2.438507
530.653748	1272.553467	33681.523438	2064.416992	2.443347
531.083679	1269.553223	32736.425781	2045.557861	2.466100
531.513672	1262.481079	31939.205078	2016.840942	2.459063
531.943542	1264.838379	31288.142578	2003.982422	2.461901
532.373413	1258.409180	30723.873047	1996.910156	2.506327
532.803284	1260.552246	30339.623047	1982.551636	2.482883
533.233093	1264.838501	30037.019531	1979.337036	2.483296
533.662781	1262.480957	29841.787109	1973.121948	2.486558
534.092468	1254.123169	29496.751953	1952.762939	2.473706
534.522095	1252.194336	29079.283203	1942.905029	2.482152
534.951721	1251.337036	28568.587891	1926.832031	2.472778
535.381226	1252.408691	28059.611328	1911.401978	2.458269
535.810730	1254.123047	27712.435547	1905.615601	2.462336
536.240234	1262.480957	27510.773438	1905.615356	2.450195
536.669678	1255.408813	27493.843750	1895.114502	2.438048
537.099060	1262.266724	27725.724609	1892.757446	2.382496
537.528381	1268.052856	28103.970703	1892.971436	2.328665
537.957703	1268.910156	28585.945313	1900.900879	2.313541
538.386841	1272.553345	29040.919922	1911.830444	2.302177
538.816040	1283.268677	29480.037109	1918.902710	2.254280
539.245239	1286.054565	29793.998047	1922.545776	2.232680
539.674377	1283.697266	29965.011719	1930.475098	2.255049
540.103455	1289.483643	30020.517578	1928.760864	2.225041
540.532471	1284.769043	29921.720703	1924.045776	2.232349
540.961426	1276.196777	29739.560547	1912.902222	2.236930
541.390381	1280.697144	29391.095703	1904.115356	2.217749
541.819275	1284.340332	28836.470703	1898.757813	2.230018
542.248108	1277.053833	28082.542969	1881.184692	2.253758
542.676880	1274.267944	27148.810547	1857.182129	2.252848
543.105713	1277.911255	26128.705078	1825.679199	2.204227
543.534424	1278.553955	25120.820313	1795.890625	2.169830
543.963074	1274.053589	24218.375000	1774.888550	2.182827
544.391663	1272.338989	23424.798828	1749.171509	2.152504
544.820251	1269.767456	22708.585938	1728.812500	2.141186
545.248779	1275.768066	22079.595703	1704.810181	2.062323
545.677246	1275.339355	21497.539063	1692.166016	2.061233
546.105713	1275.553711	20943.341797	1678.450317	2.048510
546.534119	1272.982056	20472.078125	1651.019043	1.969035
546.962524	1272.553467	20003.820313	1641.589722	1.970162
547.390747	1276.196655	19546.060547	1631.302856	1.943672
547.819031	1274.482300	19097.515625	1624.445190	1.963543
548.247253	1266.124146	18666.117188	1627.445313	2.076559
548.675476	1271.267578	18282.935547	1627.659790	2.094987
549.103577	1273.196289	17947.759766	1621.016357	2.085932
549.531677	1276.625122	17663.804688	1610.300903	2.036200
549.959717	1265.052612	17494.931641	1605.800415	2.099509
550.387695	1262.909668	17334.628906	1599.371094	2.093500
550.815674	1260.980835	17264.550781	1598.299683	2.107772
551.243530	1259.480835	17160.181641	1607.514893	2.188797
551.671448	1260.338013	17044.455078	1594.227783	2.115353
552.099304	1257.123413	16955.947266	1591.656250	2.130942
552.527039	1260.552246	16892.728516	1590.584473	2.111237
552.954834	1260.337891	16838.080078	1586.512817	2.093852
553.382446	1256.480347	16708.427734	1577.297607	2.076226
553.810120	1257.337646	16599.345703	1568.082397	2.025450
554.237671	1248.979614	16518.335938	1569.153931	2.096842
554.665222	1259.266357	16380.535156	1570.654175	2.059270
555.092712	1259.909302	16253.880859	1568.511230	2.058173
555.520203	1259.909302	16159.584961	1559.510132	2.010787
555.947632	1264.409668	16086.292969	1547.723389	1.911456
556.375061	1268.481689	16053.933594	1552.866699	1.923411
556.802307	1267.195801	16050.290039	1552.223755	1.928067
557.229614	1259.052124	16025.428711	1547.937500	1.956373
557.656799	1260.980957	16035.715820	1545.794556	1.927707
558.083984	1271.053223	16077.505859	1542.794189	1.835287
558.511169	1267.838745	16119.938477	1542.794189	1.851290
558.938232	1281.340088	16143.728516	1550.080566	1.808192
559.365356	1280.697144	16173.944336	1549.437866	1.804447
559.792297	1282.625854	16252.378906	1545.794556	1.758003
560.219238	1283.268677	16262.453125	1546.223022	1.755465
560.646179	1284.983154	16287.099609	1550.509277	1.769924
561.073059	1277.696777	16320.531250	1549.223511	1.805024
561.499939	1282.625854	16338.105469	1541.508301	1.719523
561.926697	1291.412354	16408.398438	1540.865356	1.650150
562.353455	1286.269043	16445.044922	1534.221924	1.635705
562.780151	1283.054565	16539.552734	1545.580200	1.720746
563.206726	1281.982910	16607.056641	1552.652344	1.766187
563.633301	1278.339722	16671.562500	1547.294800	1.747231
564.059875	1276.625244	16723.210938	1540.865356	1.710670
564.486450	1280.482788	16749.785156	1541.722656	1.688763
564.912903	1267.410034	16798.861328	1546.651855	1.797912
565.339355	1258.837769	16860.798828	1546.651611	1.844729
565.765747	1262.052368	16878.798828	1544.294434	1.807304
566.192017	1256.265991	16894.658203	1551.366455	1.887026
566.618347	1242.764648	16901.087891	1555.652710	1.998222
567.044495	1246.193604	16913.945313	1564.439331	2.031215
567.470703	1238.907349	16888.230469	1547.294800	1.970612
567.896912	1232.906616	16857.156250	1537.650879	1.950457
568.322998	1235.264038	16855.011719	1536.579346	1.929066
568.749023	1232.692261	16895.515625	1543.651611	1.985334
569.175049	1227.763184	16947.164063	1551.580811	2.059987
569.600952	1234.192383	17001.169922	1559.295776	2.061926
570.026917	1238.692871	17033.742188	1564.867676	2.065045
570.452759	1239.121582	17052.601563	1579.655029	2.153438
570.878601	1244.693481	17057.746094	1582.226685	2.134523
571.304443	1250.479858	17033.097656	1578.369263	2.077535
571.730164	1259.909302	16988.738281	1578.583496	2.026052
572.155823	1262.481079	16913.087891	1587.798706	2.078626
572.581482	1272.553589	16875.154297	1591.656250	2.045189
573.007080	1263.123901	16746.787109	1584.798340	2.077509
573.432556	1267.624390	16575.769531	1580.726563	2.045331
573.858093	1271.053345	16357.605469	1582.869507	2.066849
574.283508	1280.697144	16124.225586	1576.226196	1.990962
574.708984	1277.911255	15855.055664	1566.368042	1.978829
575.134399	1275.125122	15616.103516	1548.794922	1.908306
575.559631	1278.125488	15369.650391	1537.650879	1.841713
575.984924	1281.982910	15122.340820	1536.793701	1.841071
576.410156	1276.625122	14874.602539	1522.863770	1.810848
576.835327	1283.268677	14635.006836	1512.362793	1.715837
577.260437	1284.340332	14335.193359	1513.648438	1.757035
577.685547	1283.268799	14102.668945	1510.648315	1.773714
578.110657	1275.339478	13871.217773	1505.076294	1.823905
578.535645	1280.482788	13665.269531	1492.646484	1.713099
578.960571	1275.768066	13476.037109	1488.788940	1.746034
579.385498	1276.411011	13351.953125	1486.002808	1.735672
579.810303	1284.126099	13192.509766	1483.859863	1.677253
580.235107	1273.839355	13095.000000	1491.360596	1.840101
580.659912	1265.910034	12982.059570	1492.860840	1.937077
581.084656	1259.480835	12880.477539	1495.218262	2.028547
581.509338	1253.480347	12776.325195	1495.861206	2.103481
581.933899	1245.765137	12739.035156	1490.289063	2.127540
582.358521	1244.479370	12664.886719	1487.717285	2.129853
582.782959	1244.693604	12610.452148	1484.716919	2.111811
583.207520	1239.550171	12568.018555	1491.574951	2.224703
583.632019	1236.764160	12553.233398	1485.574341	2.198656
584.056396	1243.407715	12499.227539	1491.146362	2.200983
584.480774	1234.406860	12516.799805	1496.075317	2.319264
584.905029	1244.693481	12492.582031	1491.574951	2.194914
585.329285	1251.337036	12512.299805	1492.217896	2.139079
585.753418	1253.694458	12519.584961	1496.289795	2.153361
586.177612	1257.551880	12548.946289	1499.718750	2.144703
586.601746	1267.410156	12538.659180	1502.290283	2.083887
587.025818	1273.839355	12568.018555	1517.934814	2.161250
587.449890	1281.983032	12593.092773	1531.864746	2.209171
587.873901	1279.625610	12599.950195	1528.221558	2.196014
588.297729	1278.553955	12597.165039	1536.150879	2.275870
588.721680	1272.767700	12624.809570	1535.293701	2.312588
589.145447	1277.911133	12609.593750	1535.722168	2.275135
589.569275	1264.624146	12607.237305	1534.864868	2.382526
589.993042	1265.695801	12618.594727	1533.578979	2.359602
590.416687	1271.053345	12638.524414	1538.722534	2.354694
590.840393	1269.553223	12652.456055	1536.150757	2.342088
591.263916	1269.124512	12710.105469	1535.507690	2.328325
591.687561	1263.338257	12745.250977	1527.364136	2.299494
592.111023	1263.338379	12786.397461	1524.578125	2.267104
592.534485	1264.838379	12842.975586	1528.649902	2.278532
592.957886	1268.910278	12908.553711	1519.863403	2.156021
593.381226	1266.124146	12993.631836	1514.719971	2.119767
593.804626	1265.052734	13093.712891	1518.577637	2.143310
594.227905	1277.268311	13228.941406	1531.436035	2.126629
594.651062	1271.053345	13283.589844	1531.864502	2.171158
595.074280	1266.767212	13314.235352	1525.864014	2.150633
595.497375	1262.695313	13300.090820	1531.007446	2.228988
595.920471	1257.552002	13246.084961	1529.507324	2.268462
596.343567	1260.338013	13179.652344	1528.007080	2.245675
596.766541	1256.051758	13075.712891	1521.578003	2.246479
597.189514	1259.480713	12979.702148	1519.649170	2.219826
597.612366	1262.052368	12898.050781	1529.721558	2.300354
598.035278	1265.695679	12761.752930	1535.293457	2.345132
598.458008	1262.481079	12658.671875	1535.079224	2.392011
598.880737	1250.694092	12509.084961	1524.578125	2.432710
599.303528	1246.407959	12425.077148	1514.934448	2.402133
599.726135	1244.907715	12391.430664	1520.292114	2.470586
600.148804	1255.194580	12434.291016	1508.291016	2.264015
600.571411	1255.408936	12496.655273	1511.505493	2.278187
600.993835	1252.622925	12604.878906	1509.148071	2.259684
601.416382	1252.622925	12754.465820	1507.219482	2.213528
601.838684	1248.336792	12901.266602	1504.861816	2.201378
602.261169	1246.408081	13045.922852	1497.789795	2.130441
602.683472	1234.621216	13196.581055	1498.218384	2.203629
603.105774	1235.906982	13291.731445	1500.147217	2.191806
603.528015	1246.408081	13376.170898	1500.361450	2.093638
603.950134	1255.408936	13407.672852	1503.576050	2.042147
604.372314	1256.909058	13416.459961	1495.218262	1.959852
604.794434	1248.979614	13350.667969	1508.076660	2.140999
605.216431	1244.479248	13292.162109	1507.433716	2.182615
605.638489	1253.694458	13206.438477	1513.862793	2.176641
606.060425	1255.194580	13128.859375	1518.577637	2.218212
606.482361	1253.265747	13070.997070	1527.578247	2.321194
606.904236	1253.051636	13005.418945	1535.507813	2.403398
607.325928	1263.552612	12957.627930	1534.007690	2.312753
607.747742	1268.053101	12906.409180	1533.364746	2.279632
608.169434	1262.695313	12866.761719	1535.936401	2.354701
608.591125	1256.694824	12816.615234	1538.936768	2.441556
609.012756	1262.695313	12744.821289	1543.865723	2.448766
609.434326	1262.266724	12691.031250	1534.864868	2.385193
609.855896	1268.267090	12614.094727	1530.578857	2.311967
610.277283	1267.410034	12535.444336	1525.221069	2.287986
610.698792	1268.695801	12415.217773	1523.292236	2.284089
611.120056	1267.410034	12265.203125	1512.791382	2.231187
611.541382	1263.981201	12084.113281	1505.719116	2.234149
611.962708	1262.909668	11918.027344	1503.361816	2.256682
612.383972	1252.622925	11780.656250	1497.146973	2.322599
612.805176	1254.337402	11651.429688	1494.360962	2.308564
613.226318	1251.765747	11557.777344	1492.646484	2.337284
613.647339	1251.551514	11497.126953	1494.146606	2.367804
614.068359	1260.123779	11435.835938	1490.289063	2.261908
614.489380	1251.122925	11397.475586	1483.002686	2.285351
614.910400	1256.909302	11354.613281	1480.645386	2.215712
615.331299	1260.123901	11310.895508	1483.217041	2.219662
615.752136	1262.052490	11274.892578	1480.216675	2.178844
616.172974	1267.195801	11253.247070	1478.502319	2.116017
616.593628	1267.624390	11206.958008	1472.287354	2.059122
617.014404	1274.053589	11165.595703	1468.644287	1.967243
617.435059	1270.624756	11087.159180	1464.143677	1.971357
617.855652	1275.553711	11029.296875	1462.429321	1.915937
618.276245	1267.624390	10962.647461	1452.142578	1.903226
618.696716	1257.337646	10904.141602	1458.357300	2.083795
619.117249	1270.624634	10828.920898	1463.500854	2.017893
619.537598	1260.123535	10753.912109	1466.501099	2.173817
619.957947	1254.337280	10715.979492	1449.356445	2.061156
620.378235	1256.266113	10654.045898	1447.641968	2.036394
620.798523	1251.551270	10585.039063	1440.784180	2.027462
621.218811	1251.765747	10534.034180	1441.855713	2.047883
621.639038	1257.766357	10482.599609	1440.784180	1.983969
622.059082	1264.195435	10458.168945	1443.355835	1.948672
622.479248	1260.766602	10438.452148	1443.570190	1.991827
622.899231	1262.909668	10423.236328	1440.355591	1.937114
623.319153	1270.410400	10439.309570	1434.140625	1.785713
623.739136	1266.338501	10454.954102	1432.212036	1.805207
624.158997	1268.267334	10461.597656	1428.783081	1.746002
624.578918	1271.481934	10462.026367	1439.284058	1.825813
624.998657	1269.981689	10484.099609	1435.640869	1.797884
625.418457	1270.838989	10492.885742	1443.570313	1.873026
625.838074	1270.410278	10463.311523	1449.356445	1.946569
626.257751	1266.767212	10441.666992	1445.498901	1.948051
626.677307	1266.767212	10399.449219	1440.569824	1.903084
627.096802	1268.910278	10339.871094	1436.498047	1.847520
627.516357	1268.695801	10257.149414	1439.712646	1.902628
627.935791	1271.267578	10149.996094	1439.926880	1.899588
628.355225	1267.410034	10028.913086	1440.355469	1.973924
628.774536	1265.481201	9915.329102	1437.998047	1.994449
629.193848	1261.409424	9790.389648	1429.211670	1.967436
629.613098	1266.124146	9682.378906	1436.069580	2.019253
630.032349	1268.267334	9572.868164	1433.069214	1.984465
630.451477	1266.767090	9496.574219	1427.497192	1.953024
630.870605	1262.266724	9398.422852	1425.997070	2.012380
631.289673	1256.051880	9348.061523	1429.854614	2.147831
631.708740	1255.194580	9265.124023	1421.067871	2.070846
632.127625	1253.265747	9185.401367	1424.068237	2.153298
632.546509	1246.836670	9104.178711	1422.139526	2.231071
632.965393	1248.765259	9050.173828	1418.710571	2.178393
633.384155	1249.193848	8990.381836	1417.424805	2.173193
633.802979	1247.265259	8933.163086	1423.854004	2.297568
634.221741	1245.979370	8846.153320	1418.496460	2.269910
634.640381	1247.908081	8765.145508	1417.424805	2.255040
635.058960	1248.765381	8689.708984	1412.710083	2.203279
635.477600	1253.480103	8612.344727	1410.781250	2.137573
635.896057	1251.979980	8502.620117	1405.209351	2.113322
636.314514	1259.052246	8414.326172	1405.209229	2.042647
636.732910	1267.195801	8348.534180	1405.637939	1.955028
637.151367	1266.981567	8287.456055	1404.352051	1.956712
637.569641	1264.409790	8210.734375	1396.851440	1.906644
637.987976	1262.480957	8131.226074	1394.708252	1.925058
638.406189	1263.338135	8066.291016	1385.707397	1.798767
638.824402	1262.695313	7999.642090	1382.707031	1.781396
639.242432	1256.694824	7941.564453	1374.992065	1.769627
639.660522	1256.909058	7871.057617	1371.563110	1.733467
640.078613	1255.623169	7807.837402	1372.420410	1.782561
640.496582	1256.266113	7764.333008	1366.419800	1.692572
640.914490	1250.479858	7732.187500	1370.062988	1.844933
641.332397	1243.193481	7680.539063	1364.705322	1.887608
641.750183	1247.265137	7640.893555	1365.991333	1.856946
642.167969	1248.122437	7581.958984	1370.062988	1.925224
642.585693	1249.622559	7547.026367	1374.349121	1.980603
643.003357	1244.693481	7505.021973	1379.063965	2.146381
643.421021	1243.836426	7483.805176	1384.850098	2.259846
643.838684	1248.122559	7480.162598	1390.636475	2.286794
644.256226	1250.051270	7472.875488	1394.922607	2.328064
644.673645	1246.836792	7476.304688	1385.493042	2.225812
645.091064	1247.693970	7453.588867	1384.421509	2.203188
645.508423	1257.766479	7455.303223	1385.493042	2.060925
645.925842	1257.552002	7466.446777	1375.849243	1.905287
646.343079	1246.836670	7450.587891	1370.491577	1.993228
646.760376	1248.336792	7464.732910	1370.920166	1.971936
647.177551	1246.622314	7459.804199	1364.705322	1.900524
647.594604	1258.623535	7448.230957	1360.847778	1.651546
648.011719	1257.123291	7431.515625	1355.918823	1.600085
648.428772	1262.052368	7406.440918	1344.560547	1.342822
648.845764	1260.766724	7396.583008	1338.131348	1.260869
649.262756	1263.981201	7360.793457	1345.846313	1.342753
649.679626	1258.194946	7363.793945	1353.561401	1.561951
650.096497	1250.051270	7335.720215	1348.417969	1.616366
650.513245	1249.622559	7296.287598	1355.275879	1.747299
650.929993	1252.837280	7280.642578	1355.061523	1.695878
651.346619	1251.979980	7265.427734	1353.561401	1.689238
651.763245	1253.694458	7253.426270	1351.846802	1.635945
652.179871	1247.050903	7251.068848	1350.561035	1.724014
652.596436	1245.550781	7244.210938	1350.989746	1.757709
653.012939	1240.193237	7225.994141	1352.704102	1.879629
653.429443	1248.765503	7213.135742	1361.705078	1.893571
653.845703	1255.408936	7229.851563	1360.847778	1.764832
654.262146	1259.909302	7212.065430	1360.419189	1.688630
654.678345	1263.123901	7223.637695	1364.062500	1.693455
655.094604	1271.053223	7265.426758	1360.633545	1.494407
655.510803	1276.411011	7301.001953	1370.491699	1.561611
655.926941	1274.267944	7340.648926	1370.277344	1.582647
656.343079	1278.125488	7405.583984	1369.205811	1.486429
656.759094	1285.411987	7466.447266	1376.706543	1.477011
657.175049	1291.198120	7531.166992	1381.421265	1.445891
657.591003	1292.483887	7581.529297	1386.778931	1.499354
658.006897	1281.982910	7616.032715	1379.706787	1.542834
658.422729	1277.053833	7616.890137	1383.135620	1.673257
658.838562	1279.839844	7618.604980	1379.706787	1.575495
659.254333	1275.553589	7582.815918	1381.206909	1.675106
659.669983	1271.267578	7533.096680	1378.420898	1.711214
660.085571	1274.053589	7460.232422	1368.991333	1.534675
660.501221	1274.267944	7373.437500	1364.490967	1.479267
660.916687	1271.482056	7259.426270	1363.848145	1.542534
661.332214	1268.267456	7156.987793	1352.275513	1.426593
661.747681	1263.338257	7051.763672	1354.632813	1.577192
662.163025	1262.266846	6935.823730	1353.346924	1.605344
662.578430	1274.696533	6847.101074	1355.918701	1.457579
662.993652	1275.982300	6761.163574	1348.846680	1.328386
663.408936	1276.196655	6700.086426	1349.060913	1.343395
663.824036	1281.768677	6658.296387	1342.846069	1.136001
664.239197	1282.840088	6611.148438	1346.274902	1.190524
664.654297	1280.482788	6572.787598	1347.132080	1.259362
665.069336	1289.697998	6554.786133	1341.988770	0.993160
665.484314	1294.412720	6542.570313	1345.203369	0.967781
665.899292	1298.484497	6509.781250	1349.275269	0.974628
666.314148	1300.627686	6480.850098	1329.344727	0.554359
666.728943	1307.056885	6482.992676	1327.415894	0.393340
667.143677	1294.841309	6463.276855	1327.201660	0.626115
667.558472	1287.340698	6464.562500	1331.273438	0.848577
667.973206	1287.126221	6459.848145	1327.844604	0.787175
668.387756	1283.268677	6440.774902	1324.630005	0.801964
668.802368	1278.982544	6431.559570	1321.201050	0.819367
669.216858	1272.338989	6413.129395	1321.629761	0.958817
669.631409	1260.980957	6384.626465	1335.130981	1.447212
670.045776	1257.123413	6350.551270	1327.201660	1.375856
670.460144	1246.622314	6331.692383	1323.558472	1.512981
670.874512	1251.765747	6309.619141	1333.202148	1.610098
671.288757	1249.408325	6288.617188	1325.701660	1.513994
671.703003	1248.336792	6280.687988	1318.415161	1.392557
672.117126	1260.552246	6256.257324	1317.557861	1.141093
672.531311	1266.981445	6224.539063	1312.628784	0.920763
672.945313	1267.410034	6197.965332	1311.771606	0.899728
673.359314	1272.982056	6176.105957	1310.700073	0.769265
673.773315	1276.839722	6164.319824	1308.128418	0.640181
674.187256	1283.268799	6149.103516	1306.842529	0.484475
674.601135	1288.840698	6144.389160	1312.628906	0.489918
675.014954	1298.270386	6145.460449	1320.343872	0.455387
675.428650	1294.198364	6156.604492	1316.271973	0.453965
675.842407	1286.911987	6150.603516	1317.986450	0.638907
676.256042	1290.769531	6155.103516	1324.844238	0.700501
676.669678	1284.554688	6175.891113	1329.987671	0.928846
677.083191	1276.625244	6208.037598	1331.487793	1.112512
677.496704	1275.339600	6245.327637	1337.702637	1.254792
677.910217	1273.196411	6293.332520	1350.346680	1.536816
678.323547	1274.910889	6325.264160	1349.703979	1.480948
678.736938	1271.696167	6368.554199	1346.274902	1.463230
679.150208	1269.124512	6392.984375	1339.845825	1.380235
679.563477	1262.909668	6392.770508	1338.988647	1.483061
679.976685	1256.909058	6365.553223	1333.845215	1.506000
680.389832	1260.766479	6371.554199	1340.703003	1.564075
680.802979	1259.909302	6341.551270	1332.345093	1.425441
681.216064	1262.695435	6297.189453	1324.201416	1.221691
681.629028	1268.481689	6250.041992	1324.201294	1.118517
682.041870	1265.267090	6187.464355	1317.986572	1.071056
682.454773	1272.339233	6116.742676	1308.771362	0.752046
682.867615	1274.910889	6049.021973	1302.342041	0.574581
683.280457	1278.768433	5987.944824	1301.699219	0.486938
683.693237	1272.339111	5926.867676	1308.771362	0.782727
684.105896	1272.553345	5865.575684	1303.413574	0.671894
684.518555	1278.553955	5842.430664	1309.199951	0.671490
684.931030	1274.482056	5801.069824	1303.413696	0.639149
685.343567	1274.053589	5766.137695	1309.414185	0.787176
685.756042	1267.624268	5743.421387	1314.771851	1.053390
686.168518	1271.053223	5703.345703	1314.129028	0.971863
686.580872	1275.125122	5684.915039	1323.558472	1.098314
686.993225	1263.124023	5647.411621	1313.914551	1.158467
687.405518	1251.551392	5633.052734	1313.057373	1.403765
687.817627	1253.265991	5590.405762	1313.485962	1.388472
688.229858	1259.052246	5543.901367	1307.913940	1.140336
688.641907	1255.837524	5502.111328	1309.199951	1.256688
689.054077	1251.122681	5451.964355	1306.628296	1.321297
689.466064	1254.123047	5391.958008	1296.770142	1.030662
689.878052	1254.551636	5345.024902	1289.483765	0.853988
690.289978	1260.980957	5302.377930	1282.625854	0.535580
690.701843	1256.480591	5275.160645	1280.054199	0.586601
691.113586	1260.552368	5224.155273	1271.481934	0.275748
691.525330	1262.909668	5183.008301	1273.839355	0.278812
691.937073	1277.268311	5146.147949	1284.126099	0.177255
692.348755	1269.981812	5136.075684	1280.482910	0.271620
692.760315	1271.267578	5157.077637	1280.054199	0.226121
693.171875	1279.839966	5178.722656	1276.196533	-0.093448
693.583435	1284.554688	5192.652344	1274.696411	-0.252253
693.994751	1284.126099	5216.440430	1291.198120	0.179844
694.406128	1285.626221	5250.729492	1295.055664	0.237811
694.817444	1284.125977	5285.232910	1294.198486	0.251743
695.228760	1284.126099	5314.378418	1295.270020	0.276507
695.640076	1275.982422	5373.956055	1292.269653	0.397446
696.051208	1277.053955	5445.105469	1300.627563	0.565579
696.462402	1270.624878	5513.469727	1297.198730	0.626322
696.873474	1272.982178	5567.903809	1293.984131	0.488995
697.284424	1267.195801	5599.835449	1293.555542	0.608399
697.695374	1264.838379	5614.836426	1293.341309	0.655240
698.106323	1256.909058	5612.693848	1297.198730	0.924969
698.517212	1260.766602	5594.906738	1294.841431	0.786196
698.928101	1263.552612	5550.759277	1287.340820	0.554865
699.338867	1265.695679	5479.609375	1287.340576	0.513653
699.749573	1266.124268	5403.101563	1290.555298	0.590553
700.160095	1272.124878	5321.665039	1298.056030	0.640348
700.570740	1272.339233	5217.511719	1298.484619	0.662718
700.981262	1276.839722	5098.785645	1295.912964	0.499045
701.391785	1282.625977	4960.343750	1294.626953	0.326316
701.802307	1280.697266	4840.117676	1289.697998	0.252871
702.212708	1274.696655	4749.894531	1289.269409	0.419336
702.623108	1281.125854	4668.887207	1285.197632	0.120191
703.033264	1280.911377	4589.808105	1276.196777	-0.142483
703.443481	1274.267944	4533.444824	1283.268677	0.276166
703.853699	1272.553467	4492.726563	1280.482666	0.246235
704.263855	1267.624390	4453.937012	1276.410889	0.275758
704.673950	1263.338257	4427.791992	1271.053223	0.243801
705.083984	1263.766846	4401.860352	1267.838745	0.129757
705.493958	1260.338013	4389.002441	1261.409668	0.034253
705.903931	1249.408325	4400.574707	1261.838013	0.394447
706.313721	1249.837036	4405.075195	1267.195801	0.550157
706.723511	1250.265503	4392.859863	1262.909668	0.402348
707.133301	1253.694458	4404.003418	1258.623535	0.156463
707.543030	1241.693237	4410.218262	1258.194946	0.520801
707.952698	1242.550415	4418.576660	1257.766235	0.479084
708.362305	1243.836304	4432.720703	1260.980957	0.537638
708.771912	1246.622437	4455.437012	1263.766846	0.534291
709.181335	1254.337402	4460.794922	1265.481323	0.347546
709.590820	1252.837158	4481.368652	1262.266724	0.292070
710.000183	1251.122681	4485.654297	1262.909668	0.364411
710.409546	1257.766357	4490.369141	1267.624512	0.304960
710.818848	1265.052856	4492.083496	1266.981567	0.059767
711.228088	1277.696777	4495.512207	1269.124634	-0.266396
711.637329	1273.410767	4481.796875	1273.410645	-0.000004
712.046448	1285.626099	4467.437988	1278.768433	-0.215527
712.455444	1290.340942	4449.007813	1276.196655	-0.447793
712.864441	1286.269043	4424.362793	1277.053833	-0.293656
713.273438	1287.126343	4406.789551	1267.624390	-0.625130
713.682434	1284.340332	4366.714355	1270.838989	-0.438018
714.091309	1289.055176	4321.924316	1271.696167	-0.572363
714.500061	1288.626465	4284.634766	1284.125977	-0.150216
714.908875	1283.483154	4237.059082	1278.554077	-0.166885
715.317505	1279.839966	4192.697266	1278.982544	-0.029436
715.726135	1271.267700	4146.406738	1276.411011	0.178889
716.134766	1270.410400	4104.616699	1266.981445	-0.120985
716.543274	1264.409790	4057.683594	1266.767212	0.084396
716.951843	1261.838135	4021.680420	1262.266724	0.015529
717.360291	1260.337891	3974.961670	1259.909302	-0.015788
717.768738	1256.051880	3923.313477	1263.552612	0.281215
718.177063	1249.622681	3900.811523	1255.837402	0.234413
718.585205	1250.051270	3862.450684	1260.123535	0.385556
718.993469	1249.836914	3837.161865	1250.694092	0.033130
719.401672	1256.051636	3809.087646	1257.123291	0.041976
719.809814	1257.766235	3771.798340	1250.051270	-0.306876
720.217896	1262.480957	3754.439941	1257.766235	-0.189197
720.625916	1265.267090	3726.365723	1259.909302	-0.217699
721.033875	1258.837891	3708.792236	1256.051758	-0.113722
721.441650	1254.980469	3679.860840	1263.123901	0.335828
721.849548	1257.552002	3674.289063	1263.123901	0.230555
722.257385	1259.052246	3666.788818	1262.052368	0.124603
722.665161	1257.766235	3643.857666	1259.695068	0.080837
723.072876	1254.551758	3647.929443	1256.480469	0.080585
723.480469	1254.980347	3644.071777	1248.336792	-0.278079
723.888123	1255.194580	3635.928223	1242.336304	-0.540097
724.295532	1253.480347	3643.643555	1250.694214	-0.116567
724.703064	1248.765503	3646.857910	1248.979614	0.008928
725.110474	1242.550537	3656.715820	1256.480469	0.577008
725.517822	1255.408936	3690.576416	1262.266724	0.281615
725.925171	1260.552246	3711.149414	1263.124023	0.104945
726.332520	1259.480713	3714.792725	1264.624146	0.209482
726.739685	1263.123901	3722.079590	1269.338745	0.252743
727.146851	1272.339233	3751.439209	1283.054443	0.432222
727.553894	1273.410645	3754.654053	1275.768066	0.095010
727.960938	1278.125488	3771.584473	1288.412231	0.412549
728.367981	1278.554077	3783.585693	1295.912964	0.692961
728.774902	1270.410278	3800.944336	1291.412598	0.829956
729.181824	1273.196289	3811.874023	1284.983276	0.464296
729.588684	1277.696777	3827.089600	1277.696777	0.000000
729.995422	1275.767944	3810.159424	1275.768066	0.000005
730.402039	1275.768066	3820.231934	1277.911133	0.084225
730.808777	1278.553955	3831.375977	1270.624634	-0.310610
731.215393	1284.125854	3834.805420	1268.481567	-0.613338
731.622009	1280.268433	3821.518066	1265.910034	-0.565013
732.028503	1287.340576	3820.446045	1273.624878	-0.541458
732.434998	1278.554077	3794.943848	1270.624756	-0.315107
732.841370	1283.697388	3790.872070	1267.195801	-0.658175
733.247742	1285.411865	3774.584961	1271.910522	-0.542403
733.653931	1276.410889	3755.725830	1278.125488	0.069156
734.060181	1279.839722	3734.080566	1281.982910	0.087326
734.466370	1281.554199	3726.580322	1272.553467	-0.368124
734.872559	1282.840088	3702.792236	1276.625244	-0.256817
735.278625	1279.196899	3693.790771	1279.411255	0.008877
735.684692	1272.553467	3676.646240	1278.553955	0.249595
736.090698	1273.839355	3672.574463	1277.268066	0.142938
736.496460	1264.624146	3670.860352	1273.839355	0.382972
736.902344	1271.053345	3674.503662	1274.482300	0.142668
737.308167	1263.338257	3676.646729	1275.553833	0.506175
737.713928	1267.410156	3671.502930	1271.481934	0.169369
738.119690	1274.482300	3675.360352	1275.982300	0.062477
738.525330	1272.982056	3676.431885	1285.197510	0.508247
738.930908	1269.124634	3667.645508	1287.126221	0.750529
739.336426	1263.766846	3657.787598	1275.125000	0.474438
739.741821	1268.910278	3650.929932	1276.410889	0.314885
740.147278	1273.625000	3649.858398	1279.625488	0.252521
740.552673	1264.195435	3630.142090	1267.624268	0.144924
740.957947	1267.195801	3614.497559	1266.767090	-0.018264
741.363220	1262.909668	3596.067139	1262.480957	-0.018375
741.768494	1262.909668	3569.064209	1260.766479	-0.092933
742.173645	1263.552612	3549.777100	1261.838013	-0.074997
742.578613	1257.980591	3525.774414	1256.480469	-0.066149
742.983704	1250.908447	3495.343018	1243.836426	-0.315091
743.388733	1250.479736	3478.412598	1249.193970	-0.057711
743.793640	1256.480347	3451.195557	1255.194580	-0.058585
744.198547	1249.622559	3418.192383	1260.338013	0.494125
744.603394	1243.193359	3403.619629	1256.266113	0.605101
745.008179	1248.979614	3386.475098	1268.052979	0.892323
745.412781	1248.122437	3363.115723	1267.838745	0.932216
745.817444	1250.908325	3342.756836	1266.552856	0.747881
746.222107	1254.551636	3331.398438	1266.338745	0.567548
746.626648	1251.979980	3326.040771	1264.838501	0.619968
747.031189	1256.694824	3306.539063	1263.338257	0.324095
747.435669	1265.910034	3308.467773	1267.195801	0.062949
747.840027	1262.052612	3311.253662	1271.910645	0.481067
748.244385	1259.909424	3310.181885	1272.553589	0.616707
748.648499	1264.409668	3313.396729	1265.481323	0.052302
749.052795	1260.980835	3297.966553	1264.409790	0.168335
749.456970	1264.409668	3288.751465	1261.838013	-0.127037
749.861084	1271.910400	3280.821777	1261.409546	-0.522714
750.265137	1274.910767	3285.750732	1262.695190	-0.607486
750.669189	1272.339111	3280.393066	1257.337646	-0.747065
751.073181	1276.411011	3269.249756	1256.480347	-1.000114
751.476929	1280.268555	3253.176514	1256.480347	-1.205743
751.880798	1279.411255	3236.246094	1258.623535	-1.062313
752.284546	1282.411621	3218.244385	1250.908447	-1.627371
752.688354	1282.625854	3209.886475	1246.836670	-1.856998
753.091980	1284.340210	3191.455566	1256.694824	-1.449592
753.495667	1293.769775	3181.169434	1264.195435	-1.566936
753.899231	1294.841309	3175.597412	1259.052124	-1.902915
754.302734	1284.340332	3163.596191	1259.266357	-1.334250
754.706055	1277.268188	3128.664063	1265.481323	-0.636647
755.109497	1275.553711	3116.877197	1269.124512	-0.349162
755.512878	1277.268188	3100.590088	1268.052856	-0.505414
755.916199	1272.124878	3116.877197	1270.196167	-0.104551
756.319397	1268.695801	3102.518799	1278.768433	0.549270
756.722595	1279.197021	3093.518066	1282.840088	0.200795
757.125732	1277.911133	3083.659912	1286.483398	0.474721
757.528687	1279.197021	3083.659912	1286.269043	0.391918
757.931702	1272.767700	3081.731201	1291.412476	1.030688
758.334656	1271.481934	3092.446777	1295.055786	1.294580
758.737610	1276.196655	3111.090820	1303.199341	1.471621
759.140442	1280.482910	3138.522461	1308.342651	1.499416
759.543274	1282.625854	3135.736572	1310.271484	1.491850
759.945984	1280.482910	3148.594727	1312.628906	1.720775
760.348572	1279.196899	3152.452393	1313.914673	1.853339
760.751221	1287.983643	3181.812256	1310.700073	1.199498
761.153809	1275.768066	3219.316162	1320.129639	2.282505
761.556274	1273.839355	3266.034912	1326.773071	2.657054
761.958740	1260.980835	3306.967285	1332.988037	3.519437
762.361206	1260.552246	3342.113525	1321.201050	2.913621
762.763550	1257.980591	3351.757080	1325.487183	3.224155
763.165833	1262.052490	3352.614746	1323.772705	2.952326
763.567932	1254.551636	3351.971680	1319.486572	3.095943
763.970154	1253.908813	3349.614746	1326.344360	3.456379
764.372253	1253.051636	3328.398438	1328.273193	3.624530
764.774353	1256.694824	3289.608643	1325.058716	3.362852
765.176453	1248.979736	3245.461182	1316.914917	3.402745
765.578369	1254.337402	3178.383057	1308.128418	2.795724
765.980286	1263.338257	3110.876709	1299.556152	1.960332
766.382019	1275.982422	3039.941162	1287.983521	0.680350
766.783813	1284.768799	2974.791992	1291.198120	0.380428
767.185608	1293.769653	2919.072021	1286.697754	-0.435113
767.587219	1289.483643	2864.209473	1278.982788	-0.666837
767.988892	1308.342651	2806.775146	1275.982422	-2.159606
768.390442	1310.914185	2769.057373	1263.766968	-3.233374
768.791992	1314.557495	2732.625244	1259.480835	-3.883923
769.193420	1315.843384	2711.408936	1261.195190	-3.915846
769.594788	1317.772095	2682.048828	1258.194946	-4.366940
769.996094	1321.629639	2668.119141	1256.051636	-4.870295
770.397400	1310.485718	2651.831787	1254.551636	-4.169996
770.798645	1309.199829	2632.758545	1258.837891	-3.805040
771.199829	1298.270264	2606.398682	1260.338013	-2.899734
771.600952	1289.912354	2590.754150	1272.982178	-1.301479
772.002014	1291.841064	2571.252197	1272.767700	-1.490792
772.402893	1281.339966	2566.323242	1272.339111	-0.700465
772.803894	1276.625366	2548.750000	1274.482300	-0.168464
773.204773	1268.052979	2547.250000	1280.268433	0.954931
773.605652	1266.124268	2533.963135	1280.268433	1.115612
774.006409	1262.480957	2535.677734	1291.412476	2.272352
774.407104	1254.551636	2531.177490	1293.769897	3.072025
774.807861	1255.408813	2520.676270	1295.484375	3.167359
775.208435	1250.908325	2512.318115	1287.554810	2.905200
775.608948	1261.195190	2514.461182	1280.054199	1.504789
776.009399	1264.195435	2499.459473	1263.981079	-0.017353
776.409851	1259.909302	2502.459961	1263.766724	0.310444
776.810242	1259.909302	2496.030518	1262.052368	0.173370
777.210632	1265.481323	2504.817383	1260.980835	-0.363137
777.610901	1278.339722	2499.673828	1267.838745	-0.859796
778.011108	1276.625244	2490.887451	1266.767212	-0.811854
778.411133	1272.767700	2481.029297	1257.123535	-1.294766
778.811279	1280.054199	2466.456299	1257.123413	-1.932801
779.211304	1286.483398	2456.598145	1253.694580	-2.802188
779.611328	1289.912231	2445.025635	1254.337402	-3.079769
780.011292	1286.054810	2432.595459	1261.195068	-2.168239
780.411133	1280.482788	2427.881104	1273.624878	-0.597692
780.810974	1281.982910	2416.308594	1283.911621	0.170032
781.210632	1282.839966	2404.092773	1284.554565	0.152918
781.610352	1276.625122	2387.805664	1288.412109	1.060763
782.010071	1266.124146	2368.946777	1273.839355	0.699588
782.409668	1266.767090	2365.303711	1273.196411	0.585262
782.809204	1277.268188	2354.374023	1274.053589	-0.298448
783.208679	1277.482544	2353.088135	1281.339966	0.358628
783.608093	1275.125122	2348.159180	1283.483154	0.778916
784.007507	1271.696411	2345.801758	1293.555542	2.035101
784.406677	1277.268311	2351.588135	1294.841309	1.635732
784.805969	1285.411865	2348.373291	1283.054443	-0.221779
785.205139	1284.554565	2341.729980	1276.410889	-0.770324
785.604370	1288.412231	2353.945313	1274.482300	-1.307320
786.003418	1293.769775	2353.302490	1275.339478	-1.739474
786.402466	1301.699219	2362.732178	1280.482788	-1.999601
786.801453	1303.413574	2365.518066	1282.840088	-1.937049
787.200256	1295.912964	2374.090088	1293.769775	-0.198779
787.599121	1292.483887	2380.947998	1280.482788	-1.102572
787.997864	1286.054688	2392.306152	1279.196899	-0.619912
788.396667	1286.697632	2390.163086	1271.267700	-1.398316
788.795349	1285.840332	2390.591797	1270.838989	-1.357893
789.194031	1281.339966	2395.520752	1278.982544	-0.211583
789.592590	1281.125732	2389.305908	1278.768433	-0.212718
789.991089	1277.482544	2375.161865	1278.554077	0.097618
790.389465	1281.125732	2374.518799	1278.768311	-0.215606
790.787903	1282.625854	2372.590088	1287.769165	0.471879
791.186218	1282.411621	2375.804688	1292.912598	0.960403
791.584473	1281.768677	2362.303223	1285.626099	0.356992
791.982788	1281.768555	2343.229736	1292.698364	1.029695
792.380920	1284.983276	2322.013672	1292.055420	0.681961
792.779053	1284.983276	2322.870850	1298.484497	1.300837
793.177002	1276.625244	2311.941162	1295.484253	1.821570
793.575012	1279.839966	2310.869629	1283.483032	0.353343
793.972961	1278.554077	2317.727539	1284.554565	0.577429
794.370850	1276.625244	2315.584229	1289.054932	1.196360
794.768677	1274.267944	2313.655518	1288.197754	1.340194
795.166504	1267.195801	2312.798584	1279.625610	1.188770
795.564209	1268.053101	2311.298340	1280.482910	1.191456
795.961731	1270.410522	2320.084961	1280.697266	0.979994
796.359375	1270.196167	2328.657227	1278.768433	0.809880
796.756897	1279.197021	2342.586914	1298.484619	1.813784
797.154358	1277.268066	2328.442871	1286.054810	0.835897
797.551819	1281.125610	2320.727539	1284.983276	0.371071
797.949219	1274.053467	2307.655273	1292.055420	1.741672
798.346558	1278.768188	2301.868652	1289.912231	1.089242
798.743774	1281.982910	2298.011475	1291.626709	0.949166
799.140869	1278.768433	2289.653320	1290.555176	1.165983
799.538025	1279.411377	2281.723877	1289.483643	1.004903
799.935120	1278.982788	2269.079834	1283.483032	0.454526
800.332153	1283.054565	2253.435303	1279.197021	-0.397529
800.729126	1283.268799	2250.006348	1282.840210	-0.044334
801.126038	1279.625488	2226.861328	1266.981567	-1.334823
801.522888	1286.697754	2228.575928	1275.982422	-1.137656
801.919556	1292.698242	2231.361816	1277.053955	-1.666655
802.316345	1298.913208	2228.790039	1271.267578	-2.973042
802.713013	1294.412842	2220.432129	1266.767212	-2.985427
803.109680	1295.698608	2225.146729	1260.766602	-3.758360
803.506226	1296.127319	2227.718750	1258.837769	-4.002779
803.902710	1295.698730	2225.146973	1260.766479	-3.758386
804.299194	1293.769897	2220.003662	1262.266724	-3.401212
804.695557	1290.555176	2221.503906	1264.624023	-2.785455
805.091797	1288.840820	2203.930176	1259.695068	-3.185017
805.488098	1290.126709	2204.787842	1253.480103	-4.006577
805.884277	1287.340698	2196.000977	1251.551270	-3.938703
806.280457	1283.697388	2185.714600	1249.622681	-3.777612
806.676636	1283.268799	2185.714600	1260.980835	-2.469729
807.072632	1285.840332	2185.714600	1265.267090	-2.286235
807.468628	1283.911621	2178.642334	1263.552490	-2.275448
807.864441	1278.553955	2166.855469	1267.838745	-1.206258
808.260315	1281.982910	2153.782715	1265.267090	-1.917392
808.656128	1289.483643	2152.497070	1262.909668	-3.079208
809.051941	1294.841309	2143.495850	1266.124146	-3.383846
809.447571	1295.269897	2145.638916	1266.981445	-3.326609
809.843262	1288.626465	2145.853516	1274.267944	-1.674996
810.238831	1287.554810	2154.211426	1270.624634	-1.953504
810.634338	1287.340698	2160.854980	1278.768311	-0.981368
811.029724	1287.983521	2157.640381	1270.410278	-2.020710
811.425110	1285.840576	2154.854492	1267.624268	-2.096205
811.820496	1286.054810	2143.710205	1262.909668	-2.698653
812.215759	1294.841309	2140.067139	1256.480591	-4.538517
812.611023	1292.698364	2143.067383	1252.194458	-4.763098
813.006165	1291.841064	2141.781494	1244.907959	-5.521929
813.401245	1286.054810	2147.567871	1240.407349	-5.298522
813.796265	1288.626465	2155.282959	1241.478882	-5.440170
814.191223	1291.841064	2153.997070	1241.479004	-5.841409
814.586182	1289.697998	2157.640381	1242.764771	-5.407413
814.981018	1290.769409	2167.284180	1240.407349	-5.745717
815.375916	1288.626465	2165.998291	1239.550171	-5.593557
815.770630	1298.484497	2170.284424	1243.407715	-6.317594
816.165344	1293.555542	2194.715576	1249.408325	-4.898932
816.559875	1287.769043	2229.004639	1251.337036	-3.870658
816.954468	1286.054688	2282.152588	1258.194824	-2.796900
817.349060	1278.553955	2371.304443	1269.553101	-0.823688
817.743469	1285.840332	2485.958252	1275.768066	-0.839273
818.137939	1280.697144	2622.900146	1282.625854	0.143697
818.532288	1277.482422	2776.558350	1285.197632	0.514664
818.926575	1284.554565	2923.144043	1290.769653	0.379295
819.320862	1275.553711	3104.661865	1297.412964	1.195077
819.714844	1278.768311	3369.759277	1312.200195	1.598854
820.109009	1273.625000	3698.719727	1332.559326	2.430187
820.503052	1277.053955	4088.758057	1358.704712	2.903960
820.897095	1286.912109	4456.937012	1389.779175	3.244992
821.291016	1283.911865	4772.182617	1403.923462	3.440432
821.684875	1297.841797	4994.418457	1415.924683	3.194385
822.078735	1294.412842	5149.576660	1424.925537	3.385400
822.472412	1301.913452	5238.728516	1431.569092	3.293415
822.866089	1305.128052	5269.160645	1438.426880	3.362708
823.259766	1305.556641	5287.376953	1438.426880	3.336922
823.653381	1305.770996	5223.941406	1433.712158	3.265329
824.046875	1305.128052	5088.713867	1425.997070	3.194562
824.440369	1299.127441	4885.336426	1413.138794	3.179161
824.833801	1299.984741	4618.095703	1396.422729	2.906413
825.227112	1290.769531	4389.001953	1371.134644	2.593902
825.620300	1296.341675	4178.552734	1366.848511	2.446276
826.013550	1282.411621	4013.107910	1359.133301	2.809601
826.406799	1286.054810	3852.164063	1357.847412	2.797722
826.799866	1285.197510	3719.722412	1348.203613	2.588025
827.192932	1284.983276	3610.425781	1336.631226	2.220994
827.585938	1280.268677	3486.770508	1331.702026	2.330991
827.978882	1286.054810	3390.975586	1326.558716	1.924248
828.371643	1278.554199	3293.037598	1317.986572	1.957443
828.764465	1280.268433	3194.670410	1310.914429	1.600813
829.157227	1279.839966	3084.731201	1303.413696	1.306103
829.549988	1283.268921	2952.932617	1298.698853	0.924134
829.942627	1282.625977	2831.849365	1290.983887	0.539490
830.335144	1280.268677	2721.267090	1283.268677	0.208189
830.727722	1269.767456	2647.331299	1274.482178	0.342251
831.120178	1262.052368	2603.184326	1272.339111	0.767019
831.512451	1260.980835	2600.398193	1273.196167	0.911988
831.904846	1267.410034	2629.758057	1275.767944	0.613493
832.297119	1269.338867	2666.619141	1277.911011	0.613488
832.689331	1268.695923	2695.979004	1283.911621	1.066060
833.081543	1269.981812	2722.338623	1288.411987	1.268984
833.473694	1268.910278	2742.697754	1295.055542	1.774019
833.865723	1265.481323	2745.483643	1298.913086	2.258899
834.257568	1263.338257	2734.554199	1295.912964	2.214135
834.649536	1274.053589	2716.552246	1294.412720	1.411380
835.041382	1278.553955	2686.763672	1295.698608	1.217479
835.433228	1283.054443	2634.901367	1291.841064	0.649972
835.825012	1281.339966	2566.966309	1289.912354	0.666787
836.216675	1270.196045	2488.530029	1282.411621	1.002646
836.608337	1265.052734	2399.592529	1281.339966	1.435580
836.999756	1269.338745	2331.657227	1280.054199	1.008686
837.391296	1268.481567	2268.865479	1271.696167	0.321337
837.782715	1275.553711	2212.074219	1267.195801	-0.892443
838.174194	1274.053589	2169.855713	1262.480957	-1.291874
838.565491	1277.482422	2145.210693	1256.051758	-2.469744
838.956787	1272.981934	2113.278809	1247.693726	-3.009437
839.348022	1271.696167	2104.920898	1238.907227	-3.935186
839.739197	1277.911011	2082.847412	1241.478882	-4.526088
840.130127	1288.197754	2065.702881	1239.550049	-6.256898
840.521179	1293.341309	2043.843262	1247.479492	-6.110819
840.912170	1295.912964	2039.342896	1242.764893	-7.149036
841.303101	1301.056152	2015.126221	1237.192871	-8.943560
841.693970	1302.985107	1990.480957	1241.478882	-8.946414
842.084778	1297.841675	1965.407104	1235.049805	-9.406099
842.475464	1301.699219	1937.761597	1236.549805	-10.242614
842.866028	1299.770386	1911.401855	1240.621704	-9.670641
843.256653	1302.127808	1886.970703	1244.693604	-9.820450
843.647217	1301.056152	1851.610229	1240.407471	-11.015936
844.037720	1293.341309	1834.894409	1229.477783	-11.792662
844.428223	1289.912354	1816.035278	1230.335083	-11.323831
844.818604	1291.198242	1804.462769	1225.406006	-12.818388
845.208923	1289.055176	1790.532837	1226.263184	-12.521394
845.599182	1290.555298	1781.531982	1231.192261	-12.090806
845.989258	1285.626099	1775.745728	1230.763672	-11.193681
846.379395	1290.340820	1771.459717	1234.192505	-11.670362
846.769470	1290.769409	1766.101929	1229.477905	-12.894448
847.159546	1294.841309	1756.458130	1229.692017	-14.113284
847.549438	1299.556152	1768.030762	1235.692627	-13.632228
847.939392	1303.842285	1763.744507	1245.765137	-12.628151
848.329163	1304.913696	1756.243774	1248.979736	-12.393138
848.718872	1306.199585	1754.100830	1236.978516	-15.454538
849.108582	1310.057129	1749.171753	1238.692993	-16.251823
849.498230	1316.914917	1734.384644	1236.335693	-19.301813
849.887817	1319.272217	1729.241333	1236.335693	-20.229944
850.277405	1324.201294	1720.454712	1232.692383	-23.093533
850.666870	1320.343872	1716.811279	1239.121582	-20.486498
851.056274	1309.414185	1712.310913	1236.121338	-18.191473
851.445496	1305.770996	1706.310425	1235.907104	-17.442450
851.834839	1301.056274	1693.880493	1235.692749	-16.639383
852.224060	1297.627441	1697.952393	1230.335083	-16.809435
852.613220	1298.913208	1703.310059	1235.264038	-15.739285
853.002380	1290.769531	1699.666870	1249.836792	-10.010517
853.391418	1284.340332	1699.452393	1245.336426	-9.395994
853.780396	1280.054199	1712.953857	1251.122803	-6.683165
854.169312	1271.696289	1720.025757	1256.051880	-3.489489
854.558105	1271.910645	1720.668823	1254.123169	-3.963711
854.946899	1275.553711	1721.526123	1244.265015	-7.015837
855.335693	1287.126221	1725.169189	1246.408081	-9.295467
855.724365	1283.911621	1728.169556	1244.265015	-8.924232
856.112976	1280.054077	1734.813232	1237.621460	-9.330789
856.501526	1282.840088	1734.384644	1239.121582	-9.681992
856.890076	1281.768555	1725.812134	1238.692993	-9.700751
857.278381	1287.126221	1716.382813	1234.621094	-12.231642
857.666809	1281.982910	1711.453613	1231.620972	-11.726513
858.055115	1290.126587	1707.810425	1230.549316	-14.263724
858.443420	1291.198120	1713.167969	1224.763062	-15.744030
858.831543	1293.341309	1717.882813	1230.335083	-14.841005
859.219788	1289.912354	1714.025391	1239.550171	-11.874707
859.607788	1289.912231	1719.811646	1241.479004	-11.266176
859.995850	1290.769409	1724.097778	1245.122192	-10.534094
860.383728	1287.983398	1722.169067	1247.479614	-9.328678
860.771606	1287.126221	1720.454590	1247.693848	-9.099883
861.159424	1287.340698	1736.527710	1246.408081	-9.112600
861.547241	1289.055054	1747.885864	1253.051636	-7.846774
861.934937	1294.412842	1753.457886	1254.765991	-8.636810
862.322632	1283.483154	1743.814087	1248.122437	-7.681586
862.710205	1282.625854	1738.884888	1251.122681	-6.904668
863.097656	1280.268555	1734.384644	1243.407715	-8.117052
863.485107	1282.625854	1735.670288	1235.692627	-10.359520
863.872498	1282.411621	1726.669434	1235.692505	-10.516217
864.259827	1279.625488	1719.168701	1230.335083	-11.214006
864.647156	1285.840454	1718.954590	1233.335449	-12.122672
865.034424	1284.983276	1718.097168	1226.263184	-13.557656
865.421570	1287.554932	1716.382813	1224.977417	-14.592688
865.808655	1281.768677	1711.453491	1219.833984	-14.413982
866.195557	1281.982910	1707.810547	1222.405762	-13.990907
866.582581	1290.983887	1718.311646	1228.834961	-14.543620
866.969482	1291.626831	1710.810669	1219.405396	-17.229059
867.356323	1291.626831	1715.525391	1223.048706	-16.177958
867.743225	1292.483887	1719.168823	1221.977051	-16.524332
868.129883	1293.769897	1729.455200	1227.548950	-15.199262
868.516602	1304.270752	1742.742310	1231.835083	-16.520039
868.903076	1307.699707	1743.813965	1228.191895	-18.230959
869.289673	1302.556396	1743.385254	1235.478394	-15.216336
869.676147	1300.841919	1742.313721	1235.263916	-14.854403
870.062561	1302.127808	1748.100098	1238.049927	-14.368131
870.448914	1302.127808	1748.100098	1236.549805	-14.704502
870.835266	1292.055420	1745.099976	1229.692139	-13.765375
871.221558	1295.484253	1757.744019	1235.906982	-12.888267
871.607544	1289.912354	1758.386841	1238.050049	-11.070465
871.993713	1291.198120	1763.958862	1239.978882	-10.834072
872.379761	1291.412476	1761.601440	1235.478394	-11.896086
872.765747	1289.697998	1759.672363	1233.549683	-11.947102
873.151672	1281.982910	1762.887207	1233.763916	-10.026734
873.537598	1284.768921	1768.030518	1235.907104	-10.110842
873.923401	1282.411621	1769.744995	1238.264404	-9.058936
874.309204	1283.911743	1775.531250	1230.763550	-10.810839
874.694763	1282.625854	1785.603638	1235.264038	-9.416284
875.080383	1284.126099	1804.677002	1242.979126	-7.904505
875.465942	1275.339478	1825.464844	1247.693848	-5.025333
875.851440	1286.697754	1873.683960	1243.407715	-7.374967
876.236938	1280.482788	1934.546875	1242.336304	-5.832224
876.622314	1282.197266	2019.841064	1249.622681	-4.416032
877.007629	1276.411011	2108.778320	1256.480469	-2.394441
877.392761	1283.483154	2218.717773	1259.480713	-2.566462
877.777954	1288.840698	2343.230225	1258.623535	-2.865844
878.163086	1293.341187	2518.104004	1274.696533	-1.522307
878.548218	1293.984131	2740.125977	1295.270020	0.088919
878.933167	1297.412964	3044.656006	1307.699707	0.588741
879.318176	1296.984497	3368.044678	1323.344116	1.272760
879.703003	1297.627319	3657.144287	1333.416504	1.516801
880.087830	1284.768799	3875.737549	1345.631958	2.349050
880.472534	1282.197144	4036.896240	1355.275879	2.652875
880.857239	1276.196533	4137.191406	1360.204956	2.936336
881.241882	1276.625122	4187.982422	1370.920288	3.238873
881.626465	1269.338745	4190.125488	1368.134277	3.382497
882.010986	1267.624390	4144.906738	1371.348755	3.604942
882.395447	1259.480591	4033.896240	1358.704712	3.576397
882.779846	1253.694458	3857.521240	1344.774902	3.497946
883.164063	1250.479736	3592.852295	1331.916382	3.476673
883.548340	1250.265503	3288.322754	1314.771851	3.165090
883.932495	1253.051514	2999.222900	1297.627319	2.552774
884.316650	1257.123413	2758.342041	1290.126587	2.198426
884.700745	1259.480835	2544.463867	1290.340942	2.401597
885.084778	1260.552368	2373.875732	1283.697388	2.078912
885.468750	1263.124146	2239.505615	1272.982056	1.009637
885.852661	1263.981323	2130.851807	1279.839844	1.829399
886.236389	1262.052612	2051.558594	1273.196411	1.411490
886.620117	1266.552856	1989.195313	1266.124268	-0.059309
887.003845	1269.124634	1936.261597	1261.838013	-1.092223
887.387451	1278.339844	1890.185425	1257.337646	-3.432598
887.771057	1283.054565	1858.682373	1253.265747	-5.175014
888.154602	1284.983276	1839.609009	1251.337036	-6.066477
888.538086	1280.268555	1822.035889	1243.193481	-6.843357
888.921326	1282.840210	1810.677734	1240.621826	-7.998367
889.304688	1278.768311	1802.748413	1232.263794	-8.875245
889.687927	1278.125488	1806.605835	1227.977661	-9.489062
890.071167	1275.768066	1817.964111	1220.691162	-10.158116
890.454285	1274.267944	1837.037476	1224.548706	-8.834743
890.837402	1277.482544	1861.682861	1226.906128	-8.657375
891.220459	1282.411621	1893.399902	1233.549683	-7.997197
891.603271	1272.124878	1939.904663	1235.906982	-5.423629
891.986145	1270.624756	1985.980591	1249.194092	-2.995805
892.369019	1273.196411	2041.057495	1250.908569	-2.902588
892.751770	1279.411255	2101.491943	1260.123779	-2.346178
893.134460	1276.625244	2146.710693	1262.909668	-1.576348
893.517151	1278.768433	2180.999756	1268.695801	-1.116413
893.899658	1277.268188	2199.215820	1262.909668	-1.557412
894.282227	1283.483276	2206.502197	1260.552246	-2.484351
894.664612	1284.340332	2197.929932	1258.194824	-2.861844
895.046997	1287.769287	2177.570801	1256.051758	-3.564562
895.429321	1283.483276	2151.425537	1245.765137	-4.345697
895.811523	1282.411621	2105.563477	1248.122559	-4.165582
896.193726	1285.626099	2059.701904	1240.193237	-5.869304
896.575928	1293.126953	1997.981689	1242.550537	-7.175438
896.958008	1289.269409	1925.331909	1244.264893	-7.075487
897.339905	1293.341309	1870.683716	1232.478149	-10.541952
897.721863	1295.912964	1811.320679	1221.762695	-14.386721
898.103760	1294.627075	1774.674194	1224.763062	-14.553575
898.485535	1288.626465	1747.885864	1227.120361	-13.392454
898.867310	1287.983521	1738.027710	1223.905762	-14.238104
899.249084	1280.268433	1735.027344	1232.692261	-10.461844
899.630676	1282.625854	1743.171021	1239.550171	-9.353194
900.012268	1291.626709	1759.029663	1233.978149	-12.333803
900.393616	1292.912598	1766.101929	1236.335571	-11.956531
900.775085	1291.198120	1787.961060	1234.406738	-11.432290
901.156494	1297.627319	1823.107544	1233.978271	-12.112549
901.537842	1293.769897	1879.041382	1240.407349	-9.117572
901.919067	1296.127197	1951.905884	1252.837158	-6.601318
902.300293	1303.413696	2003.125122	1254.765991	-6.952538
902.681458	1299.770508	2047.058105	1256.480469	-5.792956
903.062378	1305.342529	2072.346191	1256.480591	-6.370496
903.443359	1308.557007	2079.418213	1255.194580	-6.922443
903.824341	1306.413940	2074.489258	1251.765747	-7.114953
904.205200	1306.413940	2063.988281	1258.623535	-6.308345
904.586060	1303.413574	2046.843384	1253.694458	-6.687802
904.966797	1297.412964	2019.626587	1253.694458	-6.053404
905.347473	1288.412231	1979.765747	1242.764771	-6.602622
905.728027	1290.126587	1918.902710	1236.335693	-8.554856
906.108521	1287.340576	1846.466797	1225.834595	-11.000375
906.489075	1280.268433	1790.961304	1220.048340	-11.791842
906.869507	1287.555054	1731.812866	1215.119263	-16.304899
907.249878	1279.625610	1688.094238	1217.262451	-15.267551
907.630188	1275.339600	1661.948730	1208.904419	-17.184069
908.010437	1282.411621	1643.089722	1210.404419	-19.964396
908.390625	1281.125854	1632.374512	1207.404297	-20.988424
908.770630	1284.340332	1627.230957	1205.904053	-22.875013
909.150696	1278.553955	1624.016357	1206.761230	-20.781631
909.530640	1284.125854	1628.945435	1206.546997	-22.498390
909.910583	1287.983521	1644.161255	1205.903931	-23.044559
910.290527	1287.126221	1664.734741	1213.619019	-19.466511
910.670288	1293.126831	1696.023560	1211.904663	-20.159550
911.049988	1281.554199	1738.456299	1211.047363	-15.431498
911.429565	1290.983887	1795.033203	1213.404785	-15.391172
911.809204	1287.769287	1855.039063	1218.548096	-12.202518
912.188721	1279.411255	1913.116089	1221.976929	-9.063261
912.568237	1282.625977	1985.337769	1217.690918	-9.240639
912.947632	1272.767700	2085.847900	1218.119507	-6.721132
913.327026	1276.196777	2203.287598	1224.120117	-5.617212
913.706299	1278.339722	2331.014648	1235.692627	-4.051307
914.085510	1274.482300	2427.023682	1241.907715	-2.826327
914.464539	1273.196411	2516.604248	1250.265503	-1.844198
914.843628	1264.409790	2562.251221	1263.766846	-0.049540
915.222717	1275.125122	2577.895752	1268.052979	-0.542854
915.601685	1270.624878	2569.966553	1274.267944	0.280378
915.980591	1277.268188	2544.892334	1270.624756	-0.524085
916.359436	1281.125732	2508.888916	1268.267334	-1.047303
916.738220	1269.338745	2445.454346	1280.268555	0.929314
917.116821	1273.839355	2356.945557	1277.482544	0.336365
917.495483	1269.981689	2246.577881	1267.838745	-0.219430
917.874023	1263.552612	2119.922363	1258.623535	-0.575578
918.252563	1265.909912	2017.269165	1259.266479	-0.884189
918.631042	1265.695557	1914.187622	1242.764771	-3.536016
919.009399	1279.197021	1834.680054	1238.907349	-7.253088
919.387695	1277.268188	1777.674316	1234.621216	-8.522472
919.766052	1272.982056	1726.883545	1226.263184	-10.292734
920.144104	1273.624878	1687.665649	1227.763306	-11.076584
920.522278	1266.552856	1653.805054	1219.833984	-12.064198
920.900269	1265.052856	1621.015991	1210.404541	-15.352241
921.278320	1258.194946	1598.942505	1208.261475	-14.654096
921.656311	1262.052368	1574.511719	1206.546997	-17.764029
922.034180	1265.267090	1552.652344	1206.975586	-20.283401
922.411987	1263.766968	1532.507446	1201.832153	-23.046329
922.789612	1270.624878	1510.434082	1208.046997	-26.094862
923.167297	1263.124146	1496.504028	1196.045776	-28.742138
923.544922	1261.838013	1483.002808	1196.474487	-29.554218
923.922485	1261.195190	1477.430664	1194.545776	-30.822609
924.299988	1256.051880	1465.000854	1191.545410	-30.871876
924.677429	1257.551880	1454.499878	1193.045654	-32.752922
925.054810	1260.980835	1458.571655	1190.902466	-35.466408
925.431946	1264.409790	1452.785400	1194.331543	-37.201336
925.809204	1261.195190	1449.785034	1195.617310	-34.772755
926.186401	1262.909546	1452.571045	1195.831543	-35.367222
926.563477	1258.409180	1441.641479	1194.117188	-35.087696
926.940491	1256.909058	1446.784912	1189.616699	-35.440186
927.317505	1253.480103	1439.712769	1191.331177	-33.371658
927.694397	1260.980957	1439.069824	1191.759888	-38.868835
928.071289	1272.124878	1430.926025	1191.545410	-50.742371
928.447937	1270.838989	1425.996948	1185.973389	-54.696259
928.824707	1271.053223	1428.783081	1184.473389	-54.891212
929.201355	1275.125122	1425.997192	1181.473022	-62.073849
929.577881	1278.339722	1425.782837	1175.686768	-69.622070
929.954407	1278.553955	1420.425293	1173.543701	-74.017952
930.330933	1273.839111	1412.067261	1171.829224	-73.798203
930.707336	1276.625122	1413.781616	1168.186157	-79.062218
931.083496	1273.196289	1401.994629	1179.758667	-72.545670
931.459778	1265.909912	1403.066284	1186.187866	-58.124931
931.835938	1261.195190	1406.495239	1184.473389	-52.802322
932.212158	1253.908813	1411.638550	1185.330688	-43.478249
932.588196	1257.766479	1421.925293	1191.545410	-40.339638
932.964172	1258.837891	1421.925293	1194.545776	-39.421875
933.340149	1258.409302	1430.283325	1197.546021	-35.411564
933.716003	1258.409302	1428.783081	1197.974609	-35.471828
934.091736	1258.623535	1434.997925	1202.475098	-31.834803
934.467468	1257.551880	1440.570068	1203.118042	-29.742310
934.843140	1253.694458	1448.070679	1208.475708	-23.263519
935.218750	1258.194946	1454.285522	1202.475220	-28.415300
935.594299	1264.838379	1452.356689	1195.188599	-37.142921
935.969788	1256.480469	1442.927246	1197.974609	-31.379389
936.345276	1257.766357	1444.213135	1192.402588	-35.057602
936.720459	1250.265503	1436.283691	1192.616943	-30.990818
937.095764	1252.837158	1431.140503	1194.117065	-32.932693
937.471008	1246.193604	1424.711304	1187.687988	-32.773006
937.846130	1244.693604	1413.353027	1187.259277	-34.053432
938.221252	1242.550659	1408.638184	1190.259766	-31.483938
938.596252	1246.193848	1403.066284	1194.545776	-32.923611
938.971191	1250.908569	1400.494629	1205.046875	-30.659069
939.346130	1247.265259	1395.136841	1205.046753	-28.550791
939.720886	1241.907715	1388.707764	1206.975464	-23.795803
940.095581	1249.622559	1382.492798	1203.975342	-34.354733
940.470337	1253.908691	1371.348877	1207.404297	-39.598366
940.844971	1262.266846	1365.562622	1203.118042	-57.261589
941.219543	1257.552002	1363.633789	1198.189087	-55.959572
941.594055	1260.552246	1357.204590	1203.975342	-58.536507
941.968506	1261.623779	1359.776245	1202.689453	-60.043652
942.342712	1270.624634	1356.776001	1193.474243	-89.552139
942.717041	1268.052856	1352.061279	1190.473755	-92.346817
943.091309	1262.909668	1340.060059	1174.615112	-114.444733
943.465515	1268.052856	1340.274414	1170.329102	-135.311066
943.839600	1278.553833	1344.346191	1168.828979	-166.774460
944.213623	1282.197144	1349.275391	1172.686401	-163.258209
944.587646	1279.196899	1347.346558	1182.544556	-141.823669
944.961426	1276.625244	1343.060425	1188.545166	-132.580475
945.335266	1275.553711	1346.060669	1195.402954	-113.677795
945.709106	1281.339966	1347.560791	1195.188721	-130.096909
946.082825	1277.268311	1343.060425	1197.331665	-121.498825
946.456421	1264.838379	1337.916992	1202.689331	-85.044098
946.830017	1270.196045	1337.702637	1193.902832	-113.015945
947.203613	1271.696167	1341.560181	1199.474854	-103.374123
947.577026	1262.695313	1340.703003	1201.618042	-78.296471
947.950317	1263.338257	1347.132080	1207.618530	-66.496223
948.323669	1262.266724	1350.346802	1203.118164	-67.153168
948.696899	1263.338257	1356.775879	1192.188477	-76.146820
949.070068	1273.839355	1360.419189	1191.759888	-94.802063
949.443237	1278.768433	1364.491089	1184.687744	-109.750084
949.816284	1280.697144	1364.276733	1187.045166	-112.051254
950.189270	1286.269043	1369.420044	1188.973877	-117.010216
950.562073	1294.412842	1370.491577	1188.973877	-138.591904
950.934998	1291.198120	1366.419800	1198.617676	-123.076813
951.307739	1286.697754	1367.919922	1192.188477	-116.358971
951.680481	1290.769531	1364.062378	1187.473755	-140.935684
952.053162	1283.697388	1357.847534	1182.973145	-135.838226
952.425781	1282.411499	1349.489502	1184.044800	-146.645248
952.798279	1276.625366	1338.560059	1186.187988	-146.020554
953.170776	1266.124268	1340.060059	1181.473145	-114.492752
953.543030	1271.481934	1331.059204	1187.687988	-140.647507
953.915405	1265.052734	1326.987427	1177.829834	-140.830444
954.287659	1269.124512	1329.130493	1176.329834	-154.642380
954.659851	1270.410278	1332.988037	1173.972290	-154.109055
955.031982	1269.124512	1330.844849	1175.043945	-152.430420
955.404114	1273.839233	1324.630005	1179.329956	-186.075684
955.776123	1274.910767	1320.558228	1180.615723	-206.572372
956.147888	1274.696533	1319.915283	1180.187134	-209.004898
956.519775	1282.411621	1321.844116	1181.687378	-255.434616
956.891602	1279.411255	1327.416016	1183.616089	-199.553467
957.263306	1278.768433	1329.559082	1181.901611	-190.717819
957.635010	1268.052979	1331.273560	1178.258301	-142.033936
958.006592	1272.124878	1327.844604	1190.902466	-145.769577
958.378174	1260.552246	1322.701294	1196.045898	-103.792976
958.749512	1259.266479	1319.915283	1194.331543	-107.067139
959.120911	1262.695313	1317.772217	1191.116821	-129.960999
959.492310	1261.838257	1322.058472	1193.260010	-113.879112
959.863586	1256.051880	1323.772827	1192.617065	-93.670891
960.234741	1257.980591	1320.558228	1197.760498	-96.232613
960.605896	1243.836304	1319.915283	1198.189209	-59.999615
960.976990	1248.765381	1319.915161	1203.118164	-64.156509
961.347961	1247.693848	1317.986450	1210.190308	-53.353466
961.718811	1248.979736	1312.200317	1213.190552	-56.610020
962.089661	1249.193970	1319.272339	1208.904419	-57.492134
962.460510	1256.909058	1326.558716	1206.546997	-72.307693
962.831299	1256.909058	1335.130981	1208.261475	-62.191750
963.201965	1258.194824	1343.060425	1207.189819	-60.100918
963.572510	1265.695557	1340.488647	1202.046387	-85.100334
963.943054	1267.624390	1345.203247	1200.975098	-85.911667
964.313477	1262.909424	1346.274902	1197.974731	-77.891586
964.683838	1268.267212	1349.060913	1195.188721	-90.450729
965.054199	1267.624390	1354.418579	1186.830811	-93.086395
965.424500	1274.053589	1349.489502	1186.830933	-115.624840
965.794678	1279.411255	1353.989868	1186.830933	-124.137894
966.164795	1279.839966	1350.346802	1182.973267	-137.386246
966.534912	1267.838745	1345.203247	1184.044800	-108.310585
966.904907	1265.267090	1340.488647	1185.759277	-105.698174
967.274780	1263.766846	1341.131592	1188.545166	-97.229919
967.644592	1255.408936	1344.131836	1188.545166	-75.362473
968.014404	1257.337769	1344.989136	1189.402466	-77.506264
968.384155	1270.196045	1341.131592	1189.616699	-113.595154
968.753845	1279.196899	1347.346558	1192.831299	-126.729324
969.123474	1281.125732	1343.488892	1190.902588	-144.673782
969.492981	1280.268555	1351.418335	1192.188354	-123.795464
969.862305	1280.482788	1351.846924	1187.473633	-130.330383
970.231750	1272.553467	1351.846924	1188.545288	-105.945915
970.601135	1280.054199	1352.704224	1185.759277	-129.793381
970.970337	1285.411865	1347.560791	1181.473145	-167.241379
971.339539	1286.697632	1344.989136	1178.044189	-186.396698
971.708740	1291.198120	1342.417480	1175.258179	-226.359604
972.077759	1288.626465	1343.060425	1168.614746	-220.472137
972.446777	1285.197510	1351.204102	1169.471802	-175.324478
972.815613	1273.196167	1348.632324	1163.042603	-146.022232
973.184509	1268.052979	1350.132568	1170.114746	-119.321053
973.553284	1261.195190	1346.060669	1164.114136	-114.394043
973.921997	1260.338013	1357.204590	1169.900391	-93.363083
974.290710	1262.909790	1366.634155	1182.116089	-77.892693
974.659302	1266.981445	1377.135254	1191.331177	-68.676941
975.027771	1261.623901	1388.921997	1196.046021	-51.515209
975.396118	1257.551880	1403.709106	1197.974731	-40.762371
975.764526	1248.550903	1420.210815	1202.475098	-26.841331
976.132874	1243.836304	1433.497925	1211.690308	-16.949131
976.501160	1239.978760	1454.071289	1214.476196	-11.911935
976.869324	1246.193726	1471.858765	1220.905640	-11.206027
977.237488	1260.980835	1487.074463	1220.262573	-18.009468
977.605530	1263.552612	1496.289795	1219.834106	-18.784496
977.973450	1261.195190	1496.503906	1216.190796	-19.125681
978.341309	1264.838379	1491.360596	1200.975098	-28.192944
978.709167	1263.766846	1484.502808	1198.188965	-29.708744
979.077026	1265.910034	1479.787964	1194.117188	-33.567207
979.444702	1270.410400	1469.072754	1193.688599	-38.619194
979.812378	1280.911499	1455.142700	1192.402710	-50.799622
980.179932	1287.769287	1448.070557	1193.045776	-59.090931
980.547485	1292.269653	1427.497192	1189.187988	-76.228310
980.914795	1292.055420	1407.352417	1188.759521	-89.591141
981.282166	1288.626465	1389.350586	1187.902344	-100.000000
981.649475	1280.482788	1373.706177	1190.688354	-96.321785
982.016785	1277.696777	1363.848145	1188.759521	-103.233711
982.383911	1277.696777	1354.632935	1199.260498	-101.949829
982.751038	1281.554443	1344.346191	1199.689087	-130.375977
983.118103	1280.697144	1328.273315	1193.474243	-183.333160
983.484924	1278.554077	1319.701050	1195.831543	-201.041611
983.851868	1275.553833	1315.414917	1200.332031	-188.709869
984.218689	1279.625732	1302.556519	1197.974609	-356.076416
984.585449	1271.482056	1298.270264	1194.974487	-285.601654
984.952209	1271.267700	1291.198120	1195.402954	-380.648010
985.318787	1263.981201	1284.769043	1185.544922	-377.318054
985.685425	1275.553711	1288.412231	1188.116455	-679.994690
986.051880	1277.268066	1286.697754	1181.473145	-1015.886475
986.418213	1276.196533	1290.555176	1177.829956	-685.068787
986.784607	1272.124878	1298.270264	1167.757324	-399.181549
987.150879	1267.410034	1312.200073	1179.329956	-196.651047
987.517090	1270.410522	1318.629395	1184.044800	-179.111862
987.883301	1276.625366	1326.344482	1180.187256	-193.965851
988.249390	1272.339233	1342.846069	1180.187378	-130.699173
988.615417	1283.697388	1358.061890	1183.830566	-134.293671
988.981262	1280.054199	1375.849243	1175.901123	-108.724915
989.347168	1285.197632	1398.137207	1187.473755	-86.527573
989.712952	1288.197876	1422.568237	1190.688232	-72.567818
990.078674	1288.626465	1442.498535	1201.189331	-56.824566
990.444397	1287.769165	1456.857300	1206.118286	-48.288948
990.809998	1277.482422	1466.929688	1208.904419	-36.198994
991.175537	1277.696777	1468.215454	1204.618286	-38.357651
991.540894	1270.839111	1471.215820	1199.474854	-35.615047
991.906311	1264.409790	1467.572510	1206.761353	-28.375500
992.271729	1264.409790	1456.643066	1209.975952	-28.316553
992.636963	1257.337769	1449.570801	1212.547729	-23.299866
993.002136	1260.766602	1427.068726	1219.191162	-24.999945
993.367310	1256.694824	1411.424316	1209.118652	-30.747967
993.732361	1251.551270	1384.635986	1204.618286	-35.265495
994.097351	1251.765625	1364.491089	1206.332764	-40.303993
994.462219	1251.337158	1352.704224	1198.617676	-52.008492
994.827026	1266.552856	1334.702393	1199.689331	-98.112961
995.191833	1270.410278	1327.201660	1198.403442	-126.791840
995.556580	1280.054199	1321.629761	1201.189453	-189.690155
995.921204	1282.625854	1312.414551	1190.688232	-308.632568
996.285828	1279.839722	1307.699707	1185.544922	-338.459625
996.650391	1284.554565	1297.627441	1184.473267	-765.564514
997.014648	1291.841064	1309.414185	1186.616455	-598.781616
997.379028	1308.985596	1319.915283	1205.904175	-943.132385
997.743408	1310.700073	1330.844849	1206.761230	-515.959290
998.107605	1315.200562	1328.916138	1205.689819	-798.440674
998.471802	1322.058350	1325.701538	1209.547363	-3088.256104
998.835938	1315.843506	1325.915894	1211.261719	-1038.301880
999.199951	1321.844116	1326.987427	1214.905029	-2079.187744
999.563904	1314.129028	1325.487305	1213.404785	-886.791626
999.927673	1314.343262	1332.130859	1217.905151	-542.164917
1000.291565	1319.915161	1330.416382	1215.976440	-989.777527
1000.655396	1312.843262	1330.202026	1210.404419	-590.127502
1001.019043	1301.913330	1321.415405	1202.260742	-510.984528
1001.382629	1281.125732	1302.556396	1185.759155	-445.000580
1001.746216	1270.624634	1291.626831	1184.044800	-412.241791
1002.109741	1271.696167	1291.412354	1178.901489	-470.652252
1002.473022	1265.695557	1291.841064	1175.043945	-346.719635
1002.836365	1265.052612	1299.556152	1175.043945	-260.867920
1003.199646	1266.124146	1300.841919	1173.115112	-267.900330
1003.562866	1273.624878	1299.984619	1174.400879	-376.422516
1003.925964	1268.910156	1297.841675	1178.044067	-314.072998
1004.289124	1271.696167	1300.413208	1176.329590	-332.090546
1004.652100	1278.553955	1301.270630	1180.187134	-433.015930
1005.015076	1278.339722	1303.413574	1184.473389	-374.359436
1005.377747	1277.911011	1306.199585	1187.045044	-321.210846
1005.740662	1286.697754	1308.771240	1185.759155	-457.284363
1006.103333	1276.196655	1308.557007	1184.044678	-284.768158
1006.466003	1275.553833	1303.413696	1185.544800	-323.077789
1006.828552	1269.124634	1303.413696	1188.330811	-235.625641
1007.191101	1261.623779	1297.198730	1184.473145	-216.867859
1007.553528	1257.337646	1301.699219	1180.401367	-173.430008
1007.915771	1257.766235	1303.199341	1180.615723	-169.811218
1008.278137	1251.979980	1298.055908	1191.974121	-130.232559
1008.640442	1246.193726	1302.556396	1192.616943	-95.057213
1009.002563	1250.908447	1304.056519	1192.617065	-109.677322
1009.364624	1250.694092	1298.484619	1196.903198	-112.555557
1009.726685	1244.479370	1298.913208	1192.402710	-95.669647
1010.088684	1255.194580	1301.056274	1200.332031	-119.626083
1010.450439	1247.050903	1300.842041	1197.331665	-92.430168
1010.812256	1258.409058	1294.412842	1190.902466	-187.498596
1011.174011	1262.266724	1298.056030	1192.402710	-195.209183
1011.535706	1264.195435	1292.055420	1195.831665	-245.383362
1011.897400	1266.338623	1297.412964	1192.402832	-237.931976
1012.258911	1263.766846	1304.485107	1187.473633	-187.368546
1012.620361	1264.195435	1300.841919	1183.401855	-220.467468
1012.981812	1253.480103	1298.698853	1181.473022	-159.241638
1013.343079	1254.551636	1305.770874	1175.901123	-153.556580
1013.704285	1256.480347	1303.628052	1179.972778	-162.272095
1014.065430	1249.194092	1296.555786	1180.187378	-145.701538
1014.426575	1253.694458	1296.555786	1180.401611	-170.999939
1014.787720	1251.979980	1298.913208	1178.687012	-156.164352
1015.148743	1248.551025	1301.270630	1177.401123	-134.959091
1015.509644	1247.050903	1301.699219	1173.543701	-134.509552
1015.870361	1252.837158	1297.198730	1167.971558	-191.304306
1016.231140	1258.623535	1292.912598	1172.900757	-250.000351
1016.591919	1259.909302	1289.269531	1177.829834	-279.560028
1016.952515	1267.195801	1286.483276	1177.186890	-466.670258
1017.313049	1269.553223	1282.197266	1178.258545	-722.037048
1017.673584	1273.839355	1280.911377	1179.758667	-1330.322388
1018.034058	1278.768433	1289.269409	1178.901489	-951.025269
1018.394348	1282.197388	1298.484497	1179.544434	-630.271179
1018.754639	1284.769043	1293.126953	1183.616333	-1210.263184
1019.114868	1285.840576	1283.054443	1185.544922	3599.815918
1019.475037	1284.554688	1285.411865	1185.330566	-11575.676758
1019.835022	1277.053955	1280.268555	1195.617310	-2533.337158
1020.195129	1274.053589	1285.197510	1193.902954	-719.231934
1020.555054	1275.339478	1286.269043	1192.402710	-758.829529
1020.914917	1281.125732	1287.126343	1196.045898	-1417.853027
1021.274536	1285.626343	1290.983765	1203.546753	-1532.072510
1021.634338	1289.269531	1293.341187	1198.188965	-2236.941895
1021.993958	1286.697754	1284.125977	1188.759521	3808.192627
1022.353577	1287.126465	1270.196045	1185.973511	597.462769
1022.713135	1285.411865	1271.267578	1187.259277	693.938049
1023.072632	1282.625854	1273.410645	1192.188354	981.393799
1023.431946	1274.053467	1268.052856	1187.045166	1449.990845
1023.791260	1276.839600	1273.624878	1181.258911	2973.218262
1024.150391	1269.553101	1265.266968	1171.829468	2279.995361
1024.509644	1265.909790	1265.266846	1169.471802	14999.430664
1024.868652	1257.337524	1264.838379	1166.257324	-1214.264282
1025.227661	1247.693848	1267.838745	1160.256714	-434.041107
1025.586670	1248.765503	1267.195801	1163.471313	-462.793335
1025.945557	1253.908813	1277.482544	1168.186035	-363.636871
1026.304443	1255.408936	1282.840210	1174.829590	-293.749908
1026.663086	1256.909058	1287.769287	1178.687134	-253.471619
1027.021729	1259.480835	1293.126953	1173.543701	-255.414703
1027.380371	1272.767700	1296.984497	1179.544189	-384.953918
1027.738892	1276.625244	1287.983521	1183.187500	-822.640198
1028.097290	1276.839600	1294.841309	1190.688354	-478.572601
1028.455688	1277.482422	1296.984375	1192.402710	-436.262512
1028.814087	1285.197388	1304.913696	1197.760376	-443.475555
1029.172241	1289.697998	1298.056030	1199.046387	-1084.604736
1029.530518	1294.841431	1296.555908	1200.546387	-5499.928711
1029.888550	1290.769653	1290.555176	1205.904175	39568.468750
1030.246582	1292.912720	1290.555176	1207.404175	3627.018066
1030.604614	1287.340698	1291.198120	1208.261475	-2050.053711
1030.962524	1286.483521	1287.340576	1211.047363	-8801.780273
1031.320313	1277.053955	1281.125854	1211.047363	-1621.027100
1031.678101	1272.767700	1277.053955	1207.404175	-1524.956543
1032.035645	1278.768433	1276.411011	1204.189575	3163.577148
1032.393311	1281.125610	1267.838745	1205.475464	569.360352
1032.750977	1277.482422	1265.695679	1208.689941	583.642822
1033.108398	1278.339844	1273.196411	1206.118408	1404.148560
1033.465820	1265.481323	1267.838867	1206.118286	-2518.003418
1033.823120	1265.910034	1261.409668	1199.260620	1480.977539
1034.180298	1262.052612	1261.195313	1198.831909	7374.398438
1034.537476	1262.052612	1261.838257	1191.545410	32892.652344
1034.894653	1260.338013	1267.410034	1190.688354	-984.862061
1035.251709	1262.052368	1276.411011	1191.331177	-492.533966
1035.608643	1257.337524	1277.696899	1191.116821	-325.259003
1035.965576	1277.696777	1272.982056	1218.762451	1250.006470
1036.322388	1251.765747	1336.631226	1171.614990	-94.444473
1036.679077	1237.621460	1313.057373	1183.401855	-71.875053
1037.035889	1247.050903	1313.057373	1197.546143	-74.999863
1037.392456	1232.906738	1206.975586	1181.044434	200.000000
>>>>>End Processed Spectral Data<<<<<
