# Supplementary material for: Avian learning favors colorful, not bright, signals
Source: PLoS One. 2018 Mar 22;13(3):e0194279. doi: 10.1371/journal.pone.0194279 (PMC5864004; doi:10.1371/journal.pone.0194279)
Supplement: S1 Text — (ZIP) [file pone.0194279.s001.zip › WhiteBlackCenter3.txt]

Jaz Data File
++++++++++++++++++++++++++++++++++++
Date: Wed May 31 03:38:56 2017
User: jaz
Dark Spectrum Present: Yes
Reference Spectrum Present: Yes
Processed Spectrum Present: Yes
Spectrometers: JAZA3305
Integration Time (usec): 450000 (JAZA3305)
Spectra Averaged: 1 (JAZA3305)
Boxcar Smoothing: 5 (JAZA3305)
Correct for Electrical Dark: No (JAZA3305)
Strobe/Lamp Enabled: Yes (JAZA3305)
Correct for Detector Non-linearity: No (JAZA3305)
Correct for Stray Light: No (JAZA3305)
Number of Pixels in Processed Spectrum: 2048
>>>>>Begin Processed Spectral Data<<<<<
W	D	R	S	P
189.090729	0.000000	0.000000	0.000000	0.000000
189.548096	0.000000	0.000000	0.000000	0.000000
190.005432	1251.765747	1270.624634	1115.037964	-725.004517
190.462753	1308.342651	1261.195190	1178.687134	275.000000
190.920044	0.000000	0.000000	0.000000	0.000000
191.377304	1046.674072	1056.317871	960.737122	-891.110962
191.834534	1166.042969	1178.901367	1074.534058	-711.666504
192.291718	1287.769165	1296.984375	1193.902832	-1018.602234
192.748886	1294.198364	1302.127686	1206.118286	-1110.814819
193.206039	1292.055420	1305.556519	1204.403809	-649.218384
193.663162	1289.912231	1307.485474	1206.975586	-471.948456
194.120255	1295.698608	1314.129028	1222.619995	-396.510834
194.577316	1300.841919	1314.557495	1228.191895	-529.689941
195.034348	1306.413940	1309.199951	1228.191895	-2807.672119
195.491364	1306.413940	1310.914307	1229.049194	-1719.076660
195.948349	1316.700684	1299.770386	1237.835815	465.820923
196.405304	1320.343750	1294.626953	1241.050293	308.333344
196.862228	1317.557861	1290.340820	1229.477783	323.621063
197.319122	1311.557373	1291.626831	1224.334473	437.634369
197.775986	1307.699951	1284.769043	1218.762451	387.849884
198.232819	1305.771118	1288.197876	1219.405396	491.461517
198.689636	1320.129639	1296.555786	1229.477783	384.544098
199.146423	1320.772583	1314.343262	1229.049194	1426.641846
199.603180	1320.558350	1314.343262	1228.406372	1482.713989
200.059921	1321.843994	1316.057617	1237.192871	1462.938232
200.516617	1332.559448	1320.772461	1240.836060	778.174988
200.973297	1322.487061	1342.203125	1239.550293	-420.655792
201.429932	1321.843994	1349.703857	1233.978394	-315.384186
201.886551	1322.701294	1354.204224	1240.407593	-261.225555
202.343140	1320.558105	1356.775879	1235.906982	-233.728119
202.799713	1318.415161	1367.705566	1229.477905	-180.435226
203.256241	1324.415649	1371.348877	1231.835083	-197.260178
203.712753	1316.057739	1377.778076	1227.120361	-144.097366
204.169220	1312.414551	1361.490845	1221.119751	-186.026276
204.625671	1311.985840	1372.420410	1224.548706	-144.680664
205.082092	1307.271118	1378.421021	1214.690552	-130.120438
205.538483	1296.127319	1379.706909	1204.189453	-110.000381
205.994843	1301.699219	1377.992554	1207.618408	-123.314583
206.451187	1299.984863	1378.421021	1207.832764	-117.486763
206.907486	1298.484619	1382.921387	1211.476074	-103.045799
207.363770	1299.341797	1385.921753	1208.475708	-104.950493
207.820023	1299.984741	1390.207886	1207.404175	-102.612877
208.276260	1287.340698	1395.994019	1202.689331	-77.909599
208.732452	1287.554810	1389.779297	1200.974976	-84.695786
209.188599	1282.839966	1404.566284	1203.975342	-64.788475
209.644760	1279.411255	1411.638550	1198.831909	-60.940025
210.100845	1270.624756	1415.495972	1196.903198	-50.887650
210.556931	1272.339355	1428.997314	1194.974487	-49.384575
211.012985	1271.053467	1440.569946	1186.402222	-49.936882
211.469009	1267.838745	1460.286133	1187.473755	-41.759460
211.925003	1269.767456	1471.430176	1185.759277	-41.657764
212.380966	1266.767212	1486.860229	1192.188477	-33.885098
212.836914	1269.553223	1498.004272	1195.402954	-32.457836
213.292816	1282.625854	1509.362427	1202.475098	-35.349728
213.748703	1288.412109	1529.935913	1199.689087	-36.734692
214.204559	1290.555176	1545.365967	1193.902832	-37.931026
214.660385	1290.769531	1560.581909	1190.688354	-37.092876
215.116165	1293.984009	1574.726074	1193.902832	-35.648800
215.571960	1291.198120	1595.728149	1204.832520	-28.360291
216.027664	1286.269165	1618.658936	1201.832153	-25.403011
216.483383	1280.911499	1635.589111	1197.760376	-23.444141
216.939056	1273.625122	1659.162964	1202.475220	-18.454714
217.394730	1279.625610	1682.522217	1200.546387	-19.627672
217.850342	1276.839600	1714.025269	1203.975342	-16.666662
218.305939	1267.838623	1759.458496	1200.332153	-13.731437
218.761505	1264.195435	1791.818848	1200.760864	-12.022698
219.217041	1259.909302	1841.752075	1196.903320	-10.828695
219.672546	1267.838745	1889.756958	1198.832031	-11.095786
220.128036	1273.625000	1951.048462	1204.189575	-10.249929
220.583496	1269.124634	2015.340576	1202.046631	-8.989087
221.038895	1263.552612	2081.132813	1212.976074	-6.186126
221.494308	1272.767822	2187.857666	1214.905029	-6.323182
221.949646	1277.911255	2297.796875	1214.262085	-6.240815
222.404984	1271.267700	2439.453613	1216.190796	-4.714738
222.860291	1275.339478	2606.184326	1227.977661	-3.558778
223.315567	1275.982422	2790.488281	1241.478882	-2.278204
223.770813	1271.053345	3010.795410	1244.050659	-1.552109
224.226044	1268.481567	3271.392334	1260.123535	-0.417294
224.681229	1258.194946	3582.780273	1283.482910	1.087848
225.136383	1254.551636	3941.743652	1300.627441	1.714645
225.591522	1256.480469	4321.280762	1314.343262	1.887979
226.046616	1261.623779	4667.601074	1327.844604	1.944253
226.501694	1256.266113	4915.125488	1339.202881	2.266738
226.956726	1256.694824	5106.287109	1352.275513	2.482878
227.411743	1254.122925	5230.370605	1361.276489	2.694841
227.866714	1253.051514	5306.020508	1363.205200	2.717852
228.321671	1264.624146	5333.023438	1364.062500	2.444164
228.776611	1262.052490	5300.448730	1372.848877	2.743574
229.231506	1264.838379	5194.366699	1367.276855	2.606890
229.686371	1271.482056	5045.423828	1361.919189	2.396357
230.141220	1271.696289	4857.048340	1353.346924	2.277339
230.596024	1279.196899	4634.812012	1343.489014	1.915956
231.050797	1287.340576	4440.435547	1335.988281	1.542856
231.505554	1292.483887	4303.708008	1336.202637	1.451860
231.960281	1291.840942	4211.770508	1326.987427	1.203676
232.414963	1304.913818	4162.051270	1323.344238	0.645066
232.869614	1297.412964	4128.405273	1325.487305	0.991678
233.324265	1286.697754	4111.046387	1321.843994	1.244402
233.778839	1289.697998	4133.548828	1315.629028	0.911828
234.233414	1289.483643	4180.267578	1315.843384	0.911854
234.687973	1283.697388	4231.486328	1308.556885	0.843327
235.142487	1283.054565	4294.706543	1302.556396	0.647546
235.596954	1279.839966	4371.857910	1306.199585	0.852505
236.051422	1270.410400	4479.868164	1304.913696	1.075051
236.505859	1269.124512	4605.023438	1302.984863	1.015029
236.960251	1265.481323	4818.258301	1306.413940	1.152130
237.414612	1254.551758	5052.495605	1309.414063	1.444526
237.868942	1258.409180	5339.238770	1325.487183	1.643734
238.323257	1256.051880	5690.916016	1332.559326	1.725136
238.777512	1260.980957	6078.167480	1353.561401	1.921878
239.231781	1266.124268	6464.349609	1371.348755	2.024239
239.685974	1261.838257	6808.525391	1385.278809	2.225482
240.140167	1262.695435	7112.412109	1409.281250	2.505862
240.594330	1257.123413	7349.650391	1428.783081	2.817545
241.048462	1263.766846	7572.742676	1440.784302	2.805804
241.502563	1264.838379	7810.193848	1453.428467	2.881281
241.956619	1266.552856	8045.074707	1470.358521	3.006639
242.410660	1269.981812	8309.530273	1487.288696	3.086944
242.864670	1269.553223	8648.348633	1489.431763	2.979870
243.318649	1279.411255	8984.166992	1515.148804	3.059637
243.772583	1270.196045	9299.841797	1529.935913	3.234761
244.226517	1265.266968	9541.793945	1528.435669	3.179699
244.680389	1272.553467	9697.380859	1529.507446	3.049961
245.134247	1275.125122	9742.813477	1525.221191	2.953534
245.588074	1272.767700	9791.675781	1517.291870	2.870370
246.041870	1265.481323	9761.671875	1519.220581	2.986506
246.495636	1263.552612	9649.803711	1515.577393	3.005214
246.949387	1265.267090	9441.069336	1501.861694	2.893840
247.403091	1265.695679	9187.757813	1488.574707	2.813397
247.856766	1265.267090	8834.366211	1471.858887	2.729411
248.310410	1262.266724	8440.470703	1445.499146	2.552622
248.764023	1272.124878	8032.645508	1420.210938	2.190454
249.217606	1273.410645	7648.822266	1404.780762	2.060575
249.671158	1274.482300	7342.578125	1397.280029	2.023662
250.124695	1276.411011	7110.054688	1384.207153	1.847836
250.578171	1279.411255	6918.250000	1371.991699	1.641835
251.031662	1282.411621	6817.097168	1359.990601	1.401687
251.485077	1282.411621	6783.665527	1350.989746	1.246591
251.938477	1287.554810	6803.382324	1346.274902	1.064574
252.391861	1289.483643	6858.887695	1345.846191	1.012003
252.845200	1299.127441	6933.251465	1350.132568	0.905289
253.298508	1301.056396	7050.477051	1346.275024	0.786490
253.751801	1292.484009	7218.065918	1352.489868	1.012658
254.205048	1297.413208	7484.448730	1366.848511	1.122271
254.658279	1289.483765	7849.413574	1374.992188	1.303496
255.111465	1286.483521	8350.890625	1389.993408	1.465231
255.564621	1293.555542	8982.453125	1408.638184	1.496738
256.017761	1293.769897	9682.592773	1433.497925	1.665645
256.470825	1294.841309	10383.589844	1458.571655	1.801462
256.923950	1286.054810	10974.434570	1481.931152	2.021766
257.376953	1289.269409	11368.972656	1504.647705	2.136752
257.829987	1282.840210	11574.493164	1514.934326	2.255168
258.282928	1274.267944	11629.569336	1527.792847	2.448262
258.735870	1282.411499	11591.209961	1534.007690	2.440597
259.188812	1282.625854	11469.697266	1533.793335	2.465551
259.641693	1282.411621	11301.038086	1532.507446	2.496308
260.094543	1280.268433	11010.866211	1525.221191	2.517345
260.547333	1273.196411	10608.612305	1514.720215	2.587178
261.000183	1269.767456	10086.990234	1502.076050	2.634714
261.452911	1272.124756	9579.082031	1493.718018	2.667562
261.905640	1272.339111	9195.473633	1472.501587	2.526304
262.358337	1265.267090	8989.524414	1458.571777	2.502567
262.811035	1262.052368	8947.949219	1449.570801	2.439773
263.263641	1266.338623	9022.743164	1451.928223	2.392727
263.716217	1263.123901	9159.255859	1443.998901	2.290679
264.168823	1258.194946	9306.913086	1441.855835	2.281865
264.621368	1261.838257	9457.141602	1438.426880	2.154754
265.073883	1259.695190	9647.446289	1444.856201	2.207517
265.526367	1260.980835	9827.678711	1443.355957	2.128885
265.978821	1266.124146	10056.344727	1461.786377	2.225908
266.431244	1259.052124	10297.439453	1460.714966	2.231182
266.883636	1262.909668	10541.320313	1483.002808	2.372100
267.335999	1262.695313	10825.491211	1491.360840	2.391200
267.788330	1261.623779	11114.375977	1502.504639	2.444808
268.240601	1266.767090	11376.259766	1504.219116	2.348803
268.692871	1263.766846	11552.205078	1518.792114	2.478756
269.145081	1257.337646	11708.220703	1532.507690	2.632984
269.597351	1257.980591	11803.586914	1545.365967	2.725167
270.049500	1253.908691	11882.666016	1543.008545	2.719978
270.501587	1256.051880	11923.170898	1553.509644	2.788548
270.953735	1250.908447	11929.170898	1535.936401	2.669235
271.405823	1253.051636	11908.811523	1535.507813	2.650737
271.857849	1257.980591	11825.874023	1527.578491	2.551104
272.309875	1268.053101	11698.577148	1527.578491	2.488134
272.761871	1274.910767	11565.278320	1525.221069	2.432472
273.213806	1265.695679	11439.908203	1529.507324	2.592944
273.665741	1267.838745	11372.402344	1518.363281	2.479321
274.117615	1274.268066	11292.250977	1516.005859	2.413039
274.569489	1275.982422	11252.603516	1516.005981	2.405860
275.021271	1285.626343	11245.532227	1517.720337	2.330283
275.473083	1281.554565	11295.250977	1514.505859	2.326327
275.924835	1284.769043	11362.542969	1517.934814	2.313663
276.376587	1286.269165	11464.553711	1524.149658	2.337137
276.828308	1278.768433	11625.927734	1529.935913	2.427405
277.279938	1269.338989	11748.939453	1536.365112	2.548056
277.731598	1262.695313	11939.671875	1543.437134	2.629413
278.183197	1260.766479	12147.121094	1547.509033	2.633963
278.634796	1262.695190	12351.784180	1557.795776	2.661180
279.086304	1261.409424	12583.449219	1564.653564	2.678353
279.537842	1253.694458	12800.969727	1564.653442	2.692921
279.989288	1251.337036	12962.342773	1567.653931	2.701022
280.440765	1253.908691	13134.431641	1576.869019	2.718401
280.892151	1253.265869	13310.805664	1573.011597	2.651832
281.343567	1249.193970	13479.037109	1571.082886	2.631995
281.794891	1252.622925	13612.764648	1571.940186	2.583443
282.246216	1251.551270	13735.991211	1568.725464	2.540556
282.697510	1248.979614	13818.712891	1566.367920	2.525020
283.148773	1254.122925	13827.928711	1569.582520	2.508863
283.599976	1253.694458	13782.281250	1576.440308	2.576075
284.051178	1251.122681	13739.420898	1571.296997	2.563795
284.502350	1254.123047	13662.697266	1569.368286	2.540544
284.953461	1256.480347	13636.125000	1567.439453	2.511858
285.404602	1261.623779	13611.265625	1574.082886	2.530107
285.855621	1262.481201	13601.191406	1582.226685	2.591401
286.306671	1265.910156	13554.687500	1585.655518	2.601930
286.757660	1263.552612	13543.756836	1588.441528	2.645631
287.208618	1263.981201	13573.975586	1588.655884	2.637489
287.659546	1265.481445	13503.038086	1590.370361	2.654851
288.110504	1270.410522	13444.961914	1586.512817	2.596418
288.561340	1275.982422	13418.600586	1583.726929	2.534416
289.012207	1279.197144	13411.530273	1583.083984	2.504768
289.463013	1280.482910	13495.109375	1583.726685	2.482628
289.913757	1274.696533	13604.619141	1597.228149	2.615844
290.364532	1273.410645	13756.134766	1597.871094	2.599276
290.815216	1269.124512	13900.579102	1603.228638	2.645017
291.265900	1266.552734	14031.090820	1616.515747	2.741682
291.716553	1263.123901	14131.172852	1611.800903	2.709634
292.167206	1271.910522	14205.965820	1613.301147	2.639471
292.617767	1281.768677	14340.549805	1619.944824	2.589646
293.068298	1278.339844	14535.355469	1622.516357	2.596184
293.518829	1278.554199	14741.733398	1621.016113	2.543693
293.969299	1282.840332	14904.391602	1630.874268	2.555024
294.419769	1286.054810	14956.896484	1636.660522	2.564624
294.870209	1285.626221	14911.035156	1630.231567	2.529138
295.320587	1280.482788	14699.728516	1617.801636	2.513695
295.770935	1285.411865	14469.777344	1608.586426	2.451195
296.221252	1282.840210	14212.822266	1585.012817	2.336992
296.671539	1286.269043	13908.508789	1592.942139	2.429625
297.121796	1279.197021	13571.832031	1586.298706	2.498258
297.572021	1271.267578	13237.728516	1569.582520	2.492925
298.022217	1268.267334	12856.688477	1552.009399	2.448496
298.472382	1256.694824	12488.725586	1543.651489	2.554806
298.922485	1254.337402	12113.687500	1525.435425	2.496448
299.372589	1249.837036	11781.512695	1511.291016	2.482549
299.822693	1253.908691	11504.842773	1502.076050	2.420924
300.272705	1251.551270	11327.182617	1496.718262	2.433267
300.722687	1249.837036	11140.735352	1498.432739	2.513378
301.172668	1255.837524	10969.290039	1498.646973	2.499723
301.622559	1259.909302	10835.992188	1488.145996	2.383404
302.072510	1262.052490	10742.125977	1487.288696	2.375891
302.522339	1266.552856	10645.259766	1493.503784	2.419853
302.972198	1272.553589	10575.180664	1498.218384	2.425818
303.421997	1272.339233	10513.246094	1498.004028	2.442020
303.871735	1264.838379	10480.457031	1491.574951	2.460351
304.321503	1270.410400	10506.816406	1494.789551	2.429291
304.771210	1269.981689	10553.535156	1497.361206	2.449272
305.220856	1273.196289	10610.969727	1505.933472	2.492427
305.670471	1270.196045	10655.116211	1505.933472	2.511875
306.120117	1270.410278	10728.409180	1505.290527	2.483403
306.569702	1270.838867	10780.700195	1505.719116	2.469860
307.019226	1266.981323	10831.491211	1498.646973	2.422138
307.468719	1266.338501	10875.852539	1491.574951	2.343890
307.918213	1266.124268	10909.071289	1486.645752	2.286868
308.367645	1270.196045	10906.928711	1491.146362	2.292793
308.817047	1276.839722	10917.428711	1500.575806	2.320772
309.266388	1268.481567	10864.923828	1489.431885	2.302419
309.715790	1263.766968	10778.344727	1481.073853	2.283936
310.165070	1260.766479	10685.977539	1468.215576	2.201002
310.614319	1261.409424	10605.613281	1467.358276	2.204028
311.063568	1260.766479	10547.320313	1462.000610	2.166941
311.512817	1257.552002	10490.100586	1457.714478	2.168009
311.961945	1268.267212	10402.663086	1457.071533	2.066960
312.411072	1272.982056	10247.290039	1456.428589	2.044130
312.860199	1265.267090	10103.705078	1461.572021	2.221037
313.309265	1263.123901	9957.333984	1449.356567	2.142031
313.758331	1262.909668	9824.035156	1434.569458	2.005108
314.207336	1268.910278	9713.881836	1440.141357	2.027610
314.656311	1278.339722	9646.803711	1437.355347	1.900177
315.105225	1281.554321	9563.652344	1442.070068	1.938105
315.554138	1278.125488	9495.931641	1439.927002	1.968914
316.003021	1271.481812	9423.711914	1446.141846	2.142482
316.451874	1265.695557	9373.133789	1446.356323	2.228333
316.900665	1259.694946	9348.703125	1449.570679	2.347330
317.349426	1256.909058	9367.562500	1446.570435	2.338423
317.798187	1263.338257	9411.280273	1444.427368	2.222513
318.246918	1263.981079	9515.648438	1448.070679	2.230938
318.695557	1257.551880	9623.444336	1460.071777	2.420780
319.144196	1259.052002	9771.315430	1471.215820	2.492449
319.592834	1251.980103	9936.974609	1479.145142	2.615604
320.041382	1256.480591	10131.565430	1489.003296	2.619949
320.489899	1258.837891	10338.158203	1487.074463	2.513807
320.938416	1256.266113	10488.386719	1484.502808	2.472202
321.386932	1259.695190	10611.183594	1487.503052	2.436060
321.835327	1254.337402	10697.764648	1479.573730	2.385112
322.283722	1254.766113	10795.916016	1479.145142	2.351698
322.732117	1244.907959	10844.779297	1472.287231	2.368566
323.180450	1247.265381	10867.280273	1467.358276	2.287864
323.628754	1251.980103	10861.066406	1461.572021	2.181185
324.077026	1248.765381	10795.488281	1453.213989	2.141558
324.525238	1245.550781	10691.334961	1448.499268	2.148561
324.973480	1243.407837	10550.320313	1440.998535	2.123053
325.421600	1251.122803	10365.160156	1437.569580	2.045710
325.869751	1261.838257	10253.291016	1441.212769	1.994945
326.317871	1259.266479	10158.997070	1429.640259	1.914370
326.765930	1263.552612	10077.347656	1430.711792	1.896563
327.213959	1258.837891	10035.342773	1426.425659	1.909505
327.661957	1271.053223	10008.768555	1427.711426	1.792897
328.109924	1273.625122	9987.980469	1432.854980	1.827213
328.557831	1276.411011	9980.694336	1430.283203	1.767776
329.005737	1284.340210	10028.697266	1429.640259	1.661644
329.453613	1291.412354	10069.844727	1429.211670	1.569749
329.901459	1289.483643	10139.065430	1425.354126	1.535332
330.349213	1284.125977	10205.714844	1418.710693	1.508529
330.796967	1281.982910	10238.503906	1411.852783	1.450004
331.244720	1286.054810	10270.222656	1416.567505	1.452697
331.692413	1291.412476	10315.655273	1423.425293	1.462869
332.140045	1295.270020	10327.440430	1429.854614	1.490058
332.587677	1285.411865	10347.584961	1431.569214	1.612829
333.035309	1286.269043	10327.227539	1427.282837	1.559722
333.482819	1280.268555	10334.514648	1432.854980	1.685247
333.930328	1280.268555	10295.509766	1433.712158	1.702047
334.377838	1281.982910	10268.293945	1433.926514	1.690834
334.825317	1277.911133	10212.359375	1438.426880	1.796594
335.272705	1273.196411	10186.857422	1446.784790	1.947442
335.720062	1272.982056	10171.856445	1452.999634	2.022925
336.167450	1273.625000	10131.566406	1454.499878	2.041952
336.614777	1268.696045	10099.847656	1451.499512	2.069984
337.062012	1266.767090	10111.634766	1454.285522	2.120082
337.509277	1273.839355	10125.779297	1454.285522	2.038493
337.956482	1268.695801	10178.712891	1454.499878	2.085339
338.403687	1273.410645	10217.288086	1456.642944	2.048690
338.850800	1271.053345	10280.508789	1451.285278	2.000475
339.297913	1272.553589	10344.372070	1456.214355	2.024520
339.745026	1284.768921	10427.737305	1456.643066	1.879851
340.192047	1291.841064	10524.604492	1457.071411	1.789609
340.639038	1295.484253	10627.257813	1448.927856	1.644313
341.086029	1295.055664	10741.483398	1447.427734	1.613013
341.532959	1288.626465	10878.425781	1449.142212	1.673818
341.979828	1293.341187	10959.218750	1450.856689	1.629604
342.426727	1293.984131	11043.441406	1448.499268	1.584859
342.873535	1297.841675	11082.874023	1453.428345	1.590048
343.320343	1292.912598	11084.802734	1450.213745	1.606443
343.767059	1290.983887	11080.301758	1454.714111	1.672540
344.213806	1286.697754	11045.155273	1449.785034	1.671240
344.660522	1279.411255	11000.792969	1445.284546	1.706273
345.107178	1283.054565	10934.144531	1443.998779	1.667627
345.553772	1283.483032	10864.065430	1450.427979	1.742535
346.000366	1286.269165	10817.990234	1447.642090	1.693009
346.446960	1287.769287	10769.342773	1443.998901	1.647718
346.893463	1281.125854	10745.341797	1434.783691	1.623567
347.339905	1286.697754	10720.695313	1436.926758	1.592421
347.786377	1286.269043	10733.982422	1437.998169	1.605988
348.232788	1293.126953	10791.416016	1440.784302	1.554568
348.679169	1286.054688	10873.709961	1442.927246	1.636193
349.125519	1286.269043	11008.722656	1443.784546	1.620121
349.571838	1291.412476	11180.167969	1442.284424	1.525692
350.018097	1280.697021	11368.330078	1449.785156	1.676192
350.464325	1276.411011	11587.351563	1448.070557	1.664829
350.910553	1274.053711	11819.660156	1456.428589	1.729392
351.356720	1272.124878	12056.468750	1461.572021	1.756687
351.802856	1270.838989	12317.066406	1468.429810	1.788763
352.248932	1260.338013	12579.592773	1479.359375	1.934945
352.695007	1260.337891	12846.188477	1491.789185	1.997707
353.141052	1269.981689	13204.081055	1496.289551	1.896313
353.587036	1275.339355	13568.402344	1513.862793	1.940309
354.032990	1274.267822	13951.369141	1527.792603	1.999864
354.478912	1272.982056	14320.406250	1548.794800	2.113925
354.924774	1276.411011	14637.578125	1547.723389	2.030604
355.370605	1275.339355	14875.244141	1558.224487	2.080052
355.816467	1279.197021	15141.200195	1559.724487	2.023715
356.262238	1287.126221	15370.079102	1566.796753	1.985880
356.708008	1292.698364	15618.675781	1577.297607	1.986596
357.153656	1296.555786	15884.417969	1584.798462	1.975908
357.599365	1292.912598	16188.087891	1582.226563	1.942333
358.045013	1284.125977	16426.826172	1585.226929	1.988423
358.490631	1283.054565	16665.136719	1579.012207	1.924042
358.936157	1284.983276	16713.353516	1577.083496	1.893267
359.381714	1288.412109	16611.773438	1565.082153	1.805544
359.827209	1291.841064	16451.898438	1568.725342	1.826406
360.272644	1296.127197	16244.021484	1560.796021	1.770609
360.718109	1291.840942	15961.352539	1561.439087	1.837813
361.163513	1291.626831	15665.394531	1554.152710	1.826424
361.608856	1289.055054	15296.785156	1540.865601	1.797654
362.054169	1284.983154	14880.172852	1527.578491	1.784420
362.499481	1287.554810	14407.199219	1514.719971	1.731489
362.944733	1281.768677	13911.937500	1512.362549	1.825739
363.389923	1281.554321	13370.168945	1498.646973	1.795844
363.835083	1277.482544	12942.842773	1485.788574	1.785680
364.280243	1269.124634	12656.741211	1480.002319	1.851816
364.725372	1262.695435	12424.003906	1470.787109	1.864402
365.170410	1259.480835	12284.277344	1467.144043	1.883601
365.615448	1260.980957	12146.906250	1457.928833	1.809197
366.060455	1260.766602	12061.612305	1456.000000	1.807575
366.505402	1256.909058	12002.034180	1456.857300	1.860828
366.950317	1268.267334	11979.105469	1462.214966	1.810761
367.395233	1269.553101	12008.678711	1465.429565	1.823952
367.840088	1271.696289	12016.608398	1461.357666	1.765127
368.284882	1270.838989	12019.393555	1459.000366	1.750574
368.729675	1270.838989	12056.683594	1462.429199	1.776312
369.174438	1274.696533	12095.900391	1464.786499	1.756643
369.619141	1280.911377	12159.336914	1470.358643	1.741495
370.063812	1277.482422	12243.558594	1476.144775	1.811608
370.508453	1274.482056	12376.214844	1481.502441	1.864758
370.953094	1273.839355	12490.655273	1479.359375	1.832249
371.397614	1274.267944	12632.096680	1486.860107	1.871768
371.842133	1259.909302	12781.255859	1492.860596	2.021910
372.286652	1257.551880	12907.696289	1497.575684	2.060265
372.731140	1256.694702	13051.924805	1498.004028	2.045821
373.175537	1270.838989	13258.944336	1518.577637	2.066537
373.619904	1272.553467	13473.464844	1523.506592	2.056839
374.064270	1271.910645	13682.413086	1528.435669	2.067000
374.508606	1267.838501	13869.931641	1531.435913	2.091696
374.952881	1276.625122	13986.300781	1528.221436	1.979565
375.397095	1280.482666	14039.449219	1532.078979	1.971918
375.841339	1278.768188	14031.734375	1540.651123	2.053506
376.285522	1278.339600	14003.446289	1530.793091	1.983901
376.729645	1285.626099	13951.369141	1519.649170	1.847685
377.173706	1286.269043	13911.079102	1508.933716	1.763707
377.617767	1289.269287	13841.000977	1508.505127	1.746658
378.061798	1281.768677	13733.847656	1490.289063	1.674583
378.505768	1285.197510	13602.049805	1490.289063	1.665130
378.949738	1286.697754	13502.183594	1484.716919	1.621050
379.393677	1288.412231	13452.034180	1485.574219	1.620915
379.837524	1279.839966	13453.962891	1491.146362	1.735701
380.281372	1277.268311	13504.753906	1491.360840	1.750912
380.725189	1271.481934	13621.336914	1492.003784	1.785623
381.168976	1271.910645	13763.850586	1502.718872	1.847657
381.612701	1272.339111	13877.218750	1512.791382	1.907613
382.056396	1267.838623	13964.227539	1524.149536	2.018770
382.500031	1263.552612	14060.665039	1533.578979	2.110057
382.943665	1253.908691	14172.747070	1544.937378	2.252747
383.387238	1241.693237	14283.759766	1549.651978	2.361273
383.830811	1239.550171	14380.840820	1557.795654	2.421722
384.274323	1243.407715	14471.062500	1559.295776	2.388088
384.717804	1253.265747	14535.140625	1555.867065	2.278303
385.161224	1257.766235	14591.502930	1559.081543	2.259797
385.604645	1267.838745	14652.579102	1559.081543	2.175932
386.048035	1270.196167	14694.800781	1561.867554	2.172663
386.491333	1273.196411	14733.589844	1559.724487	2.128675
386.934631	1280.482910	14793.165039	1555.009766	2.031624
387.377869	1283.697388	14899.034180	1557.795776	2.013159
387.821136	1291.198120	15061.907227	1561.438965	1.962432
388.264282	1289.697876	15221.350586	1558.438721	1.928995
388.707428	1285.197510	15348.005859	1557.152832	1.933862
389.150543	1284.554565	15409.083984	1556.509888	1.925412
389.593597	1281.982910	15450.447266	1569.368286	2.028345
390.036621	1283.268799	15476.377930	1560.367310	1.952345
390.479614	1274.267822	15495.235352	1567.010864	2.058531
390.922638	1275.339478	15529.522461	1569.368408	2.062755
391.365509	1272.767700	15553.096680	1564.653564	2.043972
391.808411	1268.481567	15510.665039	1571.296997	2.126187
392.251251	1266.124390	15384.868164	1576.011841	2.194865
392.694092	1260.552368	15144.202148	1565.296509	2.194986
393.136871	1278.125366	14917.678711	1572.154297	2.155708
393.579590	1276.839600	14659.868164	1569.368286	2.185818
394.022308	1282.197388	14502.137695	1571.939941	2.191709
394.464966	1280.482788	14349.980469	1564.867920	2.175945
394.907562	1277.911133	14197.393555	1568.510986	2.249315
395.350159	1283.054565	14034.947266	1562.724731	2.193166
395.792755	1278.339722	13871.002930	1549.652222	2.154528
396.235229	1279.197021	13707.488281	1558.010132	2.243375
396.677704	1277.911133	13620.481445	1553.295410	2.231174
397.120148	1278.339722	13581.477539	1539.151123	2.119877
397.562561	1284.340332	13581.262695	1541.722778	2.093064
398.004944	1268.481689	13599.049805	1542.794434	2.224656
398.447235	1269.338745	13650.483398	1549.009033	2.258840
398.889557	1265.909912	13692.274414	1541.722656	2.219577
399.331818	1265.910034	13750.349609	1530.578613	2.119988
399.774017	1266.338501	13865.431641	1537.436401	2.151726
400.216187	1272.124878	13987.586914	1535.507813	2.071360
400.658356	1277.268188	14107.170898	1541.508301	2.059565
401.100433	1273.196289	14282.687500	1535.936401	2.019603
401.542511	1280.482788	14412.128906	1543.008301	1.999182
401.984558	1283.911621	14502.996094	1547.508911	1.994066
402.426575	1286.911987	14612.934570	1551.152222	1.982889
402.868500	1292.483887	14647.866211	1542.151489	1.869416
403.310394	1297.841675	14731.231445	1539.151123	1.796341
403.752289	1296.770020	14748.375977	1542.579956	1.827365
404.194153	1295.484253	14785.238281	1546.008911	1.857148
404.635956	1301.699219	14776.021484	1539.579712	1.765436
405.077698	1295.484253	14765.305664	1545.151855	1.853533
405.519440	1290.983887	14726.730469	1551.795288	1.941175
405.961090	1288.840698	14687.511719	1554.795410	1.984933
406.402740	1281.554199	14696.727539	1547.723389	1.984090
406.844391	1282.197144	14714.514648	1555.652710	2.035803
407.285980	1283.054443	14750.089844	1565.939453	2.100574
407.727509	1284.554565	14824.454102	1568.939575	2.100348
408.168976	1283.483154	14812.668945	1574.511719	2.151117
408.610474	1285.411865	14872.246094	1579.869263	2.167226
409.051910	1282.411499	14869.458984	1587.369995	2.244479
409.493317	1276.625366	14919.821289	1596.156616	2.342056
409.934631	1274.482300	15000.828125	1595.513794	2.338798
410.375946	1276.625244	15052.261719	1600.228516	2.349098
410.817230	1281.554199	15117.410156	1607.514893	2.355913
411.258453	1283.268677	15170.346680	1613.729980	2.379632
411.699677	1282.411499	15314.144531	1613.087036	2.356627
412.140839	1283.697388	15455.802734	1607.943481	2.287918
412.581940	1284.554688	15650.393555	1614.158325	2.294357
413.023010	1285.411865	15910.347656	1612.443848	2.236126
413.464081	1282.411499	16200.089844	1612.658203	2.213794
413.905090	1288.626465	16581.556641	1627.445313	2.215526
414.346069	1284.768921	16986.593750	1626.373901	2.175575
414.786987	1292.055420	17425.708984	1643.304199	2.177119
415.227875	1294.841309	17962.548828	1659.162842	2.185793
415.668762	1297.198730	18507.957031	1673.307007	2.185309
416.109558	1303.413574	19067.083984	1691.951660	2.187263
416.550323	1305.770996	19641.000000	1710.167847	2.205573
416.991119	1302.342163	20231.841797	1729.455200	2.256335
417.431793	1304.270874	20884.623047	1748.742920	2.269990
417.872437	1307.699707	21492.181641	1770.816528	2.294420
418.313080	1313.485962	22071.880859	1790.747314	2.299124
418.753662	1308.342651	22547.423828	1801.033936	2.319739
419.194214	1315.629028	22913.888672	1825.893433	2.362525
419.634705	1313.057495	23169.558594	1828.465210	2.358144
420.075226	1307.913940	23412.794922	1825.464722	2.341342
420.515656	1303.413574	23623.888672	1828.679321	2.353291
420.956055	1300.627563	23769.617188	1836.180176	2.383519
421.396393	1293.555542	23793.619141	1838.109009	2.420231
421.836700	1292.055420	23701.468750	1832.751465	2.412808
422.276978	1285.840454	23483.732422	1827.607910	2.440626
422.717194	1288.412109	23215.207031	1819.464355	2.421933
423.157440	1278.982666	22872.744141	1805.963013	2.440429
423.597626	1288.197876	22581.501953	1791.604370	2.364154
424.037720	1288.626465	22217.394531	1776.174194	2.329558
424.477783	1287.340576	21858.429688	1757.958130	2.287762
424.917847	1288.626465	21443.103516	1750.457520	2.291456
425.357880	1283.911743	20996.486328	1733.312988	2.279769
425.797882	1276.196777	20522.656250	1711.025269	2.259265
426.237793	1273.625000	20086.328125	1685.951294	2.191744
426.677673	1278.768433	19771.511719	1685.094116	2.197217
427.117554	1285.411865	19410.189453	1673.735596	2.142502
427.557343	1274.910767	19131.376953	1671.163940	2.219102
427.997131	1273.625000	18880.207031	1672.664063	2.266420
428.436890	1262.909668	18644.255859	1684.451050	2.425252
428.876587	1261.838013	18556.392578	1685.522339	2.449813
429.316223	1264.195435	18537.320313	1697.523560	2.508684
429.755859	1270.196045	18559.177734	1700.095337	2.486551
430.195465	1270.196167	18580.394531	1696.452271	2.462456
430.634979	1275.125244	18684.548828	1711.239136	2.505045
431.074493	1278.339844	18748.625000	1724.954956	2.556427
431.513947	1275.339478	18760.626953	1722.812012	2.559138
431.953430	1266.981567	18838.205078	1729.455444	2.631996
432.392792	1274.267944	18915.353516	1726.883911	2.565692
432.832153	1275.982422	19022.937500	1723.669189	2.522612
433.271454	1284.768921	19150.236328	1713.382446	2.399117
433.710693	1274.482300	19232.314453	1712.525269	2.439286
434.149963	1278.982544	19315.039063	1709.524658	2.387119
434.589172	1267.624390	19430.548828	1705.453003	2.410563
435.028320	1271.696167	19601.351563	1721.740234	2.455278
435.467407	1267.410034	19746.652344	1720.025879	2.449320
435.906494	1279.197021	19944.029297	1723.669434	2.381336
436.345551	1272.767700	20131.332031	1724.312134	2.394373
436.784546	1279.625488	20388.929688	1729.455200	2.353983
437.223511	1283.697388	20654.455078	1742.313721	2.367570
437.662415	1293.555542	20916.550781	1753.243408	2.342598
438.101318	1289.055176	21145.218750	1759.886841	2.371212
438.540161	1299.770386	21362.095703	1767.601929	2.331891
438.978912	1295.698486	21467.750000	1774.674194	2.374452
439.417725	1301.056152	21528.398438	1789.247192	2.413521
439.856445	1299.984619	21527.755859	1795.462036	2.449491
440.295135	1307.056885	21544.255859	1796.962036	2.420815
440.733765	1297.413086	21520.683594	1806.391479	2.516796
441.172394	1298.270386	21544.900391	1810.892090	2.531886
441.610962	1302.556519	21511.683594	1807.891724	2.500530
442.049469	1291.412476	21547.472656	1811.535034	2.567738
442.487946	1285.411865	21584.976563	1812.392212	2.596018
442.926422	1290.126465	21652.267578	1816.678223	2.585935
443.364807	1286.697632	21701.558594	1822.250122	2.623346
443.803192	1284.340210	21873.216797	1819.678589	2.600134
444.241516	1284.554688	21959.583984	1814.320801	2.562348
444.679810	1287.769287	22089.236328	1816.035522	2.539562
445.118073	1289.055054	22135.742188	1816.463989	2.529941
445.556274	1293.769653	22157.388672	1799.748047	2.425171
445.994415	1296.770142	22121.597656	1792.033081	2.378233
446.432587	1301.056274	22079.164063	1789.675659	2.351607
446.870667	1308.556885	21926.794922	1780.460571	2.288768
447.308716	1311.557373	21692.126953	1783.675049	2.316509
447.746735	1312.628906	21375.597656	1778.531738	2.322203
448.184692	1312.200195	21141.359375	1774.245605	2.330131
448.622620	1320.343872	20884.835938	1782.389160	2.361652
449.060516	1330.202026	20645.667969	1778.960449	2.323311
449.498383	1335.130981	20411.216797	1759.458496	2.224395
449.936188	1338.345581	20185.767578	1753.672241	2.203626
450.373993	1336.845459	19983.031250	1752.171997	2.227407
450.811707	1339.202881	19770.011719	1749.814575	2.227855
451.249420	1337.274170	19529.130859	1754.743652	2.294815
451.687042	1335.988281	19324.039063	1757.529419	2.343451
452.124664	1330.844849	19226.312500	1749.385864	2.338810
452.562225	1326.130127	19207.240234	1744.242676	2.338292
452.999756	1326.773071	19164.167969	1736.956177	2.299568
453.437256	1325.701538	19117.234375	1730.098389	2.272974
453.874725	1325.915894	19121.304688	1732.027222	2.282115
454.312164	1329.773315	19167.810547	1747.242920	2.340334
454.749512	1327.201660	19292.107422	1750.671875	2.357208
455.186829	1328.273193	19519.486328	1763.958862	2.395034
455.624115	1326.344482	19844.162109	1779.174683	2.445375
456.061401	1326.130127	20315.423828	1785.818237	2.420775
456.498596	1333.845093	20764.611328	1796.962036	2.383421
456.935791	1338.131348	21224.513672	1807.463013	2.360065
457.372894	1340.274414	21545.328125	1828.250732	2.415120
457.810028	1338.559937	21741.205078	1840.252075	2.458956
458.247070	1338.774292	21838.929688	1847.324219	2.480712
458.684052	1340.917236	21861.429688	1844.323853	2.453187
459.121033	1331.487793	21751.062500	1838.323364	2.482106
459.557953	1331.273560	21668.982422	1840.252075	2.502635
459.994873	1335.131104	21431.316406	1836.823120	2.496454
460.431702	1331.487793	21123.144531	1824.178955	2.489388
460.868530	1334.059448	20730.533203	1817.964111	2.494807
461.305298	1322.486938	20353.783203	1806.605591	2.543803
461.742035	1326.987427	19928.382813	1796.319214	2.523100
462.178741	1327.844604	19668.857422	1789.461304	2.516855
462.615387	1335.559692	19433.763672	1781.532104	2.464181
463.051971	1336.202637	19369.257813	1771.031128	2.411286
463.488586	1334.059570	19344.398438	1780.460449	2.478581
463.925079	1343.917725	19408.689453	1785.817993	2.446199
464.361572	1345.203491	19421.333984	1781.960571	2.416209
464.798035	1345.846313	19477.054688	1782.174683	2.406505
465.234406	1356.775879	19533.632813	1797.604736	2.425220
465.670776	1356.132935	19528.488281	1797.604980	2.429361
466.107117	1368.134155	19497.199219	1808.534668	2.429251
466.543396	1366.848511	19441.693359	1807.891846	2.440095
466.979645	1370.491577	19356.398438	1812.392090	2.456927
467.415863	1373.063354	19340.539063	1817.749878	2.474952
467.851990	1371.777466	19219.671875	1829.965332	2.567182
468.288116	1367.920044	19158.595703	1833.179810	2.615189
468.724182	1360.847900	19088.945313	1838.966064	2.696951
469.160248	1367.277100	19075.443359	1846.038208	2.703618
469.596252	1361.919434	19101.804688	1845.609741	2.726570
470.032196	1359.990723	19163.308594	1836.394531	2.675927
470.468109	1358.490479	19242.816406	1842.395264	2.705748
470.903992	1352.275513	19348.041016	1835.751587	2.686610
471.339844	1346.060669	19473.839844	1837.466064	2.710787
471.775604	1346.703491	19566.205078	1836.180176	2.686553
472.211395	1340.917236	19719.863281	1840.466431	2.718051
472.647095	1339.417114	19909.953125	1837.251953	2.680778
473.082794	1336.845337	20073.039063	1832.965576	2.647924
473.518402	1337.488403	20299.777344	1838.751831	2.643475
473.954010	1337.274048	20491.367188	1855.682007	2.706513
474.389557	1338.131348	20781.966797	1860.611206	2.687123
474.825073	1338.988770	21078.998047	1879.898560	2.740170
475.260529	1347.346680	21443.746094	1891.042603	2.705440
475.695923	1350.132568	21887.576172	1901.543701	2.684906
476.131348	1359.347656	22459.130859	1933.904175	2.723045
476.566681	1356.990356	23277.570313	1949.119873	2.701249
477.001984	1361.276367	24234.664063	1972.693726	2.673051
477.437256	1364.491089	25368.773438	2008.697144	2.683713
477.872467	1375.634888	26711.619141	2054.130127	2.677990
478.307648	1384.207275	28097.970703	2091.633789	2.648172
478.742767	1382.921387	29568.970703	2124.422607	2.630738
479.177887	1384.635864	31119.267578	2175.642090	2.660219
479.612946	1385.707397	32968.949219	2220.432129	2.642936
480.047943	1381.206909	35273.386719	2279.795166	2.651314
480.482941	1382.492676	37874.214844	2357.374268	2.671514
480.917847	1384.635864	40468.187500	2426.595459	2.665980
481.352722	1385.064575	42709.406250	2494.316162	2.684257
481.787598	1385.921753	44388.070313	2548.107178	2.702622
482.222382	1386.136230	45424.246094	2583.467773	2.718853
482.657166	1380.778442	45985.296875	2602.541260	2.739101
483.091888	1375.206421	46336.332031	2612.399414	2.751695
483.526581	1369.848755	46664.433594	2627.829346	2.777331
483.961212	1368.777222	46960.609375	2638.759033	2.785547
484.395844	1367.705566	47043.546875	2650.760254	2.809045
484.830353	1365.776733	46581.285156	2645.616943	2.830534
485.264893	1361.062134	45593.757813	2627.186523	2.862417
485.699371	1351.847046	44268.058594	2595.254639	2.897291
486.133820	1356.347412	42848.277344	2563.537354	2.909457
486.568176	1351.203979	41570.152344	2536.534912	2.947195
487.002533	1356.561646	40676.066406	2506.746094	2.925226
487.436859	1356.132935	40031.214844	2478.671875	2.902486
487.871094	1355.704346	39637.316406	2458.527100	2.880816
488.305359	1360.847778	39244.703125	2446.954590	2.866938
488.739502	1357.418823	38695.011719	2431.738770	2.877314
489.173676	1353.989990	37811.421875	2406.450684	2.886821
489.607788	1347.775146	36654.597656	2375.376221	2.910489
490.041840	1352.275513	35451.050781	2331.228760	2.870934
490.475861	1360.204956	34261.218750	2297.154053	2.847782
490.909851	1354.632935	33166.109375	2259.650391	2.844940
491.343750	1351.418335	32204.300781	2227.075684	2.838170
491.777649	1346.060669	31310.861328	2213.145752	2.893679
492.211517	1347.132324	30367.050781	2195.786865	2.924387
492.645294	1344.774902	29298.732422	2173.070313	2.963070
493.079071	1349.061035	28157.123047	2133.209473	2.925047
493.512787	1356.561768	27055.798828	2106.420898	2.917826
493.946503	1359.347778	26125.279297	2078.132568	2.902313
494.380096	1363.205200	25440.568359	2055.844482	2.876724
494.813751	1357.847656	24919.375000	2044.486206	2.914236
495.247284	1358.919067	24580.343750	2032.270630	2.899700
495.680786	1363.419434	24319.101563	2026.698853	2.889391
496.114258	1366.205444	24093.867188	2013.840576	2.849546
496.547699	1361.490723	23849.554688	1993.481323	2.810338
496.981079	1358.276123	23636.105469	1976.979736	2.777217
497.414429	1359.562012	23356.433594	1964.978638	2.752285
497.847717	1358.490356	23040.761719	1959.835205	2.773440
498.280975	1355.918701	22668.294922	1942.262085	2.751187
498.714203	1358.061646	22316.617188	1924.260254	2.701515
499.147369	1356.561523	22036.949219	1912.044800	2.686039
499.580505	1359.347534	21763.492188	1901.972168	2.659384
500.013611	1351.632690	21544.042969	1887.185059	2.652246
500.446655	1343.917603	21364.667969	1874.969604	2.652508
500.879639	1344.560425	21254.513672	1870.897705	2.643589
501.312653	1346.703613	21126.789063	1876.255859	2.677199
501.745544	1347.989380	21057.781250	1881.613281	2.707405
502.178436	1347.560669	21010.632813	1881.613281	2.716018
502.611267	1339.417114	21002.060547	1878.827271	2.743325
503.044037	1334.059326	20992.632813	1872.826538	2.740622
503.476807	1335.345215	21000.345703	1874.326660	2.740816
503.909515	1337.273926	21012.775391	1880.541748	2.761138
504.342194	1335.559692	21068.923828	1879.684326	2.757384
504.774841	1337.916870	21096.355469	1874.326904	2.714840
505.207428	1340.274292	21137.931641	1880.327271	2.727863
505.639954	1346.489258	21188.937500	1881.827393	2.697944
506.072449	1350.561035	21272.517578	1876.041138	2.637693
506.504852	1345.846313	21377.312500	1867.468872	2.604016
506.937286	1346.274902	21464.750000	1870.683594	2.606603
507.369690	1339.845703	21580.904297	1868.112061	2.609875
507.802032	1343.274658	21727.917969	1871.112427	2.589389
508.234314	1335.130981	21829.927734	1867.469116	2.597431
508.666504	1333.202271	21917.150391	1859.968018	2.559109
509.098724	1337.274170	22009.300781	1855.253540	2.505702
509.530853	1329.987793	22067.164063	1859.968262	2.555702
509.962952	1329.344849	22113.882813	1853.967651	2.524101
510.395050	1327.844727	22136.171875	1862.111206	2.567561
510.827118	1323.987183	22148.386719	1858.896606	2.568667
511.259125	1327.201660	22114.310547	1861.254028	2.569152
511.691040	1322.701294	22125.669922	1858.682495	2.576465
512.122925	1320.129517	22127.814453	1862.968384	2.608838
512.554810	1314.557617	22158.246094	1862.111328	2.626952
512.986572	1313.485962	22254.041016	1867.469116	2.645504
513.418396	1305.556641	22339.121094	1860.396973	2.637881
513.850098	1297.627319	22490.207031	1858.253906	2.645391
514.281799	1300.841919	22679.654297	1862.111206	2.625353
514.713440	1290.983887	22893.314453	1869.397583	2.677552
515.145020	1288.197998	23195.917969	1866.397339	2.639249
515.576599	1280.911499	23530.666016	1868.969116	2.642985
516.008057	1281.768677	23812.265625	1867.468872	2.599589
516.439575	1285.197632	24009.855469	1869.183472	2.569833
516.870972	1299.341675	24150.654297	1864.897217	2.474937
517.302368	1302.127808	24205.091797	1861.468384	2.442219
517.733704	1304.270874	24221.806641	1856.324951	2.408872
518.165039	1311.557373	24210.445313	1857.610962	2.384629
518.596252	1314.557617	24135.439453	1856.325073	2.373999
519.027466	1322.272583	24107.150391	1856.324951	2.343890
519.458618	1326.130127	24073.718750	1853.324707	2.317585
519.889771	1315.843384	24007.498047	1835.322998	2.289298
520.320862	1319.915161	23986.925781	1837.680420	2.284224
520.751892	1321.415405	24109.724609	1837.251831	2.263601
521.182922	1323.772705	24462.470703	1836.180054	2.214504
521.613831	1308.342651	24959.019531	1840.894653	2.251741
522.044739	1302.985107	25759.455078	1866.183105	2.302859
522.475586	1298.484741	26723.193359	1890.399902	2.328110
522.906372	1289.483643	27835.445313	1915.045288	2.356523
523.337219	1287.340698	28954.982422	1938.404663	2.353160
523.767944	1277.482422	29994.158203	1956.834839	2.365707
524.198669	1275.982300	31165.341797	1974.193726	2.335987
524.629333	1276.410889	32463.185547	2010.411743	2.353565
525.059875	1274.267822	33978.976563	2032.270996	2.317719
525.490356	1268.481567	35615.636719	2077.918213	2.356634
525.920898	1258.623535	37035.851563	2103.849365	2.362469
526.351379	1266.338501	38145.531250	2134.709717	2.354637
526.781860	1275.125000	38706.371094	2141.567383	2.314757
527.212219	1277.482544	38837.097656	2139.853027	2.296005
527.642639	1280.482910	38631.363281	2139.852783	2.300802
528.072876	1276.196655	38241.328125	2133.209473	2.318436
528.503113	1271.053223	37809.710938	2119.279541	2.321449
528.933350	1273.410767	37202.367188	2103.849365	2.311335
529.363525	1278.339722	36535.015625	2093.134033	2.311036
529.793640	1272.982056	35669.433594	2073.417725	2.327088
530.223694	1275.768188	34654.257813	2040.200317	2.290194
530.653748	1272.553467	33681.523438	2021.127075	2.309773
531.083679	1269.553223	32736.425781	2001.410889	2.325804
531.513672	1262.481079	31939.205078	1979.337158	2.336808
531.943542	1264.838379	31288.142578	1966.049927	2.335557
532.373413	1258.409180	30723.873047	1944.190674	2.327408
532.803284	1260.552246	30339.623047	1935.832764	2.322222
533.233093	1264.838501	30037.019531	1930.046753	2.311984
533.662781	1262.480957	29841.787109	1926.617676	2.323838
534.092468	1254.123169	29496.751953	1905.615601	2.306770
534.522095	1252.194336	29079.283203	1892.114380	2.299630
534.951721	1251.337036	28568.587891	1876.469849	2.288418
535.381226	1252.408691	28059.611328	1864.897339	2.284791
535.810730	1254.123047	27712.435547	1844.323853	2.230682
536.240234	1262.480957	27510.773438	1832.537109	2.171784
536.669678	1255.408813	27493.843750	1826.322144	2.175867
537.099060	1262.266724	27725.724609	1834.680054	2.163033
537.528381	1268.052856	28103.970703	1841.323486	2.136207
537.957703	1268.910156	28585.945313	1851.181641	2.131532
538.386841	1272.553345	29040.919922	1863.825684	2.129302
538.816040	1283.268677	29480.037109	1880.541504	2.118232
539.245239	1286.054565	29793.998047	1893.400024	2.130443
539.674377	1283.697266	29965.011719	1901.329346	2.153430
540.103455	1289.483643	30020.517578	1908.401611	2.154179
540.532471	1284.769043	29921.720703	1903.472534	2.160507
540.961426	1276.196777	29739.560547	1902.615356	2.200789
541.390381	1280.697144	29391.095703	1891.900024	2.174295
541.819275	1284.340332	28836.470703	1874.541016	2.142123
542.248108	1277.053833	28082.542969	1855.253540	2.157020
542.676880	1274.267944	27148.810547	1827.393799	2.137722
543.105713	1277.911255	26128.705078	1798.462402	2.094706
543.534424	1278.553955	25120.820313	1774.674194	2.080843
543.963074	1274.053589	24218.375000	1756.886719	2.104369
544.391663	1272.338989	23424.798828	1730.312500	2.067371
544.820251	1269.767456	22708.585938	1703.095581	2.021231
545.248779	1275.768066	22079.595703	1690.237183	1.992273
545.677246	1275.339355	21497.539063	1674.164185	1.972213
546.105713	1275.553711	20943.341797	1660.877319	1.959161
546.534119	1272.982056	20472.078125	1644.161255	1.933316
546.962524	1272.553467	20003.820313	1626.588013	1.890073
547.390747	1276.196655	19546.060547	1611.586670	1.835755
547.819031	1274.482300	19097.515625	1603.014404	1.843301
548.247253	1266.124146	18666.117188	1594.870728	1.889349
548.675476	1271.267578	18282.935547	1583.941040	1.837994
549.103577	1273.196289	17947.759766	1582.012451	1.852020
549.531677	1276.625122	17663.804688	1581.155151	1.858343
549.959717	1265.052612	17494.931641	1584.369873	1.967465
550.387695	1262.909668	17334.628906	1584.155518	1.998827
550.815674	1260.980835	17264.550781	1584.155396	2.019390
551.243530	1259.480835	17160.181641	1585.441406	2.049976
551.671448	1260.338013	17044.455078	1581.583862	2.035248
552.099304	1257.123413	16955.947266	1589.084473	2.114560
552.527039	1260.552246	16892.728516	1583.726929	2.067369
552.954834	1260.337891	16838.080078	1574.297363	2.015436
553.382446	1256.480347	16708.427734	1558.438599	1.954176
553.810120	1257.337646	16599.345703	1555.438354	1.943036
554.237671	1248.979614	16518.335938	1549.651978	1.969123
554.665222	1259.266357	16380.535156	1540.651123	1.860854
555.092712	1259.909302	16253.880859	1533.578979	1.825198
555.520203	1259.909302	16159.584961	1535.079224	1.846818
555.947632	1264.409668	16086.292969	1535.079224	1.826148
556.375061	1268.481689	16053.933594	1541.722778	1.848040
556.802307	1267.195801	16050.290039	1533.578979	1.801945
557.229614	1259.052124	16025.428711	1530.150269	1.835915
557.656799	1260.980957	16035.715820	1531.221558	1.829072
558.083984	1271.053223	16077.505859	1543.651489	1.841077
558.511169	1267.838745	16119.938477	1544.508667	1.862834
558.938232	1281.340088	16143.728516	1549.866333	1.806750
559.365356	1280.697144	16173.944336	1547.509033	1.791496
559.792297	1282.625854	16252.378906	1551.366455	1.795224
560.219238	1283.268677	16262.453125	1549.437622	1.776925
560.646179	1284.983154	16287.099609	1553.080933	1.787066
561.073059	1277.696777	16320.531250	1542.365601	1.759435
561.499939	1282.625854	16338.105469	1542.794189	1.728064
561.926697	1291.412354	16408.398438	1547.294800	1.692682
562.353455	1286.269043	16445.044922	1548.794922	1.731841
562.780151	1283.054565	16539.552734	1545.580200	1.720746
563.206726	1281.982910	16607.056641	1542.365601	1.699063
563.633301	1278.339722	16671.562500	1543.865601	1.724953
564.059875	1276.625244	16723.210938	1550.080566	1.770329
564.486450	1280.482788	16749.785156	1552.437866	1.758031
564.912903	1267.410034	16798.861328	1551.366455	1.828267
565.339355	1258.837769	16860.798828	1540.865601	1.807644
565.765747	1262.052368	16878.798828	1543.008667	1.799071
566.192017	1256.265991	16894.658203	1545.151855	1.847286
566.618347	1242.764648	16901.087891	1549.866455	1.961269
567.044495	1246.193604	16913.945313	1543.865723	1.899903
567.470703	1238.907349	16888.230469	1545.365967	1.958287
567.896912	1232.906616	16857.156250	1550.080566	2.030011
568.322998	1235.264038	16855.011719	1549.223389	2.010015
568.749023	1232.692261	16895.515625	1547.723389	2.011330
569.175049	1227.763184	16947.164063	1543.008545	2.005454
569.600952	1234.192383	17001.169922	1547.294556	1.985810
570.026917	1238.692871	17033.742188	1557.581299	2.018914
570.452759	1239.121582	17052.601563	1559.510132	2.026047
570.878601	1244.693481	17057.746094	1565.296509	2.027458
571.304443	1250.479858	17033.097656	1556.295654	1.937675
571.730164	1259.909302	16988.738281	1558.438721	1.897976
572.155823	1262.481079	16913.087891	1554.366821	1.865012
572.581482	1272.553589	16875.154297	1548.366089	1.767734
573.007080	1263.123901	16746.787109	1536.579346	1.766090
573.432556	1267.624390	16575.769531	1527.792847	1.699543
573.858093	1271.053345	16357.605469	1525.221069	1.684730
574.283508	1280.697144	16124.225586	1516.434448	1.588149
574.708984	1277.911255	15855.055664	1508.505127	1.581886
575.134399	1275.125122	15616.103516	1500.147217	1.569085
575.559631	1278.125488	15369.650391	1489.217651	1.498008
575.984924	1281.982910	15122.340820	1482.574097	1.449321
576.410156	1276.625122	14874.602539	1478.502197	1.484611
576.835327	1283.268677	14635.006836	1474.859009	1.434947
577.260437	1284.340332	14335.193359	1477.859253	1.482807
577.685547	1283.268799	14102.668945	1474.430420	1.491190
578.110657	1275.339478	13871.217773	1479.573730	1.621437
578.535645	1280.482788	13665.269531	1480.645386	1.616197
578.960571	1275.768066	13476.037109	1480.859497	1.681040
579.385498	1276.411011	13351.953125	1484.288574	1.721476
579.810303	1284.126099	13192.509766	1482.573975	1.666455
580.235107	1273.839355	13095.000000	1477.002075	1.718636
580.659912	1265.910034	12982.059570	1477.430664	1.805377
581.084656	1259.480835	12880.477539	1480.431030	1.901302
581.509338	1253.480347	12776.325195	1478.287964	1.950973
581.933899	1245.765137	12739.035156	1472.287476	1.970913
582.358521	1244.479370	12664.886719	1476.359253	2.030399
582.782959	1244.693604	12610.452148	1472.501587	2.004336
583.207520	1239.550171	12568.018555	1474.001831	2.069579
583.632019	1236.764160	12553.233398	1468.429688	2.047154
584.056396	1243.407715	12499.227539	1462.643433	1.947754
584.480774	1234.406860	12516.799805	1468.644165	2.076132
584.905029	1244.693481	12492.582031	1482.145630	2.111082
585.329285	1251.337036	12512.299805	1493.075073	2.146691
585.753418	1253.694458	12519.584961	1490.932129	2.105805
586.177612	1257.551880	12548.946289	1497.789917	2.127621
586.601746	1267.410156	12538.659180	1499.718628	2.061071
587.025818	1273.839355	12568.018555	1505.290527	2.049296
587.449890	1281.983032	12593.092773	1513.219849	2.044334
587.873901	1279.625610	12599.950195	1512.576904	2.057815
588.297729	1278.553955	12597.165039	1510.648315	2.050555
588.721680	1272.767700	12624.809570	1506.576294	2.059617
589.145447	1277.911133	12609.593750	1512.791138	2.072773
589.569275	1264.624146	12607.237305	1505.290649	2.121791
589.993042	1265.695801	12618.594727	1500.147217	2.065124
590.416687	1271.053345	12638.524414	1499.718628	2.011576
590.840393	1269.553223	12652.456055	1507.219238	2.087921
591.263916	1269.124512	12710.105469	1506.790649	2.077323
591.687561	1263.338257	12745.250977	1507.433594	2.125912
592.111023	1263.338379	12786.397461	1498.861328	2.043927
592.534485	1264.838379	12842.975586	1497.146851	2.006441
592.957886	1268.910278	12908.553711	1502.076050	2.003204
593.381226	1266.124146	12993.631836	1510.219604	2.081393
593.804626	1265.052734	13093.712891	1511.291138	2.081710
594.227905	1277.268311	13228.941406	1518.791870	2.020835
594.651062	1271.053345	13283.589844	1518.148926	2.056981
595.074280	1266.767212	13314.235352	1519.220581	2.095489
595.497375	1262.695313	13300.090820	1504.861816	2.011785
595.920471	1257.552002	13246.084961	1503.147583	2.048587
596.343567	1260.338013	13179.652344	1498.432739	1.997554
596.766541	1256.051758	13075.712891	1502.504639	2.085109
597.189514	1259.480713	12979.702148	1497.789917	2.033317
597.612366	1262.052368	12898.050781	1500.790161	2.051717
598.035278	1265.695679	12761.752930	1496.932739	2.011447
598.458008	1262.481079	12658.671875	1486.217163	1.963253
598.880737	1250.694092	12509.084961	1479.573730	2.032969
599.303528	1246.407959	12425.077148	1483.645630	2.122235
599.726135	1244.907715	12391.430664	1480.431152	2.112977
600.148804	1255.194580	12434.291016	1480.431152	2.014801
600.571411	1255.408936	12496.655273	1478.287964	1.982690
600.993835	1252.622925	12604.878906	1477.002075	1.976516
601.416382	1252.622925	12754.465820	1480.002441	1.976896
601.838684	1248.336792	12901.266602	1491.574951	2.087356
602.261169	1246.408081	13045.922852	1487.503052	2.043262
602.683472	1234.621216	13196.581055	1491.360596	2.146299
603.105774	1235.906982	13291.731445	1495.003906	2.149143
603.528015	1246.408081	13376.170898	1493.075073	2.033568
603.950134	1255.408936	13407.672852	1488.360474	1.916939
604.372314	1256.909058	13416.459961	1486.217285	1.885828
604.794434	1248.979614	13350.667969	1490.932007	1.999328
605.216431	1244.479248	13292.162109	1494.360962	2.074106
605.638489	1253.694458	13206.438477	1497.146851	2.036791
606.060425	1255.194580	13128.859375	1486.645996	1.949284
606.482361	1253.265747	13070.997070	1480.216675	1.920427
606.904236	1253.051636	13005.418945	1482.788330	1.954812
607.325928	1263.552612	12957.627930	1479.145264	1.843606
607.747742	1268.053101	12906.409180	1478.073730	1.804556
608.169434	1262.695313	12866.761719	1478.716553	1.861599
608.591125	1256.694824	12816.615234	1487.717285	1.998478
609.012756	1262.695313	12744.821289	1494.575073	2.019485
609.434326	1262.266724	12691.031250	1500.575806	2.085169
609.855896	1268.267090	12614.094727	1498.218384	2.026747
610.277283	1267.410034	12535.444336	1501.861694	2.080679
610.698792	1268.695801	12415.217773	1506.576294	2.134123
611.120056	1267.410034	12265.203125	1505.076294	2.161036
611.541382	1263.981201	12084.113281	1495.646606	2.141059
611.962708	1262.909668	11918.027344	1495.218262	2.180254
612.383972	1252.622925	11780.656250	1491.360596	2.267638
612.805176	1254.337402	11651.429688	1495.003906	2.314748
613.226318	1251.765747	11557.777344	1486.860229	2.281139
613.647339	1251.551514	11497.126953	1488.145996	2.309236
614.068359	1260.123779	11435.835938	1478.073608	2.141863
614.489380	1251.122925	11397.475586	1478.502197	2.240995
614.910400	1256.909302	11354.613281	1471.215698	2.122328
615.331299	1260.123901	11310.895508	1467.144043	2.059744
615.752136	1262.052490	11274.892578	1464.143677	2.018320
616.172974	1267.195801	11253.247070	1463.715088	1.967938
616.593628	1267.624390	11206.958008	1460.929077	1.944845
617.014404	1274.053589	11165.595703	1466.286743	1.943409
617.435059	1270.624756	11087.159180	1465.643677	1.986637
617.855652	1275.553711	11029.296875	1461.143433	1.902754
618.276245	1267.624390	10962.647461	1452.356812	1.905436
618.696716	1257.337646	10904.141602	1447.856323	1.974941
619.117249	1270.624634	10828.920898	1454.285522	1.921481
619.537598	1260.123535	10753.912109	1451.070801	2.011286
619.957947	1254.337280	10715.979492	1450.856567	2.077010
620.378235	1256.266113	10654.045898	1451.285278	2.075162
620.798523	1251.551270	10585.039063	1452.571167	2.153749
621.218811	1251.765747	10534.034180	1449.785156	2.133308
621.639038	1257.766357	10482.599609	1451.285278	2.097804
622.059082	1264.195435	10458.168945	1441.855835	1.932357
622.479248	1260.766602	10438.452148	1439.069824	1.942791
622.899231	1262.909668	10423.236328	1434.569336	1.873947
623.319153	1270.410400	10439.309570	1440.141357	1.851160
623.739136	1266.338501	10454.954102	1435.212280	1.837859
624.158997	1268.267334	10461.597656	1432.640625	1.787962
624.578918	1271.481934	10462.026367	1438.426880	1.816486
624.998657	1269.981689	10484.099609	1433.069214	1.769974
625.418457	1270.838989	10492.885742	1437.569702	1.807958
625.838074	1270.410278	10463.311523	1438.641113	1.830008
626.257751	1266.767212	10441.666992	1435.640991	1.840606
626.677307	1266.767212	10399.449219	1437.569580	1.870232
627.096802	1268.910278	10339.871094	1437.355347	1.856971
627.516357	1268.695801	10257.149414	1442.713013	1.936008
627.935791	1271.267578	10149.996094	1436.069458	1.856143
628.355225	1267.410034	10028.913086	1433.926270	1.900544
628.774536	1265.481201	9915.329102	1438.212524	1.996929
629.193848	1261.409424	9790.389648	1417.424805	1.829238
629.613098	1266.124146	9682.378906	1423.854004	1.874110
630.032349	1268.267334	9572.868164	1417.424805	1.796082
630.451477	1266.767090	9496.574219	1411.424194	1.757722
630.870605	1262.266724	9398.422852	1404.137817	1.743711
631.289673	1256.051880	9348.061523	1400.280273	1.782356
631.708740	1255.194580	9265.124023	1397.494263	1.776541
632.127625	1253.265747	9185.401367	1395.136841	1.788561
632.546509	1246.836670	9104.178711	1392.136719	1.849226
632.965393	1248.765259	9050.173828	1391.279419	1.826775
633.384155	1249.193848	8990.381836	1386.779053	1.777314
633.802979	1247.265259	8933.163086	1398.994507	1.974125
634.221741	1245.979370	8846.153320	1389.564941	1.889241
634.640381	1247.908081	8765.145508	1391.708130	1.912938
635.058960	1248.765381	8689.708984	1389.136353	1.886467
635.477600	1253.480103	8612.344727	1388.707886	1.837617
635.896057	1251.979980	8502.620117	1383.564453	1.814798
636.314514	1259.052246	8414.326172	1385.278809	1.764105
636.732910	1267.195801	8348.534180	1385.064575	1.664499
637.151367	1266.981567	8287.456055	1377.349609	1.572088
637.569641	1264.409790	8210.734375	1367.491333	1.483972
637.987976	1262.480957	8131.226074	1362.562378	1.457055
638.406189	1263.338135	8066.291016	1358.061768	1.392390
638.824402	1262.695313	7999.642090	1360.633667	1.453750
639.242432	1256.694824	7941.564453	1351.632690	1.420190
639.660522	1256.909058	7871.057617	1351.418457	1.428898
640.078613	1255.623169	7807.837402	1350.132568	1.442404
640.496582	1256.266113	7764.333008	1346.917969	1.392915
640.914490	1250.479858	7732.187500	1340.488770	1.388660
641.332397	1243.193481	7680.539063	1329.344849	1.338306
641.750183	1247.265137	7640.893555	1336.416870	1.394384
642.167969	1248.122437	7581.958984	1335.131104	1.373712
642.585693	1249.622559	7547.026367	1334.488159	1.347628
643.003357	1244.693481	7505.021973	1338.560059	1.499387
643.421021	1243.836426	7483.805176	1326.987427	1.332555
643.838684	1248.122559	7480.162598	1326.987427	1.265474
644.256226	1250.051270	7472.875488	1325.701660	1.215692
644.673645	1246.836792	7476.304688	1328.487427	1.310716
645.091064	1247.693970	7453.588867	1340.060059	1.488361
645.508423	1257.766479	7455.303223	1348.203735	1.459245
645.925842	1257.552002	7466.446777	1353.989990	1.553223
646.343079	1246.836670	7450.587891	1357.418823	1.782505
646.760376	1248.336792	7464.732910	1358.276123	1.768538
647.177551	1246.622314	7459.804199	1353.561279	1.721163
647.594604	1258.623535	7448.230957	1347.132080	1.429954
648.011719	1257.123291	7431.515625	1353.561401	1.561904
648.428772	1262.052368	7406.440918	1352.918457	1.478847
648.845764	1260.766724	7396.583008	1354.418579	1.526314
649.262756	1263.981201	7360.793457	1355.490112	1.500930
649.679626	1258.194946	7363.793945	1349.275269	1.491751
650.096497	1250.051270	7335.720215	1335.988281	1.412121
650.513245	1249.622559	7296.287598	1335.988281	1.428320
650.929993	1252.837280	7280.642578	1331.702026	1.308349
651.346619	1251.979980	7265.427734	1334.059448	1.364932
651.763245	1253.694458	7253.426270	1347.989380	1.571652
652.179871	1247.050903	7251.068848	1341.131714	1.566964
652.596436	1245.550781	7244.210938	1347.775269	1.704122
653.012939	1240.193237	7225.994141	1350.775391	1.847408
653.429443	1248.765503	7213.135742	1350.346802	1.703135
653.845703	1255.408936	7229.851563	1346.703613	1.528087
654.262146	1259.909302	7212.065430	1335.559692	1.270975
654.678345	1263.123901	7223.637695	1344.989136	1.373459
655.094604	1271.053223	7265.426758	1344.131958	1.219122
655.510803	1276.411011	7301.001953	1333.630859	0.949772
655.926941	1274.267944	7340.648926	1332.130737	0.953827
656.343079	1278.125488	7405.583984	1320.772339	0.695996
656.759094	1285.411987	7466.447266	1328.916016	0.703831
657.175049	1291.198120	7531.166992	1326.558716	0.566679
657.591003	1292.483887	7581.529297	1327.415894	0.555442
658.006897	1281.982910	7616.032715	1326.130127	0.696982
658.422729	1277.053833	7616.890137	1320.986694	0.692965
658.838562	1279.839844	7618.604980	1328.058838	0.760700
659.254333	1275.553589	7582.815918	1318.415039	0.679557
659.669983	1271.267578	7533.096680	1322.272583	0.814538
660.085571	1274.053589	7460.232422	1335.559692	0.994250
660.501221	1274.267944	7373.437500	1333.416504	0.969781
660.916687	1271.482056	7259.426270	1326.772949	0.923370
661.332214	1268.267456	7156.987793	1325.272949	0.968046
661.747681	1263.338257	7051.763672	1328.701904	1.129213
662.163025	1262.266846	6935.823730	1324.415649	1.095412
662.578430	1274.696533	6847.101074	1331.916382	1.026843
662.993652	1275.982300	6761.163574	1332.988037	1.039268
663.408936	1276.196655	6700.086426	1339.202759	1.161641
663.824036	1281.768677	6658.296387	1347.132080	1.215718
664.239197	1282.840088	6611.148438	1341.988770	1.110084
664.654297	1280.482788	6572.787598	1339.202759	1.109535
665.069336	1289.697998	6554.786133	1338.131348	0.919896
665.484314	1294.412720	6542.570313	1355.275879	1.159705
665.899292	1298.484497	6509.781250	1352.704224	1.040427
666.314148	1300.627686	6480.850098	1346.917969	0.893596
666.728943	1307.056885	6482.992676	1343.703369	0.708017
667.143677	1294.841309	6463.276855	1340.488770	0.883197
667.558472	1287.340698	6464.562500	1340.488770	1.026575
667.973206	1287.126221	6459.848145	1333.845215	0.903180
668.387756	1283.268677	6440.774902	1324.630005	0.801964
668.802368	1278.982544	6431.559570	1322.486938	0.844323
669.216858	1272.338989	6413.129395	1316.914917	0.867103
669.631409	1260.980957	6384.626465	1322.272583	1.196250
670.045776	1257.123413	6350.551270	1305.128052	0.942482
670.460144	1246.622314	6331.692383	1303.842285	1.125254
670.874512	1251.765747	6309.619141	1298.913208	0.932163
671.288757	1249.408325	6288.617188	1309.414185	1.190779
671.703003	1248.336792	6280.687988	1304.056519	1.107231
672.117126	1260.552246	6256.257324	1296.770020	0.724978
672.531311	1266.981445	6224.539063	1294.841431	0.561970
672.945313	1267.410034	6197.965332	1297.412964	0.608510
673.359314	1272.982056	6176.105957	1295.484253	0.458936
673.773315	1276.839722	6164.319824	1296.341675	0.399019
674.187256	1283.268799	6149.103516	1291.626831	0.171770
674.601135	1288.840698	6144.389160	1298.270264	0.194202
675.014954	1298.270386	6145.460449	1304.699341	0.132633
675.428650	1294.198364	6156.604492	1304.699463	0.215965
675.842407	1286.911987	6150.603516	1290.341064	0.070504
676.256042	1290.769531	6155.103516	1290.769653	0.000003
676.669678	1284.554688	6175.891113	1299.770386	0.311074
677.083191	1276.625244	6208.037598	1298.913208	0.451959
677.496704	1275.339600	6245.327637	1296.341431	0.422573
677.910217	1273.196411	6293.332520	1305.556641	0.644609
678.323547	1274.910889	6325.264160	1308.128418	0.657727
678.736938	1271.696167	6368.554199	1314.343262	0.836733
679.150208	1269.124512	6392.984375	1318.200684	0.957797
679.563477	1262.909668	6392.770508	1314.343262	1.002631
679.976685	1256.909058	6365.553223	1318.629395	1.208155
680.389832	1260.766479	6371.554199	1328.916138	1.333447
680.802979	1259.909302	6341.551270	1325.701538	1.294704
681.216064	1262.695435	6297.189453	1322.272583	1.183379
681.629028	1268.481689	6250.041992	1321.843994	1.071197
682.041870	1265.267090	6187.464355	1325.915894	1.232149
682.454773	1272.339233	6116.742676	1322.272583	1.030743
682.867615	1274.910889	6049.021973	1322.915527	1.005520
683.280457	1278.768433	5987.944824	1314.986084	0.769087
683.693237	1272.339111	5926.867676	1310.271484	0.814956
684.105896	1272.553345	5865.575684	1308.557129	0.783880
684.518555	1278.553955	5842.430664	1305.556763	0.591664
684.931030	1274.482056	5801.069824	1304.913818	0.672289
685.343567	1274.053589	5766.137695	1301.913574	0.620202
685.756042	1267.624268	5743.421387	1301.270508	0.751737
686.168518	1271.053223	5703.345703	1299.556030	0.643071
686.580872	1275.125122	5684.915039	1301.913330	0.607471
686.993225	1263.124023	5647.411621	1299.127441	0.821192
687.405518	1251.551392	5633.052734	1289.912231	0.875518
687.817627	1253.265991	5590.405762	1290.126709	0.849885
688.229858	1259.052246	5543.901367	1286.911987	0.650192
688.641907	1255.837524	5502.111328	1285.626099	0.701523
689.054077	1251.122681	5451.964355	1283.054321	0.760125
689.466064	1254.123047	5391.958008	1281.554443	0.662941
689.878052	1254.551636	5345.024902	1286.911987	0.791115
690.289978	1260.980957	5302.377930	1290.126587	0.721177
690.701843	1256.480591	5275.160645	1290.983887	0.858573
691.113586	1260.552368	5224.155273	1283.697388	0.583939
691.525330	1262.909668	5183.008301	1275.125122	0.311611
691.937073	1277.268311	5146.147949	1284.768921	0.193870
692.348755	1269.981812	5136.075684	1281.983032	0.310422
692.760315	1271.267578	5157.077637	1284.126099	0.330910
693.171875	1279.839966	5178.722656	1284.125977	0.109929
693.583435	1284.554688	5192.652344	1283.268799	-0.032903
693.994751	1284.126099	5216.440430	1280.268433	-0.098102
694.406128	1285.626221	5250.729492	1283.697388	-0.048645
694.817444	1284.125977	5285.232910	1277.053833	-0.176755
695.228760	1284.126099	5314.378418	1278.768311	-0.132939
695.640076	1275.982422	5373.956055	1284.983276	0.219642
696.051208	1277.053955	5445.105469	1287.983521	0.262222
696.462402	1270.624878	5513.469727	1288.840820	0.429333
696.873474	1272.982178	5567.903809	1290.555176	0.409158
697.284424	1267.195801	5599.835449	1296.341553	0.672702
697.695374	1264.838379	5614.836426	1300.841919	0.827668
698.106323	1256.909058	5612.693848	1300.199097	0.993852
698.517212	1260.766602	5594.906738	1306.842529	1.063093
698.928101	1263.552612	5550.759277	1301.056274	0.874781
699.338867	1265.695679	5479.609375	1300.199097	0.818797
699.749573	1266.124268	5403.101563	1295.698486	0.714875
700.160095	1272.124878	5321.665039	1299.556152	0.677392
700.570740	1272.339233	5217.511719	1299.770386	0.695309
700.981262	1276.839722	5098.785645	1295.912964	0.499045
701.391785	1282.625977	4960.343750	1292.483887	0.268044
701.802307	1280.697266	4840.117676	1278.125488	-0.072253
702.212708	1274.696655	4749.894531	1268.267334	-0.185006
702.623108	1281.125854	4668.887207	1274.910767	-0.183457
703.033264	1280.911377	4589.808105	1273.410645	-0.226684
703.443481	1274.267944	4533.444824	1271.267456	-0.092063
703.853699	1272.553467	4492.726563	1274.053589	0.046585
704.263855	1267.624390	4453.937012	1278.982544	0.356467
704.673950	1263.338257	4427.791992	1267.410034	0.128672
705.083984	1263.766846	4401.860352	1263.123901	-0.020488
705.493958	1260.338013	4389.002441	1264.195557	0.123297
705.903931	1249.408325	4400.574707	1265.910034	0.523670
706.313721	1249.837036	4405.075195	1268.695923	0.597701
706.723511	1250.265503	4392.859863	1272.982056	0.722860
707.133301	1253.694458	4404.003418	1270.410278	0.530609
707.543030	1241.693237	4410.218262	1268.910278	0.858981
707.952698	1242.550415	4418.576660	1279.625610	1.167345
708.362305	1243.836304	4432.720703	1278.554077	1.088712
708.771912	1246.622437	4455.437012	1283.054565	1.135377
709.181335	1254.337402	4460.794922	1289.269409	1.089427
709.590820	1252.837158	4481.368652	1297.841553	1.393959
710.000183	1251.122681	4485.654297	1291.198120	1.238987
710.409546	1257.766357	4490.369141	1295.698486	1.173424
710.818848	1265.052856	4492.083496	1295.698486	0.949654
711.228088	1277.696777	4495.512207	1297.198730	0.606062
711.637329	1273.410767	4481.796875	1285.626221	0.380735
712.046448	1285.626099	4467.437988	1274.053589	-0.363708
712.455444	1290.340942	4449.007813	1267.195679	-0.732754
712.864441	1286.269043	4424.362793	1267.195679	-0.607801
713.273438	1287.126343	4406.789551	1267.838623	-0.618263
713.682434	1284.340332	4366.714355	1273.410645	-0.354587
714.091309	1289.055176	4321.924316	1271.696167	-0.572363
714.500061	1288.626465	4284.634766	1274.696411	-0.464954
714.908875	1283.483154	4237.059082	1267.624390	-0.536934
715.317505	1279.839966	4192.697266	1275.767944	-0.139795
715.726135	1271.267700	4146.406738	1274.910645	0.126705
716.134766	1270.410400	4104.616699	1286.483276	0.567103
716.543274	1264.409790	4057.683594	1288.197754	0.851616
716.951843	1261.838135	4021.680420	1285.840454	0.869699
717.360291	1260.337891	3974.961670	1290.769653	1.121031
717.768738	1256.051880	3923.313477	1281.982910	0.972197
718.177063	1249.622681	3900.811523	1279.625610	1.131678
718.585205	1250.051270	3862.450684	1284.340332	1.312551
718.993469	1249.836914	3837.161865	1286.054810	1.399820
719.401672	1256.051636	3809.087646	1287.340576	1.225558
719.809814	1257.766235	3771.798340	1277.696777	0.792772
720.217896	1262.480957	3754.439941	1273.839233	0.455797
720.625916	1265.267090	3726.365723	1269.338989	0.165450
721.033875	1258.837891	3708.792236	1275.339478	0.673547
721.441650	1254.980469	3679.860840	1278.339722	0.963316
721.849548	1257.552002	3674.289063	1274.053711	0.682809
722.257385	1259.052246	3666.788818	1275.982300	0.703152
722.665161	1257.766235	3643.857666	1271.910645	0.592786
723.072876	1254.551758	3647.929443	1269.338989	0.617839
723.480469	1254.980347	3644.071777	1259.480835	0.188377
723.888123	1255.194580	3635.928223	1263.766968	0.360073
724.295532	1253.480347	3643.643555	1269.338989	0.663496
724.703064	1248.765503	3646.857910	1272.981934	1.009821
725.110474	1242.550537	3656.715820	1277.911011	1.464708
725.517822	1255.408936	3690.576416	1280.697144	1.038459
725.925171	1260.552246	3711.149414	1277.268188	0.682117
726.332520	1259.480713	3714.792725	1284.554688	1.021213
726.739685	1263.123901	3722.079590	1283.911743	0.845393
727.146851	1272.339233	3751.439209	1288.197876	0.639693
727.553894	1273.410645	3754.654053	1285.411987	0.483683
727.960938	1278.125488	3771.584473	1295.270020	0.687580
728.367981	1278.554077	3783.585693	1289.697876	0.444857
728.774902	1270.410278	3800.944336	1288.197876	0.702919
729.181824	1273.196289	3811.874023	1280.911377	0.303902
729.588684	1277.696777	3827.089600	1280.268433	0.100873
729.995422	1275.767944	3810.159424	1275.553833	-0.008448
730.402039	1275.768066	3820.231934	1283.268677	0.294782
730.808777	1278.553955	3831.375977	1278.339722	-0.008392
731.215393	1284.125854	3834.805420	1281.768555	-0.092418
731.622009	1280.268433	3821.518066	1273.624878	-0.261429
732.028503	1287.340576	3820.446045	1278.339722	-0.355329
732.434998	1278.554077	3794.943848	1273.410645	-0.204397
732.841370	1283.697388	3790.872070	1277.911011	-0.230793
733.247742	1285.411865	3774.584961	1281.125488	-0.172201
733.653931	1276.410889	3755.725830	1282.411499	0.242027
734.060181	1279.839722	3734.080566	1273.625000	-0.253224
734.466370	1281.554199	3726.580322	1275.339478	-0.254178
734.872559	1282.840088	3702.792236	1266.552856	-0.673039
735.278625	1279.196899	3693.790771	1265.481323	-0.568028
735.684692	1272.553467	3676.646240	1257.766235	-0.615086
736.090698	1273.839355	3672.574463	1263.766846	-0.419909
736.496460	1264.624146	3670.860352	1259.695068	-0.204846
736.902344	1271.053345	3674.503662	1265.910034	-0.213997
737.308167	1263.338257	3676.646729	1263.981201	0.026642
737.713928	1267.410156	3671.502930	1259.695068	-0.320915
738.119690	1274.482300	3675.360352	1259.695190	-0.615904
738.525330	1272.982056	3676.431885	1266.981567	-0.249661
738.930908	1269.124634	3667.645508	1262.052490	-0.294854
739.336426	1263.766846	3657.787598	1261.409668	-0.098461
739.741821	1268.910278	3650.929932	1264.195557	-0.197930
740.147278	1273.625000	3649.858398	1279.839844	0.261542
740.552673	1264.195435	3630.142090	1279.197021	0.634063
740.957947	1267.195801	3614.497559	1270.410278	0.136944
741.363220	1262.909668	3596.067139	1263.552368	0.027546
741.768494	1262.909668	3569.064209	1265.909912	0.130097
742.173645	1263.552612	3549.777100	1262.480957	-0.046874
742.578613	1257.980591	3525.774414	1262.695313	0.207899
742.983704	1250.908447	3495.343018	1261.623901	0.477423
743.388733	1250.479736	3478.412598	1263.338257	0.577150
743.793640	1256.480347	3451.195557	1265.695679	0.419887
744.198547	1249.622559	3418.192383	1258.623535	0.415065
744.603394	1243.193359	3403.619629	1249.836914	0.307511
745.008179	1248.979614	3386.475098	1251.551270	0.120312
745.412781	1248.122437	3363.115723	1261.409546	0.628234
745.817444	1250.908325	3342.756836	1255.837402	0.235633
746.222107	1254.551636	3331.398438	1257.980591	0.165104
746.626648	1251.979980	3326.040771	1265.481323	0.650962
747.031189	1256.694824	3306.539063	1274.696533	0.878199
747.435669	1265.910034	3308.467773	1281.125732	0.744934
747.840027	1262.052612	3311.253662	1280.482788	0.899383
748.244385	1259.909424	3310.181885	1280.268433	0.992990
748.648499	1264.409668	3313.396729	1288.197876	1.160974
749.052795	1260.980835	3297.966553	1281.339966	0.999473
749.456970	1264.409668	3288.751465	1276.411011	0.592852
749.861084	1271.910400	3280.821777	1278.125488	0.309376
750.265137	1274.910767	3285.750732	1288.197754	0.660768
750.669189	1272.339111	3280.393066	1284.126099	0.586986
751.073181	1276.411011	3269.249756	1276.839600	0.021506
751.476929	1280.268555	3253.176514	1268.267334	-0.608301
751.880798	1279.411255	3236.246094	1261.195190	-0.930894
752.284546	1282.411621	3218.244385	1256.694824	-1.328462
752.688354	1282.625854	3209.886475	1262.052490	-1.067493
753.091980	1284.340210	3191.455566	1257.337646	-1.415885
753.495667	1293.769775	3181.169434	1263.552612	-1.600994
753.899231	1294.841309	3175.597412	1264.409790	-1.618047
754.302734	1284.340332	3163.596191	1257.552002	-1.425475
754.706055	1277.268188	3128.664063	1254.551636	-1.226996
755.109497	1275.553711	3116.877197	1256.694702	-1.024209
755.512878	1277.268188	3100.590088	1262.695190	-0.799255
755.916199	1272.124878	3116.877197	1263.766724	-0.453077
756.319397	1268.695801	3102.518799	1262.266724	-0.350583
756.722595	1279.197021	3093.518066	1268.910278	-0.566975
757.125732	1277.911133	3083.659912	1261.838013	-0.890108
757.528687	1279.197021	3083.659912	1262.909668	-0.902615
757.931702	1272.767700	3081.731201	1263.552490	-0.509419
758.334656	1271.481934	3092.446777	1265.052612	-0.353072
758.737610	1276.196655	3111.090820	1270.410278	-0.315352
759.140442	1280.482910	3138.522461	1265.266846	-0.818931
759.543274	1282.625854	3135.736572	1263.552612	-1.029255
759.945984	1280.482910	3148.594727	1255.408936	-1.342210
760.348572	1279.196899	3152.452393	1256.266113	-1.224114
760.751221	1287.983643	3181.812256	1261.838135	-1.380564
761.153809	1275.768066	3219.316162	1270.196167	-0.286687
761.556274	1273.839355	3266.034912	1280.697144	0.344233
761.958740	1260.980835	3306.967285	1281.554321	1.005553
762.361206	1260.552246	3342.113525	1279.625488	0.916295
762.763550	1257.980591	3351.757080	1280.911377	1.095188
763.165833	1262.052490	3352.614746	1278.982544	0.809833
763.567932	1254.551636	3351.971680	1285.840576	1.491782
763.970154	1253.908813	3349.614746	1286.911987	1.574800
764.372253	1253.051636	3328.398438	1298.270264	2.178847
764.774353	1256.694824	3289.608643	1304.056519	2.329744
765.176453	1248.979736	3245.461182	1301.699097	2.640614
765.578369	1254.337402	3178.383057	1290.555054	1.882370
765.980286	1263.338257	3110.876709	1288.412109	1.357149
766.382019	1275.982422	3039.941162	1286.483276	0.595300
766.783813	1284.768799	2974.791992	1285.840332	0.063403
767.185608	1293.769653	2919.072021	1279.625610	-0.870241
767.587219	1289.483643	2864.209473	1273.410645	-1.020685
767.988892	1308.342651	2806.775146	1272.339233	-2.402739
768.390442	1310.914185	2769.057373	1263.338257	-3.262775
768.791992	1314.557495	2732.625244	1253.694458	-4.291970
769.193420	1315.843384	2711.408936	1246.193726	-4.990784
769.594788	1317.772095	2682.048828	1233.120972	-6.204835
769.996094	1321.629639	2668.119141	1232.263794	-6.636950
770.397400	1310.485718	2651.831787	1223.477295	-6.486650
770.798645	1309.199829	2632.758545	1224.334473	-6.411907
771.199829	1298.270264	2606.398682	1223.262939	-5.733942
771.600952	1289.912354	2590.754150	1233.549561	-4.332794
772.002014	1291.841064	2571.252197	1242.764771	-3.835850
772.402893	1281.339966	2566.323242	1249.622559	-2.468313
772.803894	1276.625366	2548.750000	1255.837524	-1.634104
773.204773	1268.052979	2547.250000	1261.623901	-0.502587
773.605652	1266.124268	2533.963135	1265.481323	-0.050712
774.006409	1262.480957	2535.677734	1272.767700	0.807946
774.407104	1254.551636	2531.177490	1265.481323	0.856139
774.807861	1255.408813	2520.676270	1263.981079	0.677506
775.208435	1250.908325	2512.318115	1259.266479	0.662604
775.608948	1261.195190	2514.461182	1258.409180	-0.222300
776.009399	1264.195435	2499.459473	1253.265747	-0.884806
776.409851	1259.909302	2502.459961	1248.336792	-0.931351
776.810242	1259.909302	2496.030518	1243.407837	-1.334939
777.210632	1265.481323	2504.817383	1240.836060	-1.988586
777.610901	1278.339722	2499.673828	1239.764526	-3.158448
778.011108	1276.625244	2490.887451	1244.264893	-2.665022
778.411133	1272.767700	2481.029297	1250.694214	-1.826880
778.811279	1280.054199	2466.456299	1260.980957	-1.607654
779.211304	1286.483398	2456.598145	1266.981323	-1.666681
779.611328	1289.912231	2445.025635	1268.267212	-1.873844
780.011292	1286.054810	2432.595459	1267.838623	-1.588796
780.411133	1280.482788	2427.881104	1265.909790	-1.270091
780.810974	1281.982910	2416.308594	1273.410522	-0.755725
781.210632	1282.839966	2404.092773	1270.196045	-1.127660
781.610352	1276.625122	2387.805664	1272.767700	-0.347146
782.010071	1266.124146	2368.946777	1272.982056	0.621851
782.409668	1266.767090	2365.303711	1264.409790	-0.214585
782.809204	1277.268188	2354.374023	1262.266724	-1.392757
783.208679	1277.482544	2353.088135	1266.124390	-1.055978
783.608093	1275.125122	2348.159180	1274.053589	-0.099860
784.007507	1271.696411	2345.801758	1280.054199	0.778116
784.406677	1277.268311	2351.588135	1275.339478	-0.179540
784.805969	1285.411865	2348.373291	1274.267944	-1.048384
785.205139	1284.554565	2341.729980	1271.696289	-1.216286
785.604370	1288.412231	2353.945313	1272.553589	-1.488329
786.003418	1293.769775	2353.302490	1270.410278	-2.204698
786.402466	1301.699219	2362.732178	1268.481689	-3.130678
786.801453	1303.413574	2365.518066	1266.338501	-3.490718
787.200256	1295.912964	2374.090088	1266.767212	-2.703243
787.599121	1292.483887	2380.947998	1257.123291	-3.248669
787.997864	1286.054688	2392.306152	1246.193604	-3.603257
788.396667	1286.697632	2390.163086	1245.550781	-3.728875
788.795349	1285.840332	2390.591797	1256.480347	-2.657610
789.194031	1281.339966	2395.520752	1251.979980	-2.635119
789.592590	1281.125732	2389.305908	1241.264648	-3.596986
789.991089	1277.482544	2375.161865	1240.407349	-3.377598
790.389465	1281.125732	2374.518799	1242.121826	-3.567235
790.787903	1282.625854	2372.590088	1242.336060	-3.696433
791.186218	1282.411621	2375.804688	1245.979370	-3.332036
791.584473	1281.768677	2362.303223	1246.193604	-3.292359
791.982788	1281.768555	2343.229736	1253.051636	-2.705414
792.380920	1284.983276	2322.013672	1257.980591	-2.603847
792.779053	1284.983276	2322.870850	1256.694702	-2.725591
793.177002	1276.625244	2311.941162	1254.980347	-2.090656
793.575012	1279.839966	2310.869629	1257.551880	-2.161731
793.972961	1278.554077	2317.727539	1267.838745	-1.031140
794.370850	1276.625244	2315.584229	1267.624390	-0.866334
794.768677	1274.267944	2313.655518	1273.410645	-0.082481
795.166504	1267.195801	2312.798584	1280.697144	1.291250
795.564209	1268.053101	2311.298340	1285.411743	1.663908
795.961731	1270.410522	2320.084961	1278.982666	0.816648
796.359375	1270.196167	2328.657227	1280.268433	0.951595
796.756897	1279.197021	2342.586914	1283.268799	0.382905
797.154358	1277.268066	2328.442871	1283.483032	0.591240
797.551819	1281.125610	2320.727539	1281.339966	0.020619
797.949219	1274.053467	2307.655273	1284.554565	1.015971
798.346558	1278.768188	2301.868652	1277.053833	-0.167565
798.743774	1281.982910	2298.011475	1282.197266	0.021097
799.140869	1278.768433	2289.653320	1276.196777	-0.254396
799.538025	1279.411377	2281.723877	1268.910278	-1.047687
799.935120	1278.982788	2269.079834	1263.766846	-1.536813
800.332153	1283.054565	2253.435303	1266.981445	-1.656373
800.729126	1283.268799	2250.006348	1267.624268	-1.618281
801.126038	1279.625488	2226.861328	1259.480591	-2.126704
801.522888	1286.697754	2228.575928	1252.194214	-3.663270
801.919556	1292.698242	2231.361816	1250.908325	-4.452065
802.316345	1298.913208	2228.790039	1250.051147	-5.254681
802.713013	1294.412842	2220.432129	1262.266724	-3.471431
803.109680	1295.698608	2225.146729	1263.123901	-3.504736
803.506226	1296.127319	2227.718750	1262.695313	-3.588698
803.902710	1295.698730	2225.146973	1269.553101	-2.813027
804.299194	1293.769897	2220.003662	1273.624878	-2.174939
804.695557	1290.555176	2221.503906	1273.839233	-1.795581
805.091797	1288.840820	2203.930176	1268.910278	-2.177989
805.488098	1290.126709	2204.787842	1274.696411	-1.686996
805.884277	1287.340698	2196.000977	1281.339966	-0.660393
806.280457	1283.697388	2185.714600	1283.054565	-0.071265
806.676636	1283.268799	2185.714600	1284.769043	0.166242
807.072632	1285.840332	2185.714600	1279.411255	-0.714442
807.468628	1283.911621	2178.642334	1274.267944	-1.077830
807.864441	1278.553955	2166.855469	1283.911743	0.603150
808.260315	1281.982910	2153.782715	1282.197266	0.024588
808.656128	1289.483643	2152.497070	1280.268555	-1.067780
809.051941	1294.841309	2143.495850	1280.482910	-1.691901
809.447571	1295.269897	2145.638916	1278.339722	-1.990921
809.843262	1288.626465	2145.853516	1272.553467	-1.874999
810.238831	1287.554810	2154.211426	1273.624878	-1.607318
810.634338	1287.340698	2160.854980	1278.554077	-1.005893
811.029724	1287.983521	2157.640381	1275.982300	-1.379995
811.425110	1285.840576	2154.854492	1272.553467	-1.528987
811.820496	1286.054810	2143.710205	1267.624390	-2.148931
812.215759	1294.841309	2140.067139	1258.409180	-4.310343
812.611023	1292.698364	2143.067383	1250.908325	-4.914341
813.006165	1291.841064	2141.781494	1251.765625	-4.715088
813.401245	1286.054810	2147.567871	1253.265747	-3.805985
813.796265	1288.626465	2155.282959	1259.266479	-3.387730
814.191223	1291.841064	2153.997070	1261.195313	-3.554548
814.586182	1289.697998	2157.640381	1256.051880	-3.876538
814.981018	1290.769409	2167.284180	1253.051514	-4.303167
815.375916	1288.626465	2165.998291	1254.980347	-3.834876
815.770630	1298.484497	2170.284424	1257.123291	-4.744346
816.165344	1293.555542	2194.715576	1258.194824	-3.923911
816.559875	1287.769043	2229.004639	1260.980835	-2.846068
816.954468	1286.054688	2282.152588	1269.553223	-1.656611
817.349060	1278.553955	2371.304443	1271.267578	-0.666792
817.743469	1285.840332	2485.958252	1279.839966	-0.499981
818.137939	1280.697144	2622.900146	1290.983887	0.766407
818.532288	1277.482422	2776.558350	1296.127197	1.243751
818.926575	1284.554565	2923.144043	1307.699829	1.412511
819.320862	1275.553711	3104.661865	1309.628540	1.862920
819.714844	1278.768311	3369.759277	1317.129272	1.834583
820.109009	1273.625000	3698.719727	1328.701904	2.271124
820.503052	1277.053955	4088.758057	1353.989990	2.736278
820.897095	1286.912109	4456.937012	1368.777222	2.582475
821.291016	1283.911865	4772.182617	1381.421265	2.795351
821.684875	1297.841797	4994.418457	1389.564941	2.481300
822.078735	1294.412842	5149.576660	1398.565796	2.701648
822.472412	1301.913452	5238.728516	1404.780762	2.612958
822.866089	1305.128052	5269.160645	1405.852295	2.540954
823.259766	1305.556641	5287.376953	1405.637939	2.513456
823.653381	1305.770996	5223.941406	1413.781616	2.756660
824.046875	1305.128052	5088.713867	1405.209351	2.645144
824.440369	1299.127441	4885.336426	1403.066162	2.898290
824.833801	1299.984741	4618.095703	1392.565186	2.790155
825.227112	1290.769531	4389.001953	1385.064453	3.043507
825.620300	1296.341675	4178.552734	1370.491699	2.572679
826.013550	1282.411621	4013.107910	1362.990845	2.950867
826.406799	1286.054810	3852.164063	1358.919067	2.839484
826.799866	1285.197510	3719.722412	1346.060669	2.500001
827.192932	1284.983276	3610.425781	1348.632324	2.737073
827.585938	1280.268677	3486.770508	1339.845825	2.700072
827.978882	1286.054810	3390.975586	1332.345215	2.199152
828.371643	1278.554199	3293.037598	1337.059814	2.904249
828.764465	1280.268433	3194.670410	1329.130371	2.552334
829.157227	1279.839966	3084.731201	1321.415527	2.303494
829.549988	1283.268921	2952.932617	1319.058105	2.143497
829.942627	1282.625977	2831.849365	1313.271606	1.978129
830.335144	1280.268677	2721.267090	1305.342407	1.740025
830.727722	1269.767456	2647.331299	1296.984375	1.975728
831.120178	1262.052368	2603.184326	1291.841064	2.221161
831.512451	1260.980835	2600.398193	1284.768921	1.776003
831.904846	1267.410034	2629.758057	1279.625488	0.896647
832.297119	1269.338867	2666.619141	1281.339966	0.858890
832.689331	1268.695923	2695.979004	1279.411133	0.750742
833.081543	1269.981812	2722.338623	1277.482422	0.516444
833.473694	1268.910278	2742.697754	1281.554199	0.857920
833.865723	1265.481323	2745.483643	1276.410889	0.738483
834.257568	1263.338257	2734.554199	1275.339355	0.815727
834.649536	1274.053589	2716.552246	1281.554321	0.519982
835.041382	1278.553955	2686.763672	1277.911133	-0.045648
835.433228	1283.054443	2634.901367	1276.411011	-0.491434
835.825012	1281.339966	2566.966309	1270.838989	-0.816799
836.216675	1270.196045	2488.530029	1273.839233	0.299030
836.608337	1265.052734	2399.592529	1262.052368	-0.264457
836.999756	1269.338745	2331.657227	1259.052124	-0.968318
837.391296	1268.481567	2268.865479	1254.551636	-1.392459
837.782715	1275.553711	2212.074219	1247.265259	-3.020591
838.174194	1274.053589	2169.855713	1240.836060	-3.708133
838.565491	1277.482422	2145.210693	1248.551147	-3.334140
838.956787	1272.981934	2113.278809	1248.336792	-2.932909
839.348022	1271.696167	2104.920898	1241.693237	-3.600821
839.739197	1277.911011	2082.847412	1242.336182	-4.419582
840.130127	1288.197754	2065.702881	1252.622925	-4.575511
840.521179	1293.341309	2043.843262	1253.694458	-5.282711
840.912170	1295.912964	2039.342896	1259.480713	-4.900563
841.303101	1301.056152	2015.126221	1261.623901	-5.522182
841.693970	1302.985107	1990.480957	1260.338013	-6.203251
842.084778	1297.841675	1965.407104	1261.623901	-5.425352
842.475464	1301.699219	1937.761597	1265.481323	-5.694079
842.866028	1299.770386	1911.401855	1257.552002	-6.902586
843.256653	1302.127808	1886.970703	1245.765137	-9.637233
843.647217	1301.056152	1851.610229	1244.907959	-10.198488
844.037720	1293.341309	1834.894409	1243.193481	-9.260002
844.428223	1289.912354	1816.035278	1236.121216	-10.224063
844.818604	1291.198242	1804.462769	1234.406738	-11.064763
845.208923	1289.055176	1790.532837	1232.478027	-11.282087
845.599182	1290.555298	1781.531982	1230.977783	-12.134490
845.989258	1285.626099	1775.745728	1233.549561	-10.625271
846.379395	1290.340820	1771.459717	1233.763916	-11.759443
846.769470	1290.769409	1766.101929	1230.549316	-12.669045
847.159546	1294.841309	1756.458130	1231.406616	-13.741850
847.549438	1299.556152	1768.030762	1247.265259	-11.161948
847.939392	1303.842285	1763.744507	1248.336792	-12.068977
848.329163	1304.913696	1756.243774	1243.193359	-13.675210
848.718872	1306.199585	1754.100830	1242.121826	-14.306225
849.108582	1310.057129	1749.171753	1242.336060	-15.422185
849.498230	1316.914917	1734.384644	1240.836060	-18.223803
849.887817	1319.272217	1729.241333	1244.479248	-18.243561
850.277405	1324.201294	1720.454712	1244.265015	-20.173019
850.666870	1320.343872	1716.811279	1239.978882	-20.270264
851.056274	1309.414185	1712.310913	1242.550415	-16.595758
851.445496	1305.770996	1706.310425	1245.336426	-15.088295
851.834839	1301.056274	1693.880493	1236.121216	-16.530310
852.224060	1297.627441	1697.952393	1239.978882	-14.400441
852.613220	1298.913208	1703.310059	1244.264893	-13.513536
853.002380	1290.769531	1699.666870	1241.907593	-11.949683
853.391418	1284.340332	1699.452393	1242.764771	-10.015503
853.780396	1280.054199	1712.953857	1242.121948	-8.762365
854.169312	1271.696289	1720.025757	1241.479004	-6.739973
854.558105	1271.910645	1720.668823	1243.622070	-6.303746
854.946899	1275.553711	1721.526123	1242.979126	-7.304171
855.335693	1287.126221	1725.169189	1249.194092	-8.659454
855.724365	1283.911621	1728.169556	1253.908813	-6.753466
856.112976	1280.054077	1734.813232	1253.265869	-5.890636
856.501526	1282.840088	1734.384644	1250.051270	-7.261480
856.890076	1281.768555	1725.812134	1244.050781	-8.494161
857.278381	1287.126221	1716.382813	1241.907715	-10.534143
857.666809	1281.982910	1711.453613	1241.264771	-9.481005
858.055115	1290.126587	1707.810425	1245.550903	-10.672112
858.443420	1291.198120	1713.167969	1239.550171	-12.239725
858.831543	1293.341309	1717.882813	1232.906738	-14.235256
859.219788	1289.912354	1714.025391	1235.049683	-12.935861
859.607788	1289.912231	1719.811646	1226.048950	-14.855401
859.995850	1290.769409	1724.097778	1222.619995	-15.726968
860.383728	1287.983398	1722.169067	1225.405884	-14.412617
860.771606	1287.126221	1720.454590	1222.191284	-14.985157
861.159424	1287.340698	1736.527710	1229.477661	-12.881725
861.547241	1289.055054	1747.885864	1237.407104	-11.256426
861.934937	1294.412842	1753.457886	1233.335205	-13.305369
862.322632	1283.483154	1743.814087	1229.477661	-11.731884
862.710205	1282.625854	1738.884888	1232.692383	-10.944106
863.097656	1280.268555	1734.384644	1232.049561	-10.618209
863.485107	1282.625854	1735.670288	1227.763550	-12.109696
863.872498	1282.411621	1726.669434	1230.549316	-11.673921
864.259827	1279.625488	1719.168701	1220.476929	-13.456824
864.647156	1285.840454	1718.954590	1215.547852	-16.229580
865.034424	1284.983276	1718.097168	1221.334106	-14.695712
865.421570	1287.554932	1716.382813	1218.119507	-16.191910
865.808655	1281.768677	1711.453491	1211.261719	-16.408995
866.195557	1281.982910	1707.810547	1218.762573	-14.846461
866.582581	1290.983887	1718.311646	1221.548462	-16.248751
866.969482	1291.626831	1710.810669	1219.191040	-17.280197
867.356323	1291.626831	1715.525391	1234.192505	-13.549073
867.743225	1292.483887	1719.168823	1242.979004	-11.602210
868.129883	1293.769897	1729.455200	1242.336060	-11.805273
868.516602	1304.270752	1742.742310	1256.266113	-10.948176
868.903076	1307.699707	1743.813965	1264.409790	-9.926279
869.289673	1302.556396	1743.385254	1262.266724	-9.139527
869.676147	1300.841919	1742.313721	1260.766602	-9.077662
870.062561	1302.127808	1748.100098	1264.624023	-8.409443
870.448914	1302.127808	1748.100098	1262.480957	-8.889980
870.835266	1292.055420	1745.099976	1256.694702	-7.805130
871.221558	1295.484253	1757.744019	1254.980347	-8.762153
871.607544	1289.912354	1758.386841	1246.408081	-9.286369
871.993713	1291.198120	1763.958862	1246.836670	-9.383489
872.379761	1291.412476	1761.601440	1249.622559	-8.887898
872.765747	1289.697998	1759.672363	1240.193237	-10.533503
873.151672	1281.982910	1762.887207	1232.906738	-10.204977
873.537598	1284.768921	1768.030518	1230.549316	-11.219515
873.923401	1282.411621	1769.744995	1236.335571	-9.454729
874.309204	1283.911743	1775.531250	1233.763916	-10.200537
874.694763	1282.625854	1785.603638	1231.835205	-10.097991
875.080383	1284.126099	1804.677002	1242.336182	-8.028017
875.465942	1275.339478	1825.464844	1241.693359	-6.116082
875.851440	1286.697754	1873.683960	1243.836426	-7.301931
876.236938	1280.482788	1934.546875	1243.193481	-5.701170
876.622314	1282.197266	2019.841064	1239.336060	-5.810556
877.007629	1276.411011	2108.778320	1244.479370	-3.836244
877.392761	1283.483154	2218.717773	1259.266602	-2.589356
877.777954	1288.840698	2343.230225	1267.624512	-2.012177
878.163086	1293.341187	2518.104004	1277.482544	-1.294834
878.548218	1293.984131	2740.125977	1281.125854	-0.889144
878.933167	1297.412964	3044.656006	1293.555542	-0.220772
879.318176	1296.984497	3368.044678	1297.413086	0.020694
879.703003	1297.627319	3657.144287	1311.557373	0.590377
880.087830	1284.768799	3875.737549	1310.271484	0.984291
880.472534	1282.197144	4036.896240	1316.057739	1.229194
880.857239	1276.196533	4137.191406	1328.058960	1.812741
881.241882	1276.625122	4187.982422	1329.773315	1.825547
881.626465	1269.338745	4190.125488	1323.558472	1.856340
882.010986	1267.624390	4144.906738	1319.700928	1.809921
882.395447	1259.480591	4033.896240	1313.485962	1.946550
882.779846	1253.694458	3857.521240	1315.843262	2.386826
883.164063	1250.479736	3592.852295	1303.842163	2.278136
883.548340	1250.265503	3288.322754	1289.912231	1.945320
883.932495	1253.051514	2999.222900	1282.839966	1.705930
884.316650	1257.123413	2758.342041	1288.840576	2.112761
884.700745	1259.480835	2544.463867	1278.339478	1.467618
885.084778	1260.552368	2373.875732	1264.624023	0.365721
885.468750	1263.124146	2239.505615	1262.480957	-0.065875
885.852661	1263.981323	2130.851807	1256.694702	-0.840566
886.236389	1262.052612	2051.558594	1258.623535	-0.434332
886.620117	1266.552856	1989.195313	1247.479614	-2.639375
887.003845	1269.124634	1936.261597	1244.693604	-3.662071
887.387451	1278.339844	1890.185425	1239.978882	-6.269713
887.771057	1283.054565	1858.682373	1238.050049	-7.818336
888.154602	1284.983276	1839.609009	1228.835083	-10.123618
888.538086	1280.268555	1822.035889	1222.191406	-10.719943
888.921326	1282.840210	1810.677734	1221.977173	-11.530639
889.304688	1278.768311	1802.748413	1221.334106	-10.961143
889.687927	1278.125488	1806.605835	1221.119873	-10.786705
890.071167	1275.768066	1817.964111	1218.548218	-10.553350
890.454285	1274.267944	1837.037476	1213.190552	-10.853003
890.837402	1277.482544	1861.682861	1219.833984	-9.867944
891.220459	1282.411621	1893.399902	1223.691528	-9.610674
891.603271	1272.124878	1939.904663	1230.549316	-6.225939
891.986145	1270.624756	1985.980591	1239.121582	-4.403847
892.369019	1273.196411	2041.057495	1247.908203	-3.293331
892.751770	1279.411255	2101.491943	1244.479370	-4.249204
893.134460	1276.625244	2146.710693	1247.265381	-3.374366
893.517151	1278.768433	2180.999756	1251.337036	-3.040395
893.899658	1277.268188	2199.215820	1240.407349	-3.998149
894.282227	1283.483276	2206.502197	1248.336792	-3.807775
894.664612	1284.340332	2197.929932	1241.478882	-4.691543
895.046997	1287.769287	2177.570801	1242.336060	-5.105996
895.429321	1283.483276	2151.425537	1229.477661	-6.222259
895.811523	1282.411621	2105.563477	1227.548950	-6.664951
896.193726	1285.626099	2059.701904	1223.477173	-8.028790
896.575928	1293.126953	1997.981689	1221.977051	-10.094265
896.958008	1289.269409	1925.331909	1219.405396	-10.983829
897.339905	1293.341309	1870.683716	1212.976196	-13.919835
897.721863	1295.912964	1811.320679	1205.689819	-17.505199
898.103760	1294.627075	1774.674194	1211.047363	-17.410730
898.485535	1288.626465	1747.885864	1201.832153	-18.898756
898.867310	1287.983521	1738.027710	1210.190186	-17.285709
899.249084	1280.268433	1735.027344	1208.046997	-15.881258
899.630676	1282.625854	1743.171021	1224.762939	-12.564005
900.012268	1291.626709	1759.029663	1217.262207	-15.910148
900.393616	1292.912598	1766.101929	1220.905518	-15.217393
900.775085	1291.198120	1787.961060	1213.619141	-15.616901
901.156494	1297.627319	1823.107544	1222.619995	-14.274053
901.537842	1293.769897	1879.041382	1226.048950	-11.570861
901.919067	1296.127197	1951.905884	1231.406494	-9.869290
902.300293	1303.413696	2003.125122	1234.192505	-9.892820
902.681458	1299.770508	2047.058105	1238.692993	-8.173227
903.062378	1305.342529	2072.346191	1241.050293	-8.382259
903.443359	1308.557007	2079.418213	1242.764771	-8.534901
903.824341	1306.413940	2074.489258	1230.549316	-9.877237
904.205200	1306.413940	2063.988281	1241.050415	-8.628001
904.586060	1303.413574	2046.843384	1233.978394	-9.339844
904.966797	1297.412964	2019.626587	1235.692749	-8.545978
905.347473	1288.412231	1979.765747	1226.477417	-8.958487
905.728027	1290.126587	1918.902710	1218.548096	-11.383780
906.108521	1287.340576	1846.466797	1215.976318	-12.763533
906.489075	1280.268433	1790.961304	1210.190308	-13.722166
906.869507	1287.555054	1731.812866	1208.689941	-17.752106
907.249878	1279.625610	1688.094238	1205.904053	-18.048279
907.630188	1275.339600	1661.948730	1205.904053	-17.960142
908.010437	1282.411621	1643.089722	1202.475220	-22.162809
908.390625	1281.125854	1632.374512	1195.403076	-24.405155
908.770630	1284.340332	1627.230957	1193.259888	-26.562536
909.150696	1278.553955	1624.016357	1193.688599	-24.565729
909.530640	1284.125854	1628.945435	1194.974365	-25.854532
909.910583	1287.983521	1644.161255	1211.261719	-21.540314
910.290527	1287.126221	1664.734741	1214.690674	-19.182711
910.670288	1293.126831	1696.023560	1219.405396	-18.297850
911.049988	1281.554199	1738.456299	1226.048950	-12.148171
911.429565	1290.983887	1795.033203	1222.191406	-13.647966
911.809204	1287.769287	1855.039063	1226.691895	-10.766904
912.188721	1279.411255	1913.116089	1239.764526	-6.256340
912.568237	1282.625977	1985.337769	1244.479248	-5.428503
912.947632	1272.767700	2085.847900	1250.051270	-2.793873
913.327026	1276.196777	2203.287598	1261.409546	-1.595014
913.706299	1278.339722	2331.014648	1276.839478	-0.142517
914.085510	1274.482300	2427.023682	1276.625244	0.185932
914.464539	1273.196411	2516.604248	1284.126099	0.879011
914.843628	1264.409790	2562.251221	1285.840332	1.651245
915.222717	1275.125122	2577.895752	1276.839600	0.131602
915.601685	1270.624878	2569.966553	1280.697144	0.775182
915.980591	1277.268188	2544.892334	1273.196411	-0.321213
916.359436	1281.125732	2508.888916	1260.123779	-1.710587
916.738220	1269.338745	2445.454346	1255.837524	-1.147950
917.116821	1273.839355	2356.945557	1259.052246	-1.365250
917.495483	1269.981689	2246.577881	1252.194214	-1.821375
917.874023	1263.552612	2119.922363	1240.836060	-2.652657
918.252563	1265.909912	2017.269165	1233.549561	-4.306908
918.631042	1265.695557	1914.187622	1224.763062	-6.311950
919.009399	1279.197021	1834.680054	1227.763428	-9.259255
919.387695	1277.268188	1777.674316	1222.834473	-10.877908
919.766052	1272.982056	1726.883545	1216.405151	-12.464578
920.144104	1273.624878	1687.665649	1213.833374	-14.440970
920.522278	1266.552856	1653.805054	1218.548096	-12.396253
920.900269	1265.052856	1621.015991	1223.048584	-11.800175
921.278320	1258.194946	1598.942505	1218.976685	-11.509477
921.656311	1262.052368	1574.511719	1213.833374	-15.432085
922.034180	1265.267090	1552.652344	1206.118286	-20.581711
922.411987	1263.766968	1532.507446	1204.618286	-22.009592
922.789612	1270.624878	1510.434082	1202.903809	-28.239563
923.167297	1263.124146	1496.504028	1187.259399	-32.506977
923.544922	1261.838013	1483.002808	1193.259888	-31.007704
923.922485	1261.195190	1477.430664	1193.474243	-31.318150
924.299988	1256.051880	1465.000854	1199.260498	-27.179546
924.677429	1257.551880	1454.499878	1200.332031	-29.053278
925.054810	1260.980835	1458.571655	1196.260254	-32.754852
925.431946	1264.409790	1452.785400	1196.474487	-36.063747
925.809204	1261.195190	1449.785034	1194.974487	-35.113609
926.186401	1262.909546	1452.571045	1200.974976	-32.655319
926.563477	1258.409180	1441.641479	1199.046265	-32.397625
926.940491	1256.909058	1446.784912	1198.403198	-30.812691
927.317505	1253.480103	1439.712769	1203.975098	-26.582342
927.694397	1260.980957	1439.069824	1203.332275	-32.370739
928.071289	1272.124878	1430.926025	1208.904297	-39.811161
928.447937	1270.838989	1425.996948	1203.975342	-43.093922
928.824707	1271.053223	1428.783081	1200.546387	-44.701008
929.201355	1275.125122	1425.997192	1206.332642	-45.596565
929.577881	1278.339722	1425.782837	1205.046753	-49.709320
929.954407	1278.553955	1420.425293	1206.761230	-50.604107
930.330933	1273.839111	1412.067261	1203.332275	-51.007580
930.707336	1276.625122	1413.781616	1202.260864	-54.218548
931.083496	1273.196289	1401.994629	1204.189575	-53.577332
931.459778	1265.909912	1403.066284	1206.761230	-43.124996
931.835938	1261.195190	1406.495239	1205.261108	-38.495571
932.212158	1253.908813	1411.638550	1200.546387	-33.831558
932.588196	1257.766479	1421.925293	1203.332153	-33.159550
932.964172	1258.837891	1421.925293	1207.832764	-31.274719
933.340149	1258.409302	1430.283325	1196.260132	-36.159721
933.716003	1258.409302	1428.783081	1200.117676	-34.213966
934.091736	1258.623535	1434.997925	1199.046143	-33.778934
934.467468	1257.551880	1440.570068	1198.188965	-32.435528
934.843140	1253.694458	1448.070679	1202.046387	-26.571188
935.218750	1258.194946	1454.285522	1203.546753	-27.868853
935.594299	1264.838379	1452.356689	1202.903931	-33.028481
935.969788	1256.480469	1442.927246	1205.689941	-27.241301
936.345276	1257.766357	1444.213135	1200.117676	-30.919645
936.720459	1250.265503	1436.283691	1199.260620	-27.419298
937.095764	1252.837158	1431.140503	1189.188232	-35.696991
937.471008	1246.193604	1424.711304	1191.116821	-30.852282
937.846130	1244.693604	1413.353027	1182.115967	-37.102959
938.221252	1242.550659	1408.638184	1187.902344	-32.903324
938.596252	1246.193848	1403.066284	1187.902344	-37.158539
938.971191	1250.908569	1400.494629	1192.402832	-39.111759
939.346130	1247.265259	1395.136841	1193.259888	-36.521805
939.720886	1241.907715	1388.707764	1192.617065	-33.576725
940.095581	1249.622559	1382.492798	1190.259644	-44.677361
940.470337	1253.908691	1371.348877	1197.546143	-47.992558
940.844971	1262.266846	1365.562622	1193.259888	-66.805206
941.219543	1257.552002	1363.633789	1197.546143	-56.565655
941.594055	1260.552246	1357.204590	1197.546143	-65.188385
941.968506	1261.623779	1359.776245	1200.332153	-62.445324
942.342712	1270.624634	1356.776001	1192.617065	-90.547104
942.717041	1268.052856	1352.061279	1199.689331	-81.376991
943.091309	1262.909668	1340.060059	1186.830811	-98.611115
943.465515	1268.052856	1340.274414	1181.258911	-120.177338
943.839600	1278.553833	1344.346191	1177.615601	-153.419388
944.213623	1282.197144	1349.275391	1176.972534	-156.868454
944.587646	1279.196899	1347.346558	1180.401611	-144.968140
944.961426	1276.625244	1343.060425	1189.402466	-131.290039
945.335266	1275.553711	1346.060669	1191.974121	-118.540909
945.709106	1281.339966	1347.560791	1196.260254	-128.478790
946.082825	1277.268311	1343.060425	1194.331543	-126.058830
946.456421	1264.838379	1337.916992	1201.617920	-86.510208
946.830017	1270.196045	1337.702637	1191.759766	-116.190552
947.203613	1271.696167	1341.560181	1195.403076	-109.202271
947.577026	1262.695313	1340.703003	1200.117676	-80.219833
947.950317	1263.338257	1347.132080	1209.761597	-63.938675
948.323669	1262.266724	1350.346802	1209.975708	-59.367584
948.696899	1263.338257	1356.775879	1202.260742	-65.367157
949.070068	1273.839355	1360.419189	1195.831543	-90.099289
949.443237	1278.768433	1364.491089	1193.045410	-100.000427
949.816284	1280.697144	1364.276733	1190.045288	-108.461716
950.189270	1286.269043	1369.420044	1195.403198	-109.278114
950.562073	1294.412842	1370.491577	1188.116699	-139.718597
950.934998	1291.198120	1366.419800	1193.474243	-129.914505
951.307739	1286.697754	1367.919922	1194.117188	-113.984360
951.680481	1290.769531	1364.062378	1190.259766	-137.134476
952.053162	1283.697388	1357.847534	1182.973389	-135.837891
952.425781	1282.411499	1349.489502	1182.758911	-148.562241
952.798279	1276.625366	1338.560059	1188.116699	-142.906448
953.170776	1266.124268	1340.060059	1186.616455	-107.536301
953.543030	1271.481934	1331.059204	1192.617065	-132.374084
953.915405	1265.052734	1326.987427	1193.902832	-114.878914
954.287659	1269.124512	1329.130493	1196.688843	-120.714081
954.659851	1270.410278	1332.988037	1199.046143	-114.040733
955.031982	1269.124512	1330.844849	1200.760620	-110.763962
955.404114	1273.839233	1324.630005	1200.546387	-144.303467
955.776123	1274.910767	1320.558228	1197.331909	-169.952179
956.147888	1274.696533	1319.915283	1203.975342	-156.397934
956.519775	1282.411621	1321.844116	1206.118286	-193.478333
956.891602	1279.411255	1327.416016	1209.332886	-145.982117
957.263306	1278.768433	1329.559082	1211.475952	-132.489899
957.635010	1268.052979	1331.273560	1202.689331	-103.389824
958.006592	1272.124878	1327.844604	1200.117798	-129.230850
958.378174	1260.552246	1322.701294	1199.474854	-98.275665
958.749512	1259.266479	1319.915283	1198.617554	-100.000198
959.120911	1262.695313	1317.772217	1195.831543	-121.400742
959.492310	1261.838257	1322.058472	1193.474121	-113.523567
959.863586	1256.051880	1323.772827	1197.974609	-85.759682
960.234741	1257.980591	1320.558228	1197.760254	-96.233002
960.605896	1243.836304	1319.915283	1192.188354	-67.887276
960.976990	1248.765381	1319.915161	1189.830933	-82.831528
961.347961	1247.693848	1317.986450	1192.831177	-78.048996
961.718811	1248.979736	1312.200317	1198.617554	-79.661057
962.089661	1249.193970	1319.272339	1200.760620	-69.113121
962.460510	1256.909058	1326.558716	1193.045654	-91.692345
962.831299	1256.909058	1335.130981	1193.045532	-81.644020
963.201965	1258.194824	1343.060425	1198.831909	-69.949326
963.572510	1265.695557	1340.488647	1198.403320	-89.971191
963.943054	1267.624390	1345.203247	1197.974731	-89.779175
964.313477	1262.909424	1346.274902	1196.045898	-80.205292
964.683838	1268.267212	1349.060913	1200.974976	-83.288963
965.054199	1267.624390	1354.418579	1198.617676	-79.506142
965.424500	1274.053589	1349.489502	1190.473877	-110.795654
965.794678	1279.411255	1353.989868	1179.972900	-133.333603
966.164795	1279.839966	1350.346802	1179.758545	-141.945694
966.534912	1267.838745	1345.203247	1190.045288	-100.554459
966.904907	1265.267090	1340.488647	1183.401855	-108.832146
967.274780	1263.766846	1341.131592	1173.329468	-116.897400
967.644592	1255.408936	1344.131836	1175.472534	-90.096695
968.014404	1257.337769	1344.989136	1170.972046	-98.533226
968.384155	1270.196045	1341.131592	1157.470703	-158.912354
968.753845	1279.196899	1347.346558	1154.899048	-182.389542
969.123474	1281.125732	1343.488892	1154.256226	-203.436630
969.492981	1280.268555	1351.418335	1161.542603	-166.867630
969.862305	1280.482788	1351.846924	1164.328613	-162.762680
970.231750	1272.553467	1351.846924	1162.614136	-138.648682
970.601135	1280.054199	1352.704224	1151.898682	-176.401199
970.970337	1285.411865	1347.560791	1160.899536	-200.345108
971.339539	1286.697632	1344.989136	1158.113647	-220.587860
971.708740	1291.198120	1342.417480	1156.827759	-262.342926
972.077759	1288.626465	1343.060425	1164.757080	-227.559021
972.446777	1285.197510	1351.204102	1178.044312	-162.337112
972.815613	1273.196167	1348.632324	1183.616211	-118.749359
973.184509	1268.052979	1350.132568	1180.187378	-107.049271
973.553284	1261.195190	1346.060669	1177.186890	-98.989960
973.921997	1260.338013	1357.204590	1180.830200	-82.079720
974.290710	1262.909790	1366.634155	1179.758667	-80.165466
974.659302	1266.981445	1377.135254	1187.259399	-72.373390
975.027771	1261.623901	1388.921997	1186.402100	-59.091064
975.396118	1257.551880	1403.709106	1197.974731	-40.762371
975.764526	1248.550903	1420.210815	1200.117676	-28.214642
976.132874	1243.836304	1433.497925	1199.260620	-23.502743
976.501160	1239.978760	1454.071289	1200.975098	-18.218134
976.869324	1246.193726	1471.858765	1196.260254	-22.127253
977.237488	1260.980835	1487.074463	1210.404541	-22.369623
977.605530	1263.552612	1496.289795	1206.761230	-24.401508
977.973450	1261.195190	1496.503906	1211.047363	-21.311504
978.341309	1264.838379	1491.360596	1216.619385	-21.286652
978.709167	1263.766846	1484.502808	1206.332642	-26.019415
979.077026	1265.910034	1479.787964	1204.832520	-28.557184
979.444702	1270.410400	1469.072754	1203.118042	-33.872726
979.812378	1280.911499	1455.142700	1205.046753	-43.542572
980.179932	1287.769287	1448.070557	1209.333008	-48.930542
980.547485	1292.269653	1427.497192	1200.975098	-67.511810
980.914795	1292.055420	1407.352417	1194.545776	-84.572578
981.282166	1288.626465	1389.350586	1188.330933	-99.574493
981.649475	1280.482788	1373.706177	1190.688232	-96.321915
982.016785	1277.696777	1363.848145	1183.830444	-108.955132
982.383911	1277.696777	1354.632935	1179.973022	-127.019279
982.751038	1281.554443	1344.346191	1194.545776	-138.567047
983.118103	1280.697144	1328.273315	1190.473877	-189.639603
983.484924	1278.554077	1319.701050	1188.973755	-217.708176
983.851868	1275.553833	1315.414917	1187.473511	-220.968201
984.218689	1279.625732	1302.556519	1175.686768	-453.272583
984.585449	1271.482056	1298.270264	1180.830200	-338.402100
984.952209	1271.267700	1291.198120	1185.544800	-430.110870
985.318787	1263.981201	1284.769043	1173.972290	-432.988251
985.685425	1275.553711	1288.412231	1176.758301	-768.326416
986.051880	1277.268066	1286.697754	1176.115356	-1072.704834
986.418213	1276.196533	1290.555176	1180.187256	-668.651489
986.784607	1272.124878	1298.270264	1174.615234	-372.951630
987.150879	1267.410034	1312.200073	1178.258545	-199.043121
987.517090	1270.410522	1318.629395	1175.686768	-196.445404
987.883301	1276.625366	1326.344482	1174.615356	-205.172607
988.249390	1272.339233	1342.846069	1178.472778	-133.130997
988.615417	1283.697388	1358.061890	1172.900879	-148.991119
988.981262	1280.054199	1375.849243	1172.686401	-112.080742
989.347168	1285.197632	1398.137207	1181.473145	-91.840691
989.712952	1288.197876	1422.568237	1181.473022	-79.425888
990.078674	1288.626465	1442.498535	1179.972900	-70.612923
990.444397	1287.769165	1456.857300	1175.686768	-66.286377
990.809998	1277.482422	1466.929688	1177.187012	-52.941071
991.175537	1277.696777	1468.215454	1177.829834	-52.418453
991.540894	1270.839111	1471.215820	1180.830200	-44.919846
991.906311	1264.409790	1467.572510	1181.687500	-40.717258
992.271729	1264.409790	1456.643066	1186.402222	-40.579639
992.636963	1257.337769	1449.570801	1197.546143	-31.103722
993.002136	1260.766602	1427.068726	1201.403687	-35.695824
993.367310	1256.694824	1411.424316	1197.974731	-37.950161
993.732361	1251.551270	1384.635986	1198.403320	-39.935425
994.097351	1251.765625	1364.491089	1205.046875	-41.444717
994.462219	1251.337158	1352.704224	1207.618530	-43.129025
994.827026	1266.552856	1334.702393	1203.546631	-92.452904
995.191833	1270.410278	1327.201660	1203.117920	-118.490440
995.556580	1280.054199	1321.629761	1200.117676	-192.268051
995.921204	1282.625854	1312.414551	1198.403442	-282.732788
996.285828	1279.839722	1307.699707	1195.403198	-303.074554
996.650391	1284.554565	1297.627441	1189.187988	-729.499573
997.014648	1291.841064	1309.414185	1180.615845	-632.928101
997.379028	1308.985596	1319.915283	1191.116821	-1078.427612
997.743408	1310.700073	1330.844849	1187.687988	-610.640137
998.107605	1315.200562	1328.916138	1187.259399	-932.816528
998.471802	1322.058350	1325.701538	1190.045532	-3623.551758
998.835938	1315.843506	1325.915894	1193.045776	-1219.152100
999.199951	1321.844116	1326.987427	1187.688110	-2608.359131
999.563904	1314.129028	1325.487305	1185.116333	-1135.847534
999.927673	1314.343262	1332.130859	1193.045776	-681.921692
1000.291565	1319.915161	1330.416382	1198.403320	-1157.121094
1000.655396	1312.843262	1330.202026	1200.117798	-649.386414
1001.019043	1301.913330	1321.415405	1213.190430	-454.940826
1001.382629	1281.125732	1302.556396	1210.618774	-329.000336
1001.746216	1270.624634	1291.626831	1210.833130	-284.691650
1002.109741	1271.696167	1291.412354	1206.975464	-328.261780
1002.473022	1265.695557	1291.841064	1203.332397	-238.523422
1002.836365	1265.052612	1299.556152	1198.403442	-193.166183
1003.199646	1266.124146	1300.841919	1203.118042	-181.480835
1003.562866	1273.624878	1299.984619	1205.475464	-258.535980
1003.925964	1268.910156	1297.841675	1203.332397	-226.665451
1004.289124	1271.696167	1300.413208	1193.688599	-271.642090
1004.652100	1278.553955	1301.270630	1199.689087	-347.167297
1005.015076	1278.339722	1303.413574	1192.188354	-343.590454
1005.377747	1277.911011	1306.199585	1186.187988	-324.240540
1005.740662	1286.697754	1308.771240	1185.759399	-457.283234
1006.103333	1276.196655	1308.557007	1180.187378	-296.687988
1006.466003	1275.553833	1303.413696	1181.687500	-336.923157
1006.828552	1269.124634	1303.413696	1191.116943	-227.500214
1007.191101	1261.623779	1297.198730	1193.259888	-192.168610
1007.553528	1257.337646	1301.699219	1190.259644	-151.207458
1007.915771	1257.766235	1303.199341	1188.759521	-151.886414
1008.278137	1251.979980	1298.055908	1188.759521	-137.209305
1008.640442	1246.193726	1302.556396	1185.116333	-108.364975
1009.002563	1250.908447	1304.056519	1188.545166	-117.338745
1009.364624	1250.694092	1298.484619	1187.473633	-132.286591
1009.726685	1244.479370	1298.913208	1185.759277	-107.874245
1010.088684	1255.194580	1301.056274	1196.260254	-128.504471
1010.450439	1247.050903	1300.842041	1202.689453	-82.469810
1010.812256	1258.409058	1294.412842	1194.760132	-176.783981
1011.174011	1262.266724	1298.056030	1193.688477	-191.616577
1011.535706	1264.195435	1292.055420	1193.045776	-255.382965
1011.897400	1266.338623	1297.412964	1194.117188	-232.415024
1012.258911	1263.766846	1304.485107	1196.903198	-164.210464
1012.620361	1264.195435	1300.841919	1194.331421	-190.643158
1012.981812	1253.480103	1298.698853	1198.617676	-121.326721
1013.343079	1254.551636	1305.770874	1198.831909	-108.786713
1013.704285	1256.480347	1303.628052	1202.046509	-115.453842
1014.065430	1249.194092	1296.555786	1194.974487	-114.479866
1014.426575	1253.694458	1296.555786	1183.616089	-163.500229
1014.787720	1251.979980	1298.913208	1180.187256	-152.967804
1015.148743	1248.551025	1301.270630	1180.615845	-128.861328
1015.509644	1247.050903	1301.699219	1177.829834	-126.666428
1015.870361	1252.837158	1297.198730	1172.472168	-181.159027
1016.231140	1258.623535	1292.912598	1166.900269	-267.500061
1016.591919	1259.909302	1289.269531	1160.042480	-340.143188
1016.952515	1267.195801	1286.483276	1156.399292	-574.447937
1017.313049	1269.553223	1282.197266	1156.185059	-896.613220
1017.673584	1273.839355	1280.911377	1150.184448	-1748.508667
1018.034058	1278.768433	1289.269409	1156.399292	-1165.312012
1018.394348	1282.197388	1298.484497	1162.399780	-735.536316
1018.754639	1284.769043	1293.126953	1163.899902	-1446.164673
1019.114868	1285.840576	1283.054443	1158.756592	4561.303711
1019.475037	1284.554688	1285.411865	1165.400024	-13900.811523
1019.835022	1277.053955	1280.268555	1160.042358	-3640.005371
1020.195129	1274.053589	1285.197510	1172.043579	-915.387085
1020.555054	1275.339478	1286.269043	1181.901733	-854.908142
1020.914917	1281.125732	1287.126343	1181.687378	-1657.137329
1021.274536	1285.626343	1290.983765	1183.616089	-1904.092285
1021.634338	1289.269531	1293.341187	1186.402222	-2526.424805
1021.993958	1286.697754	1284.125977	1183.830444	3999.852783
1022.353577	1287.126465	1270.196045	1178.901489	639.233826
1022.713135	1285.411865	1271.267578	1184.473511	713.633362
1023.072632	1282.625854	1273.410645	1184.259277	1067.437134
1023.431946	1274.053467	1268.052856	1179.330078	1578.562622
1023.791260	1276.839600	1273.624878	1188.116577	2759.897461
1024.150391	1269.553101	1265.266968	1185.116333	1969.998901
1024.509644	1265.909790	1265.266846	1176.758301	13866.128906
1024.868652	1257.337524	1264.838379	1173.115112	-1122.837524
1025.227661	1247.693848	1267.838745	1178.044067	-345.744019
1025.586670	1248.765503	1267.195801	1182.758911	-358.141754
1025.945557	1253.908813	1277.482544	1177.829834	-322.727783
1026.304443	1255.408936	1282.840210	1184.901855	-257.031738
1026.663086	1256.909058	1287.769287	1187.902222	-223.610901
1027.021729	1259.480835	1293.126953	1199.260498	-178.981537
1027.380371	1272.767700	1296.984497	1202.475098	-290.263824
1027.738892	1276.625244	1287.983521	1198.403320	-688.677795
1028.097290	1276.839600	1294.841309	1194.331543	-458.334564
1028.455688	1277.482422	1296.984375	1188.330933	-457.141327
1028.814087	1285.197388	1304.913696	1192.188599	-471.735321
1029.172241	1289.697998	1298.056030	1187.687988	-1220.502686
1029.530518	1294.841431	1296.555908	1191.974121	-5999.921875
1029.888550	1290.769653	1290.555176	1197.974731	43265.566406
1030.246582	1292.912720	1290.555176	1194.760132	4163.340820
1030.604614	1287.340698	1291.198120	1191.116943	-2494.509521
1030.962524	1286.483521	1287.340576	1193.045654	-10902.193359
1031.320313	1277.053955	1281.125854	1192.402710	-2078.913086
1031.678101	1272.767700	1277.053955	1190.473877	-1919.947021
1032.035645	1278.768433	1276.411011	1190.902710	3727.195557
1032.393311	1281.125610	1267.838745	1205.046875	572.586060
1032.750977	1277.482422	1265.695679	1201.617920	643.642639
1033.108398	1278.339844	1273.196411	1203.332275	1458.317261
1033.465820	1265.481323	1267.838867	1190.902466	-3163.413330
1033.823120	1265.910034	1261.409668	1186.187988	1771.456909
1034.180298	1262.052612	1261.195313	1177.829956	9824.177734
1034.537476	1262.052612	1261.838257	1175.472534	40390.886719
1034.894653	1260.338013	1267.410034	1166.257324	-1330.322388
1035.251709	1262.052368	1276.411011	1164.971436	-676.114990
1035.608643	1257.337524	1277.696899	1166.257324	-447.362457
1035.965576	1277.696777	1272.982056	1110.323242	3550.019531
1036.322388	1251.765747	1336.631226	1190.473999	-72.222237
1036.679077	1237.621460	1313.057373	1181.044434	-75.000122
1037.035889	1247.050903	1313.057373	1145.683838	-153.571411
1037.392456	1232.906738	1206.975586	1150.398560	318.181702
>>>>>End Processed Spectral Data<<<<<
