# Supplementary material for: Avian learning favors colorful, not bright, signals
Source: PLoS One. 2018 Mar 22;13(3):e0194279. doi: 10.1371/journal.pone.0194279 (PMC5864004; doi:10.1371/journal.pone.0194279)
Supplement: S1 Text — (ZIP) [file pone.0194279.s001.zip › WhiteTanOuter1.txt]

Jaz Data File
++++++++++++++++++++++++++++++++++++
Date: Wed May 31 03:56:40 2017
User: jaz
Dark Spectrum Present: Yes
Reference Spectrum Present: Yes
Processed Spectrum Present: Yes
Spectrometers: JAZA3305
Integration Time (usec): 760000 (JAZA3305)
Spectra Averaged: 1 (JAZA3305)
Boxcar Smoothing: 5 (JAZA3305)
Correct for Electrical Dark: No (JAZA3305)
Strobe/Lamp Enabled: Yes (JAZA3305)
Correct for Detector Non-linearity: No (JAZA3305)
Correct for Stray Light: No (JAZA3305)
Number of Pixels in Processed Spectrum: 2048
>>>>>Begin Processed Spectral Data<<<<<
W	D	R	S	P
189.090729	0.000000	0.000000	0.000000	0.000000
189.548096	0.000000	0.000000	0.000000	0.000000
190.005432	975.952942	957.093933	999.526672	-124.999840
190.462753	968.880798	997.169312	1046.674194	274.999939
190.920044	0.000000	0.000000	0.000000	0.000000
191.377304	894.302002	871.585510	874.800171	85.848778
191.834534	993.097473	974.024170	968.237915	130.336929
192.291718	1102.393921	1078.605835	1073.891113	119.819679
192.748886	1117.823975	1100.250854	1092.321533	145.121872
193.206039	1130.468018	1115.895264	1098.750732	217.647842
193.663162	1139.897583	1116.966675	1101.536743	167.288788
194.120255	1151.255859	1131.539551	1111.823364	199.999374
194.577316	1150.827271	1146.112427	1112.252075	818.164856
195.034348	1145.255127	1150.398560	1124.681885	-399.990509
195.491364	1142.254883	1157.256348	1128.110840	-94.284409
195.948349	1143.326538	1160.899658	1135.397095	-45.122570
196.405304	1142.683716	1163.685669	1138.183105	-21.429485
196.862228	1145.683960	1159.399536	1139.468872	-45.314087
197.319122	1136.040039	1156.827881	1132.396851	-17.525574
197.775986	1132.396851	1148.255493	1120.609863	-74.325325
198.232819	1135.396973	1148.469849	1119.538452	-121.308578
198.689636	1134.325562	1158.542236	1134.111328	-0.884652
199.146423	1154.041870	1173.115112	1150.398560	-19.101685
199.603180	1152.970215	1171.186401	1149.755737	-17.646271
200.059921	1152.113159	1180.615845	1151.041504	-3.759840
200.516617	1159.185181	1187.902344	1156.399170	-9.701552
200.973297	1160.685303	1187.045044	1152.113037	-32.520294
201.429932	1159.613770	1193.688599	1158.970825	-1.886860
201.886551	1162.399780	1206.547119	1168.828979	14.563050
202.343140	1171.829224	1208.690063	1168.828979	-8.139380
202.799713	1171.400513	1210.190186	1166.685913	-12.154265
203.256241	1170.329102	1214.905151	1169.686035	-1.442628
203.712753	1189.831055	1218.762451	1163.471191	-91.111618
204.169220	1165.614380	1212.119019	1148.041138	-37.788151
204.625671	1155.327637	1211.261841	1149.327026	-10.727981
205.082092	1154.255981	1211.690430	1145.898193	-14.551873
205.538483	1144.397949	1202.689453	1137.754517	-11.396914
205.994843	1140.111816	1195.617310	1131.754028	-15.057588
206.451187	1142.040649	1187.902222	1128.325073	-29.906467
206.907486	1134.754272	1183.616089	1119.324097	-31.579210
207.363770	1123.824707	1183.616089	1121.252808	-4.301455
207.820023	1129.825317	1192.188354	1127.896362	-3.093106
208.276260	1127.253418	1195.831665	1127.039185	-0.312393
208.732452	1111.609131	1194.545776	1127.039185	18.604628
209.188599	1112.466309	1192.402710	1120.395630	9.919538
209.644760	1119.109741	1198.832031	1118.895508	-0.268725
210.100845	1121.038574	1196.260254	1111.609009	-12.535702
210.556931	1126.182007	1209.547241	1110.323242	-19.023235
211.012985	1129.825073	1222.834351	1117.824097	-12.902988
211.469009	1135.611328	1230.763672	1119.967041	-16.441305
211.925003	1141.612061	1237.192871	1131.111084	-10.986490
212.380966	1137.540161	1242.336182	1125.539063	-11.451865
212.836914	1133.254028	1253.051514	1123.395996	-8.228914
213.292816	1135.182983	1255.194458	1120.609863	-12.143106
213.748703	1128.968018	1263.552612	1119.324097	-7.165695
214.204559	1128.110718	1272.124878	1128.110596	-0.000085
214.660385	1124.467529	1274.267822	1133.682617	6.151582
215.116165	1116.538208	1283.268677	1129.825195	7.969141
215.571960	1111.394775	1299.770386	1125.967651	7.736073
216.027664	1103.251099	1311.128662	1121.895752	8.969055
216.483383	1094.464478	1331.273560	1116.752441	9.411786
216.939056	1087.606689	1345.846436	1112.680542	9.709525
217.394730	1096.607544	1362.990967	1116.752441	7.562369
217.850342	1094.036011	1372.848999	1122.538696	10.222869
218.305939	1083.534790	1396.637085	1125.753174	13.483894
218.761505	1088.892578	1410.352661	1123.610229	10.799989
219.217041	1077.963013	1440.569824	1124.896118	12.943250
219.672546	1076.462769	1462.429199	1125.324707	12.659635
220.128036	1086.320801	1494.575317	1137.111572	12.440958
220.583496	1085.249512	1518.148926	1141.826294	13.069267
221.038895	1090.607178	1567.653809	1140.540527	10.467184
221.494308	1094.250366	1622.087891	1148.041138	10.190782
221.949646	1094.464478	1687.022705	1148.469849	9.113935
222.404984	1091.249878	1773.602783	1151.470093	8.825377
222.860291	1095.964600	1887.613770	1162.185425	8.364921
223.315567	1095.107422	2036.771362	1177.829956	8.784719
223.770813	1086.106567	2232.218994	1192.617065	9.293198
224.226044	1090.607056	2430.881592	1210.618896	8.954273
224.681229	1089.749878	2641.116211	1224.119995	8.661405
225.136383	1080.320313	2815.347656	1236.549927	9.004447
225.591522	1084.392212	2957.433350	1254.337402	9.073222
226.046616	1081.606323	3063.514893	1262.480957	9.126286
226.501694	1077.963013	3147.094482	1268.052979	9.186945
226.956726	1086.535278	3204.100098	1281.768555	9.219707
227.411743	1083.963501	3225.959473	1289.912231	9.614804
227.866714	1080.748901	3208.600830	1284.125977	9.557858
228.321671	1101.751099	3151.166260	1287.340698	9.055736
228.776611	1106.679932	3052.370850	1280.911377	8.954734
229.231506	1104.536865	2940.502686	1266.552856	8.824565
229.686371	1108.608765	2845.136475	1258.194824	8.614090
230.141220	1109.680176	2752.555664	1250.908447	8.596408
230.596024	1106.894287	2690.621094	1243.836304	8.646821
231.050797	1107.108643	2647.974121	1243.836182	8.873425
231.505554	1110.751953	2616.042236	1241.050293	8.656028
231.960281	1107.965942	2596.540771	1236.764160	8.652452
232.414963	1121.467285	2601.898193	1240.193115	8.019681
232.869614	1115.895264	2610.684814	1234.835449	7.956985
233.324265	1110.966187	2622.471680	1227.763306	7.727204
233.778839	1105.822754	2633.187256	1230.763550	8.180156
234.233414	1107.537231	2644.545166	1225.620239	7.682654
234.687973	1104.965698	2643.473633	1224.763184	7.786602
235.142487	1108.608887	2689.549561	1225.191650	7.374266
235.596954	1108.608765	2752.127197	1230.120728	7.393404
236.051422	1112.251953	2856.280273	1235.692627	7.077905
236.505859	1113.752075	3003.294678	1250.908447	7.258708
236.960251	1115.680786	3188.670166	1262.909668	7.102250
237.414612	1107.537231	3414.763428	1283.697388	7.635149
237.868942	1118.895508	3657.573242	1311.771606	7.597502
238.323257	1112.037720	3852.163818	1333.630981	8.086973
238.777512	1114.823730	4015.036865	1349.703857	8.098720
239.231781	1116.966675	4137.834473	1363.633911	8.165443
239.685974	1122.753052	4243.273438	1376.492310	8.131312
240.140167	1122.324341	4341.854980	1378.635376	7.961130
240.594330	1118.895508	4463.581055	1382.492920	7.881082
241.048462	1112.252075	4608.023926	1393.208252	8.037028
241.502563	1106.251465	4798.113770	1403.709229	8.057119
241.956619	1100.893799	5056.353516	1423.425415	8.154087
242.410660	1098.536499	5273.017578	1438.641113	8.147231
242.864670	1092.750122	5451.749512	1448.713501	8.166172
243.318649	1092.107178	5596.835449	1454.499878	8.044718
243.772583	1090.392700	5717.918457	1464.357910	8.081321
244.226517	1086.106445	5817.142090	1465.429565	8.017761
244.680389	1079.677246	5874.576172	1465.643799	8.049524
245.134247	1069.390625	5889.577637	1468.429810	8.278500
245.588074	1068.533447	5849.930664	1468.429810	8.363587
246.041870	1077.319946	5744.491699	1467.358276	8.357059
246.495636	1075.605591	5577.546875	1458.786133	8.511451
246.949387	1077.534302	5322.308105	1436.712402	8.461655
247.403091	1075.176880	5082.284668	1419.567871	8.594502
247.856766	1073.891113	4845.047363	1400.494629	8.660567
248.310410	1076.034180	4647.456055	1374.349121	8.352834
248.764023	1084.177734	4490.154785	1359.776489	8.091621
249.217606	1089.963989	4358.570801	1357.633179	8.189091
249.671158	1095.750244	4272.848145	1354.204346	8.134912
250.124695	1101.965210	4210.055664	1352.704102	8.067297
250.578171	1110.323120	4175.980957	1348.203735	7.759530
251.031662	1102.608154	4160.336914	1348.203735	8.031961
251.485077	1105.179810	4116.189453	1344.131958	7.935947
251.938477	1106.894409	4094.544434	1346.060669	8.005163
252.391861	1104.965576	4069.041992	1331.273560	7.635026
252.845200	1109.251709	4113.617676	1334.916748	7.511237
253.298508	1108.180176	4247.773926	1353.561401	7.815700
253.751801	1100.465088	4476.225098	1370.705933	8.005334
254.205048	1092.107178	4831.116699	1393.422485	8.058693
254.658279	1085.892334	5291.876465	1433.712036	8.269638
255.111465	1091.464233	5823.570801	1471.858643	8.038586
255.564621	1090.178467	6272.329590	1513.862915	8.175840
256.017761	1098.964966	6628.507324	1532.507446	7.840477
256.470825	1096.607544	6881.818359	1544.294434	7.738472
256.923950	1096.179077	7047.262695	1553.723877	7.688428
257.376953	1104.536987	7163.845703	1567.653809	7.643064
257.829987	1095.750366	7223.637695	1571.939941	7.770861
258.282928	1098.321899	7199.849609	1570.868408	7.744724
258.735870	1100.893799	7077.265625	1553.509766	7.573423
259.188812	1112.894897	6847.743652	1543.223022	7.503740
259.641693	1116.323853	6524.783203	1504.433472	7.175973
260.094543	1111.394653	6141.174805	1478.287964	7.294420
260.547333	1102.608276	5848.859863	1448.285034	7.283153
261.000183	1095.536011	5667.984863	1442.070190	7.578744
261.452911	1102.608276	5618.694824	1443.570190	7.549942
261.905640	1102.608276	5639.053711	1443.570313	7.516062
262.358337	1098.750732	5669.270508	1449.999512	7.685095
262.811035	1102.393799	5705.916992	1451.285278	7.578792
263.263641	1105.394165	5778.138672	1460.072144	7.590356
263.716217	1109.465942	5861.289063	1470.573120	7.599339
264.168823	1108.608887	5953.012695	1477.002197	7.604513
264.621368	1104.322632	6078.382324	1485.145630	7.656181
265.073883	1106.251343	6207.608887	1494.789429	7.616367
265.526367	1109.037354	6359.767090	1506.576294	7.571118
265.978821	1112.466309	6568.715820	1524.792480	7.556952
266.431244	1105.608521	6786.237305	1535.722168	7.571585
266.883636	1104.108276	6982.113770	1555.009766	7.670995
267.335999	1106.894409	7151.844238	1575.154419	7.746301
267.788330	1114.180786	7289.643555	1598.942627	7.849806
268.240601	1105.179810	7396.154297	1615.015625	8.104242
268.692871	1106.680054	7501.164551	1634.517578	8.254575
269.145081	1101.108032	7578.744141	1643.518433	8.373586
269.597351	1101.750977	7593.746582	1662.591797	8.638959
270.049500	1103.894165	7598.245605	1668.806519	8.698518
270.501587	1102.608154	7569.314453	1672.878540	8.818561
270.953735	1097.893433	7470.304199	1669.020996	8.962504
271.405823	1094.678833	7350.507324	1675.235840	9.280257
271.857849	1108.608887	7242.710449	1676.093018	9.251300
272.309875	1112.680786	7181.847168	1671.592651	9.209038
272.761871	1115.895386	7149.916016	1659.162964	9.003409
273.213806	1123.610229	7122.484863	1653.805054	8.838239
273.665741	1125.753296	7115.626953	1649.947632	8.751342
274.117615	1130.682495	7131.056641	1647.161621	8.607449
274.569489	1138.397461	7178.633301	1654.233887	8.540005
275.021271	1134.754150	7246.781738	1662.163208	8.629036
275.473083	1140.540527	7331.005859	1680.593384	8.723946
275.924835	1146.755371	7418.656738	1691.094604	8.679014
276.376587	1149.969971	7530.524902	1697.523804	8.581602
276.828308	1133.254028	7667.895020	1711.239380	8.844944
277.279938	1128.753540	7834.197266	1724.740601	8.888107
277.731598	1128.325073	7960.424805	1752.171753	9.131112
278.183197	1118.466919	8078.293457	1757.529663	9.182164
278.634796	1115.466675	8173.659668	1763.744507	9.184756
279.086304	1122.324341	8279.527344	1774.674194	9.114592
279.537842	1115.466553	8419.040039	1785.603882	9.175472
279.989288	1112.252075	8561.554688	1789.889893	9.096661
280.440765	1109.037476	8690.566406	1798.890625	9.099130
280.892151	1105.608521	8841.438477	1813.678101	9.153117
281.343567	1111.180420	8962.736328	1829.751099	9.151953
281.794891	1112.680542	9021.028320	1835.537231	9.140427
282.246216	1110.323120	9024.884766	1838.751953	9.203653
282.697510	1097.464722	9031.957031	1833.608643	9.277770
283.148773	1108.823120	9040.958984	1832.537109	9.123822
283.599976	1110.323120	9058.317383	1838.323120	9.159544
284.051178	1097.250488	9087.034180	1851.610229	9.441554
284.502350	1099.179199	9114.464844	1859.968384	9.491729
284.953461	1105.179810	9161.398438	1865.968872	9.443501
285.404602	1113.109253	9197.188477	1878.827026	9.471923
285.855621	1115.466675	9177.257813	1879.470215	9.476847
286.306671	1108.394531	9132.039063	1881.184692	9.631411
286.757660	1109.894531	9082.749023	1879.898804	9.657825
287.208618	1104.108276	9016.313477	1877.969971	9.780607
287.659546	1110.323120	8990.811523	1885.042114	9.830851
288.110504	1102.822388	9008.170898	1910.330200	10.214702
288.561340	1102.179565	9073.319336	1928.117676	10.361607
289.012207	1109.251587	9148.968750	1943.333618	10.374519
289.463013	1106.680054	9243.907227	1959.835205	10.484593
289.913757	1102.822388	9295.983398	1994.552734	10.883838
290.364532	1104.751221	9354.060547	2002.696533	10.885097
290.815216	1107.322998	9447.069336	2021.984253	10.967495
291.265900	1112.680664	9566.009766	2043.200439	11.007731
291.716553	1107.751465	9773.030273	2073.632080	11.146561
292.167206	1118.252563	10028.698242	2117.779297	11.217472
292.617767	1119.538330	10249.648438	2147.782227	11.262119
293.068298	1115.466675	10407.164063	2156.568604	11.204647
293.518829	1117.823853	10458.168945	2172.427490	11.290843
293.969299	1114.823608	10459.883789	2182.928711	11.429622
294.419769	1115.252319	10348.872070	2167.927246	11.400457
294.870209	1115.466675	10212.144531	2149.496826	11.367119
295.320587	1103.251099	10035.126953	2138.566895	11.591247
295.770935	1097.464844	9841.823242	2122.279541	11.719725
296.221252	1093.178833	9618.730469	2099.562988	11.804329
296.671539	1097.679199	9344.845703	2082.204346	11.937739
297.121796	1094.250366	9035.386719	2048.129883	12.011877
297.572021	1090.392700	8743.714844	2014.697754	12.077174
298.022217	1095.536011	8470.259766	1991.981323	12.155646
298.472382	1088.678223	8268.167969	1971.407837	12.295158
298.922485	1083.534790	8073.149902	1942.690674	12.291891
299.372589	1084.606323	7923.777832	1936.047241	12.449474
299.822693	1090.392578	7801.408203	1933.261353	12.559482
300.272705	1097.893433	7694.683105	1928.332153	12.588529
300.722687	1096.821899	7580.886230	1930.475098	12.856955
301.172668	1099.393677	7489.163574	1925.546021	12.929297
301.622559	1101.108032	7402.154297	1921.902710	13.026323
302.072510	1093.821533	7348.364258	1914.830566	13.126603
302.522339	1100.250732	7323.932617	1928.332153	13.305330
302.972198	1092.321411	7340.434082	1931.760986	13.435090
303.421997	1096.821777	7378.366699	1938.618774	13.401114
303.871735	1105.608398	7443.730957	1955.120361	13.403212
304.321503	1101.536621	7500.735840	1981.265991	13.747492
304.771210	1100.250732	7582.815430	1989.409668	13.716161
305.220856	1105.822754	7667.038574	1997.767456	13.594198
305.670471	1109.251587	7733.044922	2005.482544	13.530478
306.120117	1108.823120	7786.622070	2023.270020	13.693837
306.569702	1110.323120	7840.626953	2034.199585	13.727114
307.019226	1117.395386	7870.629883	2046.629395	13.759836
307.468719	1115.252197	7885.416992	2051.129883	13.823558
307.918213	1122.110107	7868.058105	2054.558838	13.822352
308.367645	1116.109497	7816.410645	2052.415771	13.974092
308.817047	1108.608887	7759.618652	2049.843994	14.151763
309.266388	1117.395386	7735.187500	2040.628784	13.950777
309.715790	1117.823975	7710.542480	2045.986450	14.078600
310.165070	1109.037354	7692.112305	2049.201172	14.281529
310.614319	1112.251953	7660.394043	2044.486450	14.236626
311.063568	1113.752075	7609.174805	2024.555908	14.022241
311.512817	1111.394775	7526.881348	2007.196899	13.963121
311.961945	1115.252319	7461.731445	1997.553101	13.902209
312.411072	1108.394409	7363.365234	1979.765625	13.930861
312.860199	1112.037720	7284.070801	1967.335938	13.857641
313.309265	1114.823730	7222.779785	1950.191040	13.676708
313.758331	1119.752808	7161.273438	1946.119507	13.678124
314.207336	1119.752808	7109.197266	1933.046875	13.578790
314.656311	1113.966431	7031.189453	1908.830200	13.433054
315.105225	1118.038208	6950.825195	1896.186279	13.340930
315.554138	1114.180786	6879.460938	1879.470215	13.274106
316.003021	1113.966431	6844.957520	1882.041748	13.402138
316.451874	1110.323242	6820.526367	1876.469849	13.417151
316.900665	1106.465698	6823.526855	1884.184814	13.603477
317.349426	1110.751953	6891.676758	1896.186035	13.586651
317.798187	1109.894653	6971.398438	1915.902222	13.750866
318.246918	1104.751221	7080.909668	1935.618408	13.903032
318.695557	1099.822144	7239.925293	1948.048096	13.814523
319.144196	1098.964966	7405.583984	1971.193237	13.830362
319.592834	1099.393677	7556.241699	1993.266846	13.843801
320.041382	1098.536377	7704.328125	2011.697266	13.823640
320.489899	1100.036621	7852.842285	2031.842285	13.798793
320.938416	1096.607666	7977.783203	2048.558350	13.834128
321.386932	1103.465454	8116.226074	2060.773682	13.650947
321.835327	1101.965210	8195.947266	2069.560303	13.639661
322.283722	1100.893677	8245.023438	2067.845703	13.534917
322.732117	1087.821045	8270.525391	2055.844482	13.477145
323.180450	1090.606934	8230.236328	2047.915161	13.408374
323.628754	1086.106567	8125.869141	2034.414063	13.470731
324.077026	1084.606445	8001.356445	2013.197632	13.425253
324.525238	1090.178345	7871.487305	1996.910278	13.371046
324.973480	1089.964111	7756.190430	1970.121826	13.203238
325.421600	1097.464844	7662.323242	1960.263794	13.142690
325.869751	1096.178955	7584.101563	1955.334839	13.242388
326.317871	1092.107178	7511.237305	1946.976685	13.317530
326.765930	1088.678223	7477.591797	1921.688599	13.038373
327.213959	1082.249146	7486.806152	1913.759277	12.983101
327.661957	1101.108154	7518.309082	1926.403198	12.860670
328.109924	1106.894409	7569.956543	1929.189331	12.722993
328.557831	1114.395020	7617.104980	1934.546875	12.612462
329.005737	1110.323120	7673.681641	1924.903076	12.411023
329.453613	1102.179565	7725.973145	1928.760620	12.478968
329.901459	1096.178955	7773.977051	1944.619263	12.705391
330.349213	1088.892578	7810.837891	1944.619507	12.730347
330.796967	1094.893188	7832.054688	1939.047607	12.529823
331.244720	1093.607300	7869.772949	1937.547241	12.454535
331.692413	1096.393311	7895.916992	1938.833130	12.389689
332.140045	1107.537231	7894.845703	1941.190552	12.282532
332.587677	1104.108276	7875.557617	1921.259888	12.067603
333.035309	1100.465088	7877.701172	1912.259033	11.978245
333.482819	1099.393677	7866.771973	1892.114380	11.713852
333.930328	1101.108154	7838.912598	1887.185425	11.666668
334.377838	1107.323120	7831.412109	1888.256714	11.613969
334.825317	1105.822876	7824.982422	1879.684448	11.517238
335.272705	1107.537231	7814.267090	1875.183960	11.445917
335.720062	1102.822388	7824.767578	1867.683228	11.378564
336.167450	1104.751221	7828.411133	1870.469116	11.388409
336.614777	1099.822266	7840.626953	1870.897949	11.438927
337.062012	1097.036255	7834.412109	1873.255371	11.521090
337.509277	1097.464966	7849.626953	1874.755371	11.511726
337.956482	1097.036255	7849.412598	1882.684692	11.635139
338.403687	1101.750854	7893.345703	1891.685669	11.631065
338.850800	1109.894653	7977.997070	1906.687134	11.601348
339.297913	1112.680542	8083.007813	1922.117188	11.612606
339.745026	1125.753296	8213.519531	1933.904175	11.402054
340.192047	1127.467651	8359.035156	1951.477295	11.394620
340.639038	1135.611450	8485.904297	1961.549561	11.236805
341.086029	1133.254028	8604.202148	1964.549927	11.127047
341.532959	1140.754883	8685.209961	1977.193848	11.086804
341.979828	1147.398315	8757.644531	1990.909668	11.083891
342.426727	1135.397095	8790.004883	1994.338623	11.221235
342.873535	1136.682983	8798.149414	1990.909668	11.149650
343.320343	1133.039673	8778.217773	1986.409302	11.162194
343.767059	1125.753296	8729.785156	1978.265625	11.211320
344.213806	1118.681152	8669.564453	1944.833862	10.941140
344.660522	1114.823608	8592.415039	1937.547363	11.002523
345.107178	1120.395630	8522.979492	1929.832397	10.934517
345.553772	1122.110229	8455.686523	1920.402710	10.885447
346.000366	1123.181641	8384.965820	1914.830811	10.901580
346.446960	1114.180786	8359.249023	1905.615601	10.923773
346.893463	1106.465698	8365.035156	1892.114380	10.823740
347.339905	1128.539185	8412.182617	1908.401611	10.707037
347.786377	1118.895508	8485.046875	1914.402222	10.799489
348.232788	1116.538208	8591.985352	1930.046509	10.882403
348.679169	1124.895996	8727.213867	1950.834106	10.864293
349.125519	1121.681519	8857.511719	1975.050903	11.031387
349.571838	1120.609863	9004.526367	1977.836792	10.873110
350.018097	1112.251953	9154.541016	1981.694580	10.810885
350.464325	1105.179810	9354.917969	2003.125122	10.884531
350.910553	1104.108276	9549.294922	2028.841919	10.949831
351.356720	1108.394531	9757.814453	2054.130371	10.934095
351.802856	1105.394165	10005.981445	2064.202881	10.772421
352.248932	1094.035889	10290.795898	2082.418701	10.747077
352.695007	1101.536743	10634.329102	2109.421143	10.572814
353.141052	1108.823120	10967.790039	2150.353760	10.564298
353.587036	1106.251465	11182.312500	2169.641602	10.553630
354.032990	1114.395142	11365.116211	2183.357178	10.428164
354.478912	1108.180176	11551.133789	2206.287842	10.515298
354.924774	1107.322998	11733.294922	2224.504150	10.513684
355.370605	1107.965942	11941.815430	2240.148438	10.450418
355.816467	1102.608276	12263.061523	2261.364746	10.382701
356.262238	1109.894653	12654.812500	2299.082764	10.300533
356.708008	1104.965576	13071.425781	2349.230469	10.397937
357.153656	1098.964966	13435.105469	2385.448242	10.428572
357.599365	1103.036743	13666.340820	2396.806641	10.298007
358.045013	1099.822144	13729.990234	2393.592041	10.243489
358.490631	1104.108276	13776.065430	2401.306885	10.236766
358.936157	1098.107788	13774.350586	2400.664063	10.275570
359.381714	1102.393921	13702.130859	2388.663086	10.208698
359.827209	1107.537354	13581.046875	2380.733643	10.207202
360.272644	1110.109009	13370.168945	2364.446045	10.231085
360.718109	1118.681152	13042.708984	2341.729492	10.257008
361.163513	1118.895508	12620.524414	2298.225586	10.253592
361.608856	1133.254028	12094.400391	2242.077148	10.115941
362.054169	1146.755371	11569.135742	2192.357666	10.032279
362.499481	1142.040771	11100.018555	2156.568604	10.188091
362.944733	1139.468872	10781.130859	2121.208008	10.182261
363.389923	1124.467529	10518.604492	2087.990479	10.256641
363.835083	1124.681763	10331.514648	2081.561523	10.393147
364.280243	1130.682373	10175.500000	2082.633057	10.524819
364.725372	1120.395630	10070.060547	2064.845459	10.552907
365.170410	1122.538696	9975.549805	2048.558350	10.459941
365.615448	1116.538208	9902.686523	2024.984497	10.339528
366.060455	1105.822754	9875.897461	2026.698730	10.500207
366.505402	1093.178711	9879.327148	2027.341797	10.632225
366.950317	1085.463745	9871.827148	2027.984741	10.727089
367.395233	1082.463379	9877.613281	2031.199341	10.787035
367.840088	1076.891357	9875.683594	2033.342529	10.870255
368.284882	1084.177856	9893.900391	2028.841919	10.722972
368.729675	1085.892212	9932.474609	2015.126465	10.503879
369.174438	1076.034302	9995.266602	2003.982422	10.403901
369.619141	1088.035400	10061.702148	2012.768799	10.304967
370.063812	1079.677490	10159.639648	2029.484741	10.460476
370.508453	1082.891968	10267.436523	2057.559082	10.612035
370.953094	1092.107056	10375.660156	2055.630127	10.378819
371.397614	1103.679688	10514.959961	2077.060791	10.342707
371.842133	1104.322632	10718.550781	2085.204590	10.202399
372.286652	1113.323486	10980.005859	2110.064209	10.102085
372.731140	1123.610229	11257.961914	2122.279541	9.854299
373.175537	1143.326294	11549.417969	2172.855957	9.893529
373.619904	1145.255249	11756.653320	2203.501953	9.972735
374.064270	1151.684448	11882.665039	2222.789551	9.981428
374.508606	1141.183472	11969.246094	2228.361572	10.040375
374.952881	1147.184082	12024.322266	2226.004150	9.918234
375.397095	1151.041504	12053.040039	2224.075195	9.842542
375.841339	1150.184448	12034.824219	2221.075195	9.838551
376.285522	1135.397217	11973.531250	2197.072510	9.795739
376.729645	1131.753906	11881.165039	2187.857422	9.824757
377.173706	1125.538940	11714.006836	2169.855713	9.862775
377.617767	1116.538208	11553.491211	2168.784180	10.081926
378.061798	1099.393677	11429.835938	2150.139404	10.171352
378.505768	1102.822388	11362.329102	2143.710449	10.145596
378.949738	1104.536987	11407.119141	2149.925293	10.146857
379.393677	1108.394409	11479.554688	2169.427246	10.230609
379.837524	1107.108521	11580.493164	2185.928711	10.300588
380.281372	1103.251099	11681.216797	2194.715088	10.318278
380.725189	1100.465088	11787.727539	2211.431396	10.395237
381.168976	1109.037354	11909.025391	2243.148682	10.501042
381.612701	1112.680542	12028.822266	2268.651367	10.589555
382.056396	1109.037476	12152.906250	2295.010742	10.738748
382.500031	1109.680176	12280.418945	2311.298584	10.756840
382.943665	1101.107910	12381.787109	2312.584229	10.739391
383.387238	1093.178589	12463.652344	2327.371338	10.854365
383.830811	1092.321411	12488.940430	2335.729004	10.910319
384.274323	1083.535034	12516.371094	2340.229492	10.991975
384.717804	1088.463989	12525.372070	2341.301025	10.954333
385.161224	1090.821411	12560.089844	2355.445068	11.026193
385.604645	1091.035645	12618.380859	2377.947510	11.163991
386.048035	1090.821289	12708.175781	2390.805908	11.190022
386.491333	1085.249390	12823.043945	2405.593262	11.248653
386.934631	1094.250122	13008.847656	2426.381104	11.180663
387.377869	1103.894043	13148.146484	2459.169922	11.252470
387.821136	1113.752075	13249.514648	2497.959229	11.406017
388.264282	1116.109497	13363.740234	2509.531982	11.377078
388.707428	1112.466431	13503.683594	2534.391602	11.475266
389.150543	1117.395386	13638.266602	2554.322021	11.476252
389.593597	1120.609985	13787.852539	2604.469971	11.714151
390.036621	1118.466919	13897.793945	2628.043945	11.812649
390.479614	1122.324341	13931.653320	2638.973389	11.840191
390.922638	1127.253418	13880.649414	2652.688965	11.961014
391.365509	1135.182739	13770.494141	2660.404053	12.071102
391.808411	1136.040039	13552.329102	2662.332764	12.292665
392.251251	1135.397095	13350.667969	2645.831055	12.365129
392.694092	1124.895996	13170.006836	2625.043457	12.454410
393.136871	1145.255249	13031.993164	2650.331787	12.661813
393.579590	1147.398315	12882.622070	2645.831055	12.768677
394.022308	1157.899292	12731.962891	2648.402832	12.877962
394.464966	1153.398926	12577.877930	2632.329834	12.945282
394.907562	1155.970581	12389.715820	2626.972168	13.094490
395.350159	1147.184082	12266.490234	2632.972656	13.362241
395.792755	1141.183472	12159.334961	2634.901367	13.556883
396.235229	1137.968872	12085.399414	2636.830322	13.691445
396.677704	1133.468384	12050.038086	2648.831299	13.881310
397.120148	1130.682495	12062.255859	2671.119385	14.091630
397.562561	1144.398071	12072.755859	2711.837646	14.342865
398.004944	1124.038940	12104.902344	2719.980957	14.533849
398.447235	1119.752808	12122.475586	2739.697266	14.723124
398.889557	1109.251831	12185.696289	2779.343994	15.077872
399.331818	1103.465454	12284.062500	2813.847412	15.297770
399.774017	1110.751831	12469.224609	2881.782959	15.592159
400.216187	1112.680542	12624.381836	2930.859131	15.794178
400.658356	1118.252563	12809.113281	2993.865479	16.043411
401.100433	1116.538086	12971.343750	3043.798584	16.257208
401.542511	1122.753052	13122.430664	3094.375244	16.430626
401.984558	1120.609985	13204.724609	3148.594482	16.782236
402.426575	1119.538330	13280.802734	3194.241943	17.059933
402.868500	1119.966919	13308.449219	3250.175781	17.477228
403.310394	1116.966675	13355.166016	3307.181396	17.896545
403.752289	1116.752441	13317.234375	3339.327881	18.217112
404.194153	1115.895264	13301.162109	3389.475586	18.658438
404.635956	1107.751709	13259.372070	3415.192139	18.988747
405.077698	1111.394775	13251.444336	3465.768799	19.393446
405.519440	1108.394531	13269.444336	3514.844727	19.788177
405.961090	1108.180176	13308.234375	3581.065674	20.269463
406.402740	1094.893188	13332.666016	3639.356934	20.791887
406.844391	1088.249634	13366.954102	3694.433594	21.225237
407.285980	1085.677979	13410.458984	3754.010986	21.650145
407.727509	1083.320557	13431.247070	3795.372803	21.963625
408.168976	1087.178101	13482.037109	3851.521240	22.302336
408.610474	1090.392700	13570.975586	3916.027100	22.640244
409.051910	1086.320801	13576.761719	3951.387695	22.938076
409.493317	1079.891724	13613.834961	3997.249023	23.275656
409.934631	1085.892212	13657.340820	4043.110840	23.523294
410.375946	1091.464355	13641.052734	4097.973145	23.957031
410.817230	1090.821411	13645.552734	4142.978516	24.310812
411.258453	1104.536987	13729.988281	4167.623535	24.261204
411.699677	1116.966797	13868.431641	4228.486816	24.401276
412.140839	1124.467529	14046.092773	4270.490234	24.346958
412.581940	1127.253418	14277.971680	4336.711426	24.405191
413.023010	1128.967896	14532.353516	4410.003906	24.479158
413.464081	1124.681763	14836.670898	4497.227051	24.595596
413.905090	1128.539307	15192.206055	4588.093262	24.599232
414.346069	1130.468140	15581.815430	4685.388184	24.599228
414.786987	1122.324463	16023.928711	4781.826172	24.557770
415.227875	1112.252075	16553.695313	4873.549805	24.358459
415.668762	1115.038086	17138.326172	4980.488770	24.123955
416.109558	1106.037231	17752.529297	5124.288574	24.138727
416.550323	1104.751221	18377.875000	5247.086426	23.981390
416.991119	1091.464233	18977.718750	5355.311035	23.838678
417.431793	1098.964966	19537.917969	5477.681152	23.747099
417.872437	1092.535645	19995.033203	5566.404297	23.668135
418.313080	1095.321777	20436.076172	5629.195801	23.442076
418.753662	1090.178467	20868.976563	5710.846191	23.361721
419.194214	1103.251099	21284.517578	5797.640137	23.261124
419.634705	1111.823364	21563.544922	5847.145020	23.153660
420.075226	1113.109253	21771.849609	5894.078125	23.142595
420.515656	1113.109375	21866.789063	5918.509766	23.154449
420.956055	1113.966675	21861.001953	5919.795410	23.163929
421.396393	1103.465576	21724.273438	5885.077637	23.188288
421.836700	1107.322998	21516.611328	5866.646973	23.319403
422.276978	1104.536865	21312.376953	5812.212891	23.296284
422.717194	1111.180420	21064.851563	5776.423828	23.380375
423.157440	1112.680542	20768.466797	5741.277832	23.548267
423.597626	1120.609985	20405.001953	5698.630859	23.739513
424.037720	1117.181152	19941.669922	5605.835938	23.844765
424.477783	1108.608887	19495.699219	5536.186035	24.079815
424.917847	1111.823486	19038.796875	5476.394531	24.346394
425.357880	1108.608887	18596.468750	5414.245605	24.620720
425.797882	1107.108643	18151.353516	5341.380859	24.842829
426.237793	1107.537231	17786.388672	5294.876953	25.105684
426.677673	1111.609253	17563.507813	5273.231445	25.295694
427.117554	1105.394165	17286.408203	5246.229492	25.590704
427.557343	1102.179688	17114.964844	5219.440918	25.712337
427.997131	1101.750977	16957.664063	5188.581055	25.774801
428.436890	1099.822266	16885.226563	5187.509277	25.895359
428.876587	1093.821655	16894.656250	5211.296875	26.058592
429.316223	1100.036499	16959.806641	5247.300781	26.149586
429.755859	1097.893433	17054.746094	5255.873047	26.057642
430.195465	1095.536011	17119.464844	5279.231934	26.109051
430.634979	1103.465332	17235.832031	5316.736328	26.116880
431.074493	1110.537598	17323.914063	5346.095703	26.123850
431.513947	1103.465332	17322.841797	5359.382813	26.239710
431.953430	1108.180176	17380.277344	5395.814941	26.349613
432.392792	1106.251465	17420.781250	5431.389648	26.510960
432.832153	1103.894043	17492.572266	5476.608887	26.681316
433.271454	1101.750854	17528.576172	5511.326660	26.843748
433.710693	1101.750977	17555.794922	5537.471680	26.958242
434.149963	1090.821411	17617.513672	5553.973633	27.005722
434.589172	1093.821655	17734.738281	5594.906738	27.048300
435.028320	1098.322144	17939.617188	5666.913574	27.127316
435.467407	1092.107300	18164.638672	5722.847168	27.123920
435.906494	1092.964355	18474.099609	5785.638672	26.998665
436.345551	1096.178833	18776.701172	5845.858887	26.863914
436.784546	1099.607910	19077.800781	5900.079102	26.701633
437.223511	1117.181030	19396.261719	5960.728027	26.497761
437.662415	1128.110718	19638.642578	6014.947266	26.400303
438.101318	1130.896606	19790.585938	6029.306152	26.251293
438.540161	1133.468384	19907.810547	6066.809570	26.277040
438.978912	1140.969238	19938.671875	6080.739258	26.278584
439.417725	1140.969116	19915.312500	6078.595703	26.299862
439.856445	1139.897583	19850.589844	6053.736328	26.262197
440.295135	1147.398315	19777.939453	6046.664551	26.296961
440.733765	1146.755371	19729.078125	6045.378418	26.361738
441.172394	1147.183960	19712.789063	6037.877930	26.342766
441.610962	1130.896729	19732.507813	6035.734375	26.367811
442.049469	1119.538574	19806.013672	6040.664063	26.335226
442.487946	1109.037476	19920.455078	6078.810547	26.418917
442.926422	1107.537476	20136.048828	6110.742188	26.293200
443.364807	1105.822876	20261.416016	6115.457520	26.152334
443.803192	1104.965576	20432.218750	6150.603516	26.106335
444.241516	1109.465942	20539.585938	6170.962891	26.049747
444.679810	1109.894653	20596.591797	6172.891113	25.981810
445.118073	1111.180420	20624.238281	6166.890625	25.909367
445.556274	1110.537598	20488.154297	6124.029297	25.872591
445.994415	1110.751831	20346.923828	6080.740234	25.836681
446.432587	1127.896362	20150.833984	6049.451172	25.871687
446.870667	1128.324951	19917.667969	5998.017578	25.917309
447.308716	1131.539673	19672.501953	5923.009766	25.842619
447.746735	1132.825439	19363.898438	5867.076172	25.968033
448.184692	1137.754395	19181.953125	5825.500000	25.979239
448.622620	1139.683228	18991.220703	5783.924805	26.015921
449.060516	1124.681763	18752.699219	5732.062988	26.136696
449.498383	1123.824585	18540.320313	5674.628418	26.129272
449.936188	1116.538086	18297.082031	5615.694336	26.187510
450.373993	1113.109253	18136.779297	5578.190430	26.228662
450.811707	1116.752441	17952.261719	5547.758301	26.319405
451.249420	1121.038574	17775.673828	5508.969238	26.346603
451.687042	1132.396851	17561.794922	5462.250000	26.354300
452.124664	1130.896606	17403.421875	5427.104004	26.401604
452.562225	1129.396606	17318.771484	5409.530762	26.437922
452.999756	1123.610352	17201.974609	5378.241699	26.461842
453.437256	1130.468140	17201.544922	5369.241699	26.375168
453.874725	1143.755127	17330.773438	5376.527832	26.149179
454.312164	1146.326782	17591.796875	5431.390137	26.056192
454.749512	1145.683838	18018.054688	5510.683594	25.870697
455.186829	1158.756592	18539.033203	5618.479980	25.659681
455.624115	1151.041504	19095.373047	5743.849121	25.594753
456.061401	1141.397583	19624.070313	5852.288574	25.488150
456.498596	1131.968262	20002.750000	5927.938477	25.414795
456.935791	1134.325684	20319.064453	5996.945313	25.346291
457.372894	1135.611450	20517.298828	6025.662109	25.230263
457.810028	1140.326050	20655.310547	6067.237793	25.246813
458.247070	1134.111328	20606.449219	6072.810547	25.362642
458.684052	1128.967896	20505.082031	6075.382324	25.528414
459.121033	1126.182007	20235.271484	6044.735840	25.739340
459.557953	1126.396240	19874.376953	5999.945801	25.995066
459.994873	1118.252563	19419.406250	5913.366211	26.201155
460.431702	1118.038208	18902.070313	5814.142090	26.406296
460.868530	1115.252319	18471.955078	5735.276855	26.618099
461.305298	1117.824097	18221.644531	5727.562500	26.951513
461.742035	1112.680542	18037.554688	5705.060059	27.133904
462.178741	1107.965942	18022.982422	5742.134766	27.396776
462.615387	1110.109009	18042.054688	5755.636230	27.436466
463.051971	1108.608887	18117.492188	5781.996094	27.476156
463.488586	1110.966309	18151.781250	5808.355957	27.565523
463.925079	1118.895630	18241.576172	5856.789063	27.670280
464.361572	1123.181641	18263.007813	5881.648926	27.762634
464.798035	1124.253174	18273.507813	5931.154297	28.029799
465.234406	1132.825317	18343.371094	5974.872070	28.134188
465.670776	1142.040649	18347.443359	5995.660645	28.209862
466.107117	1139.683228	18313.796875	6001.660645	28.309919
466.543396	1143.969604	18220.359375	6022.020020	28.566050
466.979645	1155.327637	18035.197266	6009.589355	28.757698
467.415863	1150.612915	17889.041016	6028.020020	29.138981
467.851990	1155.756348	17802.890625	6054.379395	29.426224
468.288116	1154.041870	17820.248047	6108.384766	29.726877
468.724182	1149.970093	17875.966797	6142.888672	29.851248
469.160248	1158.327881	17905.755859	6198.607910	30.095848
469.596252	1163.042603	17924.617188	6224.110840	30.194469
470.032196	1157.256226	17930.830078	6270.187012	30.482058
470.468109	1153.184448	17964.261719	6341.123047	30.860237
470.903992	1149.327026	18023.412109	6400.700195	31.120934
471.339844	1147.826904	18139.351563	6468.634766	31.314478
471.775604	1143.755127	18292.580078	6536.569824	31.447138
472.211395	1141.826294	18485.029297	6623.149902	31.605024
472.647095	1138.397339	18650.257813	6726.017090	31.907629
473.082794	1139.040405	18835.419922	6806.596680	32.026642
473.518402	1135.182861	18975.576172	6897.248535	32.297863
473.954010	1119.324097	19169.095703	6992.401367	32.538235
474.389557	1116.323730	19451.767578	7135.771973	32.829575
474.825073	1126.610474	19708.076172	7251.926270	32.964657
475.260529	1128.539307	20022.679688	7377.938965	33.075859
475.695923	1127.682129	20374.570313	7547.026855	33.352634
476.131348	1140.754761	20806.398438	7713.542480	33.422691
476.566681	1150.398560	21318.808594	7925.491699	33.592598
477.001984	1159.613770	21947.583984	8164.657715	33.697586
477.437256	1161.756958	22808.453125	8470.472656	33.763657
477.872467	1160.042480	23964.851563	8915.803711	34.009323
478.307648	1170.114746	25693.664063	9556.152344	34.195854
478.742767	1178.472778	28199.982422	10451.096680	34.315716
479.177887	1175.901001	31178.205078	11514.272461	34.458591
479.612946	1169.257690	34246.433594	12668.315430	34.764328
480.047943	1170.543457	36921.835938	13640.625000	34.880085
480.482941	1180.401733	39159.410156	14427.344727	34.879646
480.917847	1178.687134	40893.585938	15056.333984	34.943176
481.352722	1178.044312	42362.230469	15587.813477	34.988598
481.787598	1174.615356	43597.707031	16068.718750	35.108482
482.222382	1168.828979	44679.097656	16507.404297	35.252769
482.657166	1180.187256	45610.476563	16906.230469	35.394871
483.091888	1180.401489	45997.941406	17138.753906	35.607384
483.526581	1181.473145	45555.183594	17090.533203	35.852444
483.961212	1182.116089	44384.859375	16772.074219	36.085575
484.395844	1184.044800	42866.703125	16290.525391	36.241642
484.830353	1178.044189	41458.066406	15874.343750	36.485332
485.264893	1181.687378	40295.453125	15571.528320	36.789711
485.699371	1175.258301	39468.234375	15422.372070	37.205551
486.133820	1174.186646	38941.675781	15378.438477	37.609734
486.568176	1176.329712	38714.941406	15433.728516	37.980621
487.002533	1184.901855	38586.785156	15513.878906	38.310844
487.436859	1180.615845	38167.816406	15456.446289	38.596676
487.871094	1175.043823	37447.746094	15266.140625	38.847660
488.305359	1179.758667	36463.652344	14977.684570	39.105450
488.739502	1189.830933	35438.835938	14661.366211	39.334095
489.173676	1188.973755	34470.378906	14358.124023	39.569092
489.607788	1186.187866	33540.503906	14102.883789	39.922638
490.041840	1182.544678	32647.917969	13851.500977	40.263168
490.475861	1182.116089	31740.542969	13529.613281	40.406193
490.909851	1178.258545	30645.220703	13152.433594	40.635933
491.343750	1178.687134	29348.880859	12692.959961	40.873955
491.777649	1167.328857	27908.312500	12193.412109	41.232899
492.211517	1164.114136	26567.818359	11732.008789	41.599815
492.645294	1160.256714	25501.857422	11363.829102	41.918247
493.079071	1154.256104	24695.419922	11100.233398	42.249302
493.512787	1143.969482	24113.150391	10935.858398	42.630550
493.946503	1142.683716	23733.613281	10814.560547	42.813099
494.380096	1148.898560	23495.091797	10716.836914	42.816860
494.813751	1138.826050	23292.787109	10636.900391	42.873028
495.247284	1136.682861	23079.765625	10595.325195	43.105350
495.680786	1138.825928	22880.246094	10566.394531	43.362247
496.114258	1136.040039	22626.291016	10504.887695	43.595806
496.547699	1153.613159	22292.830078	10383.589844	43.662811
496.981079	1156.613403	21908.363281	10252.649414	43.832623
497.414429	1163.042847	21553.470703	10124.707031	43.950348
497.847717	1166.686035	21205.222656	9992.694336	44.045170
498.280975	1165.400146	20873.689453	9856.180664	44.097080
498.714203	1161.756958	20591.664063	9760.599609	44.255711
499.147369	1163.685669	20332.781250	9683.877930	44.447544
499.580505	1174.186768	20154.048828	9636.301758	44.584705
500.013611	1171.400757	20056.326172	9585.941406	44.556919
500.446655	1160.042480	19959.031250	9525.719727	44.500679
500.879639	1165.400146	19896.025391	9477.716797	44.378212
501.312653	1152.970337	19843.306641	9441.285156	44.345455
501.745544	1150.398560	19788.441406	9380.420898	44.157116
502.178436	1145.898315	19750.080078	9361.776367	44.161457
502.611267	1146.969604	19743.654297	9358.776367	44.157368
503.044037	1154.256104	19728.863281	9376.134766	44.264080
503.476807	1158.328003	19708.289063	9361.990234	44.224686
503.909515	1159.185181	19721.792969	9370.777344	44.237274
504.342194	1149.755737	19775.582031	9363.918945	44.100933
504.774841	1148.898438	19779.439453	9371.633789	44.135784
505.207428	1148.255493	19866.232422	9397.135742	44.069294
505.639954	1141.183350	19995.462891	9433.353516	43.980309
506.072449	1142.469116	20102.828125	9468.714844	43.913967
506.504852	1143.326538	20279.417969	9545.222656	43.906021
506.937286	1147.826904	20417.433594	9583.369141	43.776409
507.369690	1143.112183	20597.234375	9630.302734	43.626694
507.802032	1142.040649	20778.109375	9661.590820	43.387249
508.234314	1141.397705	20924.695313	9672.520508	43.122860
508.666504	1139.683228	21051.992188	9674.235352	42.860683
509.098724	1136.468628	21090.783203	9639.517578	42.612583
509.530853	1142.683594	21122.929688	9618.729492	42.422131
509.962952	1149.112793	21070.638672	9584.012695	42.340633
510.395050	1150.184326	20949.769531	9499.147461	42.167362
510.827118	1149.541504	20881.835938	9457.571289	42.103714
511.259125	1145.255249	20819.042969	9406.995117	41.993645
511.691040	1136.683105	20728.607422	9345.703125	41.900017
512.122925	1137.968750	20687.244141	9313.556641	41.820415
512.554810	1136.897339	20704.173828	9290.197266	41.668034
512.986572	1142.683594	20816.685547	9345.488281	41.693626
513.418396	1140.111816	20999.060547	9399.065430	41.588066
513.850098	1143.540771	21322.664063	9519.505859	41.508072
514.281799	1141.397583	21718.488281	9649.161133	41.345806
514.713440	1136.254395	22110.669922	9742.813477	41.033604
515.145020	1141.612061	22418.628906	9847.824219	40.918385
515.576599	1137.540161	22639.150391	9899.685547	40.751114
516.008057	1140.540527	22754.447266	9946.190430	40.740669
516.439575	1140.969116	22879.388672	9959.262695	40.565479
516.870972	1140.326294	22961.681641	9954.762695	40.393623
517.302368	1139.254639	22899.748047	9914.687500	40.327358
517.733704	1126.610474	22785.523438	9818.035156	40.128632
518.165039	1130.468140	22585.574219	9716.882813	40.020382
518.596252	1127.467651	22314.474609	9560.223633	39.801540
519.027466	1125.967651	22046.162109	9422.210938	39.656624
519.458618	1127.682129	21859.929688	9350.417969	39.661575
519.889771	1123.824585	21868.074219	9311.199219	39.468163
520.320862	1129.182129	22042.734375	9342.917969	39.274708
520.751892	1120.609863	22449.919922	9435.283203	38.982384
521.182922	1127.467651	22990.613281	9628.802734	38.884315
521.613831	1123.181519	23605.673828	9813.105469	38.651958
522.044739	1115.895264	24411.898438	10076.060547	38.462242
522.475586	1116.538086	25294.625000	10367.088867	38.260063
522.906372	1108.823120	26456.167969	10753.912109	38.051674
523.337219	1109.894653	27964.029297	11289.679688	37.907700
523.767944	1113.537964	29909.289063	12008.893555	37.836678
524.198669	1110.966187	32077.861328	12773.753906	37.662117
524.629333	1109.465942	34029.765625	13498.110352	37.632233
525.059875	1101.750977	35547.488281	14014.162109	37.486237
525.490356	1109.466064	36581.734375	14335.193359	37.284695
525.920898	1105.394165	37141.289063	14480.278320	37.115448
526.351379	1104.108398	37371.027344	14554.000977	37.085842
526.781860	1110.108887	37325.808594	14492.709961	36.952488
527.212219	1106.894287	37052.566406	14378.483398	36.921242
527.642639	1116.537964	36616.453125	14195.465820	36.842140
528.072876	1116.537964	35943.316406	13929.508789	36.790573
528.503113	1115.252075	34962.859375	13500.467773	36.591114
528.933350	1112.251953	33796.605469	13030.707031	36.465324
529.363525	1119.324097	32706.851563	12549.802734	36.186684
529.793640	1124.253052	31703.468750	12175.409180	36.139439
530.223694	1123.824585	30885.031250	11874.308594	36.122475
530.653748	1117.823975	30283.687500	11629.998047	36.042732
531.083679	1116.109619	29851.218750	11428.764648	35.888695
531.513672	1106.894409	29617.837891	11318.396484	35.816078
531.943542	1111.823364	29535.755859	11248.532227	35.662586
532.373413	1102.393799	29347.164063	11152.093750	35.580750
532.803284	1110.323120	28904.835938	10977.649414	35.500984
533.233093	1108.394409	28197.408203	10704.408203	35.424004
533.662781	1110.108887	27344.894531	10358.087891	35.250828
534.092468	1093.393066	26502.669922	10046.914063	35.237213
534.522095	1089.106934	25887.398438	9791.889648	35.094288
534.951721	1087.392456	25472.283203	9611.014648	34.954521
535.381226	1092.321411	25286.482422	9527.863281	34.866024
535.810730	1102.608154	25363.417969	9526.149414	34.720772
536.240234	1111.180420	25668.162109	9601.156250	34.572552
536.669678	1101.536621	26211.429688	9775.172852	34.542706
537.099060	1096.607544	26818.132813	9956.047852	34.443684
537.528381	1081.820435	27497.701172	10139.280273	34.287933
537.957703	1081.820435	28177.267578	10342.014648	34.176201
538.386841	1082.463379	28728.675781	10501.887695	34.071301
538.816040	1086.749512	29150.218750	10634.543945	34.022148
539.245239	1092.107178	29456.675781	10698.621094	33.868008
539.674377	1095.321777	29564.900391	10735.696289	33.862022
540.103455	1093.392944	29438.248047	10658.545898	33.745640
540.532471	1078.177246	29032.562500	10503.172852	33.715626
540.961426	1072.605225	28342.064453	10266.149414	33.713703
541.390381	1076.248535	27357.968750	9914.258789	33.627972
541.819275	1087.178223	26330.154297	9549.722656	33.524353
542.248108	1087.821167	25296.982422	9212.832031	33.561718
542.676880	1084.177856	24362.605469	8890.515625	33.534645
543.105713	1089.964233	23578.242188	8624.561523	33.504555
543.534424	1080.534668	22832.669922	8353.891602	33.437439
543.963074	1079.463013	22135.533203	8116.654297	33.421200
544.391663	1074.962524	21516.185547	7875.129883	33.266930
544.820251	1076.034180	20968.630859	7688.896973	33.242832
545.248779	1079.677490	20425.576172	7492.806641	33.149811
545.677246	1089.964111	19905.238281	7323.076172	33.127937
546.105713	1104.108276	19397.544922	7120.342285	32.887390
546.534119	1100.036499	18858.564453	6931.751465	32.838955
546.962524	1109.680420	18330.941406	6741.446777	32.702404
547.390747	1110.108887	17817.250000	6566.358887	32.658192
547.819031	1102.822388	17399.564453	6423.201660	32.646889
548.247253	1118.038330	17102.966797	6306.404785	32.457863
548.675476	1117.823975	16949.091797	6240.612305	32.358673
549.103577	1124.253174	16811.292969	6188.321777	32.281860
549.531677	1131.539673	16701.568359	6134.744141	32.133560
549.959717	1132.182617	16641.777344	6098.098145	32.018345
550.387695	1121.895996	16565.054688	6037.020508	31.827198
550.815674	1116.538208	16464.757813	6012.160645	31.897005
551.243530	1117.824097	16377.108398	5969.728516	31.796408
551.671448	1113.323486	16312.599609	5928.795898	31.682249
552.099304	1110.966309	16237.592773	5886.148926	31.568060
552.527039	1120.181274	16104.293945	5834.930176	31.464987
552.954834	1109.037231	15956.850586	5798.711914	31.584951
553.382446	1108.822998	15760.761719	5735.919922	31.580099
553.810120	1102.608154	15611.818359	5683.201172	31.570242
554.237671	1094.678833	15471.660156	5633.695801	31.571419
554.665222	1089.749756	15364.721680	5594.049316	31.553827
555.092712	1087.178101	15271.069336	5564.474609	31.566065
555.520203	1077.962891	15216.421875	5537.043457	31.538660
555.947632	1068.319092	15184.704102	5528.899902	31.598608
556.375061	1077.105591	15189.847656	5510.469238	31.413908
556.802307	1077.748779	15199.491211	5485.609863	31.213297
557.229614	1074.105347	15214.921875	5473.608887	31.112089
557.656799	1077.534302	15233.996094	5452.820801	30.906639
558.083984	1081.177612	15251.353516	5451.320801	30.840429
558.511169	1074.105347	15263.999023	5423.031738	30.648054
558.938232	1080.320313	15327.217773	5431.818848	30.543482
559.365356	1086.535156	15356.365234	5422.389160	30.384762
559.792297	1096.178955	15418.943359	5422.174805	30.203638
560.219238	1097.464844	15484.519531	5426.246582	30.088034
560.646179	1105.179810	15552.668945	5416.174316	29.839058
561.073059	1096.393311	15598.100586	5426.675293	29.860500
561.499939	1095.321777	15722.828125	5455.178223	29.805878
561.926697	1106.251465	15885.059570	5496.539551	29.706644
562.353455	1106.894409	16048.360352	5544.973145	29.703100
562.780151	1105.179932	16183.160156	5561.260742	29.553568
563.206726	1111.180542	16268.025391	5594.263672	29.577944
563.633301	1100.465088	16321.172852	5602.835938	29.580563
564.059875	1105.179810	16370.035156	5625.123047	29.610128
564.486450	1097.893433	16394.037109	5625.123047	29.597195
564.912903	1101.750977	16410.751953	5617.193848	29.495346
565.339355	1101.322388	16390.607422	5605.406738	29.459091
565.765747	1109.037354	16352.890625	5597.263184	29.442854
566.192017	1113.537842	16252.380859	5573.475098	29.460228
566.618347	1105.179810	16147.584961	5523.327637	29.371286
567.044495	1101.108032	16120.582031	5498.039551	29.274872
567.470703	1104.751221	16139.014648	5514.755371	29.333023
567.896912	1109.251831	16200.733398	5537.043457	29.339674
568.322998	1114.609497	16277.024414	5555.687988	29.290049
568.749023	1114.180786	16352.889648	5577.761719	29.291071
569.175049	1112.894897	16397.894531	5598.978027	29.349579
569.600952	1111.609253	16445.042969	5610.765137	29.342129
570.026917	1112.466309	16515.333984	5632.195801	29.343430
570.452759	1108.608887	16569.982422	5650.197266	29.373772
570.878601	1111.180542	16611.126953	5665.198730	29.380863
571.304443	1103.251099	16590.771484	5659.840820	29.421041
571.730164	1110.751831	16476.544922	5633.909668	29.436539
572.155823	1109.680298	16300.171875	5592.333984	29.509604
572.581482	1111.180542	16131.509766	5536.614258	29.462961
573.007080	1108.608765	15909.917969	5477.894531	29.519588
573.432556	1109.037476	15664.108398	5410.387695	29.552244
573.858093	1109.251831	15439.514648	5345.238281	29.559725
574.283508	1113.752075	15192.846680	5284.804199	29.625854
574.708984	1112.466187	14919.178711	5227.155762	29.802094
575.134399	1109.465942	14627.505859	5152.362793	29.907419
575.559631	1102.393921	14329.191406	5076.498047	30.045851
575.984924	1109.465942	14038.805664	5012.848633	30.190117
576.410156	1110.537598	13798.139648	4953.057129	30.285625
576.835327	1105.608398	13587.046875	4891.123047	30.329153
577.260437	1103.465332	13347.452148	4843.546387	30.546270
577.685547	1107.108521	13158.860352	4816.972656	30.782780
578.110657	1103.894043	13004.988281	4789.112793	30.965378
578.535645	1108.394531	12869.547852	4766.182129	31.100586
578.960571	1103.465332	12728.321289	4746.465820	31.338028
579.385498	1098.107788	12622.453125	4724.606934	31.468155
579.810303	1096.393311	12519.799805	4716.462891	31.689932
580.235107	1098.107788	12452.936523	4706.819336	31.781292
580.659912	1094.036011	12397.000977	4704.890137	31.946079
581.084656	1087.392456	12308.921875	4704.461426	32.233295
581.509338	1086.749512	12267.130859	4707.890137	32.388348
581.933899	1085.463623	12213.555664	4716.891113	32.632977
582.358521	1084.392090	12168.765625	4718.391602	32.784889
582.782959	1085.035034	12114.546875	4741.750488	33.153919
583.207520	1091.464355	12076.400391	4749.465820	33.300163
583.632019	1095.536133	12065.684570	4764.038574	33.440773
584.056396	1093.178833	12048.753906	4794.256348	33.782597
584.480774	1092.964478	12082.613281	4815.472656	33.872860
584.905029	1098.536255	12067.183594	4847.618164	34.179985
585.329285	1103.679810	12077.684570	4888.122559	34.485523
585.753418	1103.894043	12099.116211	4933.341309	34.828281
586.177612	1102.179565	12094.187500	4956.915039	35.068527
586.601746	1101.322388	12118.618164	4989.275391	35.289539
587.025818	1106.680054	12124.190430	5035.351563	35.658432
587.449890	1109.894653	12135.547852	5048.638672	35.723454
587.873901	1106.251343	12111.545898	5080.141113	36.108887
588.297729	1102.179565	12091.400391	5109.501465	36.465931
588.721680	1109.037231	12051.110352	5127.717773	36.726868
589.145447	1112.252075	12016.178711	5153.434082	37.061714
589.569275	1107.751587	12016.608398	5182.794434	37.355362
589.993042	1104.322632	12014.250000	5209.153809	37.624733
590.416687	1113.323486	12040.181641	5232.084961	37.693924
590.840393	1114.823608	12054.110352	5266.374023	37.950829
591.263916	1115.680908	12105.545898	5302.806152	38.099876
591.687561	1109.680298	12183.125000	5347.167480	38.267113
592.111023	1105.394165	12318.565430	5437.391113	38.633114
592.534485	1098.322144	12526.014648	5536.614746	38.838047
592.957886	1094.035889	12697.031250	5634.767090	39.134132
593.381226	1092.321533	12851.974609	5711.489258	39.279797
593.804626	1092.750122	12929.339844	5771.066406	39.524193
594.227905	1095.321777	12968.987305	5802.783691	39.646236
594.651062	1088.678223	12950.556641	5811.356445	39.813915
595.074280	1077.534302	12856.475586	5802.355469	40.112446
595.497375	1080.963257	12763.680664	5785.425293	40.268559
595.920471	1082.034790	12633.596680	5765.923340	40.547668
596.343567	1085.463623	12468.152344	5707.845703	40.608875
596.766541	1088.892578	12248.059570	5642.911133	40.809666
597.189514	1088.249634	11985.105469	5554.187988	40.983734
597.612366	1101.536621	11767.368164	5486.895020	41.115952
598.035278	1109.037231	11594.422852	5429.246582	41.202198
598.458008	1102.822388	11511.700195	5404.387207	41.325924
598.880737	1106.037109	11511.057617	5426.675293	41.524551
599.303528	1110.323120	11583.708008	5483.895020	41.758915
599.726135	1106.679932	11734.365234	5565.331543	41.953175
600.148804	1103.465332	11926.599609	5681.271973	42.296494
600.571411	1098.322021	12180.337891	5801.712402	42.441654
600.993835	1090.178345	12426.577148	5921.937988	42.621647
601.416382	1087.606567	12629.525391	6010.018555	42.648125
601.838684	1084.177734	12793.041016	6079.239258	42.660515
602.261169	1068.319214	12890.764648	6130.673340	42.819855
602.683472	1057.603882	12948.415039	6167.962402	42.977371
603.105774	1064.033081	12969.415039	6189.179199	43.048985
603.528015	1063.818726	12902.336914	6182.963867	43.241432
603.950134	1065.533203	12821.115234	6162.604492	43.358730
604.372314	1085.463745	12772.681641	6141.388672	43.260296
604.794434	1081.177490	12701.103516	6110.100098	43.278442
605.216431	1086.320801	12625.881836	6076.239258	43.241840
605.638489	1093.178711	12566.947266	6056.951172	43.261921
606.060425	1094.250244	12587.305664	6054.594238	43.159485
606.482361	1097.464844	12629.524414	6078.811035	43.195633
606.904236	1101.322388	12653.097656	6101.956055	43.288876
607.325928	1104.965576	12710.318359	6140.102051	43.386330
607.747742	1103.894043	12743.537109	6163.890137	43.472092
608.169434	1097.250488	12771.824219	6176.105957	43.503559
608.591125	1097.036255	12778.252930	6173.320313	43.456810
609.012756	1088.463989	12692.102539	6141.603027	43.547886
609.434326	1096.822021	12589.877930	6110.313965	43.621925
609.855896	1095.964722	12421.647461	6056.523438	43.799202
610.277283	1096.821899	12254.702148	6017.519043	44.100647
610.698792	1095.321777	12054.110352	5949.798340	44.297565
611.120056	1095.964722	11855.021484	5886.577637	44.526329
611.541382	1092.750122	11710.579102	5826.357422	44.581688
611.962708	1094.678833	11541.918945	5773.638184	44.786560
612.383972	1086.749512	11421.691406	5721.989746	44.850185
612.805176	1091.678467	11322.468750	5690.915527	44.954861
613.226318	1090.392700	11235.459961	5656.840820	45.011513
613.647339	1098.322021	11173.525391	5642.482422	45.102417
614.068359	1093.607422	11104.517578	5628.124023	45.295746
614.489380	1087.821045	11028.224609	5617.623047	45.569599
614.910400	1087.821167	10980.433594	5574.118652	45.349976
615.331299	1091.892822	10927.071289	5560.188477	45.431770
615.752136	1093.821655	10858.280273	5536.185547	45.495235
616.172974	1107.965942	10789.702148	5516.041016	45.529800
616.593628	1104.751343	10729.053711	5473.179688	45.389557
617.014404	1111.823364	10652.332031	5444.034180	45.408596
617.435059	1113.537720	10555.250977	5401.172852	45.411625
617.855652	1115.037964	10448.525391	5375.027832	45.641994
618.276245	1101.965210	10345.015625	5343.952637	45.893799
618.696716	1106.680054	10254.578125	5283.089355	45.654301
619.117249	1123.181519	10198.000977	5252.229492	45.500057
619.537598	1119.109741	10100.491211	5234.228516	45.818325
619.957947	1109.251831	10027.198242	5194.366699	45.807796
620.378235	1104.536987	9979.408203	5170.578613	45.815216
620.798523	1100.465210	9948.976563	5144.433594	45.702244
621.218811	1103.679810	9916.187500	5142.933105	45.835461
621.639038	1101.750977	9918.116211	5147.862793	45.893196
622.059082	1097.250488	9978.550781	5160.506348	45.750683
622.479248	1095.750366	10036.626953	5173.364746	45.606422
622.899231	1099.607910	10090.846680	5188.366211	45.474918
623.319153	1094.678833	10143.137695	5222.869629	45.623138
623.739136	1083.749146	10174.212891	5223.726563	45.541985
624.158997	1089.106812	10207.430664	5230.798828	45.421635
624.578918	1097.679199	10218.146484	5247.515137	45.500259
624.998657	1105.394043	10216.859375	5252.873047	45.519344
625.418457	1103.465332	10176.354492	5251.158691	45.715244
625.838074	1099.393677	10146.136719	5227.798828	45.634159
626.257751	1101.107910	10058.486328	5194.367188	45.697063
626.677307	1097.036255	9927.331055	5155.362793	45.959129
627.096802	1103.251099	9802.604492	5105.644043	46.007938
627.516357	1111.609131	9683.664063	5053.138672	45.981152
627.935791	1109.680298	9551.650391	4985.417969	45.910351
628.355225	1110.108887	9412.780273	4926.269043	45.963036
628.774536	1108.180176	9298.554688	4864.548828	45.863209
629.193848	1100.036499	9185.186523	4826.830566	46.094307
629.613098	1104.536987	9117.464844	4800.256348	46.121960
630.032349	1101.322388	9070.318359	4781.826172	46.185287
630.451477	1111.609131	9015.456055	4777.754395	46.384315
630.870605	1112.466309	8952.236328	4763.181641	46.566612
631.289673	1110.751831	8903.588867	4740.465820	46.577568
631.708740	1107.537231	8857.297852	4709.176758	46.474205
632.127625	1099.393677	8778.004883	4674.030273	46.553165
632.546509	1099.822266	8693.139648	4654.314453	46.810795
632.965393	1099.393677	8646.633789	4633.955078	46.832504
633.384155	1094.036011	8578.913086	4608.237793	46.950695
633.802979	1100.893677	8517.834961	4575.663574	46.849094
634.221741	1093.178833	8426.112305	4541.374512	47.023415
634.640381	1100.036621	8326.031250	4492.512207	46.948215
635.058960	1094.464478	8204.947266	4438.078613	47.023731
635.477600	1089.535400	8113.867676	4393.074219	47.029934
635.896057	1099.607910	8017.215820	4353.426758	47.036762
636.314514	1097.893433	7940.921875	4341.854492	47.405342
636.732910	1099.822266	7877.487793	4312.065918	47.394543
637.151367	1101.322388	7831.626465	4277.991699	47.199493
637.569641	1100.036499	7745.046387	4250.988770	47.418324
637.987976	1102.608154	7689.969238	4229.986328	47.475430
638.406189	1098.750732	7641.535645	4198.912109	47.382900
638.824402	1101.965332	7565.028320	4165.266113	47.397045
639.242432	1091.464355	7517.237305	4133.977051	47.348587
639.660522	1089.106934	7480.162598	4097.330078	47.069267
640.078613	1086.749634	7436.015625	4066.256104	46.926785
640.496582	1081.820435	7411.798828	4033.896240	46.636425
640.914490	1078.177246	7353.079590	4005.607666	46.653004
641.332397	1070.890747	7309.574707	3985.034180	46.710869
641.750183	1068.747681	7267.570801	3971.961182	46.834911
642.167969	1069.604858	7284.072266	3973.890381	46.734264
642.585693	1073.676880	7272.284668	3963.817383	46.625641
643.003357	1074.534058	7245.068359	3952.245117	46.636333
643.421021	1071.748047	7246.353516	3938.315430	46.425110
643.838684	1079.677490	7230.709473	3933.814697	46.400948
644.256226	1081.606201	7227.923340	3936.814697	46.453972
644.673645	1087.606689	7231.566895	3944.315674	46.496216
645.091064	1093.607300	7226.851563	3952.459229	46.612396
645.508423	1096.178955	7224.494141	3939.815430	46.401600
645.925842	1097.464844	7230.065918	3949.030273	46.498466
646.343079	1102.179565	7226.637695	3952.244629	46.535789
646.760376	1107.108643	7196.206055	3936.171875	46.461124
647.177551	1103.036743	7174.775391	3932.099854	46.593952
647.594604	1108.823120	7149.273438	3931.671875	46.732422
648.011719	1108.394531	7122.056152	3925.885254	46.851501
648.428772	1105.394165	7108.983887	3915.384277	46.805168
648.845764	1104.537109	7092.053223	3907.668945	46.816273
649.262756	1103.251221	7062.693359	3886.667236	46.705982
649.679626	1099.179443	7040.190918	3869.950928	46.638042
650.096497	1100.893799	7024.546875	3862.449951	46.619137
650.513245	1102.394043	6988.114258	3849.806152	46.679283
650.929993	1096.821899	6956.825195	3838.019287	46.778084
651.346619	1082.463379	6921.679199	3824.947021	46.966644
651.763245	1088.249634	6880.960449	3812.731445	47.032936
652.179871	1077.319946	6856.744141	3794.086670	47.007565
652.596436	1084.392090	6810.454590	3779.727539	47.071358
653.012939	1089.535522	6786.451660	3776.299072	47.161720
653.429443	1096.607544	6771.879395	3786.371826	47.394455
653.845703	1105.608521	6800.381348	3797.301514	47.266026
654.262146	1102.822388	6820.955078	3829.875977	47.691334
654.678345	1102.394043	6869.603027	3859.664307	47.809441
655.094604	1107.537231	6951.896484	3907.668945	47.911697
655.510803	1112.895020	7028.404297	3953.530518	48.020134
655.926941	1116.538208	7117.340820	3998.106934	48.019722
656.343079	1116.752441	7201.992188	4048.040039	48.170452
656.759094	1119.538330	7275.070801	4080.186035	48.097347
657.175049	1111.394775	7343.005859	4096.473145	47.902191
657.591003	1109.680420	7375.794922	4102.259766	47.758137
658.006897	1102.394043	7380.724609	4110.189453	47.907566
658.422729	1090.821411	7340.863770	4105.688965	48.237556
658.838562	1088.678223	7292.430176	4075.899902	48.151855
659.254333	1091.035645	7215.494141	4046.968506	48.264397
659.669983	1085.677856	7109.625488	3988.890869	48.194523
660.085571	1085.249390	6998.401367	3931.671143	48.137135
660.501221	1091.035645	6864.031250	3866.522461	48.077065
660.916687	1091.892822	6733.517578	3796.230225	47.935432
661.332214	1093.393066	6614.363770	3741.367188	47.962112
661.747681	1111.180542	6535.284180	3716.293701	48.028458
662.163025	1110.966187	6440.775391	3684.790039	48.291107
662.578430	1115.895264	6379.269043	3645.786133	48.065952
662.993652	1124.895996	6332.549805	3620.712402	47.925926
663.408936	1130.468018	6291.617676	3604.210938	47.930077
663.824036	1133.468262	6258.399902	3585.566406	47.846455
664.239197	1129.182373	6234.183105	3578.279785	47.974476
664.654297	1129.610840	6242.327637	3576.993896	47.868542
665.069336	1121.895752	6218.539063	3583.851563	48.305435
665.484314	1116.966797	6216.395508	3592.852539	48.552219
665.899292	1118.038330	6224.539551	3600.139160	48.606686
666.314148	1104.751343	6190.036133	3591.352539	48.897972
666.728943	1104.108276	6176.962891	3597.996094	49.161427
667.143677	1097.679199	6174.177734	3592.638428	49.147247
667.558472	1091.250000	6157.890137	3591.781250	49.352848
667.973206	1085.678101	6142.245605	3576.779785	49.264675
668.387756	1080.320313	6117.386230	3573.350586	49.493698
668.802368	1088.678345	6087.597168	3560.278076	49.442680
669.216858	1083.320557	6042.592285	3534.346191	49.423100
669.631409	1093.821777	6023.090820	3515.702148	49.132648
670.045776	1098.107788	5992.873535	3503.700928	49.146240
670.460144	1103.679688	5955.584473	3489.556885	49.174030
670.874512	1106.680054	5941.011719	3476.484131	49.020309
671.288757	1103.679688	5934.153809	3457.411133	48.726715
671.703003	1110.537598	5907.365234	3452.696289	48.827244
672.117126	1106.251465	5893.435547	3435.336914	48.652515
672.531311	1105.822754	5879.719238	3427.836670	48.639805
672.945313	1102.608276	5852.074707	3408.548584	48.551571
673.359314	1095.536011	5845.216309	3394.833008	48.409508
673.773315	1100.893677	5838.144043	3399.119385	48.513912
674.187256	1098.750610	5847.359863	3416.263916	48.804039
674.601135	1094.250122	5851.217285	3403.834229	48.551605
675.014954	1092.107178	5868.790039	3409.191650	48.508236
675.428650	1087.178101	5882.934082	3425.479004	48.757710
675.842407	1089.106812	5919.581055	3432.122559	48.504879
676.256042	1089.106812	5968.014160	3438.337402	48.150749
676.669678	1091.892822	6010.446777	3456.125000	48.067631
677.083191	1090.392578	6058.880859	3480.770264	48.110764
677.496704	1096.607544	6101.956055	3495.771240	47.931999
677.910217	1108.180176	6146.317383	3521.702393	47.905052
678.323547	1110.537598	6154.246582	3523.202393	47.835133
678.736938	1113.752075	6169.248535	3515.916504	47.515896
679.150208	1112.680664	6174.177734	3514.844727	47.459557
679.563477	1102.179565	6157.461426	3507.344482	47.577271
679.976685	1098.964966	6121.243652	3485.913818	47.527206
680.389832	1100.679443	6064.666992	3477.555664	47.882401
680.802979	1103.679810	5983.659180	3457.410889	48.232395
681.216064	1101.965332	5911.437012	3423.764648	48.275558
681.629028	1111.823364	5821.642578	3379.617188	48.150337
682.041870	1110.751831	5761.208008	3354.114746	48.239632
682.454773	1100.893677	5683.200684	3315.968018	48.339714
682.867615	1092.964355	5644.625488	3282.322021	48.100189
683.280457	1088.678223	5596.834961	3248.461670	47.908348
683.693237	1091.035645	5558.474121	3240.532227	48.114742
684.105896	1094.893066	5519.898926	3226.602295	48.174156
684.518555	1108.608765	5509.612305	3225.531006	48.100903
684.931030	1107.108521	5495.039063	3221.244629	48.180714
685.343567	1100.893677	5477.680176	3210.100830	48.190765
685.756042	1108.823120	5453.034668	3202.385986	48.192013
686.168518	1103.036743	5430.532715	3190.170410	48.229595
686.580872	1105.394165	5406.530762	3182.669434	48.295963
686.993225	1106.465698	5366.669434	3161.882080	48.246906
687.405518	1112.680664	5333.666016	3147.952148	48.217922
687.817627	1119.752808	5300.234375	3141.522705	48.362129
688.229858	1112.466309	5251.372070	3106.376465	48.174812
688.641907	1119.324097	5201.867676	3083.445313	48.110233
689.054077	1098.107788	5147.647949	3035.655273	47.846111
689.466064	1098.536377	5084.641602	2986.364258	47.360210
689.878052	1094.893188	5022.707031	2945.431641	47.113701
690.289978	1098.107788	4973.845215	2918.000488	46.956039
690.701843	1095.964722	4940.199219	2904.070313	47.034218
691.113586	1087.392456	4887.050781	2879.853760	47.174278
691.525330	1089.321167	4850.404297	2861.209229	47.111115
691.937073	1094.893188	4815.043457	2859.066162	47.422089
692.348755	1085.463745	4776.896484	2847.493896	47.732964
692.760315	1096.822021	4768.539063	2856.708740	47.930893
693.171875	1097.250488	4779.468750	2854.780273	47.730190
693.583435	1106.037109	4799.398926	2883.497314	48.125809
693.994751	1104.751099	4857.476074	2925.072754	48.506660
694.406128	1106.251465	4944.699219	2979.507080	48.802425
694.817444	1094.464600	5040.065918	3030.511963	49.068501
695.228760	1098.322144	5127.502930	3075.087402	49.061222
695.640076	1104.108398	5237.013672	3113.876709	48.628464
696.051208	1096.179077	5329.808594	3160.381836	48.757282
696.462402	1089.106934	5399.887207	3182.026611	48.550831
696.873474	1091.035645	5438.462891	3192.098633	48.328880
697.284424	1083.749146	5460.321777	3184.597900	48.002140
697.695374	1077.105591	5446.605957	3185.883789	48.261314
698.106323	1084.392090	5406.958984	3156.738281	47.942490
698.517212	1084.392090	5329.379883	3125.449463	48.081585
698.928101	1090.821289	5219.012207	3068.872559	47.915691
699.338867	1091.035645	5094.500000	2994.936768	47.556339
699.749573	1085.463745	4957.772461	2924.429688	47.490170
700.160095	1094.250244	4810.543457	2861.852295	47.563580
700.570740	1101.965210	4686.459961	2801.203369	47.405235
700.981262	1106.036987	4559.162109	2748.483887	47.564072
701.391785	1101.536621	4468.937988	2703.051025	47.559357
701.802307	1096.821899	4381.501465	2671.119385	47.928493
702.212708	1099.607910	4311.852051	2631.901123	47.701641
702.623108	1094.036011	4263.203613	2610.899170	47.863144
703.033264	1095.321777	4220.771484	2573.395508	47.291553
703.443481	1091.249878	4194.197266	2553.465088	47.123432
703.853699	1093.821655	4161.623047	2551.322021	47.509609
704.263855	1092.107300	4156.479492	2548.750244	47.534794
704.673950	1079.463135	4150.692871	2540.177979	47.561237
705.083984	1077.320068	4139.762695	2536.534912	47.648724
705.493958	1066.819092	4137.620605	2533.748535	47.770245
705.903931	1072.176636	4140.620605	2532.248291	47.583458
706.313721	1074.534058	4148.764648	2533.105713	47.445099
706.723511	1069.604980	4168.694824	2538.463135	47.396435
707.133301	1070.890747	4197.412109	2539.963379	46.987446
707.543030	1064.033081	4219.056641	2555.179199	47.262600
707.952698	1067.461914	4255.917480	2576.610107	47.331635
708.362305	1069.390625	4270.490234	2582.396729	47.265198
708.771912	1074.319824	4288.277832	2584.539795	46.989410
709.181335	1076.677246	4296.421875	2595.254639	47.164528
709.590820	1075.391357	4296.421875	2593.968994	47.145706
710.000183	1070.462158	4302.422363	2587.754150	46.946495
710.409546	1072.819458	4296.207520	2582.824951	46.845287
710.818848	1079.891602	4289.992188	2579.181641	46.705391
711.228088	1093.607300	4270.276367	2581.967773	46.852867
711.637329	1094.036011	4234.272461	2571.895508	47.062046
712.046448	1102.822632	4208.770020	2560.965820	46.946812
712.455444	1094.250244	4170.194824	2538.677734	46.958828
712.864441	1090.178467	4148.335449	2523.033447	46.853546
713.273438	1085.463745	4124.976563	2506.746094	46.760204
713.682434	1087.606689	4094.545166	2493.458984	46.753609
714.091309	1087.392456	4064.541992	2485.958008	46.976665
714.500061	1090.606934	4021.894775	2476.528564	47.280296
714.908875	1090.821411	3971.747070	2463.241699	47.638168
715.317505	1093.178589	3936.171875	2446.739990	47.610435
715.726135	1083.963623	3876.166260	2414.165527	47.639877
716.134766	1082.249023	3821.303223	2395.306641	47.938358
716.543274	1080.748779	3778.871094	2373.661621	47.918987
716.951843	1084.177734	3718.650879	2350.088135	48.051746
717.360291	1094.678833	3668.503174	2332.300537	48.084934
717.768738	1098.750610	3600.139160	2317.298828	48.714870
718.177063	1096.607544	3555.563232	2292.010742	48.614265
718.585205	1098.322144	3515.488037	2274.865967	48.674515
718.993469	1107.323120	3489.128174	2262.221924	48.488384
719.401672	1105.179810	3476.698486	2253.864014	48.436653
719.809814	1099.822144	3435.122803	2241.005615	48.866657
720.217896	1105.608521	3429.764893	2231.790527	48.455521
720.625916	1105.608398	3412.406250	2225.146973	48.532150
721.033875	1100.036499	3387.546631	2213.145996	48.660305
721.441650	1088.249512	3371.688232	2207.359619	49.009861
721.849548	1076.462769	3357.758057	2207.359375	49.572563
722.257385	1087.178101	3355.614990	2210.145508	49.504017
722.665161	1083.749146	3354.757568	2209.502441	49.570637
723.072876	1090.178345	3360.114990	2203.073242	49.027576
723.480469	1091.035645	3366.330322	2203.501953	48.893284
723.888123	1095.107544	3383.260742	2211.002930	48.768383
724.295532	1100.893799	3401.476563	2215.931885	48.467636
724.703064	1104.536987	3416.906982	2220.646729	48.266914
725.110474	1109.465942	3426.979004	2225.790039	48.169052
725.517822	1116.752319	3435.336914	2234.790771	48.220734
725.925171	1131.539551	3448.195557	2234.147949	47.594826
726.332520	1137.968872	3472.411865	2231.790527	46.855789
726.739685	1127.467896	3486.127930	2221.717773	46.392860
727.146851	1139.897583	3500.057617	2226.861328	46.054661
727.553894	1135.825684	3502.414795	2221.503662	45.875221
727.960938	1133.254028	3512.273193	2227.290039	45.986855
728.367981	1126.396362	3495.128906	2223.861084	46.331306
728.774902	1117.181152	3502.629639	2223.861084	46.392952
729.181824	1106.465820	3505.201416	2231.575928	46.904297
729.588684	1099.822266	3527.060303	2241.862793	47.051033
729.995422	1100.893677	3536.275635	2244.434570	46.955303
730.402039	1097.464844	3558.135010	2256.864258	47.117222
730.808777	1093.821533	3557.706055	2254.292725	47.099251
731.215393	1094.893066	3543.133057	2255.578369	47.408966
731.622009	1088.892700	3527.060059	2254.935547	47.824558
732.028503	1085.249390	3522.559570	2266.936768	48.483261
732.434998	1080.105957	3499.628906	2260.936279	48.804260
732.841370	1076.034302	3479.484375	2254.721191	49.041454
733.247742	1077.963013	3455.053711	2248.720703	49.251701
733.653931	1088.464111	3445.838379	2241.648438	48.918167
734.060181	1092.321655	3414.335205	2234.147949	49.173969
734.466370	1079.891724	3399.548340	2240.791260	50.046177
734.872559	1089.106812	3374.259521	2228.147461	49.845272
735.278625	1092.964355	3373.617188	2234.576416	50.056374
735.684692	1091.035645	3377.260010	2245.506104	50.496815
736.090698	1094.464478	3395.047119	2247.649170	50.125771
736.496460	1095.107544	3390.975586	2251.935303	50.387379
736.902344	1100.893677	3401.905273	2254.078369	50.116421
737.308167	1107.108643	3413.263916	2253.649902	49.716568
737.713928	1112.251953	3408.334473	2266.079590	50.252010
738.119690	1114.823730	3401.047852	2259.650391	50.074997
738.525330	1119.752686	3406.191162	2257.936035	49.779751
738.930908	1130.039429	3392.261475	2242.505615	49.175816
739.336426	1123.395996	3377.902588	2246.149170	49.800396
739.741821	1125.324707	3348.542969	2240.791260	50.173508
740.147278	1131.968262	3336.113037	2229.433350	49.790970
740.552673	1128.325073	3292.394531	2223.861084	50.623886
740.957947	1134.111328	3275.678711	2206.716553	50.085056
741.363220	1128.967896	3239.889648	2197.072754	50.598976
741.768494	1125.324585	3234.531494	2187.000244	50.335300
742.173645	1117.181030	3225.531006	2173.927490	50.121964
742.578613	1104.108276	3199.385742	2165.569824	50.659718
742.983704	1095.321777	3179.026367	2153.997070	50.807362
743.388733	1087.178223	3159.953125	2147.996338	51.178646
743.793640	1083.320679	3158.881348	2145.424805	51.171917
744.198547	1081.177612	3153.523682	2141.353027	51.158218
744.603394	1068.962036	3132.521729	2142.638916	52.030331
745.008179	1065.533081	3121.163330	2140.495850	52.293583
745.412781	1062.532715	3112.376709	2138.781250	52.503925
745.817444	1063.818604	3106.375977	2130.637695	52.229576
746.222107	1066.818848	3089.017334	2136.638184	52.903774
746.626648	1071.533691	3084.945557	2136.852539	52.911125
747.031189	1058.889526	3083.445557	2156.140381	54.197109
747.435669	1057.175171	3076.373535	2158.068848	54.521324
747.840027	1067.890503	3091.589111	2166.640869	54.294170
748.244385	1060.604004	3087.088867	2158.711670	54.187805
748.648499	1062.532715	3081.516602	2165.998291	54.654503
749.052795	1065.533081	3080.016602	2159.997803	54.329792
749.456970	1068.747559	3082.159424	2165.998291	54.497082
749.861084	1069.819214	3068.015381	2177.356445	55.426853
750.265137	1076.248535	3060.085938	2189.143555	56.098095
750.669189	1083.106323	3043.798584	2185.285889	56.213799
751.073181	1083.963623	3029.226318	2182.071289	56.450352
751.476929	1096.822021	3007.795410	2168.141357	56.061447
751.880798	1095.750366	2979.078125	2166.212646	56.838875
752.284546	1091.892822	2947.574951	2161.497803	57.639450
752.688354	1100.679565	2926.573242	2163.212402	58.192482
753.091980	1103.036743	2907.927979	2167.284180	58.964630
753.495667	1116.966675	2906.213867	2178.856689	59.348423
753.899231	1111.823364	2902.784912	2177.999512	59.530933
754.302734	1102.822388	2902.142090	2172.427490	59.444973
754.706055	1096.178955	2893.997803	2164.926758	59.446915
755.109497	1088.892578	2890.140625	2168.998535	59.964310
755.512878	1087.606567	2878.782227	2170.927246	60.480984
755.916199	1093.393066	2876.639404	2182.714355	61.086418
756.319397	1097.679077	2886.069092	2188.928955	61.018562
756.722595	1092.750122	2880.711182	2196.429932	61.728401
757.125732	1090.178345	2868.924561	2196.215576	62.180721
757.528687	1089.963989	2865.281250	2181.856934	61.504101
757.931702	1076.462769	2862.066162	2175.213379	61.533855
758.334656	1076.248413	2849.850830	2163.212402	61.285664
758.737610	1087.178101	2844.279053	2172.856201	61.788033
759.140442	1086.106567	2853.493896	2196.858398	62.847107
759.543274	1087.606567	2889.497559	2225.361084	63.142250
759.945984	1087.606689	2947.360596	2279.152100	64.070061
760.348572	1084.606323	3013.153076	2314.941162	63.795956
760.751221	1089.749756	3071.015625	2366.375244	64.434837
761.153809	1085.892212	3125.020996	2391.234619	64.014709
761.556274	1086.749512	3162.310303	2417.808838	64.130104
761.958740	1084.392090	3183.741211	2445.239990	64.822372
762.361206	1088.463989	3190.170166	2456.598389	65.096375
762.763550	1092.535767	3198.956787	2474.385742	65.601799
763.165833	1091.464355	3196.385254	2478.886230	65.913254
763.567932	1095.750488	3180.954834	2465.170166	65.673164
763.970154	1091.678589	3128.449463	2439.025146	66.151108
764.372253	1090.821289	3051.299316	2377.733398	65.642769
764.774353	1086.535278	2973.506104	2325.656738	65.667229
765.176453	1084.177856	2886.283203	2278.294922	66.262337
765.578369	1089.749878	2804.632324	2239.719727	67.058235
765.980286	1095.321899	2750.841309	2216.146240	67.702278
766.382019	1092.964478	2698.764648	2180.356689	67.716530
766.783813	1090.821411	2643.473633	2170.070068	69.510010
767.185608	1091.464233	2590.968506	2148.210938	70.473068
767.587219	1087.392456	2553.036377	2125.280029	70.814445
767.988892	1087.821045	2521.319092	2110.492920	71.341003
768.390442	1093.178711	2495.602051	2090.562256	71.118576
768.791992	1093.178711	2472.242432	2086.062012	71.996910
769.193420	1101.322266	2435.167480	2095.491211	74.534058
769.594788	1099.393555	2415.236816	2060.988037	73.078194
769.996094	1103.251099	2400.664063	2051.986816	73.125191
770.397400	1095.321777	2374.518555	2041.700317	73.982246
770.798645	1096.821899	2359.945801	2034.413940	74.228035
771.199829	1103.036743	2346.444580	2017.912231	73.578072
771.600952	1100.679321	2340.658447	2018.769531	74.040779
772.002014	1105.179932	2330.157227	2011.483154	73.985306
772.402893	1106.251465	2311.083740	2010.411743	75.044495
772.803894	1107.751587	2297.796875	2001.839478	75.130577
773.204773	1115.252319	2287.510010	1998.410278	75.338211
773.605652	1113.966431	2287.938965	1966.907104	72.654228
774.006409	1113.752075	2290.510498	1972.693359	72.992149
774.407104	1112.466309	2278.509277	1972.693481	73.773193
774.807861	1115.895142	2272.508789	1962.406738	73.188797
775.208435	1109.037354	2264.150879	1961.978394	73.840454
775.608948	1102.179565	2254.935791	1963.478516	74.716484
776.009399	1106.465820	2249.792480	1951.905762	73.945618
776.409851	1111.609009	2242.077393	1955.334839	74.635063
776.810242	1115.895264	2244.006104	1950.834351	74.012154
777.210632	1108.822998	2238.005371	1952.977417	74.758026
777.610901	1103.894043	2237.148193	1961.121094	75.642967
778.011108	1102.393921	2229.218750	1970.336060	77.025475
778.411133	1095.964722	2212.931396	1977.836792	78.952408
778.811279	1095.321777	2214.860352	1970.764771	78.196770
779.211304	1095.750366	2206.716553	1964.549927	78.202164
779.611328	1100.465210	2192.786621	1961.978394	78.869934
780.011292	1109.037476	2188.928955	1952.548706	78.110741
780.411133	1106.251465	2173.284912	1953.191528	79.373337
780.810974	1113.537964	2178.427979	1946.333984	78.204887
781.210632	1106.251465	2170.927490	1930.260864	77.395317
781.610352	1109.465942	2173.284912	1928.974976	77.034630
782.010071	1104.108276	2167.070068	1912.259033	76.028206
782.409668	1103.251099	2163.426758	1913.330566	76.409927
782.809204	1114.395020	2162.354980	1906.258301	75.562363
783.208679	1118.038330	2164.069580	1907.972778	75.517288
783.608093	1126.610596	2160.640625	1906.044189	75.378235
784.007507	1137.325928	2174.999023	1909.044434	74.370102
784.406677	1137.325928	2186.786133	1908.615723	73.493950
784.805969	1132.396729	2205.430664	1915.045044	72.937889
785.205139	1127.467651	2203.930420	1922.331543	73.840355
785.604370	1130.896606	2208.859375	1937.761597	74.850914
786.003418	1133.039673	2205.001953	1946.762451	75.909645
786.402466	1131.539551	2207.145020	1953.405884	76.409645
786.801453	1136.468628	2212.931396	1945.905029	75.194092
787.200256	1128.967896	2218.931885	1952.977295	75.599693
787.599121	1128.539307	2208.216553	1947.619629	75.863441
787.997864	1127.896484	2211.431152	1951.691406	76.028481
788.396667	1126.824951	2204.359131	1941.833496	75.636444
788.795349	1124.038940	2190.428955	1935.832886	76.125427
789.194031	1132.396851	2165.998047	1921.902832	76.384003
789.592590	1128.539429	2149.067871	1903.901123	75.976494
789.991089	1133.682739	2138.995605	1892.542969	75.484978
790.389465	1138.183228	2124.422852	1883.327637	75.554092
790.787903	1147.398315	2118.207764	1870.469238	74.481239
791.186218	1150.612793	2116.922119	1869.397705	74.384560
791.584473	1160.899536	2107.063965	1856.325073	73.499435
791.982788	1160.042358	2111.778564	1853.110474	72.821449
792.380920	1159.185059	2118.850586	1853.753174	72.376060
792.779053	1154.256226	2115.421875	1852.253174	72.619843
793.177002	1157.685059	2121.636963	1856.968018	72.543343
793.575012	1157.899292	2138.138428	1855.467896	71.163101
793.972961	1153.184570	2139.209961	1860.396851	71.723534
794.370850	1146.969604	2133.852295	1861.682495	72.421265
794.768677	1146.755371	2140.281494	1861.682495	71.958565
795.166504	1146.969604	2141.353027	1866.397217	72.349113
795.564209	1145.683960	2122.922607	1870.040527	74.122795
795.961731	1143.326538	2124.208496	1872.612183	74.349991
796.359375	1146.755371	2112.635742	1872.183716	75.105400
796.756897	1167.757324	2123.779785	1881.827393	74.691765
797.154358	1169.686279	2114.135986	1883.113281	75.538910
797.551819	1165.185669	2110.921631	1873.255371	74.869705
797.949219	1157.685059	2093.562500	1872.826660	76.414024
798.346558	1158.756592	2085.418701	1861.039917	75.786346
798.743774	1162.185547	2092.276611	1857.396606	74.746559
799.140869	1154.041870	2083.275635	1851.610474	75.069229
799.538025	1150.827271	2072.774902	1844.966675	75.290543
799.935120	1141.397827	2070.845947	1832.965698	74.406288
800.332153	1138.397461	2060.987793	1829.108154	74.866455
800.729126	1136.897339	2061.416260	1833.608521	75.359322
801.126038	1114.395020	2035.914185	1817.535522	76.302322
801.522888	1114.609253	2034.199707	1816.463989	76.322533
801.919556	1120.395630	2034.414063	1823.536011	76.928467
802.316345	1125.967651	2041.700317	1821.178589	75.918549
802.713013	1131.325317	2046.629639	1822.464355	75.509209
803.109680	1132.396851	2036.985596	1822.464478	76.285233
803.506226	1135.611450	2030.985107	1822.464478	76.711327
803.902710	1128.539185	2035.485474	1820.321411	76.275986
804.299194	1131.539673	2036.342651	1822.893066	76.409271
804.695557	1130.468018	2036.556763	1826.107910	76.773926
805.091797	1130.682373	2034.842285	1820.321533	76.274025
805.488098	1124.681763	2018.983643	1815.606689	77.258583
805.884277	1113.752075	2011.483154	1813.677856	77.966087
806.280457	1110.966064	1991.552612	1799.533691	78.194199
806.676636	1109.680298	1978.908325	1789.889893	78.254448
807.072632	1118.038208	1960.263794	1793.104614	80.152687
807.468628	1117.609497	1954.048950	1786.032471	79.912895
807.864441	1117.395386	1952.334473	1774.031128	78.644745
808.260315	1125.967651	1939.476074	1761.387085	78.108528
808.656128	1127.682129	1928.546509	1754.529175	78.271309
809.051941	1128.110840	1919.331177	1741.670776	77.546028
809.447571	1129.825317	1907.758545	1729.026978	77.024818
809.843262	1134.325684	1903.900879	1725.169189	76.775276
810.238831	1141.826294	1891.042603	1711.025024	75.972549
810.634338	1142.254883	1883.756226	1714.025269	77.109825
811.029724	1140.540527	1874.326904	1711.667969	77.832932
811.425110	1133.039795	1879.470215	1705.881714	76.744179
811.820496	1126.824829	1873.898315	1702.238281	77.022339
812.215759	1122.753052	1867.683472	1705.238770	78.193306
812.611023	1120.395630	1866.826050	1703.953003	78.179741
813.006165	1121.038574	1865.325806	1692.166016	76.734818
813.401245	1124.253174	1869.397949	1690.665894	76.013779
813.796265	1124.681763	1870.897949	1696.666382	76.651329
814.191223	1124.896118	1883.113281	1690.237183	74.561890
814.586182	1123.824707	1900.043701	1704.167114	74.765297
814.981018	1120.181274	1917.187988	1706.953247	73.621964
815.375916	1120.609863	1931.546753	1717.454224	73.599358
815.770630	1109.680420	1940.976196	1715.525513	72.879608
816.165344	1107.537231	1968.835938	1735.670410	72.928612
816.559875	1109.037476	2005.268311	1753.243652	71.879494
816.954468	1110.537598	2036.557129	1798.248047	74.265221
817.349060	1104.322754	2097.420166	1853.324585	75.420784
817.743469	1097.464966	2185.071533	1913.973511	75.073891
818.137939	1093.821655	2365.089355	2060.988037	76.078896
818.532288	1086.749512	2676.048340	2306.369141	76.739479
818.926575	1084.820679	3104.875977	2643.259521	77.148323
819.320862	1086.963867	3540.561768	2990.221924	77.570091
819.714844	1096.607544	3936.386475	3292.394531	77.322472
820.109009	1101.750854	4268.347656	3541.204590	77.037079
820.503052	1105.822754	4510.942871	3728.508789	77.021835
820.897095	1115.895020	4708.533691	3883.666992	77.040085
821.291016	1106.036987	4876.978516	3988.248535	76.432144
821.684875	1114.180786	4991.632813	4062.184570	76.029411
822.078735	1121.681519	5053.567383	4113.402832	76.088715
822.472412	1121.038574	4994.418457	4053.397705	75.705437
822.866089	1131.111084	4806.685547	3900.596680	75.348373
823.259766	1133.039795	4519.085938	3672.360107	74.993668
823.653381	1133.254028	4253.560059	3462.982666	74.663460
824.046875	1121.681519	4025.109375	3291.537354	74.734283
824.440369	1120.181396	3839.091309	3155.238037	74.848259
824.833801	1125.753418	3692.505371	3044.012695	74.734894
825.227112	1122.110107	3566.278320	2950.360840	74.800529
825.620300	1136.897339	3455.053223	2866.352539	74.604790
826.013550	1134.539917	3349.185791	2799.703369	75.188698
826.406799	1137.325928	3249.532959	2730.696533	75.436287
826.799866	1146.755371	3160.810303	2682.263428	76.239632
827.192932	1153.398804	3059.228760	2616.470947	76.768242
827.585938	1145.040894	2926.358643	2517.675537	77.057259
827.978882	1139.040283	2756.198975	2393.163330	77.551018
828.371643	1141.397583	2589.897217	2269.722656	77.896126
828.764465	1140.111816	2448.454834	2166.641113	78.460258
829.157227	1136.254272	2350.945068	2089.062012	78.440353
829.549988	1137.754517	2298.868652	2051.772705	78.719063
829.942627	1131.325317	2274.009033	2053.701416	80.720161
830.335144	1124.038940	2289.010254	2076.203613	81.732887
830.727722	1122.538696	2332.085938	2097.205811	80.581154
831.120178	1117.609741	2393.377686	2121.636963	78.699829
831.512451	1113.966431	2435.381836	2156.783203	78.916649
831.904846	1125.110474	2481.886475	2177.356445	77.554878
832.297119	1129.610840	2523.461914	2200.716064	76.845024
832.689331	1130.253784	2548.964111	2208.002441	75.966789
833.081543	1135.182739	2564.608643	2221.932373	76.027000
833.473694	1139.683228	2561.179932	2219.360840	75.953575
833.865723	1137.540161	2517.461182	2183.357178	75.788177
834.257568	1140.326172	2463.027100	2126.351563	74.546356
834.649536	1144.826660	2379.233398	2051.987305	73.489609
835.041382	1147.612549	2276.794922	1985.337524	74.188637
835.433228	1142.897949	2173.070313	1917.402710	75.182053
835.825012	1131.968262	2094.848633	1851.181763	74.693962
836.216675	1134.325684	2038.057129	1814.106567	75.219345
836.608337	1135.825806	1994.338623	1775.745728	74.538193
836.999756	1144.183716	1966.907104	1758.386841	74.654877
837.391296	1143.755005	1936.261230	1728.169556	73.742584
837.782715	1137.968750	1921.902832	1706.096069	72.471313
838.174194	1136.468628	1902.829712	1691.308716	72.399307
838.565491	1137.968872	1878.184448	1679.521851	73.161522
838.956787	1135.611450	1867.683472	1669.878174	72.980080
839.348022	1123.824707	1853.110474	1659.377075	73.435188
839.739197	1130.682495	1853.753418	1650.590576	71.902779
840.130127	1141.397583	1849.681641	1648.233154	71.558235
840.521179	1141.826294	1823.536255	1624.445190	70.795341
840.912170	1143.112183	1796.747925	1607.300659	71.016388
841.303101	1139.040405	1769.744995	1578.154785	69.622826
841.693970	1133.254028	1745.957031	1568.082397	70.968864
842.084778	1144.397949	1711.239380	1546.008911	70.850670
842.475464	1148.684204	1697.737915	1528.650024	69.203758
842.866028	1147.184082	1687.237061	1519.434814	68.928558
843.256653	1146.755371	1665.377441	1512.576904	70.537209
843.647217	1153.184692	1657.019653	1502.718750	69.374710
844.037720	1146.755371	1642.232544	1493.932373	70.069221
844.428223	1143.755005	1619.944580	1484.717041	71.602165
844.818604	1140.969116	1619.515991	1489.217651	72.772087
845.208923	1131.968262	1599.799927	1477.002075	73.751701
845.599182	1123.395874	1588.869995	1477.430664	76.058960
845.989258	1122.967285	1583.298096	1467.143921	74.767242
846.379395	1110.966187	1574.297241	1464.357910	76.271973
846.769470	1106.251465	1579.012085	1469.501343	76.835899
847.159546	1110.751953	1564.653442	1457.071533	76.298401
847.549438	1125.967651	1575.154419	1457.285889	73.759575
847.939392	1128.110840	1578.369141	1462.429199	74.250351
848.329163	1123.395996	1571.511353	1459.643311	75.035881
848.718872	1113.966553	1578.369019	1450.642334	72.496552
849.108582	1107.537231	1565.296509	1432.640625	71.020599
849.498230	1111.609131	1566.582153	1439.498413	72.067848
849.887817	1113.752197	1564.010864	1430.926147	70.442612
850.277405	1117.824097	1554.795410	1424.711304	70.230515
850.666870	1118.252686	1559.081543	1429.211670	70.539619
851.056274	1116.966797	1539.150879	1422.996826	72.487343
851.445496	1111.180542	1545.794556	1422.782349	71.696220
851.834839	1109.466064	1540.865601	1424.282593	72.975632
852.224060	1107.751587	1536.793701	1420.853516	72.976967
852.613220	1107.965942	1537.222290	1412.924316	71.043419
853.002380	1109.466064	1534.864868	1418.710571	72.695198
853.391418	1114.180786	1529.292969	1427.068604	75.374283
853.780396	1120.610107	1531.007324	1419.782104	72.898155
854.169312	1131.754028	1523.292480	1425.997192	75.150513
854.558105	1131.968262	1532.078979	1428.140137	74.022476
854.946899	1135.611328	1535.079224	1417.639160	70.600876
855.335693	1130.682373	1539.579590	1415.495972	69.654083
855.724365	1131.110840	1536.579346	1420.639282	71.405899
856.112976	1118.252563	1528.650024	1415.281738	72.375977
856.501526	1112.037720	1519.006226	1409.281250	73.038460
856.890076	1116.966919	1506.576538	1408.852661	74.917488
857.278381	1118.681152	1499.718628	1405.852295	75.365593
857.666809	1123.181641	1494.789551	1401.351929	74.855858
858.055115	1124.467529	1501.861694	1413.353027	76.547417
858.443420	1124.253052	1503.147583	1406.066528	74.377815
858.831543	1124.895996	1495.646851	1411.852905	77.398849
859.219788	1127.896362	1490.932007	1427.497192	82.526558
859.607788	1139.254761	1499.075684	1436.712402	82.668243
859.995850	1144.398071	1498.861450	1430.497559	80.713409
860.383728	1147.184082	1505.290649	1423.639771	77.199280
860.771606	1148.041138	1507.648071	1424.711304	76.936829
861.159424	1147.612671	1515.577393	1423.854126	75.072807
861.547241	1155.113403	1524.578125	1430.711914	74.594002
861.934937	1145.683838	1533.150513	1433.069214	74.170349
862.322632	1137.540283	1527.578491	1422.568237	73.076935
862.710205	1128.539307	1528.007080	1435.855225	76.931343
863.097656	1129.182129	1530.364502	1435.426636	76.335487
863.485107	1125.324707	1528.007080	1421.068115	73.443344
863.872498	1118.895508	1521.578003	1414.853149	73.496529
864.259827	1110.966187	1518.577637	1416.567505	74.973686
864.647156	1109.465942	1512.791382	1415.710205	75.929817
865.034424	1104.108276	1515.148560	1413.138550	75.182480
865.421570	1103.036743	1521.363403	1415.281616	74.641396
865.808655	1098.107788	1528.221191	1414.424316	73.542587
866.195557	1104.751221	1534.650513	1415.710205	72.332985
866.582581	1105.608398	1539.365234	1414.424316	71.195633
866.969482	1106.251343	1541.294067	1406.066528	68.916260
867.356323	1104.322510	1545.580200	1403.709106	67.848473
867.743225	1109.680420	1548.366089	1418.924927	70.493416
868.129883	1117.823975	1553.938232	1419.353638	69.140060
868.516602	1120.824341	1557.581543	1427.925903	70.314026
868.903076	1128.539429	1562.081909	1441.212769	72.120575
869.289673	1143.755127	1567.439453	1440.784180	70.106216
869.676147	1131.968262	1559.510132	1447.427612	73.784431
870.062561	1128.324951	1544.080078	1445.927612	76.391762
870.448914	1125.967651	1540.222534	1449.785034	78.168633
870.835266	1126.824951	1537.007935	1456.642822	80.407494
871.221558	1117.395386	1543.222778	1462.857788	81.127335
871.607544	1126.610474	1550.295044	1471.430054	81.385918
871.993713	1116.323975	1554.366821	1473.787354	81.604660
872.379761	1109.251831	1557.795776	1465.858032	79.503067
872.765747	1105.179810	1560.367310	1460.071777	77.966103
873.151672	1097.464722	1557.795654	1457.285767	78.165733
873.537598	1084.820801	1556.509888	1456.857300	78.873245
873.923401	1104.965576	1563.153442	1459.000244	77.268448
874.309204	1103.465454	1574.511719	1462.429199	76.205627
874.694763	1104.965698	1589.084473	1462.857788	73.926506
875.080383	1105.608521	1603.657471	1467.572510	72.676392
875.465942	1116.538208	1617.587402	1472.501465	71.043571
875.851440	1110.537598	1627.874146	1489.003296	73.156578
876.236938	1120.181396	1671.807007	1512.148438	71.056717
876.622314	1119.324097	1753.457764	1589.727417	74.180466
877.007629	1116.538208	1928.760864	1723.883545	74.775719
877.392761	1116.538086	2194.072510	1937.332886	76.173416
877.777954	1114.180786	2523.247803	2181.642822	75.756653
878.163086	1112.252075	2851.994141	2434.524414	76.003929
878.548218	1118.681152	3130.593018	2655.689209	76.395393
878.933167	1113.109253	3359.472412	2831.635010	76.502579
879.318176	1109.251709	3537.989990	2966.005371	76.449310
879.703003	1105.608521	3697.220215	3075.087402	75.994362
880.087830	1100.036499	3811.659912	3139.808350	75.223267
880.472534	1093.607300	3891.596191	3192.956299	75.030647
880.857239	1097.250488	3896.953857	3201.099854	75.145439
881.241882	1100.679443	3802.230225	3124.377930	74.908768
881.626465	1104.965454	3611.711670	2956.361572	73.856544
882.010986	1107.322876	3333.113037	2745.912354	73.618332
882.395447	1104.751099	3041.441406	2518.961426	73.022018
882.779846	1105.608521	2782.344727	2316.441650	72.213692
883.164063	1109.680298	2570.181152	2155.711426	71.621399
883.548340	1106.037109	2398.949951	2030.127686	71.473541
883.932495	1107.108643	2233.290771	1924.474731	72.578499
884.316650	1113.323486	2103.206543	1839.823486	73.392509
884.700745	1115.037964	1992.409790	1762.244507	73.766510
885.084778	1109.251831	1897.686279	1684.451050	72.954605
885.468750	1118.466919	1811.963379	1633.660522	74.289291
885.852661	1111.823364	1749.600098	1592.299194	75.336052
886.236389	1111.823364	1703.952759	1566.796509	76.836777
886.620117	1112.466309	1669.878174	1539.579590	76.624359
887.003845	1115.466675	1647.161621	1520.292114	76.138664
887.387451	1118.466797	1618.230347	1504.433472	77.229858
887.771057	1118.681152	1595.728027	1489.431885	77.717880
888.154602	1122.324341	1594.442261	1478.073608	75.351784
888.538086	1107.537231	1590.798950	1471.430176	75.299355
888.921326	1110.537598	1580.083618	1466.715332	75.855766
889.304688	1117.181030	1583.298340	1460.929199	73.747139
889.687927	1111.180542	1604.943237	1462.857910	71.223969
890.071167	1119.752808	1611.158081	1470.787231	71.434807
890.454285	1128.753662	1650.590576	1508.719604	72.813156
890.837402	1118.038330	1701.167114	1558.438721	75.523689
891.220459	1122.753052	1769.745239	1610.300903	75.356064
891.603271	1111.180298	1827.607788	1665.377686	77.355682
891.986145	1122.538818	1873.040894	1697.952271	76.670471
892.369019	1124.038940	1904.758179	1731.812622	77.847916
892.751770	1131.110962	1934.118408	1745.957031	76.567917
893.134460	1126.181885	1951.691772	1759.029663	76.661438
893.517151	1117.824097	1966.264160	1774.459839	77.393295
893.899658	1111.823364	1960.478149	1774.459717	78.080788
894.282227	1117.824097	1964.764404	1763.101563	76.189247
894.664612	1109.037354	1922.760254	1720.882935	75.190903
895.046997	1114.823730	1867.897339	1670.092529	73.733665
895.429321	1105.394287	1789.675781	1610.300781	73.786369
895.811523	1116.966797	1727.526611	1550.509277	71.007370
896.193726	1113.752197	1680.379028	1508.505127	69.667183
896.575928	1110.751831	1633.660522	1472.287354	69.139320
896.958008	1116.966675	1593.156372	1449.785156	69.891998
897.339905	1117.395386	1559.295776	1425.782837	69.786644
897.721863	1124.467407	1531.007446	1407.781128	69.689011
898.103760	1131.753784	1503.361816	1394.065552	70.588295
898.485535	1118.252563	1472.287476	1378.635376	73.547211
898.867310	1123.610229	1459.428955	1369.205811	73.133377
899.249084	1120.395630	1466.715332	1365.991211	70.915855
899.630676	1117.181030	1498.861328	1399.208740	73.891083
900.012268	1118.252563	1547.937622	1436.069458	73.965080
900.393616	1114.823730	1614.801147	1489.217651	74.882164
900.775085	1110.966064	1676.735962	1539.579712	75.757591
901.156494	1105.822876	1727.955078	1577.512085	75.818161
901.537842	1110.323242	1771.459351	1607.729248	75.235039
901.919067	1107.537231	1805.105591	1631.945801	75.176659
902.300293	1101.108032	1834.251465	1656.162476	75.708847
902.681458	1101.322388	1858.468018	1677.164551	76.054344
903.062378	1097.250610	1869.397705	1694.952026	77.407715
903.443359	1096.822021	1865.540527	1695.594849	77.892342
903.824341	1092.535767	1831.465576	1666.449219	77.668198
904.205200	1087.821045	1792.033081	1632.374268	77.328018
904.586060	1087.178101	1720.240234	1585.226929	78.672974
904.966797	1082.892090	1666.663574	1532.078857	76.945648
905.347473	1081.606323	1616.301514	1490.717529	76.512978
905.728027	1076.677124	1576.011841	1468.429688	78.454903
906.108521	1074.319824	1546.008911	1442.498535	78.055382
906.489075	1079.891724	1520.292114	1410.781250	75.133797
906.869507	1087.178101	1501.433105	1394.493896	74.185173
907.249878	1094.250122	1485.574341	1379.063843	72.782036
907.630188	1104.751221	1475.716187	1380.349731	74.292328
908.010437	1117.609619	1476.359131	1383.992920	74.253288
908.390625	1115.895264	1455.785645	1380.778198	77.931870
908.770630	1107.322998	1450.213745	1375.634888	78.249962
909.150696	1121.038696	1438.426880	1379.492432	81.431427
909.530640	1123.610352	1439.284058	1390.207886	84.453514
909.910583	1128.539307	1449.785156	1394.708252	82.855217
910.290527	1125.753296	1459.000366	1403.280518	83.279716
910.670288	1126.824707	1479.359375	1427.925781	85.410347
911.049988	1131.325195	1523.078125	1458.786011	83.588608
911.429565	1135.182739	1621.444946	1536.793701	82.591438
911.809204	1128.967896	1749.600342	1629.160034	80.593941
912.188721	1119.966919	1886.970825	1724.312134	78.792976
912.568237	1117.395386	2024.341431	1825.893311	78.119080
912.947632	1131.325317	2132.566406	1892.114136	75.984581
913.327026	1121.252808	2221.503662	1954.263184	75.710953
913.706299	1128.325073	2274.437500	1995.624268	75.673134
914.085510	1122.110229	2314.727051	2021.769897	75.435768
914.464539	1127.682129	2355.445313	2050.915527	75.196373
914.843628	1122.324341	2374.732910	2055.630371	74.520889
915.222717	1108.394531	2362.303223	2047.486694	74.893188
915.601685	1097.464844	2292.224854	1988.766479	74.600891
915.980591	1092.107300	2181.856934	1904.758301	74.572266
916.359436	1098.536377	2054.130127	1804.677002	73.895485
916.738220	1102.179565	1934.332764	1702.881592	72.186470
917.116821	1097.464844	1829.322388	1643.947144	74.670586
917.495483	1099.393677	1746.171509	1575.797363	73.658012
917.874023	1087.606689	1692.166016	1531.007324	73.342781
918.252563	1092.321411	1648.018799	1498.218384	73.042809
918.631042	1092.964355	1592.727661	1460.286255	73.499176
919.009399	1103.679688	1551.366455	1435.640991	74.150352
919.387695	1104.536987	1506.576294	1403.280518	74.307045
919.766052	1108.823120	1474.001709	1379.706909	74.178444
920.144104	1107.108643	1442.927246	1359.562012	75.175514
920.522278	1100.250854	1411.638428	1342.417480	77.770164
920.900269	1101.108032	1380.563965	1326.558716	80.674858
921.278320	1101.750854	1374.348999	1309.199951	76.100700
921.656311	1101.965210	1364.919556	1300.199097	75.387184
922.034180	1109.037231	1349.703735	1285.197510	73.196838
922.411987	1104.108276	1335.773926	1271.696289	72.340469
922.789612	1107.965942	1325.272949	1263.766846	71.696220
923.167297	1096.607544	1312.628784	1248.765503	70.436577
923.544922	1106.465820	1313.700317	1247.908203	68.252335
923.922485	1106.894409	1304.913818	1241.907593	68.181793
924.299988	1115.252441	1299.556152	1233.335327	64.069725
924.677429	1111.823364	1299.556152	1225.620239	60.616409
925.054810	1109.680420	1300.198975	1223.691528	59.842522
925.431946	1106.251221	1286.269043	1218.976685	62.619057
925.809204	1111.609009	1275.125122	1213.190430	62.123188
926.186401	1114.395020	1273.410645	1215.333496	63.477081
926.563477	1118.252441	1256.480469	1213.619019	68.992218
926.940491	1111.823364	1254.980347	1204.189575	64.520927
927.317505	1114.180786	1255.408936	1202.475098	62.518917
927.694397	1114.823730	1253.694458	1203.332397	63.734573
928.071289	1112.252075	1250.694214	1197.546143	61.609901
928.447937	1106.894287	1239.550171	1198.831909	69.305351
928.824707	1113.752075	1240.836060	1198.617676	66.779144
929.201355	1118.895508	1236.764160	1197.331909	66.545601
929.577881	1121.038574	1239.978760	1196.688965	63.603725
929.954407	1110.323364	1236.549927	1194.117310	66.383766
930.330933	1104.322754	1234.406860	1194.760132	69.522232
930.707336	1100.679443	1237.621460	1184.687622	61.345802
931.083496	1100.893677	1231.620850	1181.473145	61.639416
931.459778	1099.393433	1225.620239	1187.045044	69.439774
931.835938	1089.963989	1225.620239	1180.187256	66.508743
932.212158	1082.463379	1228.620605	1180.615845	67.155396
932.588196	1090.392700	1232.263794	1176.758301	60.876110
932.964172	1084.820801	1235.264038	1181.258789	64.102577
933.340149	1082.034668	1238.050049	1188.973755	68.543938
933.716003	1089.106934	1232.049438	1190.474121	70.914658
934.091736	1089.321167	1235.692749	1188.330933	67.642754
934.467468	1091.464355	1242.764771	1183.830444	61.048141
934.843140	1093.607422	1242.979126	1191.545532	65.566711
935.218750	1100.465210	1254.123047	1207.832764	69.874443
935.594299	1103.251099	1263.981323	1203.546753	62.399998
935.969788	1102.393921	1251.979980	1202.475098	66.905418
936.345276	1115.466675	1246.193604	1196.474609	61.967289
936.720459	1108.394409	1244.050659	1190.688354	60.663586
937.095764	1119.324097	1231.620850	1181.473022	55.343475
937.471008	1117.395386	1230.334961	1173.543823	49.715466
937.846130	1112.895020	1220.262573	1166.042969	49.500942
938.221252	1130.682495	1224.120117	1176.329712	48.853146
938.596252	1135.611450	1219.190918	1181.473022	54.871815
938.971191	1141.826294	1225.620239	1188.973755	56.265953
939.346130	1129.825073	1214.690552	1169.900513	47.222309
939.720886	1131.110962	1197.546021	1164.328613	50.000183
940.095581	1129.825073	1194.331543	1162.399902	50.498547
940.470337	1124.253052	1191.116821	1159.828247	53.205490
940.844971	1132.825317	1188.973755	1166.471680	59.923950
941.219543	1126.824829	1197.546021	1170.329224	61.515358
941.594055	1122.324341	1187.902222	1168.400391	70.261574
941.968506	1124.253296	1201.832153	1171.400635	60.773438
942.342712	1115.252319	1191.759766	1164.328491	64.145615
942.717041	1100.679565	1186.830566	1152.327271	59.950211
943.091309	1094.893188	1173.329224	1141.397705	59.289734
943.465515	1097.464844	1169.900513	1143.969360	64.201126
943.839600	1097.679199	1176.972656	1143.326538	57.567600
944.213623	1097.679199	1174.401001	1137.325928	51.675961
944.587646	1093.392944	1179.544434	1139.040283	52.984966
944.961426	1090.178223	1185.116333	1140.540527	53.047512
945.335266	1092.321411	1174.401123	1132.825317	49.347038
945.709106	1101.107910	1190.688354	1141.183350	44.736816
946.082825	1100.679443	1188.330933	1146.541016	52.322639
946.456421	1094.464600	1186.187866	1148.684082	59.112026
946.830017	1093.821533	1191.116943	1148.898438	56.607918
947.203613	1089.106934	1192.831421	1145.683838	54.545368
947.577026	1087.178101	1192.831421	1152.541626	61.866039
947.950317	1083.749146	1190.688354	1166.042969	76.953835
948.323669	1091.464111	1198.617676	1175.901123	78.800003
948.696899	1091.892700	1195.617310	1181.901733	86.776932
949.070068	1087.392456	1196.474609	1184.901978	89.390900
949.443237	1084.820801	1202.475220	1199.260620	97.267761
949.816284	1084.820801	1196.474609	1195.188721	98.848328
950.189270	1088.463989	1199.689331	1191.759766	92.870720
950.562073	1091.464233	1196.260132	1189.616821	93.660713
950.934998	1101.965210	1187.473511	1197.760376	112.030251
951.307739	1102.608276	1187.473633	1197.331787	111.616226
951.680481	1107.751587	1188.116577	1201.617920	116.800034
952.053162	1104.536987	1182.758911	1196.688843	117.808220
952.425781	1100.893677	1175.472534	1188.330933	117.241348
952.798279	1105.608521	1172.257813	1184.687744	118.649757
953.170776	1109.466064	1160.471069	1174.829590	128.151199
953.543030	1113.323608	1154.041870	1176.329712	154.736725
953.915405	1107.537231	1144.183716	1175.901001	186.549332
954.287659	1103.679810	1146.755493	1174.186646	163.681290
954.659851	1101.536743	1149.112793	1166.471558	136.486359
955.031982	1095.964722	1147.184082	1152.327271	110.041496
955.404114	1100.465088	1148.684082	1146.541138	95.555809
955.776123	1094.250366	1144.826538	1136.682983	83.898438
956.147888	1100.679565	1151.255859	1122.967285	44.067524
956.519775	1104.108276	1154.899170	1128.110840	47.257610
956.891602	1101.107910	1155.756348	1125.324707	44.313797
957.263306	1093.178589	1159.399536	1121.681519	43.042164
957.635010	1090.606934	1153.613159	1112.466309	34.693993
958.006592	1098.107666	1166.900269	1109.465942	16.510899
958.378174	1091.678589	1154.470337	1104.965454	21.160210
958.749512	1096.821899	1151.041504	1105.394165	15.810269
959.120911	1104.536987	1151.041504	1110.323242	12.442350
959.492310	1101.536621	1149.541382	1115.466675	29.018066
959.863586	1110.966064	1148.684204	1115.680786	12.499879
960.234741	1114.180786	1147.398315	1122.538696	25.161144
960.605896	1108.180176	1141.183472	1114.609253	19.480106
960.976990	1110.966309	1143.326538	1116.752441	17.880383
961.347961	1122.538818	1153.613159	1124.038940	4.827527
961.718811	1120.609985	1169.900513	1123.824585	6.521739
962.089661	1112.895020	1152.970215	1119.324097	16.042534
962.460510	1115.038086	1155.756348	1128.325073	32.631519
962.831299	1115.252441	1157.685059	1130.682373	36.363377
963.201965	1116.323853	1161.328247	1137.754639	47.619320
963.572510	1114.395142	1157.685059	1137.754395	53.960033
963.943054	1101.751099	1160.042358	1129.825195	48.161758
964.313477	1091.249878	1164.328491	1127.896362	50.146660
964.683838	1097.250488	1170.329224	1133.254028	49.266781
965.054199	1101.322388	1170.329224	1131.325195	43.478024
965.424500	1097.679199	1163.900024	1126.181885	43.041878
965.794678	1097.036255	1156.827881	1125.753418	48.028736
966.164795	1098.536377	1161.971191	1128.753662	47.635174
966.534912	1101.322388	1161.114014	1117.823975	27.598492
966.904907	1087.392456	1167.328735	1119.324097	39.946369
967.274780	1084.606567	1168.400513	1112.251953	32.992104
967.644592	1080.963379	1164.757080	1113.966309	39.385933
968.014404	1094.036011	1166.471558	1120.395630	36.390446
968.384155	1093.178589	1161.542603	1124.253174	45.454594
968.753845	1094.250122	1170.114868	1127.467651	43.785198
969.123474	1092.107178	1179.330078	1136.897339	51.351379
969.492981	1101.322266	1187.687988	1137.968872	42.431889
969.862305	1101.108032	1186.830811	1137.325928	42.250027
970.231750	1102.608154	1186.187988	1136.468750	40.512878
970.601135	1104.965576	1188.973877	1141.397705	43.367298
970.970337	1116.538086	1186.616333	1137.968872	30.581224
971.339539	1107.323120	1177.829956	1139.040283	44.984524
971.708740	1112.680542	1190.688354	1141.397827	36.813347
972.077759	1106.251465	1189.616699	1142.255005	43.187714
972.446777	1124.038940	1193.902954	1155.970581	45.705421
972.815613	1121.038574	1184.259155	1157.685059	57.966068
973.184509	1111.394653	1171.186401	1156.184814	74.910271
973.553284	1095.107422	1157.470825	1160.042480	104.123657
973.921997	1081.177612	1161.542480	1161.542603	100.000153
974.290710	1073.462402	1173.972290	1167.757324	93.816566
974.659302	1076.034180	1187.045044	1182.115967	95.559822
975.027771	1071.748169	1203.760986	1193.474121	92.207680
975.396118	1078.391479	1241.479004	1207.189819	78.974983
975.764526	1080.320313	1257.123169	1218.762573	78.303185
976.132874	1081.391846	1273.625000	1235.692627	80.267517
976.501160	1074.319824	1288.197754	1231.835083	73.647270
976.869324	1070.033569	1300.627686	1235.478394	71.747200
977.237488	1084.177856	1319.057983	1245.765137	68.795639
977.605530	1091.892944	1334.488159	1259.052124	68.904564
977.973450	1105.394165	1336.845459	1266.981567	69.814865
978.341309	1109.466064	1332.987915	1259.909302	67.305832
978.709167	1106.037231	1322.058350	1244.907959	64.285721
979.077026	1110.751953	1307.914063	1236.549927	63.804337
979.444702	1111.180542	1287.340698	1223.048706	63.503670
979.812378	1116.323853	1267.195801	1209.761597	61.931820
980.179932	1124.467529	1253.051636	1200.117676	58.833202
980.547485	1122.967285	1237.835815	1190.473999	58.768677
980.914795	1125.967651	1219.191040	1176.329712	54.022987
981.282166	1120.181396	1200.546387	1163.042603	53.333183
981.649475	1117.609619	1187.259399	1140.969116	33.538509
982.016785	1111.180542	1175.901001	1130.253784	29.470190
982.383911	1112.466309	1167.971802	1132.182617	35.521366
982.751038	1107.108643	1166.043091	1137.325928	51.272705
983.118103	1100.250854	1160.685303	1131.539551	51.772949
983.484924	1101.322388	1152.327271	1133.468384	63.025330
983.851868	1091.035645	1152.113159	1127.467773	59.649002
984.218689	1083.534912	1146.755493	1122.538696	61.694759
984.585449	1075.819824	1143.755249	1120.395508	65.614784
984.952209	1071.747925	1147.826904	1121.681519	65.633888
985.318787	1068.319092	1146.112427	1119.752686	66.115685
985.685425	1076.891357	1149.112671	1125.967529	67.952477
986.051880	1083.320435	1153.398926	1125.753296	60.550476
986.418213	1081.820435	1163.471191	1124.896118	52.756012
986.784607	1084.820801	1160.685303	1115.037964	39.830437
987.150879	1092.107056	1167.328857	1134.754272	56.695286
987.517090	1090.606934	1181.687378	1147.398315	62.352993
987.883301	1100.679443	1203.760864	1161.542480	59.043655
988.249390	1093.607300	1217.476563	1171.829224	63.148777
988.615417	1097.464844	1238.264282	1187.259277	63.774712
988.981262	1103.679810	1251.765625	1198.188965	63.820534
989.347168	1107.965942	1271.910522	1210.833130	62.745098
989.712952	1096.393433	1279.839844	1214.904907	64.602776
990.078674	1096.607666	1286.697632	1225.834595	67.981987
990.444397	1100.036621	1281.982910	1230.335083	71.613693
990.809998	1086.535156	1285.411865	1228.620605	71.443985
991.175537	1086.320801	1288.840820	1218.548340	65.291092
991.540894	1091.678589	1276.839600	1214.905029	66.550964
991.906311	1088.892578	1254.980347	1200.974854	67.483765
992.271729	1094.678833	1238.264404	1188.759399	65.522301
992.636963	1091.892944	1218.976807	1184.473145	72.849693
993.002136	1086.535278	1208.261475	1173.757935	71.654793
993.367310	1083.106323	1188.973755	1154.041748	67.004013
993.732361	1088.463989	1178.901367	1144.612183	62.085163
994.097351	1088.249634	1175.258179	1137.754395	56.896435
994.462219	1091.035767	1170.757690	1136.040161	56.451717
994.827026	1105.822754	1160.256714	1142.683472	67.716400
995.191833	1099.822266	1145.683838	1142.683594	93.458046
995.556580	1092.964355	1138.397339	1131.325195	84.433899
995.921204	1091.892822	1134.968628	1135.825684	101.989647
996.285828	1093.821533	1135.397095	1133.039673	94.329788
996.650391	1098.964966	1134.754150	1123.610229	68.862320
997.014648	1100.036621	1130.682373	1128.110840	91.608841
997.379028	1130.253784	1152.970459	1158.113770	122.641121
997.743408	1132.611206	1154.470581	1167.114502	157.842102
998.107605	1137.968750	1148.684326	1164.114258	243.995346
998.471802	1142.683594	1149.112793	1164.328613	336.667419
998.835938	1145.255127	1158.328003	1161.971191	127.868301
999.199951	1153.398804	1157.470825	1156.399292	73.685471
999.563904	1155.970459	1154.470337	1159.828125	-257.156799
999.927673	1139.040283	1148.684082	1158.970825	206.666916
1000.291565	1134.111328	1150.612793	1156.184814	133.766830
1000.655396	1136.468628	1148.041260	1148.684082	105.554680
1001.019043	1139.254639	1149.755737	1139.468872	2.040105
1001.382629	1107.322876	1130.468018	1116.109497	37.963135
1001.746216	1095.750488	1125.753296	1105.608521	32.857033
1002.109741	1081.606079	1122.753052	1105.179810	57.291531
1002.473022	1068.104858	1121.895752	1095.536133	50.996132
1002.836365	1055.889282	1109.680176	1094.464478	71.713242
1003.199646	1058.032349	1109.894653	1092.107178	65.702499
1003.562866	1062.318481	1120.609863	1095.750366	57.353050
1003.925964	1080.748901	1127.896362	1091.678589	23.181921
1004.289124	1082.034668	1126.396240	1093.821655	26.570265
1004.652100	1073.676758	1119.538452	1095.536133	47.663689
1005.015076	1069.176270	1120.181274	1097.464966	55.462589
1005.377747	1078.605835	1121.252808	1088.463989	23.115719
1005.740662	1088.678223	1125.753296	1093.607422	13.295184
1006.103333	1100.036621	1134.968506	1094.464722	-15.950755
1006.466003	1112.251953	1142.254883	1104.751465	-24.999186
1006.828552	1117.609619	1153.398926	1107.108887	-29.340418
1007.191101	1115.466675	1153.613159	1105.180054	-26.966105
1007.553528	1106.037109	1142.683594	1097.464966	-23.391449
1007.915771	1097.464844	1143.112183	1099.822266	5.164423
1008.278137	1095.321777	1146.541016	1106.037109	20.920523
1008.640442	1095.321777	1158.113525	1109.037354	21.842960
1009.002563	1096.393311	1157.684937	1115.466553	31.118839
1009.364624	1089.106934	1155.541870	1113.752075	37.096657
1009.726685	1079.463135	1147.183960	1109.466064	44.303844
1010.088684	1074.319702	1141.826294	1106.680054	47.936581
1010.450439	1068.962036	1130.253784	1095.750366	43.706261
1010.812256	1069.390747	1123.395874	1094.036011	45.635044
1011.174011	1067.890503	1121.467163	1100.465088	60.799953
1011.535706	1079.248779	1124.253052	1099.179321	44.285889
1011.897400	1091.678589	1122.538574	1103.036743	36.805443
1012.258911	1103.036987	1119.752686	1099.179199	-23.078833
1012.620361	1115.038086	1118.681152	1096.393433	-511.784607
1012.981812	1116.752441	1113.966553	1089.535400	976.960815
1013.343079	1119.967041	1109.037231	1102.393921	160.781570
1013.704285	1131.754028	1113.323608	1106.251465	138.372131
1014.065430	1136.468750	1110.966064	1107.537231	113.444984
1014.426575	1137.968872	1112.037720	1109.466064	109.917244
1014.787720	1143.969482	1118.252686	1112.252075	123.333427
1015.148743	1146.755371	1116.323853	1109.037354	123.943924
1015.509644	1140.540527	1116.323853	1109.680298	127.433800
1015.870361	1132.825439	1114.609375	1108.180176	135.294113
1016.231140	1129.396606	1113.323608	1109.894531	121.334396
1016.591919	1120.609985	1107.108643	1105.394165	112.698570
1016.952515	1119.967041	1098.107666	1108.394531	52.940716
1017.313049	1116.323853	1094.035889	1097.250610	85.576424
1017.673584	1109.037476	1092.964355	1094.678833	89.333260
1018.034058	1112.680786	1094.893066	1094.250244	103.613853
1018.394348	1106.680054	1091.678589	1096.178955	70.000488
1018.754639	1102.393799	1084.606567	1093.178711	51.807320
1019.114868	1100.679443	1092.321533	1094.250244	76.923523
1019.475037	1095.321777	1096.393311	1090.821411	-419.993164
1019.835022	1094.893066	1092.964478	1077.534302	900.075928
1020.195129	1095.536011	1099.607910	1080.534546	-368.414429
1020.555054	1099.607788	1104.108521	1091.464233	-180.938431
1020.914917	1095.321655	1116.752441	1097.464722	9.999943
1021.274536	1094.678833	1119.967163	1101.322388	26.271227
1021.634338	1096.179077	1118.038330	1101.322388	23.529215
1021.993958	1091.035645	1114.823853	1095.321777	18.017889
1022.353577	1091.464233	1114.180786	1086.320923	-22.641245
1022.713135	1087.606567	1111.609009	1084.606445	-12.499237
1023.072632	1083.963379	1109.465942	1080.320313	-14.285099
1023.431946	1089.106812	1097.464844	1081.391846	-92.306007
1023.791260	1088.892456	1101.536621	1092.535889	28.815130
1024.150391	1083.320679	1097.036255	1082.463379	-6.250556
1024.509644	1075.605591	1087.178223	1081.177612	48.148266
1024.868652	1075.819824	1076.891479	1071.319458	-419.945313
1025.227661	1084.606567	1076.248535	1073.248169	135.897995
1025.586670	1081.606201	1085.035034	1075.176880	-187.507568
1025.945557	1094.250122	1087.821167	1083.320557	170.005310
1026.304443	1101.965210	1090.821411	1089.535522	111.539055
1026.663086	1116.323730	1097.679199	1102.822510	72.413841
1027.021729	1118.252563	1101.750854	1102.179565	97.402023
1027.380371	1122.324341	1111.180420	1112.894897	84.615135
1027.738892	1126.182007	1111.823364	1110.537598	108.954651
1028.097290	1130.682495	1112.466309	1113.109253	96.470474
1028.455688	1141.826416	1113.537964	1113.752075	99.243111
1028.814087	1149.969971	1126.824951	1129.825073	87.037720
1029.172241	1143.540894	1131.754028	1135.611450	67.273560
1029.530518	1143.969482	1128.539185	1136.040039	51.388790
1029.888550	1134.111328	1134.325684	1139.683350	2599.430420
1030.246582	1122.753052	1139.468872	1142.469238	117.949265
1030.604614	1110.966187	1131.968262	1127.682129	79.591858
1030.962524	1100.893677	1122.538696	1122.324463	99.010239
1031.320313	1087.177979	1119.967041	1112.037720	75.817177
1031.678101	1081.820435	1107.322876	1107.537231	100.840530
1032.035645	1080.534668	1115.895142	1104.536987	67.878952
1032.393311	1076.034302	1119.324097	1098.964966	52.970139
1032.750977	1072.605347	1111.180542	1081.606201	23.333269
1033.108398	1078.177246	1111.609131	1079.248901	3.205489
1033.465820	1078.605957	1109.037476	1075.605591	-9.859404
1033.823120	1074.962769	1104.322632	1071.748169	-10.948959
1034.180298	1078.177246	1095.536011	1064.890259	-76.543396
1034.537476	1076.891357	1102.179565	1062.961548	-55.084209
1034.894653	1080.320313	1109.894653	1079.248779	-3.623185
1035.251709	1087.606689	1113.109253	1080.534668	-27.730629
1035.608643	1090.178345	1122.324341	1079.891479	-32.000454
1035.965576	1058.461060	1053.746216	1023.100403	749.985779
1036.322388	1056.103638	1126.824829	1056.103638	0.000000
1036.679077	1037.244629	1150.398560	1190.473999	135.416748
1037.035889	1084.392090	1140.969116	1084.392090	0.000000
1037.392456	1100.893799	1098.536377	1037.244629	2699.948242
>>>>>End Processed Spectral Data<<<<<
