# Supplementary material for: Avian learning favors colorful, not bright, signals
Source: PLoS One. 2018 Mar 22;13(3):e0194279. doi: 10.1371/journal.pone.0194279 (PMC5864004; doi:10.1371/journal.pone.0194279)
Supplement: S1 Text — (ZIP) [file pone.0194279.s001.zip › WhiteTanOuter2.txt]

Jaz Data File
++++++++++++++++++++++++++++++++++++
Date: Wed May 31 03:56:49 2017
User: jaz
Dark Spectrum Present: Yes
Reference Spectrum Present: Yes
Processed Spectrum Present: Yes
Spectrometers: JAZA3305
Integration Time (usec): 760000 (JAZA3305)
Spectra Averaged: 1 (JAZA3305)
Boxcar Smoothing: 5 (JAZA3305)
Correct for Electrical Dark: No (JAZA3305)
Strobe/Lamp Enabled: Yes (JAZA3305)
Correct for Detector Non-linearity: No (JAZA3305)
Correct for Stray Light: No (JAZA3305)
Number of Pixels in Processed Spectrum: 2048
>>>>>Begin Processed Spectral Data<<<<<
W	D	R	S	P
189.090729	0.000000	0.000000	0.000000	0.000000
189.548096	0.000000	0.000000	0.000000	0.000000
190.005432	975.952942	957.093933	964.166016	62.500244
190.462753	968.880798	997.169312	1060.818359	324.999634
190.920044	0.000000	0.000000	0.000000	0.000000
191.377304	894.302002	871.585510	878.872070	67.923920
191.834534	993.097473	974.024170	978.096069	78.651314
192.291718	1102.393921	1078.605835	1079.248901	97.296684
192.748886	1117.823975	1100.250854	1099.393677	104.877777
193.206039	1130.468018	1115.895264	1100.465210	205.882889
193.663162	1139.897583	1116.966675	1108.394653	137.381958
194.120255	1151.255859	1131.539551	1133.039917	92.390228
194.577316	1150.827271	1146.112427	1137.111572	290.904633
195.034348	1145.255127	1150.398560	1137.754517	-145.828888
195.491364	1142.254883	1157.256348	1139.897583	-15.713798
195.948349	1143.326538	1160.899658	1141.397705	-10.976042
196.405304	1142.683716	1163.685669	1152.113037	44.897354
196.862228	1145.683960	1159.399536	1154.684692	65.624168
197.319122	1136.040039	1156.827881	1154.255981	87.627869
197.775986	1132.396851	1148.255493	1147.183960	93.243225
198.232819	1135.396973	1148.469849	1151.898682	126.228607
198.689636	1134.325562	1158.542236	1153.184570	77.876129
199.146423	1154.041870	1173.115112	1158.970947	25.842892
199.603180	1152.970215	1171.186401	1153.827637	4.706923
200.059921	1152.113159	1180.615845	1156.828003	16.541752
200.516617	1159.185181	1187.902344	1161.542480	8.208679
200.973297	1160.685303	1187.045044	1160.042236	-2.439578
201.429932	1159.613770	1193.688599	1160.042236	1.257429
201.886551	1162.399780	1206.547119	1162.399658	-0.000277
202.343140	1171.829224	1208.690063	1160.471069	-30.813606
202.799713	1171.400513	1210.190186	1158.328003	-33.701004
203.256241	1170.329102	1214.905151	1158.542358	-26.441875
203.712753	1189.831055	1218.762451	1161.542725	-97.777275
204.169220	1165.614380	1212.119019	1137.754517	-59.907707
204.625671	1155.327637	1211.261841	1132.825439	-40.229763
205.082092	1154.255981	1211.690430	1130.467896	-41.417801
205.538483	1144.397949	1202.689453	1125.324707	-32.720451
205.994843	1140.111816	1195.617310	1121.252808	-33.976833
206.451187	1142.040649	1187.902222	1124.253174	-38.785141
206.907486	1134.754272	1183.616089	1124.681763	-20.614277
207.363770	1123.824707	1183.616089	1122.753052	-1.792324
207.820023	1129.825317	1192.188354	1124.253174	-8.935010
208.276260	1127.253418	1195.831665	1121.467163	-8.437449
208.732452	1111.609131	1194.545776	1124.467407	15.503734
209.188599	1112.466309	1192.402710	1133.468262	26.273329
209.644760	1119.109741	1198.832031	1141.397705	27.957005
210.100845	1121.038574	1196.260254	1137.754517	22.222240
210.556931	1126.182007	1209.547241	1133.253906	8.483032
211.012985	1129.825073	1222.834351	1129.610718	-0.230467
211.469009	1135.611328	1230.763672	1125.753174	-10.360391
211.925003	1141.612061	1237.192871	1131.968140	-10.089808
212.380966	1137.540161	1242.336182	1137.111694	-0.408858
212.836914	1133.254028	1253.051514	1138.397461	4.293439
213.292816	1135.182983	1255.194458	1139.468994	3.571334
213.748703	1128.968018	1263.552612	1137.325928	6.210154
214.204559	1128.110718	1272.124878	1145.898193	12.351199
214.660385	1124.467529	1274.267822	1139.040405	9.728203
215.116165	1116.538208	1283.268677	1143.326538	16.066847
215.571960	1111.394775	1299.770386	1148.041138	19.453878
216.027664	1103.251099	1311.128662	1150.612915	22.783516
216.483383	1094.464478	1331.273560	1150.827271	23.800941
216.939056	1087.606689	1345.846436	1142.683472	21.327772
217.394730	1096.607544	1362.990967	1146.969727	18.905899
217.850342	1094.036011	1372.848999	1149.112793	19.754023
218.305939	1083.534790	1396.637085	1147.398315	20.397017
218.761505	1088.892578	1410.352661	1137.968750	15.266645
219.217041	1077.963013	1440.569824	1130.682373	14.538988
219.672546	1076.462769	1462.429199	1131.968262	14.380912
220.128036	1086.320801	1494.575317	1131.754028	11.128653
220.583496	1085.249512	1518.148926	1127.039185	9.653438
221.038895	1090.607178	1567.653809	1127.682007	7.771741
221.494308	1094.250366	1622.087891	1136.254272	7.957734
221.949646	1094.464478	1687.022705	1140.326172	7.739610
222.404984	1091.249878	1773.602783	1137.326050	6.752543
222.860291	1095.964600	1887.613770	1141.183472	5.711984
223.315567	1095.107422	2036.771362	1152.113037	6.053711
223.770813	1086.106567	2232.218994	1170.543457	7.367243
224.226044	1090.607056	2430.881592	1178.044067	6.523814
224.681229	1089.749878	2641.116211	1187.045044	6.271579
225.136383	1080.320313	2815.347656	1192.617065	6.472333
225.591522	1084.392212	2957.433350	1214.690552	6.956512
226.046616	1081.606323	3063.514893	1218.976807	6.931222
226.501694	1077.963013	3147.094482	1219.833984	6.856547
226.956726	1086.535278	3204.100098	1218.548096	6.234180
227.411743	1083.963501	3225.959473	1216.190796	6.173088
227.866714	1080.748901	3208.600830	1220.476929	6.566623
228.321671	1101.751099	3151.166260	1228.834839	6.200976
228.776611	1106.679932	3052.370850	1219.619751	5.804613
229.231506	1104.536865	2940.502686	1210.404541	5.766321
229.686371	1108.608765	2845.136475	1210.618774	5.874367
230.141220	1109.680176	2752.555664	1213.833496	6.339696
230.596024	1106.894287	2690.621094	1197.117432	5.696888
231.050797	1107.108643	2647.974121	1193.902832	5.632821
231.505554	1110.751953	2616.042236	1189.616699	5.239172
231.960281	1107.965942	2596.540771	1188.973755	5.441971
232.414963	1121.467285	2601.898193	1191.545410	4.733630
232.869614	1115.895264	2610.684814	1185.544800	4.659488
233.324265	1110.966187	2622.471680	1176.758301	4.352754
233.778839	1105.822754	2633.187256	1179.544312	4.826717
234.233414	1107.537231	2644.545166	1180.615845	4.754602
234.687973	1104.965698	2643.473633	1173.972290	4.485293
235.142487	1108.608887	2689.549561	1173.115112	4.080243
235.596954	1108.608765	2752.127197	1179.544312	4.316079
236.051422	1112.251953	2856.280273	1194.760132	4.730897
236.505859	1113.752075	3003.294678	1202.475220	4.695483
236.960251	1115.680786	3188.670166	1217.476685	4.910585
237.414612	1107.537231	3414.763428	1234.835571	5.517376
237.868942	1118.895508	3657.573242	1247.479614	5.065003
238.323257	1112.037720	3852.163818	1259.266479	5.373065
238.777512	1114.823730	4015.036865	1266.767090	5.239041
239.231781	1116.966675	4137.834473	1268.910156	5.029796
239.685974	1122.753052	4243.273438	1282.840332	5.130147
240.140167	1122.324341	4341.854980	1280.697266	4.919131
240.594330	1118.895508	4463.581055	1282.411621	4.888834
241.048462	1112.252075	4608.023926	1278.768433	4.763364
241.502563	1106.251465	4798.113770	1293.126831	5.061819
241.956619	1100.893799	5056.353516	1309.414185	5.271710
242.410660	1098.536499	5273.017578	1324.201294	5.405817
242.864670	1092.750122	5451.749512	1331.916382	5.486724
243.318649	1092.107178	5596.835449	1339.417114	5.490007
243.772583	1090.392700	5717.918457	1346.060669	5.524939
244.226517	1086.106445	5817.142090	1362.133667	5.834393
244.680389	1079.677246	5874.576172	1362.990967	5.908648
245.134247	1069.390625	5889.577637	1373.920532	6.317803
245.588074	1068.533447	5849.930664	1374.134888	6.391467
246.041870	1077.319946	5744.491699	1373.706177	6.350446
246.495636	1075.605591	5577.546875	1359.562012	6.307422
246.949387	1077.534302	5322.308105	1343.274780	6.260416
247.403091	1075.176880	5082.284668	1329.559082	6.348274
247.856766	1073.891113	4845.047363	1314.557495	6.381766
248.310410	1076.034180	4647.456055	1295.484253	6.144614
248.764023	1084.177734	4490.154785	1279.411255	5.732086
249.217606	1089.963989	4358.570801	1265.481323	5.369790
249.671158	1095.750244	4272.848145	1264.409912	5.308608
250.124695	1101.965210	4210.055664	1247.265259	4.674898
250.578171	1110.323120	4175.980957	1244.265015	4.369108
251.031662	1102.608154	4160.336914	1244.264893	4.632744
251.485077	1105.179810	4116.189453	1249.837036	4.804276
251.938477	1106.894409	4094.544434	1245.122192	4.626639
252.391861	1104.965576	4069.041992	1234.406860	4.367002
252.845200	1109.251709	4113.617676	1241.479004	4.401171
253.298508	1108.180176	4247.773926	1252.837158	4.607506
253.751801	1100.465088	4476.225098	1277.482544	5.243781
254.205048	1092.107178	4831.116699	1297.841675	5.502379
254.658279	1085.892334	5291.876465	1319.486572	5.553854
255.111465	1091.464233	5823.570801	1360.847778	5.692677
255.564621	1090.178467	6272.329590	1394.708130	5.876510
256.017761	1098.964966	6628.507324	1415.067261	5.716609
256.470825	1096.607544	6881.818359	1420.639282	5.601036
256.923950	1096.179077	7047.262695	1432.211792	5.646580
257.376953	1104.536987	7163.845703	1449.142090	5.687201
257.829987	1095.750366	7223.637695	1460.929077	5.959292
258.282928	1098.321899	7199.849609	1458.143066	5.897231
258.735870	1100.893799	7077.265625	1446.141846	5.776884
259.188812	1112.894897	6847.743652	1440.569946	5.713752
259.641693	1116.323853	6524.783203	1418.067749	5.579110
260.094543	1111.394653	6141.174805	1400.494507	5.747763
260.547333	1102.608276	5848.859863	1382.064209	5.887929
261.000183	1095.536011	5667.984863	1371.348755	6.032058
261.452911	1102.608276	5618.694824	1379.063965	6.121577
261.905640	1102.608276	5639.053711	1374.563354	5.994894
262.358337	1098.750732	5669.270508	1381.849854	6.194025
262.811035	1102.393799	5705.916992	1380.992676	6.051862
263.263641	1105.394165	5778.138672	1390.850708	6.108970
263.716217	1109.465942	5861.289063	1393.422485	5.975739
264.168823	1108.608887	5953.012695	1395.779785	5.927889
264.621368	1104.322632	6078.382324	1409.924072	6.143904
265.073883	1106.251343	6207.608887	1407.352417	5.902372
265.526367	1109.037354	6359.767090	1418.281982	5.889555
265.978821	1112.466309	6568.715820	1430.068848	5.820895
266.431244	1105.608521	6786.237305	1435.640869	5.809785
266.883636	1104.108276	6982.113770	1451.713989	5.913668
267.335999	1106.894409	7151.844238	1460.286133	5.846066
267.788330	1114.180786	7289.643555	1471.001465	5.778039
268.240601	1105.179810	7396.154297	1479.359375	5.947879
268.692871	1106.680054	7501.164551	1489.646118	5.989006
269.145081	1101.108032	7578.744141	1493.075073	6.051081
269.597351	1101.750977	7593.746582	1493.503784	6.034397
270.049500	1103.894165	7598.245605	1504.219116	6.164202
270.501587	1102.608154	7569.314453	1501.004395	6.160729
270.953735	1097.893433	7470.304199	1498.647217	6.288888
271.405823	1094.678833	7350.507324	1496.932739	6.430066
271.857849	1108.608887	7242.710449	1504.433228	6.452849
272.309875	1112.680786	7181.847168	1505.719116	6.475986
272.761871	1115.895386	7149.916016	1510.433960	6.538568
273.213806	1123.610229	7122.484863	1515.791504	6.537581
273.665741	1125.753296	7115.626953	1525.435425	6.672630
274.117615	1130.682495	7131.056641	1538.293823	6.793098
274.569489	1138.397461	7178.633301	1547.509033	6.773106
275.021271	1134.754150	7246.781738	1550.295044	6.798741
275.473083	1140.540527	7331.005859	1553.723877	6.674512
275.924835	1146.755371	7418.656738	1563.582031	6.645938
276.376587	1149.969971	7530.524902	1574.940186	6.660396
276.828308	1133.254028	7667.895020	1578.369141	6.811623
277.279938	1128.753540	7834.197266	1578.583496	6.708429
277.731598	1128.325073	7960.424805	1580.297974	6.615432
278.183197	1118.466919	8078.293457	1581.369507	6.651065
278.634796	1115.466675	8173.659668	1580.297974	6.585699
279.086304	1122.324341	8279.527344	1583.726929	6.446689
279.537842	1115.466553	8419.040039	1597.871094	6.605048
279.989288	1112.252075	8561.554688	1604.086060	6.602417
280.440765	1109.037476	8690.566406	1619.516113	6.733189
280.892151	1105.608521	8841.438477	1634.517456	6.837132
281.343567	1111.180420	8962.736328	1649.519165	6.856460
281.794891	1112.680542	9021.028320	1652.947998	6.831610
282.246216	1110.323120	9024.884766	1659.591431	6.939971
282.697510	1097.464722	9031.957031	1660.019897	7.089996
283.148773	1108.823120	9040.958984	1666.020630	7.024559
283.599976	1110.323120	9058.317383	1670.949585	7.053685
284.051178	1097.250488	9087.034180	1673.735596	7.215278
284.502350	1099.179199	9114.464844	1670.949707	7.133502
284.953461	1105.179810	9161.398438	1673.521484	7.054695
285.404602	1113.109253	9197.188477	1676.093018	6.964105
285.855621	1115.466675	9177.257813	1685.308228	7.068424
286.306671	1108.394531	9132.039063	1675.664429	7.069978
286.757660	1109.894531	9082.749023	1675.235962	7.090828
287.208618	1104.108276	9016.313477	1674.164429	7.204770
287.659546	1110.323120	8990.811523	1683.808105	7.277277
288.110504	1102.822388	9008.170898	1693.452026	7.471266
288.561340	1102.179565	9073.319336	1709.096191	7.613925
289.012207	1109.251587	9148.968750	1724.526245	7.652939
289.463013	1106.680054	9243.907227	1744.671143	7.840399
289.913757	1102.822388	9295.983398	1762.030029	8.045828
290.364532	1104.751221	9354.060547	1780.246094	8.188502
290.815216	1107.322998	9447.069336	1787.961060	8.161376
291.265900	1112.680664	9566.009766	1806.605835	8.208899
291.716553	1107.751465	9773.030273	1846.681274	8.527478
292.167206	1118.252563	10028.698242	1881.827637	8.569438
292.617767	1119.538330	10249.648438	1919.545654	8.762297
293.068298	1115.466675	10407.164063	1935.404175	8.824410
293.518829	1117.823853	10458.168945	1947.190918	8.879405
293.969299	1114.823608	10459.883789	1958.120728	9.023988
294.419769	1115.252319	10348.872070	1948.691040	9.026132
294.870209	1115.466675	10212.144531	1949.976929	9.173792
295.320587	1103.251099	10035.126953	1945.476563	9.429436
295.770935	1097.464844	9841.823242	1933.260986	9.558119
296.221252	1093.178833	9618.730469	1918.473877	9.680254
296.671539	1097.679199	9344.845703	1894.685913	9.664007
297.121796	1094.250366	9035.386719	1871.112183	9.782754
297.572021	1090.392700	8743.714844	1834.465942	9.722225
298.022217	1095.536011	8470.259766	1817.964355	9.796005
298.472382	1088.678223	8268.167969	1804.891479	9.975824
298.922485	1083.534790	8073.149902	1788.818481	10.090451
299.372589	1084.606323	7923.777832	1790.961304	10.328078
299.822693	1090.392578	7801.408203	1787.103882	10.381608
300.272705	1097.893433	7694.683105	1783.246216	10.389187
300.722687	1096.821899	7580.886230	1780.031738	10.536753
301.172668	1099.393677	7489.163574	1778.317505	10.625169
301.622559	1101.108032	7402.154297	1775.745605	10.706755
302.072510	1093.821533	7348.364258	1773.388306	10.865170
302.522339	1100.250732	7323.932617	1791.175659	11.101546
302.972198	1092.321411	7340.434082	1793.961670	11.229635
303.421997	1096.821777	7378.366699	1801.462524	11.217634
303.871735	1105.608398	7443.730957	1811.534790	11.137784
304.321503	1101.536621	7500.735840	1820.107056	11.229068
304.771210	1100.250732	7582.815430	1825.250488	11.183842
305.220856	1105.822754	7667.038574	1832.536987	11.075908
305.670471	1109.251587	7733.044922	1838.323120	11.006858
306.120117	1108.823120	7786.622070	1848.395630	11.075094
306.569702	1110.323120	7840.626953	1854.610596	11.058750
307.019226	1117.395386	7870.629883	1863.611328	11.049756
307.468719	1115.252197	7885.416992	1858.682495	10.980977
307.918213	1122.110107	7868.058105	1864.468750	11.004512
308.367645	1116.109497	7816.410645	1862.111328	11.133855
308.817047	1108.608887	7759.618652	1863.396973	11.348474
309.266388	1117.395386	7735.187500	1858.253906	11.194950
309.715790	1117.823975	7710.542480	1868.111816	11.380553
310.165070	1109.037354	7692.112305	1859.111206	11.393973
310.614319	1112.251953	7660.394043	1860.611206	11.428574
311.063568	1113.752075	7609.174805	1850.110107	11.336568
311.512817	1111.394775	7526.881348	1840.894897	11.370925
311.961945	1115.252319	7461.731445	1838.751831	11.400014
312.411072	1108.394409	7363.365234	1830.179688	11.539387
312.860199	1112.037720	7284.070801	1819.678589	11.465280
313.309265	1114.823730	7222.779785	1806.605957	11.325920
313.758331	1119.752808	7161.273438	1794.176147	11.163139
314.207336	1119.752808	7109.197266	1790.318359	11.195789
314.656311	1113.966431	7031.189453	1768.887939	11.068055
315.105225	1118.038208	6950.825195	1763.530151	11.066612
315.554138	1114.180786	6879.460938	1753.671997	11.092110
316.003021	1113.966431	6844.957520	1750.885986	11.113602
316.451874	1110.323242	6820.526367	1745.528442	11.124039
316.900665	1106.465698	6823.526855	1736.099121	11.013236
317.349426	1110.751953	6891.676758	1744.457031	10.962002
317.798187	1109.894653	6971.398438	1753.243408	10.975831
318.246918	1104.751221	7080.909668	1770.816528	11.145376
318.695557	1099.822144	7239.925293	1786.675293	11.186346
319.144196	1098.964966	7405.583984	1797.604980	11.077885
319.592834	1099.393677	7556.241699	1818.178223	11.132127
320.041382	1098.536377	7704.328125	1822.035889	10.952502
320.489899	1100.036621	7852.842285	1835.965698	10.898123
320.938416	1096.607666	7977.783203	1850.538696	10.956428
321.386932	1103.465454	8116.226074	1863.182861	10.833357
321.835327	1101.965210	8195.947266	1871.326538	10.845267
322.283722	1100.893677	8245.023438	1865.540283	10.703145
322.732117	1087.821045	8270.525391	1858.896606	10.735171
323.180450	1090.606934	8230.236328	1842.823730	10.535796
323.628754	1086.106567	8125.869141	1828.250854	10.542177
324.077026	1084.606445	8001.356445	1808.963257	10.472503
324.525238	1090.178345	7871.487305	1791.390137	10.340361
324.973480	1089.964111	7756.190430	1786.032471	10.441714
325.421600	1097.464844	7662.323242	1775.960083	10.335260
325.869751	1096.178955	7584.101563	1776.817261	10.490850
326.317871	1092.107178	7511.237305	1763.315918	10.456382
326.765930	1088.678223	7477.591797	1748.957153	10.334761
327.213959	1082.249146	7486.806152	1752.600464	10.466786
327.661957	1101.108154	7518.309082	1759.244019	10.255809
328.109924	1106.894409	7569.956543	1770.602295	10.269248
328.557831	1114.395020	7617.104980	1778.317261	10.209931
329.005737	1110.323120	7673.681641	1784.532349	10.272321
329.453613	1102.179565	7725.973145	1783.889404	10.291834
329.901459	1096.178955	7773.977051	1790.961304	10.404364
330.349213	1088.892578	7810.837891	1783.675049	10.336033
330.796967	1094.893188	7832.054688	1776.388550	10.115467
331.244720	1093.607300	7869.772949	1771.245361	10.000318
331.692413	1096.393311	7895.916992	1789.032837	10.186589
332.140045	1107.537231	7894.845703	1783.675049	9.961796
332.587677	1104.108276	7875.557617	1780.674683	9.991457
333.035309	1100.465088	7877.701172	1774.459839	9.944980
333.482819	1099.393677	7866.771973	1765.673096	9.845458
333.930328	1101.108154	7838.912598	1765.673340	9.863230
334.377838	1107.323120	7831.412109	1771.030884	9.870598
334.825317	1105.822876	7824.982422	1772.959717	9.928873
335.272705	1107.537231	7814.267090	1778.531738	10.004794
335.720062	1102.822388	7824.767578	1771.245239	9.943890
336.167450	1104.751221	7828.411133	1777.031372	9.998723
336.614777	1099.822266	7840.626953	1766.744995	9.893815
337.062012	1097.036255	7834.412109	1761.172729	9.857494
337.509277	1097.464966	7849.626953	1758.387085	9.788303
337.956482	1097.036255	7849.412598	1759.887085	9.816556
338.403687	1101.750854	7893.345703	1764.601685	9.759871
338.850800	1109.894653	7977.997070	1769.316406	9.601222
339.297913	1112.680542	8083.007813	1775.531250	9.509607
339.745026	1125.753296	8213.519531	1778.745972	9.212955
340.192047	1127.467651	8359.035156	1796.319214	9.249054
340.639038	1135.611450	8485.904297	1803.605469	9.087992
341.086029	1133.254028	8604.202148	1816.249634	9.142020
341.532959	1140.754883	8685.209961	1819.035645	8.990454
341.979828	1147.398315	8757.644531	1830.608276	8.977502
342.426727	1135.397095	8790.004883	1831.036987	9.087858
342.873535	1136.682983	8798.149414	1837.680176	9.149648
343.320343	1133.039673	8778.217773	1830.608276	9.124295
343.767059	1125.753296	8729.785156	1826.536255	9.215940
344.213806	1118.681152	8669.564453	1810.463257	9.161605
344.660522	1114.823608	8592.415039	1801.891113	9.188354
345.107178	1120.395630	8522.979492	1785.389526	8.983267
345.553772	1122.110229	8455.686523	1780.460449	8.977205
346.000366	1123.181641	8384.965820	1768.030762	8.880037
346.446960	1114.180786	8359.249023	1762.458618	8.947850
346.893463	1106.465698	8365.035156	1763.958984	9.058167
347.339905	1128.539185	8412.182617	1776.602783	8.897519
347.786377	1118.895508	8485.046875	1770.173706	8.841499
348.232788	1116.538208	8591.985352	1777.245728	8.838367
348.679169	1124.895996	8727.213867	1786.032349	8.696510
349.125519	1121.681519	8857.511719	1801.462524	8.787435
349.571838	1120.609863	9004.526367	1805.748535	8.690334
350.018097	1112.251953	9154.541016	1819.892944	8.799000
350.464325	1105.179810	9354.917969	1843.037964	8.944019
350.910553	1104.108276	9549.294922	1855.682129	8.899435
351.356720	1108.394531	9757.814453	1881.184692	8.934589
351.802856	1105.394165	10005.981445	1905.829956	8.993068
352.248932	1094.035889	10290.795898	1927.260620	9.059981
352.695007	1101.536743	10634.329102	1954.906250	8.951937
353.141052	1108.823120	10967.790039	1987.909424	8.916617
353.587036	1106.251465	11182.312500	2010.840332	8.977605
354.032990	1114.395142	11365.116211	2021.341309	8.847633
354.478912	1108.180176	11551.133789	2037.842651	8.902295
354.924774	1107.322998	11733.294922	2047.915161	8.851823
355.370605	1107.965942	11941.815430	2057.773193	8.767034
355.816467	1102.608276	12263.061523	2085.418945	8.806190
356.262238	1109.894653	12654.812500	2100.634766	8.581613
356.708008	1104.965576	13071.425781	2129.780518	8.564061
357.153656	1098.964966	13435.105469	2151.854492	8.535000
357.599365	1103.036743	13666.340820	2170.284424	8.494961
358.045013	1099.822144	13729.990234	2166.855469	8.448291
358.490631	1104.108276	13776.065430	2170.070068	8.411975
358.936157	1098.107788	13774.350586	2171.784424	8.469991
359.381714	1102.393921	13702.130859	2175.856445	8.519721
359.827209	1107.537354	13581.046875	2175.642090	8.562984
360.272644	1110.109009	13370.168945	2155.497314	8.526780
360.718109	1118.681152	13042.708984	2131.066162	8.490294
361.163513	1118.895508	12620.524414	2109.421387	8.612049
361.608856	1133.254028	12094.400391	2058.844727	8.444287
362.054169	1146.755371	11569.135742	2024.127075	8.418151
362.499481	1142.040771	11100.018555	1986.623535	8.481469
362.944733	1139.468872	10781.130859	1957.048950	8.479659
363.389923	1124.467529	10518.604492	1925.117310	8.522867
363.835083	1124.681763	10331.514648	1905.401123	8.479782
364.280243	1130.682373	10175.500000	1896.186035	8.463450
364.725372	1120.395630	10070.060547	1887.185181	8.567801
365.170410	1122.538696	9975.549805	1883.542114	8.595984
365.615448	1116.538208	9902.686523	1874.326660	8.624808
366.060455	1105.822754	9875.897461	1865.325806	8.660167
366.505402	1093.178711	9879.327148	1863.396973	8.766278
366.950317	1085.463745	9871.827148	1865.326050	8.875826
367.395233	1082.463379	9877.613281	1874.969849	9.010721
367.840088	1076.891357	9875.683594	1873.469849	9.053271
368.284882	1084.177856	9893.900391	1874.969849	8.976356
368.729675	1085.892212	9932.474609	1882.041870	8.999517
369.174438	1076.034302	9995.266602	1881.613281	9.031932
369.619141	1088.035400	10061.702148	1887.613770	8.910275
370.063812	1079.677490	10159.639648	1890.185547	8.926337
370.508453	1082.891968	10267.436523	1903.687012	8.936698
370.953094	1092.107056	10375.660156	1916.116699	8.876017
371.397614	1103.679688	10514.959961	1934.118286	8.823864
371.842133	1104.322632	10718.550781	1942.476196	8.717845
372.286652	1113.323486	10980.005859	1952.548706	8.505648
372.731140	1123.610229	11257.961914	1981.908691	8.469199
373.175537	1143.326294	11549.417969	2021.984009	8.443686
373.619904	1145.255249	11756.653320	2044.700684	8.476219
374.064270	1151.684448	11882.665039	2050.915527	8.379766
374.508606	1141.183472	11969.246094	2051.343994	8.405571
374.952881	1147.184082	12024.322266	2058.630615	8.379470
375.397095	1151.041504	12053.040039	2065.059814	8.383952
375.841339	1150.184448	12034.824219	2069.345947	8.444574
376.285522	1135.397217	11973.531250	2056.273193	8.496629
376.729645	1131.753906	11881.165039	2040.628906	8.455114
377.173706	1125.538940	11714.006836	2023.698486	8.482431
377.617767	1116.538208	11553.491211	2014.054688	8.599411
378.061798	1099.393677	11429.835938	1998.838989	8.706745
378.505768	1102.822388	11362.329102	1993.695679	8.683393
378.949738	1104.536987	11407.119141	2002.910889	8.719891
379.393677	1108.394409	11479.554688	2007.411377	8.668432
379.837524	1107.108521	11580.493164	2020.484009	8.720920
380.281372	1103.251099	11681.216797	2021.555542	8.681295
380.725189	1100.465088	11787.727539	2029.699219	8.694781
381.168976	1109.037354	11909.025391	2050.700928	8.719116
381.612701	1112.680542	12028.822266	2082.418457	8.883523
382.056396	1109.037476	12152.906250	2108.135254	9.046628
382.500031	1109.680176	12280.418945	2129.994629	9.133814
382.943665	1101.107910	12381.787109	2127.208740	9.096090
383.387238	1093.178589	12463.652344	2138.567139	9.193888
383.830811	1092.321411	12488.940430	2154.639893	9.321347
384.274323	1083.535034	12516.371094	2173.713135	9.535501
384.717804	1088.463989	12525.372070	2185.928711	9.595817
385.161224	1090.821411	12560.089844	2202.001709	9.688328
385.604645	1091.035645	12618.380859	2221.075195	9.803121
386.048035	1090.821289	12708.175781	2232.861816	9.830470
386.491333	1085.249390	12823.043945	2246.148926	9.890269
386.934631	1094.250122	13008.847656	2266.508057	9.838838
387.377869	1103.894043	13148.146484	2278.937744	9.756054
387.821136	1113.752075	13249.514648	2318.156006	9.924419
388.264282	1116.109497	13363.740234	2329.085693	9.903762
388.707428	1112.466431	13503.683594	2338.515381	9.894500
389.150543	1117.395386	13638.266602	2352.873535	9.867350
389.593597	1120.609985	13787.852539	2370.446777	9.866684
390.036621	1118.466919	13897.793945	2392.735107	9.971325
390.479614	1122.324341	13931.653320	2393.377930	9.922874
390.922638	1127.253418	13880.649414	2406.236084	10.028565
391.365509	1135.182739	13770.494141	2389.734619	9.928935
391.808411	1136.040039	13552.329102	2387.591553	10.079916
392.251251	1135.397095	13350.667969	2388.234375	10.256320
392.694092	1124.895996	13170.006836	2376.447510	10.390535
393.136871	1145.255249	13031.993164	2398.949463	10.546999
393.579590	1147.398315	12882.622070	2397.020752	10.648476
394.022308	1157.899292	12731.962891	2398.306885	10.717132
394.464966	1153.398926	12577.877930	2401.093018	10.921234
394.907562	1155.970581	12389.715820	2404.950439	11.118108
395.350159	1147.184082	12266.490234	2406.236084	11.323116
395.792755	1141.183472	12159.334961	2408.593506	11.502928
396.235229	1137.968872	12085.399414	2424.880859	11.755380
396.677704	1133.468384	12050.038086	2451.026367	12.069341
397.120148	1130.682495	12062.255859	2472.028320	12.270382
397.562561	1144.398071	12072.755859	2499.031006	12.395576
398.004944	1124.038940	12104.902344	2502.245361	12.550984
398.447235	1119.752808	12122.475586	2540.177734	12.909759
398.889557	1109.251831	12185.696289	2577.681396	13.257229
399.331818	1103.465454	12284.062500	2606.613037	13.444252
399.774017	1110.751831	12469.224609	2654.617432	13.592194
400.216187	1112.680542	12624.381836	2711.623047	13.889715
400.658356	1118.252563	12809.113281	2769.271729	14.122307
401.100433	1116.538086	12971.343750	2826.706055	14.425947
401.542511	1122.753052	13122.430664	2863.566650	14.507170
401.984558	1120.609985	13204.724609	2906.856445	14.781774
402.426575	1119.538330	13280.802734	2960.004639	15.133840
402.868500	1119.966919	13308.449219	3008.652344	15.495657
403.310394	1116.966675	13355.166016	3056.871338	15.851227
403.752289	1116.752441	13317.234375	3092.875000	16.197086
404.194153	1115.895264	13301.162109	3143.237305	16.637650
404.635956	1107.751709	13259.372070	3186.527100	17.106981
405.077698	1111.394775	13251.444336	3242.032715	17.550488
405.519440	1108.394531	13269.444336	3283.607910	17.886724
405.961090	1108.180176	13308.234375	3331.398438	18.223019
406.402740	1094.893188	13332.666016	3374.902588	18.630917
406.844391	1088.249634	13366.954102	3424.621826	19.027840
407.285980	1085.677979	13410.458984	3477.984375	19.410538
407.727509	1083.320557	13431.247070	3536.918213	19.870523
408.168976	1087.178101	13482.037109	3584.066162	20.144547
408.610474	1090.392700	13570.975586	3638.071045	20.413136
409.051910	1086.320801	13576.761719	3682.861572	20.788223
409.493317	1079.891724	13613.834961	3719.293213	21.058029
409.934631	1085.892212	13657.340820	3766.440674	21.322510
410.375946	1091.464355	13641.052734	3810.588135	21.667036
410.817230	1090.821411	13645.552734	3849.806152	21.975658
411.258453	1104.536987	13729.988281	3898.025146	22.125849
411.699677	1116.966797	13868.431641	3954.816406	22.255087
412.140839	1124.467529	14046.092773	3988.891357	22.167675
412.581940	1127.253418	14277.971680	4040.110840	22.149796
413.023010	1128.967896	14532.353516	4111.689453	22.253494
413.464081	1124.681763	14836.670898	4173.624023	22.235596
413.905090	1128.539307	15192.206055	4246.702637	22.171766
414.346069	1130.468140	15581.815430	4319.566895	22.067829
414.786987	1122.324463	16023.928711	4406.789551	22.041016
415.227875	1112.252075	16553.695313	4495.940918	21.913036
415.668762	1115.038086	17138.326172	4601.166016	21.756632
416.109558	1106.037231	17752.529297	4696.531738	21.569077
416.550323	1104.751221	18377.875000	4800.899902	21.398266
416.991119	1091.464233	18977.718750	4910.625000	21.352489
417.431793	1098.964966	19537.917969	5015.420410	21.240118
417.872437	1092.535645	19995.033203	5080.355957	21.096790
418.313080	1095.321777	20436.076172	5163.935059	21.036478
418.753662	1090.178467	20868.976563	5225.869141	20.909716
419.194214	1103.251099	21284.517578	5303.877441	20.814486
419.634705	1111.823364	21563.544922	5340.523926	20.676504
420.075226	1113.109253	21771.849609	5382.313965	20.665367
420.515656	1113.109375	21866.789063	5414.031738	20.723661
420.956055	1113.966675	21861.001953	5436.533691	20.834625
421.396393	1103.465576	21724.273438	5416.603516	20.916433
421.836700	1107.322998	21516.611328	5390.886230	20.988304
422.276978	1104.536865	21312.376953	5360.668945	21.061785
422.717194	1111.180420	21064.851563	5330.451660	21.145338
423.157440	1112.680542	20768.466797	5282.232910	21.212849
423.597626	1120.609985	20405.001953	5240.871582	21.365784
424.037720	1117.181152	19941.669922	5184.294922	21.605442
424.477783	1108.608887	19495.699219	5117.859375	21.804705
424.917847	1111.823486	19038.796875	5056.567383	22.004519
425.357880	1108.608887	18596.468750	4992.061035	22.206560
425.797882	1107.108643	18151.353516	4934.412598	22.455111
426.237793	1107.537231	17786.388672	4900.551758	22.741461
426.677673	1111.609253	17563.507813	4888.336426	22.956179
427.117554	1105.394165	17286.408203	4856.619141	23.182880
427.557343	1102.179688	17114.964844	4844.832520	23.372904
427.997131	1101.750977	16957.664063	4821.687500	23.460878
428.436890	1099.822266	16885.226563	4829.616699	23.628120
428.876587	1093.821655	16894.656250	4832.188477	23.659298
429.316223	1100.036499	16959.806641	4867.763672	23.756504
429.755859	1097.893433	17054.746094	4897.552246	23.812080
430.195465	1095.536011	17119.464844	4905.910156	23.779274
430.634979	1103.465332	17235.832031	4939.770508	23.780174
431.074493	1110.537598	17323.914063	4956.486816	23.720840
431.513947	1103.465332	17322.841797	4958.415039	23.767557
431.953430	1108.180176	17380.277344	4971.273926	23.740601
432.392792	1106.251465	17420.781250	4998.062500	23.854877
432.832153	1103.894043	17492.572266	5042.852051	24.034630
433.271454	1101.750854	17528.576172	5079.284180	24.213644
433.710693	1101.750977	17555.794922	5093.642578	24.260855
434.149963	1090.821411	17617.513672	5112.930664	24.337051
434.589172	1093.821655	17734.738281	5141.862305	24.325827
435.028320	1098.322144	17939.617188	5199.938965	24.354521
435.467407	1092.107300	18164.638672	5230.370605	24.239307
435.906494	1092.964355	18474.099609	5297.663086	24.191164
436.345551	1096.178833	18776.701172	5350.811035	24.063953
436.784546	1099.607910	19077.800781	5406.745117	23.957563
437.223511	1117.181030	19396.261719	5469.750977	23.811756
437.662415	1128.110718	19638.642578	5519.898926	23.725889
438.101318	1130.896606	19790.585938	5540.257813	23.630411
438.540161	1133.468384	19907.810547	5566.832031	23.613951
438.978912	1140.969238	19938.671875	5576.047363	23.593723
439.417725	1140.969116	19915.312500	5570.475098	23.593399
439.856445	1139.897583	19850.589844	5564.688965	23.648466
440.295135	1147.398315	19777.939453	5571.117676	23.744448
440.733765	1146.755371	19729.078125	5557.187988	23.734562
441.172394	1147.183960	19712.789063	5558.474121	23.760550
441.610962	1130.896729	19732.507813	5573.904297	23.885069
442.049469	1119.538574	19806.013672	5567.903320	23.805265
442.487946	1109.037476	19920.455078	5578.618652	23.759937
442.926422	1107.537476	20136.048828	5597.263672	23.594730
443.364807	1105.822876	20261.416016	5610.121582	23.514275
443.803192	1104.965576	20432.218750	5628.980957	23.407442
444.241516	1109.465942	20539.585938	5629.623535	23.263664
444.679810	1109.894653	20596.591797	5631.980957	23.206018
445.118073	1111.180420	20624.238281	5624.694824	23.130739
445.556274	1110.537598	20488.154297	5596.835449	23.151958
445.994415	1110.751831	20346.923828	5551.616699	23.086012
446.432587	1127.896362	20150.833984	5508.969238	23.030474
446.870667	1128.324951	19917.667969	5454.749512	23.025949
447.308716	1131.539673	19672.501953	5401.387207	23.029266
447.746735	1132.825439	19363.898438	5348.239258	23.122141
448.184692	1137.754395	19181.953125	5314.807617	23.149008
448.622620	1139.683228	18991.220703	5286.947266	23.231972
449.060516	1124.681763	18752.699219	5255.444336	23.432940
449.498383	1123.824585	18540.320313	5208.511230	23.452976
449.936188	1116.538086	18297.082031	5168.650391	23.585472
450.373993	1113.109253	18136.779297	5131.146484	23.602650
450.811707	1116.752441	17952.261719	5104.786621	23.688229
451.249420	1121.038574	17775.673828	5074.998047	23.740896
451.687042	1132.396851	17561.794922	5043.708984	23.806787
452.124664	1130.896606	17403.421875	5017.349609	23.883528
452.562225	1129.396606	17318.771484	4988.203613	23.835430
452.999756	1123.610352	17201.974609	4966.772949	23.902697
453.437256	1130.468140	17201.544922	4955.843750	23.802856
453.874725	1143.755127	17330.773438	4960.557617	23.579405
454.312164	1146.326782	17591.796875	4999.132813	23.427765
454.749512	1145.683838	18018.054688	5068.354492	23.249077
455.186829	1158.756592	18539.033203	5168.649902	23.071516
455.624115	1151.041504	19095.373047	5280.946777	23.015097
456.061401	1141.397583	19624.070313	5376.956543	22.916378
456.498596	1131.968262	20002.750000	5457.535156	22.922033
456.935791	1134.325684	20319.064453	5517.326660	22.846291
457.372894	1135.611450	20517.298828	5551.187500	22.782207
457.810028	1140.326050	20655.310547	5579.904297	22.749586
458.247070	1134.111328	20606.449219	5588.048340	22.873150
458.684052	1128.967896	20505.082031	5597.477539	23.061951
459.121033	1126.182007	20235.271484	5565.974609	23.233929
459.557953	1126.396240	19874.376953	5514.755859	23.407104
459.994873	1118.252563	19419.406250	5424.318359	23.528931
460.431702	1118.038208	18902.070313	5329.166016	23.679266
460.868530	1115.252319	18471.955078	5259.730469	23.878256
461.305298	1117.824097	18221.644531	5210.654297	23.929333
461.742035	1112.680542	18037.554688	5194.795898	24.119028
462.178741	1107.965942	18022.982422	5242.371582	24.442223
462.615387	1110.109009	18042.054688	5282.019043	24.639284
463.051971	1108.608887	18117.492188	5302.592285	24.657606
463.488586	1110.966309	18151.781250	5321.451172	24.708237
463.925079	1118.895630	18241.576172	5356.168457	24.746553
464.361572	1123.181641	18263.007813	5376.313477	24.814323
464.798035	1124.253174	18273.507813	5408.888184	24.984381
465.234406	1132.825317	18343.371094	5451.963867	25.095886
465.670776	1142.040649	18347.443359	5478.751953	25.205523
466.107117	1139.683228	18313.796875	5508.540527	25.438620
466.543396	1143.969604	18220.359375	5519.255859	25.621843
466.979645	1155.327637	18035.197266	5496.325195	25.717010
467.415863	1150.612915	17889.041016	5483.251953	25.884386
467.851990	1155.756348	17802.890625	5509.611816	26.153782
468.288116	1154.041870	17820.248047	5556.545410	26.415749
468.724182	1149.970093	17875.966797	5607.550293	26.650610
469.160248	1158.327881	17905.755859	5655.769043	26.854521
469.596252	1163.042603	17924.617188	5694.344727	27.033871
470.032196	1157.256226	17930.830078	5719.847168	27.201065
470.468109	1153.184448	17964.261719	5758.422363	27.394066
470.903992	1149.327026	18023.412109	5805.355957	27.592777
471.339844	1147.826904	18139.351563	5860.218262	27.733776
471.775604	1143.755127	18292.580078	5925.795898	27.885532
472.211395	1141.826294	18485.029297	6007.445801	28.054907
472.647095	1138.397339	18650.257813	6071.952637	28.172649
473.082794	1139.040405	18835.419922	6131.315918	28.210716
473.518402	1135.182861	18975.576172	6195.822266	28.366190
473.954010	1119.324097	19169.095703	6295.475098	28.677099
474.389557	1116.323730	19451.767578	6401.128418	28.822889
474.825073	1126.610474	19708.076172	6526.068848	29.058304
475.260529	1128.539307	20022.679688	6646.081055	29.202396
475.695923	1127.682129	20374.570313	6783.880859	29.387600
476.131348	1140.754761	20806.398438	6936.680176	29.472338
476.566681	1150.398560	21318.808594	7142.629395	29.710974
477.001984	1159.613770	21947.583984	7364.651367	29.849174
477.437256	1161.756958	22808.453125	7647.107422	29.960003
477.872467	1160.042480	23964.851563	8048.932617	30.208059
478.307648	1170.114746	25693.664063	8606.773438	30.324562
478.742767	1178.472778	28199.982422	9374.633789	30.331987
479.177887	1175.901001	31178.205078	10333.014648	30.521366
479.612946	1169.257690	34246.433594	11307.681641	30.650814
480.047943	1170.543457	36921.835938	12171.124023	30.769741
480.482941	1180.401733	39159.410156	12845.332031	30.714153
480.917847	1178.687134	40893.585938	13426.746094	30.839960
481.352722	1178.044312	42362.230469	13879.790039	30.841318
481.787598	1174.615356	43597.707031	14308.405273	30.959061
482.222382	1168.828979	44679.097656	14719.874023	31.144474
482.657166	1180.187256	45610.476563	15080.766602	31.286268
483.091888	1180.401489	45997.941406	15293.144531	31.489330
483.526581	1181.473145	45555.183594	15242.353516	31.687412
483.961212	1182.116089	44384.859375	14941.037109	31.847332
484.395844	1184.044800	42866.703125	14537.282227	32.035473
484.830353	1178.044189	41458.066406	14159.247070	32.227398
485.264893	1181.687378	40295.453125	13942.581055	32.625069
485.699371	1175.258301	39468.234375	13776.065430	32.906311
486.133820	1174.186646	38941.675781	13738.991211	33.268837
486.568176	1176.329712	38714.941406	13761.494141	33.525917
487.002533	1184.901855	38586.785156	13818.071289	33.776829
487.436859	1180.615845	38167.816406	13743.491211	33.965466
487.871094	1175.043823	37447.746094	13570.759766	34.173676
488.305359	1179.758667	36463.652344	13344.022461	34.475399
488.739502	1189.830933	35438.835938	13090.499023	34.747486
489.173676	1188.973755	34470.378906	12837.187500	34.999165
489.607788	1186.187866	33540.503906	12607.665039	35.301247
490.041840	1182.544678	32647.917969	12377.714844	35.579334
490.475861	1182.116089	31740.542969	12119.474609	35.791626
490.909851	1178.258545	30645.220703	11782.797852	35.987892
491.343750	1178.687134	29348.880859	11400.046875	36.284306
491.777649	1167.328857	27908.312500	10956.646484	36.607918
492.211517	1164.114136	26567.818359	10554.392578	36.964207
492.645294	1160.256714	25501.857422	10247.503906	37.332165
493.079071	1154.256104	24695.419922	10007.696289	37.608337
493.512787	1143.969482	24113.150391	9854.467773	37.922543
493.946503	1142.683716	23733.613281	9746.456055	38.085075
494.380096	1148.898560	23495.091797	9688.378906	38.214474
494.813751	1138.826050	23292.787109	9597.941406	38.183308
495.247284	1136.682861	23079.765625	9566.438477	38.416462
495.680786	1138.825928	22880.246094	9534.720703	38.617046
496.114258	1136.040039	22626.291016	9466.571289	38.764236
496.547699	1153.613159	22292.830078	9350.203125	38.774330
496.981079	1156.613403	21908.363281	9242.192383	38.963360
497.414429	1163.042847	21553.470703	9108.036133	38.964329
497.847717	1166.686035	21205.222656	8997.025391	39.076401
498.280975	1165.400146	20873.689453	8882.800781	39.158146
498.714203	1161.756958	20591.664063	8793.649414	39.279102
499.147369	1163.685669	20332.781250	8707.711914	39.355148
499.580505	1174.186768	20154.048828	8674.922852	39.519447
500.013611	1171.400757	20056.326172	8619.845703	39.441219
500.446655	1160.042480	19959.031250	8571.626953	39.425442
500.879639	1165.400146	19896.025391	8540.124023	39.372543
501.312653	1152.970337	19843.306641	8518.694336	39.409267
501.745544	1150.398560	19788.441406	8499.191406	39.428993
502.178436	1145.898315	19750.080078	8499.834961	39.528408
502.611267	1146.969604	19743.654297	8493.405273	39.504005
503.044037	1154.256104	19728.863281	8500.262695	39.548653
503.476807	1158.328003	19708.289063	8480.545898	39.472954
503.909515	1159.185181	19721.792969	8493.405273	39.510723
504.342194	1149.755737	19775.582031	8492.333008	39.421486
504.774841	1148.898438	19779.439453	8484.618164	39.374699
505.207428	1148.255493	19866.232422	8500.047852	39.276642
505.639954	1141.183350	19995.462891	8516.978516	39.120003
506.072449	1142.469116	20102.828125	8554.268555	39.091026
506.504852	1143.326538	20279.417969	8586.627930	38.896664
506.937286	1147.826904	20417.433594	8606.987305	38.709457
507.369690	1143.112183	20597.234375	8633.989258	38.505344
507.802032	1142.040649	20778.109375	8666.993164	38.322094
508.234314	1141.397705	20924.695313	8713.498047	38.275223
508.666504	1139.683228	21051.992188	8715.211914	38.044453
509.098724	1136.468628	21090.783203	8701.710938	37.912815
509.530853	1142.683594	21122.929688	8674.494141	37.696285
509.962952	1149.112793	21070.638672	8643.634766	37.620220
510.395050	1150.184326	20949.769531	8616.203125	37.707954
510.827118	1149.541504	20881.835938	8561.983398	37.565025
511.259125	1145.255249	20819.042969	8521.907227	37.494823
511.691040	1136.683105	20728.607422	8480.545898	37.484135
512.122925	1137.968750	20687.244141	8443.899414	37.371876
512.554810	1136.897339	20704.173828	8421.183594	37.226875
512.986572	1142.683594	20816.685547	8442.614258	37.104454
513.418396	1140.111816	20999.060547	8487.618164	36.998466
513.850098	1143.540771	21322.664063	8578.913086	36.846855
514.281799	1141.397583	21718.488281	8687.138672	36.670593
514.713440	1136.254395	22110.669922	8801.149414	36.544022
515.145020	1141.612061	22418.628906	8875.512695	36.348610
515.576599	1137.540161	22639.150391	8937.447266	36.275925
516.008057	1140.540527	22754.447266	8970.665039	36.227253
516.439575	1140.969116	22879.388672	8977.524414	36.049332
516.870972	1140.326294	22961.681641	8987.809570	35.962402
517.302368	1139.254639	22899.748047	8947.520508	35.882759
517.733704	1126.610474	22785.523438	8869.297852	35.748276
518.165039	1130.468140	22585.574219	8771.147461	35.612404
518.596252	1127.467651	22314.474609	8656.064453	35.534023
519.027466	1125.967651	22046.162109	8563.912109	35.553894
519.458618	1127.682129	21859.929688	8447.542969	35.306644
519.889771	1123.824585	21868.074219	8404.681641	35.098194
520.320862	1129.182129	22042.734375	8424.826172	34.884766
520.751892	1120.609863	22449.919922	8524.479492	34.712185
521.182922	1127.467651	22990.613281	8673.636719	34.515476
521.613831	1123.181519	23605.673828	8812.721680	34.202347
522.044739	1115.895264	24411.898438	9032.814453	33.984020
522.475586	1116.538086	25294.625000	9295.983398	33.829994
522.906372	1108.823120	26456.167969	9637.160156	33.645878
523.337219	1109.894653	27964.029297	10096.633789	33.465012
523.767944	1113.537964	29909.289063	10719.837891	33.360126
524.198669	1110.966187	32077.861328	11410.977539	33.261364
524.629333	1109.465942	34029.765625	12024.108398	33.154747
525.059875	1101.750977	35547.488281	12457.437500	32.966885
525.490356	1109.466064	36581.734375	12728.534180	32.755356
525.920898	1105.394165	37141.289063	12896.765625	32.721184
526.351379	1104.108398	37371.027344	12962.558594	32.697704
526.781860	1110.108887	37325.808594	12906.409180	32.572342
527.212219	1106.894287	37052.566406	12796.042969	32.518932
527.642639	1116.537964	36616.453125	12618.809570	32.400845
528.072876	1116.537964	35943.316406	12357.355469	32.276363
528.503113	1115.252075	34962.859375	11978.032227	32.093201
528.933350	1112.251953	33796.605469	11559.277344	31.963385
529.363525	1119.324097	32706.851563	11155.952148	31.774023
529.793640	1124.253052	31703.468750	10825.063477	31.723543
530.223694	1123.824585	30885.031250	10550.750000	31.675213
530.653748	1117.823975	30283.687500	10314.797852	31.533350
531.083679	1116.109619	29851.218750	10147.638672	31.430294
531.513672	1106.894409	29617.837891	10068.559570	31.432369
531.943542	1111.823364	29535.755859	10003.196289	31.281292
532.373413	1102.393799	29347.164063	9914.902344	31.200499
532.803284	1110.323120	28904.835938	9768.100586	31.149231
533.233093	1108.394409	28197.408203	9540.936523	31.129011
533.662781	1110.108887	27344.894531	9269.624023	31.101894
534.092468	1093.393066	26502.669922	8977.738281	31.029396
534.522095	1089.106934	25887.398438	8751.644531	30.899458
534.951721	1087.392456	25472.283203	8592.842773	30.779100
535.381226	1092.321411	25286.482422	8508.621094	30.653265
535.810730	1102.608154	25363.417969	8514.406250	30.550495
536.240234	1111.180420	25668.162109	8594.557617	30.473520
536.669678	1101.536621	26211.429688	8731.713867	30.387136
537.099060	1096.607544	26818.132813	8934.662109	30.472744
537.528381	1081.820435	27497.701172	9136.539063	30.491957
537.957703	1081.820435	28177.267578	9311.627930	30.373396
538.386841	1082.463379	28728.675781	9437.854492	30.222551
538.816040	1086.749512	29150.218750	9577.796875	30.256584
539.245239	1092.107178	29456.675781	9689.878906	30.311661
539.674377	1095.321777	29564.900391	9728.882813	30.325565
540.103455	1093.392944	29438.248047	9700.808594	30.366766
540.532471	1078.177246	29032.562500	9558.937500	30.337852
540.961426	1072.605225	28342.064453	9321.271484	30.248734
541.390381	1076.248535	27357.968750	9026.813477	30.251310
541.819275	1087.178223	26330.154297	8679.850586	30.078356
542.248108	1087.821167	25296.982422	8328.817383	29.910147
542.676880	1084.177856	24362.605469	8017.858887	29.785866
543.105713	1089.964233	23578.242188	7778.049805	29.740318
543.534424	1080.534668	22832.669922	7522.381348	29.614779
543.963074	1079.463013	22135.533203	7289.857910	29.494558
544.391663	1074.962524	21516.185547	7101.697266	29.483240
544.820251	1076.034180	20968.630859	6922.535645	29.390337
545.248779	1079.677490	20425.576172	6768.878418	29.407789
545.677246	1089.964111	19905.238281	6624.221680	29.413645
546.105713	1104.108276	19397.544922	6447.847168	29.211233
546.534119	1100.036499	18858.564453	6279.616699	29.166721
546.962524	1109.680420	18330.941406	6125.315430	29.124664
547.390747	1110.108887	17817.250000	5996.088867	29.244860
547.819031	1102.822388	17399.564453	5862.146973	29.204147
548.247253	1118.038330	17102.966797	5781.138672	29.171858
548.675476	1117.823975	16949.091797	5731.419434	29.142302
549.103577	1124.253174	16811.292969	5661.770020	28.925257
549.531677	1131.539673	16701.568359	5616.336914	28.804041
549.959717	1132.182617	16641.777344	5589.763184	28.740793
550.387695	1121.895996	16565.054688	5551.830566	28.685419
550.815674	1116.538208	16464.757813	5520.541992	28.693907
551.243530	1117.824097	16377.108398	5499.754395	28.716486
551.671448	1113.323486	16312.599609	5477.895020	28.715652
552.099304	1110.966309	16237.592773	5422.603027	28.503622
552.527039	1120.181274	16104.293945	5374.384766	28.391430
552.954834	1109.037231	15956.850586	5292.947754	28.178631
553.382446	1108.822998	15760.761719	5219.440918	28.055115
553.810120	1102.608154	15611.818359	5171.435547	28.043066
554.237671	1094.678833	15471.660156	5125.359863	28.035656
554.665222	1089.749756	15364.721680	5074.569824	27.914732
555.092712	1087.178101	15271.069336	5035.994141	27.840145
555.520203	1077.962891	15216.421875	5030.636719	27.956892
555.947632	1068.319092	15184.704102	5019.492676	27.989983
556.375061	1077.105591	15189.847656	4991.846680	27.739054
556.802307	1077.748779	15199.491211	4979.416992	27.628801
557.229614	1074.105347	15214.921875	4996.562012	27.738544
557.656799	1077.534302	15233.996094	5006.419922	27.753304
558.083984	1081.177612	15251.353516	5002.990723	27.676531
558.511169	1074.105347	15263.999023	4995.061523	27.632032
558.938232	1080.320313	15327.217773	5008.134277	27.569609
559.365356	1086.535156	15356.365234	5012.206055	27.510284
559.792297	1096.178955	15418.943359	5002.562500	27.273949
560.219238	1097.464844	15484.519531	4996.133301	27.098448
560.646179	1105.179810	15552.668945	4997.633301	26.942076
561.073059	1096.393311	15598.100586	5014.777832	27.020161
561.499939	1095.321777	15722.828125	5050.567383	27.039782
561.926697	1106.251465	15885.059570	5073.497559	26.844154
562.353455	1106.894409	16048.360352	5097.500000	26.708260
562.780151	1105.179932	16183.160156	5126.002930	26.666853
563.206726	1111.180542	16268.025391	5140.361328	26.583242
563.633301	1100.465088	16321.172852	5129.003418	26.467484
564.059875	1105.179810	16370.035156	5126.431641	26.343204
564.486450	1097.893433	16394.037109	5127.932129	26.346762
564.912903	1101.750977	16410.751953	5120.431152	26.250441
565.339355	1101.322388	16390.607422	5096.429199	26.130110
565.765747	1109.037354	16352.890625	5082.927734	26.068804
566.192017	1113.537842	16252.380859	5049.495605	25.999065
566.618347	1105.179810	16147.584961	5010.706055	25.963444
567.044495	1101.108032	16120.582031	5004.276855	25.987389
567.470703	1104.751221	16139.014648	4999.990723	25.909081
567.896912	1109.251831	16200.733398	5014.777832	25.879009
568.322998	1114.609497	16277.024414	5052.709961	25.972778
568.749023	1114.180786	16352.889648	5086.355957	26.066351
569.175049	1112.894897	16397.894531	5118.288574	26.204733
569.600952	1111.609253	16445.042969	5120.002930	26.141525
570.026917	1112.466309	16515.333984	5140.790527	26.153080
570.452759	1108.608887	16569.982422	5145.076172	26.106785
570.878601	1111.180542	16611.126953	5162.220215	26.135830
571.304443	1103.251099	16590.771484	5149.790527	26.127743
571.730164	1110.751831	16476.544922	5149.790527	26.285910
572.155823	1109.680298	16300.171875	5115.930176	26.373407
572.581482	1111.180542	16131.509766	5075.855469	26.395391
573.007080	1108.608765	15909.917969	5017.563477	26.409519
573.432556	1109.037476	15664.108398	4954.771484	26.421951
573.858093	1109.251831	15439.514648	4895.623047	26.422203
574.283508	1113.752075	15192.846680	4864.120117	26.637850
574.708984	1112.466187	14919.178711	4803.042480	26.730303
575.134399	1109.465942	14627.505859	4734.893555	26.819181
575.559631	1102.393921	14329.191406	4657.957031	26.881510
575.984924	1109.465942	14038.805664	4606.094238	27.044138
576.410156	1110.537598	13798.139648	4536.016113	26.998629
576.835327	1105.608398	13587.046875	4486.726074	27.089167
577.260437	1103.465332	13347.452148	4449.650879	27.329216
577.685547	1107.108521	13158.860352	4413.647461	27.436169
578.110657	1103.894043	13004.988281	4396.074219	27.662838
578.535645	1108.394531	12869.547852	4373.572266	27.762394
578.960571	1103.465332	12728.321289	4351.498535	27.940418
579.385498	1098.107788	12622.453125	4350.212891	28.219433
579.810303	1096.393311	12519.799805	4360.714355	28.575724
580.235107	1098.107788	12452.936523	4376.358887	28.870985
580.659912	1094.036011	12397.000977	4381.715820	29.086880
581.084656	1087.392456	12308.921875	4396.717285	29.490852
581.509338	1086.749512	12267.130859	4407.432617	29.700983
581.933899	1085.463623	12213.555664	4410.647461	29.880989
582.358521	1084.392090	12168.765625	4429.720703	30.180584
582.782959	1085.035034	12114.546875	4440.007324	30.418139
583.207520	1091.464355	12076.400391	4468.938965	30.746422
583.632019	1095.536133	12065.684570	4481.368652	30.864054
584.056396	1093.178833	12048.753906	4486.726074	30.975529
584.480774	1092.964478	12082.613281	4512.228516	31.113499
584.905029	1098.536255	12067.183594	4537.302246	31.350868
585.329285	1103.679810	12077.684570	4576.520508	31.646067
585.753418	1103.894043	12099.116211	4603.309082	31.826687
586.177612	1102.179565	12094.187500	4643.598633	32.218124
586.601746	1101.322388	12118.618164	4690.103516	32.574066
587.025818	1106.680054	12124.190430	4718.391113	32.781551
587.449890	1109.894653	12135.547852	4745.394043	32.973099
587.873901	1106.251343	12111.545898	4758.038086	33.182087
588.297729	1102.179565	12091.400391	4775.182617	33.423687
588.721680	1109.037231	12051.110352	4794.898926	33.685223
589.145447	1112.252075	12016.178711	4815.258301	33.960300
589.569275	1107.751587	12016.608398	4851.904785	34.322144
589.993042	1104.322632	12014.250000	4869.049316	34.507347
590.416687	1113.323486	12040.181641	4918.339844	34.822601
590.840393	1114.823608	12054.110352	4944.484863	35.008324
591.263916	1115.680908	12105.545898	4977.702637	35.141666
591.687561	1109.680298	12183.125000	5019.063965	35.304134
592.111023	1105.394165	12318.565430	5083.355957	35.475800
592.534485	1098.322144	12526.014648	5176.579590	35.687496
592.957886	1094.035889	12697.031250	5274.731934	36.031181
593.381226	1092.321533	12851.974609	5361.312012	36.302006
593.804626	1092.750122	12929.339844	5398.172363	36.373840
594.227905	1095.321777	12968.987305	5414.888672	36.379387
594.651062	1088.678223	12950.556641	5436.104980	36.650406
595.074280	1077.534302	12856.475586	5406.102051	36.748360
595.497375	1080.963257	12763.680664	5380.599121	36.803387
595.920471	1082.034790	12633.596680	5351.024414	36.955956
596.343567	1085.463623	12468.152344	5319.950684	37.201118
596.766541	1088.892578	12248.059570	5272.160645	37.487278
597.189514	1088.249634	11985.105469	5187.723145	37.620705
597.612366	1101.536621	11767.368164	5136.289551	37.828770
598.035278	1109.037231	11594.422852	5109.072754	38.148674
598.458008	1102.822388	11511.700195	5112.930176	38.525841
598.880737	1106.037109	11511.057617	5119.359375	38.571018
599.303528	1110.323120	11583.708008	5165.863770	38.722347
599.726135	1106.679932	11734.365234	5242.371582	38.914318
600.148804	1103.465332	11926.599609	5324.665039	39.001637
600.571411	1098.322021	12180.337891	5419.817383	38.995571
600.993835	1090.178345	12426.577148	5513.897949	39.022266
601.416382	1087.606567	12629.525391	5594.048828	39.044136
601.838684	1084.177734	12793.041016	5677.843262	39.232380
602.261169	1068.319214	12890.764648	5700.344727	39.179928
602.683472	1057.603882	12948.415039	5710.417480	39.129486
603.105774	1064.033081	12969.415039	5712.560547	39.045597
603.528015	1063.818726	12902.336914	5725.204590	39.374737
603.950134	1065.533203	12821.115234	5700.987793	39.431946
604.372314	1085.463745	12772.681641	5686.415039	39.367378
604.794434	1081.177490	12701.103516	5677.628418	39.556629
605.216431	1086.320801	12625.881836	5678.057129	39.791260
605.638489	1093.178711	12566.947266	5684.271973	40.013821
606.060425	1094.250244	12587.305664	5706.345703	40.129414
606.482361	1097.464844	12629.524414	5729.705078	40.168369
606.904236	1101.322388	12653.097656	5776.852539	40.474560
607.325928	1104.965576	12710.318359	5801.711914	40.470516
607.747742	1103.894043	12743.537109	5821.213867	40.528046
608.169434	1097.250488	12771.824219	5827.429199	40.516926
608.591125	1097.036255	12778.252930	5823.357422	40.460865
609.012756	1088.463989	12692.102539	5795.283203	40.563305
609.434326	1096.822021	12589.877930	5761.637207	40.588123
609.855896	1095.964722	12421.647461	5699.702637	40.648655
610.277283	1096.821899	12254.702148	5623.194824	40.566605
610.698792	1095.321777	12054.110352	5563.617676	40.773628
611.120056	1095.964722	11855.021484	5482.395020	40.769653
611.541382	1092.750122	11710.579102	5414.674805	40.704411
611.962708	1094.678833	11541.918945	5355.097168	40.780323
612.383972	1086.749512	11421.691406	5316.093262	40.922764
612.805176	1091.678467	11322.468750	5286.519043	41.002121
613.226318	1090.392700	11235.459961	5257.801758	41.078182
613.647339	1098.322021	11173.525391	5244.729004	41.154575
614.068359	1093.607422	11104.517578	5220.940918	41.228355
614.489380	1087.821045	11028.224609	5206.153809	41.430241
614.910400	1087.821167	10980.433594	5199.295898	41.561062
615.331299	1091.892822	10927.071289	5174.864746	41.513958
615.752136	1093.821655	10858.280273	5168.864746	41.733421
616.172974	1107.965942	10789.702148	5153.220215	41.782322
616.593628	1104.751343	10729.053711	5143.790527	41.967083
617.014404	1111.823364	10652.332031	5122.359863	42.036926
617.435059	1113.537720	10555.250977	5086.784668	42.081844
617.855652	1115.037964	10448.525391	5058.067871	42.246052
618.276245	1101.965210	10345.015625	5018.421387	42.371899
618.696716	1106.680054	10254.578125	4990.132324	42.451851
619.117249	1123.181519	10198.000977	4978.560059	42.484356
619.537598	1119.109741	10100.491211	4940.841797	42.551716
619.957947	1109.251831	10027.198242	4909.553223	42.614086
620.378235	1104.536987	9979.408203	4882.979004	42.574612
620.798523	1100.465210	9948.976563	4871.620605	42.619091
621.218811	1103.679810	9916.187500	4866.906250	42.703243
621.639038	1101.750977	9918.116211	4874.406738	42.791508
622.059082	1097.250488	9978.550781	4893.051270	42.739243
622.479248	1095.750366	10036.626953	4924.340332	42.821190
622.899231	1099.607910	10090.846680	4965.058105	42.991299
623.319153	1094.678833	10143.137695	4984.988770	42.994171
623.739136	1083.749146	10174.212891	4974.916504	42.804939
624.158997	1089.106812	10207.430664	4990.132324	42.782261
624.578918	1097.679199	10218.146484	4995.276367	42.734623
624.998657	1105.394043	10216.859375	4987.346680	42.605145
625.418457	1103.465332	10176.354492	4977.273926	42.696529
625.838074	1099.393677	10146.136719	4967.629883	42.758331
626.257751	1101.107910	10058.486328	4925.626465	42.696850
626.677307	1097.036255	9927.331055	4877.192871	42.808952
627.096802	1103.251099	9802.604492	4827.473633	42.810337
627.516357	1111.609131	9683.664063	4760.609863	42.568565
627.935791	1109.680298	9551.650391	4693.746094	42.455326
628.355225	1110.108887	9412.780273	4644.884766	42.573956
628.774536	1108.180176	9298.554688	4596.236816	42.587265
629.193848	1100.036499	9185.186523	4547.374512	42.637897
629.613098	1104.536987	9117.464844	4511.799805	42.522068
630.032349	1101.322388	9070.318359	4484.797363	42.457985
630.451477	1111.609131	9015.456055	4453.079590	42.276508
630.870605	1112.466309	8952.236328	4430.792480	42.326832
631.289673	1110.751831	8903.588867	4401.003418	42.221485
631.708740	1107.537231	8857.297852	4363.070801	42.008183
632.127625	1099.393677	8778.004883	4334.140137	42.126713
632.546509	1099.822266	8693.139648	4323.424805	42.453152
632.965393	1099.393677	8646.633789	4309.494629	42.533443
633.384155	1094.036011	8578.913086	4276.705566	42.521332
633.802979	1100.893677	8517.834961	4244.987793	42.390713
634.221741	1093.178833	8426.112305	4229.558105	42.771141
634.640381	1100.036621	8326.031250	4186.053711	42.707161
635.058960	1094.464478	8204.947266	4139.120605	42.819260
635.477600	1089.535400	8113.867676	4106.331543	42.947800
635.896057	1099.607910	8017.215820	4078.471924	43.062054
636.314514	1097.893433	7940.921875	4060.041504	43.287090
636.732910	1099.822266	7877.487793	4033.895508	43.290321
637.151367	1101.322388	7831.626465	4001.535400	43.091854
637.569641	1100.036499	7745.046387	3965.960693	43.128971
637.987976	1102.608154	7689.969238	3946.029785	43.164803
638.406189	1098.750732	7641.535645	3924.170410	43.183746
638.824402	1101.965332	7565.028320	3904.882813	43.368252
639.242432	1091.464355	7517.237305	3892.238525	43.586571
639.660522	1089.106934	7480.162598	3869.951416	43.511505
640.078613	1086.749634	7436.015625	3845.091553	43.443474
640.496582	1081.820435	7411.798828	3827.089600	43.369328
640.914490	1078.177246	7353.079590	3807.802490	43.500679
641.332397	1070.890747	7309.574707	3799.015625	43.729176
641.750183	1068.747681	7267.570801	3793.015381	43.948139
642.167969	1069.604858	7284.072266	3787.657715	43.737503
642.585693	1073.676880	7272.284668	3780.585693	43.669624
643.003357	1074.534058	7245.068359	3781.656494	43.871769
643.421021	1071.748047	7246.353516	3768.370117	43.672783
643.838684	1079.677490	7230.709473	3749.296631	43.401157
644.256226	1081.606201	7227.923340	3741.795898	43.281033
644.673645	1087.606689	7231.566895	3743.081787	43.220905
645.091064	1093.607300	7226.851563	3743.938965	43.212555
645.508423	1096.178955	7224.494141	3728.722900	42.957058
645.925842	1097.464844	7230.065918	3716.507568	42.706882
646.343079	1102.179565	7226.637695	3719.078857	42.728668
646.760376	1107.108643	7196.206055	3710.506348	42.755066
647.177551	1103.036743	7174.775391	3707.935059	42.902020
647.594604	1108.823120	7149.273438	3711.149902	43.081669
648.011719	1108.394531	7122.056152	3707.721191	43.223694
648.428772	1105.394165	7108.983887	3704.935059	43.299778
648.845764	1104.537109	7092.053223	3710.935303	43.530540
649.262756	1103.251221	7062.693359	3710.720947	43.753586
649.679626	1099.179443	7040.190918	3706.863525	43.892929
650.096497	1100.893799	7024.546875	3703.220459	43.931110
650.513245	1102.394043	6988.114258	3691.862305	43.995777
650.929993	1096.821899	6956.825195	3670.217285	43.914574
651.346619	1082.463379	6921.679199	3655.001465	44.056225
651.763245	1088.249634	6880.960449	3638.071777	44.017773
652.179871	1077.319946	6856.744141	3608.925781	43.803772
652.596436	1084.392090	6810.454590	3600.781982	43.946251
653.012939	1089.535522	6786.451660	3601.425049	44.092094
653.429443	1096.607544	6771.879395	3596.067139	44.041229
653.845703	1105.608521	6800.381348	3596.495850	43.739887
654.262146	1102.822388	6820.955078	3609.139893	43.831047
654.678345	1102.394043	6869.603027	3643.428955	44.060047
655.094604	1107.537231	6951.896484	3681.575195	44.043118
655.510803	1112.895020	7028.404297	3732.794678	44.288658
655.926941	1116.538208	7117.340820	3773.727539	44.280567
656.343079	1116.752441	7201.992188	3813.374268	44.314144
656.759094	1119.538330	7275.070801	3850.877930	44.372112
657.175049	1111.394775	7343.005859	3869.951416	44.267147
657.591003	1109.680420	7375.794922	3888.167236	44.341465
658.006897	1102.394043	7380.724609	3883.024170	44.289322
658.422729	1090.821411	7340.863770	3873.379883	44.520634
658.838562	1088.678223	7292.430176	3849.163818	44.497032
659.254333	1091.035645	7215.494141	3807.159180	44.348793
659.669983	1085.677856	7109.625488	3762.368896	44.434166
660.085571	1085.249390	6998.401367	3701.505615	44.244701
660.501221	1091.035645	6864.031250	3643.643066	44.216339
660.916687	1091.892822	6733.517578	3590.709473	44.292500
661.332214	1093.393066	6614.363770	3534.775146	44.220161
661.747681	1111.180542	6535.284180	3514.844727	44.314495
662.163025	1110.966187	6440.775391	3475.626709	44.366703
662.578430	1115.895264	6379.269043	3456.553223	44.470676
662.993652	1124.895996	6332.549805	3441.123535	44.477371
663.408936	1130.468018	6291.617676	3432.765625	44.608234
663.824036	1133.468262	6258.399902	3421.192871	44.639126
664.239197	1129.182373	6234.183105	3415.192383	44.779816
664.654297	1129.610840	6242.327637	3419.906982	44.796070
665.069336	1121.895752	6218.539063	3422.050049	45.130768
665.484314	1116.966797	6216.395508	3424.621826	45.253208
665.899292	1118.038330	6224.539551	3428.264893	45.240891
666.314148	1104.751343	6190.036133	3403.191406	45.197861
666.728943	1104.108276	6176.962891	3394.833008	45.156521
667.143677	1097.679199	6174.177734	3394.190430	45.238094
667.558472	1091.250000	6157.890137	3390.332764	45.376869
667.973206	1085.678101	6142.245605	3381.760254	45.407921
668.387756	1080.320313	6117.386230	3383.260254	45.719868
668.802368	1088.678345	6087.597168	3364.187256	45.520020
669.216858	1083.320557	6042.592285	3341.470459	45.533905
669.631409	1093.821777	6023.090820	3325.825928	45.280632
670.045776	1098.107788	5992.873535	3315.753906	45.306480
670.460144	1103.679688	5955.584473	3306.324463	45.397526
670.874512	1106.680054	5941.011719	3286.393799	45.088215
671.288757	1103.679688	5934.153809	3271.392822	44.875786
671.703003	1110.537598	5907.365234	3253.176514	44.667831
672.117126	1106.251465	5893.435547	3232.388428	44.413101
672.531311	1105.822754	5879.719238	3218.886963	44.262882
672.945313	1102.608276	5852.074707	3203.457275	44.233372
673.359314	1095.536011	5845.216309	3216.315674	44.651001
673.773315	1100.893677	5838.144043	3209.243652	44.505775
674.187256	1098.750610	5847.359863	3221.244629	44.697174
674.601135	1094.250122	5851.217285	3223.602295	44.762806
675.014954	1092.107178	5868.790039	3232.174316	44.802372
675.428650	1087.178101	5882.934082	3255.961914	45.222980
675.842407	1089.106812	5919.581055	3268.820557	45.124222
676.256042	1089.106812	5968.014160	3289.822754	45.106735
676.669678	1091.892822	6010.446777	3309.753174	45.091717
677.083191	1090.392578	6058.880859	3325.398193	44.983616
677.496704	1096.607544	6101.956055	3332.684326	44.673744
677.910217	1108.180176	6146.317383	3333.970215	44.178829
678.323547	1110.537598	6154.246582	3344.685303	44.295731
678.736938	1113.752075	6169.248535	3343.185059	44.099190
679.150208	1112.680664	6174.177734	3348.114258	44.165462
679.563477	1102.179565	6157.461426	3329.898438	44.067154
679.976685	1098.964966	6121.243652	3312.539307	44.075096
680.389832	1100.679443	6064.666992	3294.109131	44.186852
680.802979	1103.679810	5983.659180	3273.964600	44.473232
681.216064	1101.965332	5911.437012	3250.819336	44.679626
681.629028	1111.823364	5821.642578	3219.959229	44.760437
682.041870	1110.751831	5761.208008	3188.884521	44.686646
682.454773	1100.893677	5683.200684	3161.453125	44.967731
682.867615	1092.964355	5644.625488	3130.378662	44.761993
683.280457	1088.678223	5596.834961	3104.661621	44.718575
683.693237	1091.035645	5558.474121	3093.089600	44.814362
684.105896	1094.893066	5519.898926	3095.018066	45.200504
684.518555	1108.608765	5509.612305	3087.731445	44.969807
684.931030	1107.108521	5495.039063	3078.945068	44.937733
685.343567	1100.893677	5477.680176	3064.800781	44.870983
685.756042	1108.823120	5453.034668	3056.442383	44.832516
686.168518	1103.036743	5430.532715	3046.156250	44.901703
686.580872	1105.394165	5406.530762	3044.227539	45.077232
686.993225	1106.465698	5366.669434	3033.726563	45.238705
687.405518	1112.680664	5333.666016	3026.868652	45.349316
687.817627	1119.752808	5300.234375	3007.152344	45.147900
688.229858	1112.466309	5251.372070	2967.291260	44.814381
688.641907	1119.324097	5201.867676	2925.072510	44.230965
689.054077	1098.107788	5147.647949	2891.426514	44.284504
689.466064	1098.536377	5084.641602	2859.709229	44.182800
689.878052	1094.893188	5022.707031	2833.135010	44.254688
690.289978	1098.107788	4973.845215	2817.704834	44.368256
690.701843	1095.964722	4940.199219	2797.560303	44.263577
691.113586	1087.392456	4887.050781	2772.700439	44.354198
691.525330	1089.321167	4850.404297	2743.769287	43.988609
691.937073	1094.893188	4815.043457	2737.982910	44.167294
692.348755	1085.463745	4776.896484	2739.483154	44.806980
692.760315	1096.822021	4768.539063	2728.767822	44.446392
693.171875	1097.250488	4779.468750	2738.625977	44.575726
693.583435	1106.037109	4799.398926	2747.198242	44.435429
693.994751	1104.751099	4857.476074	2783.415771	44.731884
694.406128	1106.251465	4944.699219	2816.847900	44.564796
694.817444	1094.464600	5040.065918	2836.563721	44.152943
695.228760	1098.322144	5127.502930	2878.782227	44.189137
695.640076	1104.108398	5237.013672	2919.500732	43.925331
696.051208	1096.179077	5329.808594	2957.861572	43.973675
696.462402	1089.106934	5399.887207	2984.007080	43.957241
696.873474	1091.035645	5438.462891	2988.293213	43.640926
697.284424	1083.749146	5460.321777	2994.722412	43.663692
697.695374	1077.105591	5446.605957	2994.936768	43.891315
698.106323	1084.392090	5406.958984	2984.435791	43.956375
698.517212	1084.392090	5329.379883	2951.218018	43.977180
698.928101	1090.821289	5219.012207	2904.713379	43.939152
699.338867	1091.035645	5094.500000	2861.209229	44.216045
699.749573	1085.463745	4957.772461	2795.202881	44.152966
700.160095	1094.250244	4810.543457	2743.126221	44.368835
700.570740	1101.965210	4686.459961	2687.192139	44.224560
700.981262	1106.036987	4559.162109	2623.971680	43.958290
701.391785	1101.536621	4468.937988	2592.040039	44.262718
701.802307	1096.821899	4381.501465	2545.964111	44.118221
702.212708	1099.607910	4311.852051	2508.888916	43.872162
702.623108	1094.036011	4263.203613	2476.528809	43.623219
703.033264	1095.321777	4220.771484	2460.027100	43.664288
703.443481	1091.249878	4194.197266	2458.097900	44.049992
703.853699	1093.821655	4161.623047	2445.454346	44.058678
704.263855	1092.107300	4156.479492	2439.024902	43.954113
704.673950	1079.463135	4150.692871	2431.738525	44.030422
705.083984	1077.320068	4139.762695	2430.238525	44.177757
705.493958	1066.819092	4137.620605	2439.453613	44.699551
705.903931	1072.176636	4140.620605	2431.309814	44.293892
706.313721	1074.534058	4148.764648	2448.454590	44.691528
706.723511	1069.604980	4168.694824	2456.812256	44.761765
707.133301	1070.890747	4197.412109	2469.670898	44.739182
707.543030	1064.033081	4219.056641	2466.670898	44.457287
707.952698	1067.461914	4255.917480	2475.028564	44.145718
708.362305	1069.390625	4270.490234	2479.314697	44.044991
708.771912	1074.319824	4288.277832	2485.315430	43.902119
709.181335	1076.677246	4296.421875	2493.673584	44.009586
709.590820	1075.391357	4296.421875	2496.459229	44.118423
710.000183	1070.462158	4302.422363	2485.101318	43.770313
710.409546	1072.819458	4296.207520	2489.601563	43.953194
710.818848	1079.891602	4289.992188	2488.101318	43.868088
711.228088	1093.607300	4270.276367	2487.672363	43.884495
711.637329	1094.036011	4234.272461	2468.599365	43.772610
712.046448	1102.822632	4208.770020	2453.169189	43.476158
712.455444	1094.250244	4170.194824	2437.524902	43.670315
712.864441	1090.178467	4148.335449	2429.166748	43.784157
713.273438	1085.463745	4124.976563	2412.665039	43.664936
713.682434	1087.606689	4094.545166	2402.378662	43.724606
714.091309	1087.392456	4064.541992	2383.519531	43.535843
714.500061	1090.606934	4021.894775	2371.732910	43.705227
714.908875	1090.821411	3971.747070	2350.945068	43.740234
715.317505	1093.178589	3936.171875	2333.586182	43.630341
715.726135	1083.963623	3876.166260	2300.797363	43.579708
716.134766	1082.249023	3821.303223	2290.939209	44.128014
716.543274	1080.748779	3778.871094	2287.081787	44.710094
716.951843	1084.177734	3718.650879	2252.363770	44.342300
717.360291	1094.678833	3668.503174	2231.575928	44.171513
717.768738	1098.750610	3600.139160	2218.288818	44.756668
718.177063	1096.607544	3555.563232	2185.071289	44.265285
718.585205	1098.322144	3515.488037	2174.141846	44.507481
718.993469	1107.323120	3489.128174	2163.640869	44.349461
719.401672	1105.179810	3476.698486	2152.925781	44.180382
719.809814	1099.822144	3435.122803	2140.495850	44.562725
720.217896	1105.608521	3429.764893	2134.066650	44.250816
720.625916	1105.608398	3412.406250	2123.779785	44.137867
721.033875	1100.036499	3387.546631	2111.349854	44.210220
721.441650	1088.249512	3371.688232	2103.635010	44.467384
721.849548	1076.462769	3357.758057	2097.205566	44.743999
722.257385	1087.178101	3355.614990	2092.062256	44.298527
722.665161	1083.749146	3354.757568	2089.919434	44.305004
723.072876	1090.178345	3360.114990	2095.062500	44.269264
723.480469	1091.035645	3366.330322	2092.062256	43.995472
723.888123	1095.107544	3383.260742	2102.991943	44.047939
724.295532	1100.893799	3401.476563	2116.493164	44.145309
724.703064	1104.536987	3416.906982	2134.066650	44.522701
725.110474	1109.465942	3426.979004	2137.066895	44.340672
725.517822	1116.752319	3435.336914	2156.568848	44.847042
725.925171	1131.539551	3448.195557	2171.141602	44.875114
726.332520	1137.968872	3472.411865	2172.213135	44.303688
726.739685	1127.467896	3486.127930	2177.999512	44.539337
727.146851	1139.897583	3500.057617	2197.501465	44.810684
727.553894	1135.825684	3502.414795	2202.216309	45.060234
727.960938	1133.254028	3512.273193	2215.288818	45.482391
728.367981	1126.396362	3495.128906	2209.716797	45.734184
728.774902	1117.181152	3502.629639	2211.431152	45.871876
729.181824	1106.465820	3505.201416	2205.644775	45.823265
729.588684	1099.822266	3527.060303	2211.002686	45.779621
729.995422	1100.893677	3536.275635	2199.001221	45.089748
730.402039	1097.464844	3558.135010	2205.644775	45.035694
730.808777	1093.821533	3557.706055	2202.859131	45.011753
731.215393	1094.893066	3543.133057	2191.715088	44.800430
731.622009	1088.892700	3527.060059	2184.214355	44.923969
732.028503	1085.249390	3522.559570	2165.140869	44.306694
732.434998	1080.105957	3499.628906	2153.354248	44.357845
732.841370	1076.034302	3479.484375	2149.925537	44.681236
733.247742	1077.963013	3455.053711	2127.851807	44.166962
733.653931	1088.464111	3445.838379	2133.852539	44.345459
734.060181	1092.321655	3414.335205	2140.067383	45.122288
734.466370	1079.891724	3399.548340	2137.281250	45.583878
734.872559	1089.106812	3374.259521	2140.067139	45.990810
735.278625	1092.964355	3373.617188	2148.425049	46.278885
735.684692	1091.035645	3377.260010	2153.782715	46.484810
736.090698	1094.464478	3395.047119	2153.782715	46.045654
736.496460	1095.107544	3390.975586	2168.570068	46.756279
736.902344	1100.893677	3401.905273	2176.499023	46.744888
737.308167	1107.108643	3413.263916	2175.641846	46.333965
737.713928	1112.251953	3408.334473	2188.928955	46.891911
738.119690	1114.823730	3401.047852	2180.356689	46.606670
738.525330	1119.752686	3406.191162	2166.426758	45.777489
738.930908	1130.039429	3392.261475	2160.854736	45.566494
739.336426	1123.395996	3377.902588	2141.995850	45.180611
739.741821	1125.324707	3348.542969	2147.567871	45.980331
740.147278	1131.968262	3336.113037	2148.853760	46.135151
740.552673	1128.325073	3292.394531	2141.995850	46.840958
740.957947	1134.111328	3275.678711	2132.780273	46.632618
741.363220	1128.967896	3239.889648	2119.064941	46.903538
741.768494	1125.324585	3234.531494	2112.635986	46.809601
742.173645	1117.181030	3225.531006	2101.920654	46.706646
742.578613	1104.108276	3199.385742	2108.564209	47.939045
742.983704	1095.321777	3179.026367	2102.349365	48.328712
743.388733	1087.178223	3159.953125	2092.490967	48.500816
743.793640	1083.320679	3158.881348	2091.205322	48.559635
744.198547	1081.177612	3153.523682	2084.990234	48.438461
744.603394	1068.962036	3132.521729	2083.061768	49.143227
745.008179	1065.533081	3121.163330	2073.632080	49.040871
745.412781	1062.532715	3112.376709	2077.489746	49.513866
745.817444	1063.818604	3106.375977	2077.489502	49.627537
746.222107	1066.818848	3089.017334	2074.917969	49.851639
746.626648	1071.533691	3084.945557	2091.633789	50.665249
747.031189	1058.889526	3083.445557	2072.131836	50.047630
747.435669	1057.175171	3076.373535	2072.775146	50.297188
747.840027	1067.890503	3091.589111	2079.632813	49.994713
748.244385	1060.604004	3087.088867	2075.346680	50.074032
748.648499	1062.532715	3081.516602	2071.917725	49.994705
749.052795	1065.533081	3080.016602	2072.989258	50.010643
749.456970	1068.747559	3082.159424	2074.917725	49.973389
749.861084	1069.819214	3068.015381	2078.561279	50.482635
750.265137	1076.248535	3060.085938	2083.918457	50.793976
750.669189	1083.106323	3043.798584	2091.419678	51.426395
751.073181	1083.963623	3029.226318	2078.561035	51.129208
751.476929	1096.822021	3007.795410	2081.775635	51.541985
751.880798	1095.750366	2979.078125	2078.132568	52.162041
752.284546	1091.892822	2947.574951	2074.275146	52.939148
752.688354	1100.679565	2926.573242	2077.060791	53.474155
753.091980	1103.036743	2907.927979	2080.489990	54.155796
753.495667	1116.966675	2906.213867	2086.704834	54.198109
753.899231	1111.823364	2902.784912	2097.206055	55.019756
754.302734	1102.822388	2902.142090	2095.491699	55.169147
754.706055	1096.178955	2893.997803	2082.418701	54.857571
755.109497	1088.892578	2890.140625	2077.275146	54.872097
755.512878	1087.606567	2878.782227	2082.418701	55.539619
755.916199	1093.393066	2876.639404	2086.062256	55.666409
756.319397	1097.679077	2886.069092	2092.062500	55.602158
756.722595	1092.750122	2880.711182	2097.848633	56.214787
757.125732	1090.178345	2868.924561	2098.277344	56.674694
757.528687	1089.963989	2865.281250	2090.347900	56.349586
757.931702	1076.462769	2862.066162	2086.061768	56.541054
758.334656	1076.248413	2849.850830	2078.989990	56.536999
758.737610	1087.178101	2844.279053	2084.776123	56.775227
759.140442	1086.106567	2853.493896	2117.136475	58.336388
759.543274	1087.606567	2889.497559	2142.638916	58.551395
759.945984	1087.606689	2947.360596	2179.499512	58.711681
760.348572	1084.606323	3013.153076	2226.004150	59.184349
760.751221	1089.749756	3071.015625	2273.151367	59.729572
761.153809	1085.892212	3125.020996	2304.654541	59.768776
761.556274	1086.749512	3162.310303	2336.800781	60.227158
761.958740	1084.392090	3183.741211	2365.089111	61.004478
762.361206	1088.463989	3190.170166	2382.876709	61.588665
762.763550	1092.535767	3198.956787	2391.448975	61.664467
763.165833	1091.464355	3196.385254	2387.162598	61.555676
763.567932	1095.750488	3180.954834	2372.375488	61.223015
763.970154	1091.678589	3128.449463	2347.301758	61.647739
764.372253	1090.821289	3051.299316	2300.368652	61.696552
764.774353	1086.535278	2973.506104	2251.078369	61.714951
765.176453	1084.177856	2886.283203	2199.858643	61.909855
765.578369	1089.749878	2804.632324	2166.427002	62.784309
765.980286	1095.321899	2750.841309	2141.567383	63.197414
766.382019	1092.964478	2698.764648	2104.706543	63.005478
766.783813	1090.821411	2643.473633	2074.703613	63.367840
767.185608	1091.464233	2590.968506	2055.416016	64.284698
767.587219	1087.392456	2553.036377	2036.342896	64.746315
767.988892	1087.821045	2521.319092	2025.627319	65.420830
768.390442	1093.178711	2495.602051	2014.054810	65.663200
768.791992	1093.178711	2472.242432	2003.768066	66.029533
769.193420	1101.322266	2435.167480	1995.195801	67.014786
769.594788	1099.393555	2415.236816	1986.409302	67.410439
769.996094	1103.251099	2400.664063	1972.264893	66.980507
770.397400	1095.321777	2374.518555	1954.048828	67.130173
770.798645	1096.821899	2359.945801	1945.690918	67.203941
771.199829	1103.036743	2346.444580	1943.333496	67.580139
771.600952	1100.679321	2340.658447	1945.047974	68.095390
772.002014	1105.179932	2330.157227	1946.976685	68.719376
772.402893	1106.251465	2311.083740	1935.832764	68.854507
772.803894	1107.751587	2297.796875	1936.475708	69.638031
773.204773	1115.252319	2287.510010	1934.975708	69.926895
773.605652	1113.966431	2287.938965	1931.332397	69.623940
774.006409	1113.752075	2290.510498	1934.975708	69.786934
774.407104	1112.466309	2278.509277	1928.975098	70.023903
774.807861	1115.895142	2272.508789	1930.903931	70.465088
775.208435	1109.037354	2264.150879	1940.333130	71.966583
775.608948	1102.179565	2254.935791	1938.618652	72.559929
776.009399	1106.465820	2249.792480	1920.831299	71.227715
776.409851	1111.609009	2242.077393	1916.330933	71.184822
776.810242	1115.895264	2244.006104	1924.903198	71.713516
777.210632	1108.822998	2238.005371	1920.831299	71.911171
777.610901	1103.894043	2237.148193	1921.045654	72.106651
778.011108	1102.393921	2229.218750	1915.259399	72.137695
778.411133	1095.964722	2212.931396	1904.115356	72.352257
778.811279	1095.321777	2214.860352	1901.543701	72.013771
779.211304	1095.750366	2206.716553	1898.114746	72.222214
779.611328	1100.465210	2192.786621	1886.113647	71.924660
780.011292	1109.037476	2188.928955	1881.398926	71.522133
780.411133	1106.251465	2173.284912	1889.971191	73.448471
780.810974	1113.537964	2178.427979	1887.185181	72.650436
781.210632	1106.251465	2170.927490	1882.684692	72.926712
781.610352	1109.465942	2173.284912	1883.113281	72.723587
782.010071	1104.108276	2167.070068	1871.540649	72.197548
782.409668	1103.251099	2163.426758	1876.469604	72.933052
782.809204	1114.395020	2162.354980	1877.112793	72.781197
783.208679	1118.038330	2164.069580	1886.113647	73.427567
783.608093	1126.610596	2160.640625	1886.113647	73.450775
784.007507	1137.325928	2174.999023	1886.328003	72.180931
784.406677	1137.325928	2186.786133	1897.043335	72.391258
784.805969	1132.396729	2205.430664	1912.044800	72.658287
785.205139	1127.467651	2203.930420	1916.116699	73.263016
785.604370	1130.896606	2208.859375	1910.973145	72.365814
786.003418	1133.039673	2205.001953	1912.687622	72.730911
786.402466	1131.539551	2207.145020	1928.760620	74.118355
786.801453	1136.468628	2212.931396	1922.545776	73.024094
787.200256	1128.967896	2218.931885	1929.189453	73.417244
787.599121	1128.539307	2208.216553	1917.830933	73.104408
787.997864	1127.896484	2211.431152	1918.259644	72.943047
788.396667	1126.824951	2204.359131	1924.688721	74.045334
788.795349	1124.038940	2190.428955	1915.687866	74.236343
789.194031	1132.396851	2165.998047	1893.185669	73.605644
789.592590	1128.539429	2149.067871	1879.684448	73.603539
789.991089	1133.682739	2138.995605	1867.468872	72.990822
790.389465	1138.183228	2124.422852	1855.682007	72.750961
790.787903	1147.398315	2118.207764	1846.681274	72.030922
791.186218	1150.612793	2116.922119	1842.395020	71.590141
791.584473	1160.899536	2107.063965	1832.965576	71.030579
791.982788	1160.042358	2111.778564	1840.466309	71.492912
792.380920	1159.185059	2118.850586	1831.894165	70.098289
792.779053	1154.256226	2115.421875	1831.036743	70.412476
793.177002	1157.685059	2121.636963	1828.679565	69.608711
793.575012	1157.899292	2138.138428	1833.822754	68.954956
793.972961	1153.184570	2139.209961	1832.751221	68.919792
794.370850	1146.969604	2133.852295	1846.038208	70.836037
794.768677	1146.755371	2140.281494	1847.324097	70.513367
795.166504	1146.969604	2141.353027	1842.823730	69.978455
795.564209	1145.683960	2122.922607	1846.038330	71.666664
795.961731	1143.326538	2124.208496	1841.537842	71.181992
796.359375	1146.755371	2112.635742	1835.537231	71.311302
796.756897	1167.757324	2123.779785	1852.681641	71.643120
797.154358	1169.686279	2114.135986	1847.752686	71.794868
797.551819	1165.185669	2110.921631	1843.895020	71.765205
797.949219	1157.685059	2093.562500	1840.680542	72.979156
798.346558	1158.756592	2085.418701	1840.680420	73.589264
798.743774	1162.185547	2092.276611	1832.751099	72.096764
799.140869	1154.041870	2083.275635	1819.250000	71.586739
799.538025	1150.827271	2072.774902	1808.534668	71.338913
799.935120	1141.397827	2070.845947	1797.176270	70.555679
800.332153	1138.397461	2060.987793	1791.389893	70.778160
800.729126	1136.897339	2061.416260	1782.603516	69.842400
801.126038	1114.395020	2035.914185	1758.386841	69.883713
801.522888	1114.609253	2034.199707	1746.385620	68.701927
801.919556	1120.395630	2034.414063	1744.885498	68.323555
802.316345	1125.967651	2041.700317	1743.599731	67.446770
802.713013	1131.325317	2046.629639	1748.100098	67.384666
803.109680	1132.396851	2036.985596	1746.599976	67.898605
803.506226	1135.611450	2030.985107	1749.171753	68.525612
803.902710	1128.539185	2035.485474	1751.743408	68.714569
804.299194	1131.539673	2036.342651	1761.387085	69.611557
804.695557	1130.468018	2036.556763	1766.959106	70.246002
805.091797	1130.682373	2034.842285	1768.244995	70.514366
805.488098	1124.681763	2018.983643	1771.245361	72.298134
805.884277	1113.752075	2011.483154	1767.816284	72.857475
806.280457	1110.966064	1991.552612	1764.601563	74.227287
806.676636	1109.680298	1978.908325	1756.243652	74.383629
807.072632	1118.038208	1960.263794	1743.813965	74.300255
807.468628	1117.609497	1954.048950	1735.455933	73.866249
807.864441	1117.395386	1952.334473	1743.385254	74.974319
808.260315	1125.967651	1939.476074	1738.456177	75.289757
808.656128	1127.682129	1928.546509	1727.098022	74.846115
809.051941	1128.110840	1919.331177	1716.596924	74.377014
809.447571	1129.825317	1907.758545	1710.596436	74.655655
809.843262	1134.325684	1903.900879	1706.524536	74.352562
810.238831	1141.826294	1891.042603	1707.167480	75.457672
810.634338	1142.254883	1883.756226	1702.881348	75.606941
811.029724	1140.540527	1874.326904	1703.310059	76.693916
811.425110	1133.039795	1879.470215	1699.880981	75.940254
811.820496	1126.824829	1873.898315	1693.880493	75.903603
812.215759	1122.753052	1867.683472	1687.236816	75.776711
812.611023	1120.395630	1866.826050	1681.236328	75.136368
813.006165	1121.038574	1865.325806	1681.665161	75.323959
813.401245	1124.253174	1869.397949	1686.165527	75.409821
813.796265	1124.681763	1870.897949	1696.023560	76.565186
814.191223	1124.896118	1883.113281	1689.380127	74.448860
814.586182	1123.824707	1900.043701	1684.451050	72.225281
814.981018	1120.181274	1917.187988	1679.736328	70.207069
815.375916	1120.609863	1931.546753	1685.522705	69.661751
815.770630	1109.680420	1940.976196	1693.237793	70.198524
816.165344	1107.537231	1968.835938	1708.453491	69.768623
816.559875	1109.037476	2005.268311	1717.239868	67.862251
816.954468	1110.537598	2036.557129	1751.314575	69.196915
817.349060	1104.322754	2097.420166	1794.819092	69.529572
817.743469	1097.464966	2185.071533	1849.467163	69.142853
818.137939	1093.821655	2365.089355	1979.122681	69.639229
818.532288	1086.749512	2676.048340	2212.502930	70.833336
818.926575	1084.820679	3104.875977	2518.318604	70.963303
819.320862	1086.963867	3540.561768	2836.778320	71.316269
819.714844	1096.607544	3936.386475	3107.233398	70.802200
820.109009	1101.750854	4268.347656	3338.256348	70.628044
820.503052	1105.822754	4510.942871	3515.702393	70.772232
820.897095	1115.895020	4708.533691	3661.859375	70.866142
821.291016	1106.036987	4876.978516	3770.084473	70.646744
821.684875	1114.180786	4991.632813	3845.520264	70.441597
822.078735	1121.681519	5053.567383	3882.380615	70.213112
822.472412	1121.038574	4994.418457	3829.661621	69.929184
822.866089	1131.111084	4806.685547	3694.862549	69.751038
823.259766	1133.039795	4519.085938	3502.629150	69.981010
823.653381	1133.254028	4253.560059	3311.253662	69.800827
824.046875	1121.681519	4025.109375	3155.881104	70.062004
824.440369	1120.181396	3839.091309	3021.510742	69.929840
824.833801	1125.753418	3692.505371	2928.073242	70.217918
825.227112	1122.110107	3566.278320	2850.494385	70.714622
825.620300	1136.897339	3455.053223	2778.487061	70.814468
826.013550	1134.539917	3349.185791	2707.551514	71.027679
826.406799	1137.325928	3249.532959	2660.832275	72.128647
826.799866	1146.755371	3160.810303	2608.756104	72.589912
827.192932	1153.398804	3059.228760	2540.820557	72.798820
827.585938	1145.040894	2926.358643	2447.597412	73.123199
827.978882	1139.040283	2756.198975	2334.229004	73.906708
828.371643	1141.397583	2589.897217	2220.646484	74.508057
828.764465	1140.111816	2448.454834	2131.494873	75.773941
829.157227	1136.254272	2350.945068	2053.915771	75.546921
829.549988	1137.754517	2298.868652	2009.339844	75.064568
829.942627	1131.325317	2274.009033	1999.696167	75.993980
830.335144	1124.038940	2289.010254	2017.912109	76.729202
830.727722	1122.538696	2332.085938	2031.628052	75.159477
831.120178	1117.609741	2393.377686	2061.630859	73.996300
831.512451	1113.966431	2435.381836	2082.633057	73.305229
831.904846	1125.110474	2481.886475	2103.420654	72.105507
832.297119	1129.610840	2523.461914	2119.922119	71.048569
832.689331	1130.253784	2548.964111	2134.495117	70.785507
833.081543	1135.182739	2564.608643	2141.353027	70.389816
833.473694	1139.683228	2561.179932	2130.423584	69.696983
833.865723	1137.540161	2517.461182	2099.563232	69.715805
834.257568	1140.326172	2463.027100	2047.272339	68.567741
834.649536	1144.826660	2379.233398	1979.765625	67.638885
835.041382	1147.612549	2276.794922	1913.330566	67.811722
835.433228	1142.897949	2173.070313	1844.752319	68.129799
835.825012	1131.968262	2094.848633	1787.103882	68.039146
836.216675	1134.325684	2038.057129	1753.671997	68.532120
836.608337	1135.825806	1994.338623	1734.598755	69.745369
836.999756	1144.183716	1966.907104	1712.096558	69.028404
837.391296	1143.755005	1936.261230	1688.951294	68.793945
837.782715	1137.968750	1921.902832	1678.879028	68.999458
838.174194	1136.468628	1902.829712	1663.449097	68.763992
838.565491	1137.968872	1878.184448	1654.019531	69.716263
838.956787	1135.611450	1867.683472	1647.804565	69.964851
839.348022	1123.824707	1853.110474	1635.803589	70.202782
839.739197	1130.682495	1853.753418	1634.303223	69.650253
840.130127	1141.397583	1849.681641	1632.160156	69.288948
840.521179	1141.826294	1823.536255	1607.514893	68.311836
840.912170	1143.112183	1796.747925	1583.726929	67.409828
841.303101	1139.040405	1769.744995	1563.367676	67.278290
841.693970	1133.254028	1745.957031	1544.937378	67.191338
842.084778	1144.397949	1711.239380	1535.722168	69.035927
842.475464	1148.684204	1697.737915	1528.435913	69.164764
842.866028	1147.184082	1687.237061	1515.791748	68.253983
843.256653	1146.755371	1665.377441	1493.932373	66.942192
843.647217	1153.184692	1657.019653	1492.432129	67.333046
844.037720	1146.755371	1642.232544	1486.860229	68.641884
844.428223	1143.755005	1619.944580	1482.359863	71.107155
844.818604	1140.969116	1619.515991	1480.645386	70.980774
845.208923	1131.968262	1599.799927	1471.001587	72.469086
845.599182	1123.395874	1588.869995	1468.215576	74.079239
845.989258	1122.967285	1583.298096	1463.286499	73.929268
846.379395	1110.966187	1574.297241	1455.142822	74.283089
846.769470	1106.251465	1579.012085	1458.786011	74.569359
847.159546	1110.751953	1564.653442	1456.214233	76.109528
847.549438	1125.967651	1575.154419	1471.215698	76.860687
847.939392	1128.110840	1578.369141	1468.429810	75.583054
848.329163	1123.395996	1571.511353	1455.999878	74.222824
848.718872	1113.966553	1578.369019	1444.641724	71.204437
849.108582	1107.537231	1565.296509	1443.998779	73.501854
849.498230	1111.609131	1566.582153	1445.070313	73.292519
849.887817	1113.752197	1564.010864	1443.784424	73.298363
850.277405	1117.824097	1554.795410	1436.069336	72.829781
850.666870	1118.252686	1559.081543	1427.068604	70.053474
851.056274	1116.966797	1539.150879	1419.567871	71.675148
851.445496	1111.180542	1545.794556	1418.924927	70.808662
851.834839	1109.466064	1540.865601	1406.709473	68.902115
852.224060	1107.751587	1536.793701	1408.423950	70.079918
852.613220	1107.965942	1537.222290	1411.209839	70.644012
853.002380	1109.466064	1534.864868	1420.210693	73.047836
853.391418	1114.180786	1529.292969	1415.281616	72.534813
853.780396	1120.610107	1531.007324	1415.495972	71.853767
854.169312	1131.754028	1523.292480	1414.210083	72.140053
854.558105	1131.968262	1532.078979	1410.566895	69.630386
854.946899	1135.611328	1535.079224	1414.424438	69.796127
855.335693	1130.682373	1539.579590	1405.852173	67.295593
855.724365	1131.110840	1536.579346	1399.637329	66.226227
856.112976	1118.252563	1528.650024	1394.279541	67.258453
856.501526	1112.037720	1519.006226	1381.207031	66.140083
856.890076	1116.966919	1506.576538	1379.921143	67.491714
857.278381	1118.681152	1499.718628	1377.778076	67.997757
857.666809	1123.181641	1494.789551	1372.205933	67.012642
858.055115	1124.467529	1501.861694	1375.849121	66.609825
858.443420	1124.253052	1503.147583	1373.920410	65.893631
858.831543	1124.895996	1495.646851	1382.278564	69.421974
859.219788	1127.896362	1490.932007	1389.779175	72.136940
859.607788	1139.254761	1499.075684	1400.280273	72.543175
859.995850	1144.398071	1498.861450	1400.065918	72.128143
860.383728	1147.184082	1505.290649	1398.994507	70.317177
860.771606	1148.041138	1507.648071	1411.638672	73.301575
861.159424	1147.612671	1515.577393	1414.210205	72.451927
861.547241	1155.113403	1524.578125	1416.567505	70.765648
861.934937	1145.683838	1533.150513	1423.210938	71.626053
862.322632	1137.540283	1527.578491	1416.567505	71.538429
862.710205	1128.539307	1528.007080	1422.782471	73.658798
863.097656	1129.182129	1530.364502	1422.354004	73.076958
863.485107	1125.324707	1528.007080	1416.781982	72.378952
863.872498	1118.895508	1521.578003	1407.566772	71.687065
864.259827	1110.966187	1518.577637	1407.995361	72.870667
864.647156	1109.465942	1512.791382	1412.281616	75.079735
865.034424	1104.108276	1515.148560	1402.852051	72.679924
865.421570	1103.036743	1521.363403	1394.494019	69.672173
865.808655	1098.107788	1528.221191	1397.708618	69.656242
866.195557	1104.751221	1534.650513	1398.137329	68.245308
866.582581	1105.608398	1539.365234	1404.780762	68.972366
866.969482	1106.251343	1541.294067	1392.565308	65.812836
867.356323	1104.322510	1545.580200	1400.494629	67.119987
867.743225	1109.680420	1548.366089	1400.066040	66.194466
868.129883	1117.823975	1553.938232	1400.708984	64.864883
868.516602	1120.824341	1557.581543	1405.852295	65.260048
868.903076	1128.539429	1562.081909	1414.853149	66.040520
869.289673	1143.755127	1567.439453	1417.424927	64.592857
869.676147	1131.968262	1559.510132	1424.282715	68.370956
870.062561	1128.324951	1544.080078	1410.138550	67.783554
870.448914	1125.967651	1540.222534	1414.853149	69.736176
870.835266	1126.824951	1537.007935	1407.566650	68.443039
871.221558	1117.395386	1543.222778	1417.210571	70.407677
871.607544	1126.610474	1550.295044	1418.710815	68.942879
871.993713	1116.323975	1554.366821	1418.282104	68.933472
872.379761	1109.251831	1557.795776	1429.426147	71.380814
872.765747	1105.179810	1560.367310	1431.997681	71.798515
873.151672	1097.464722	1557.795654	1431.140503	72.486069
873.537598	1084.820801	1556.509888	1435.426636	74.329857
873.923401	1104.965576	1563.153442	1433.926392	71.796059
874.309204	1103.465454	1574.511719	1446.356323	72.793457
874.694763	1104.965698	1589.084473	1450.856567	71.447525
875.080383	1105.608521	1603.657471	1468.429810	72.848518
875.465942	1116.538208	1617.587402	1477.859375	72.112915
875.851440	1110.537598	1627.874146	1490.717651	73.487953
876.236938	1120.181396	1671.807007	1528.864380	74.087021
876.622314	1119.324097	1753.457764	1591.870361	74.518402
877.007629	1116.538208	1928.760864	1718.097290	74.063324
877.392761	1116.538086	2194.072510	1927.474976	75.258560
877.777954	1114.180786	2523.247803	2161.926514	74.357407
878.163086	1112.252075	2851.994141	2398.092529	73.909836
878.548218	1118.681152	3130.593018	2587.968262	73.029396
878.933167	1113.109253	3359.472412	2752.127197	72.963173
879.318176	1109.251709	3537.989990	2883.711670	73.060982
879.703003	1105.608521	3697.220215	2984.864258	72.513008
880.087830	1100.036499	3811.659912	3051.728271	71.975029
880.472534	1093.607300	3891.596191	3090.946289	71.384811
880.857239	1097.250488	3896.953857	3090.088867	71.180344
881.241882	1100.679443	3802.230225	3026.225586	71.275589
881.626465	1104.965454	3611.711670	2862.495117	70.111992
882.010986	1107.322876	3333.113037	2666.404541	70.046211
882.395447	1104.751099	3041.441406	2460.884277	70.023232
882.779846	1105.608521	2782.344727	2285.795898	70.385986
883.164063	1109.680298	2570.181152	2133.209229	70.080681
883.548340	1106.037109	2398.949951	2006.125366	69.617088
883.932495	1107.108643	2233.290771	1900.472290	70.447189
884.316650	1113.323486	2103.206543	1820.750122	71.465675
884.700745	1115.037964	1992.409790	1757.529663	73.229126
885.084778	1109.251831	1897.686279	1694.952026	74.286476
885.468750	1118.466919	1811.963379	1638.160645	74.938194
885.852661	1111.823364	1749.600098	1589.941772	74.966423
886.236389	1111.823364	1703.952759	1551.795044	74.303299
886.620117	1112.466309	1669.878174	1526.935547	74.356010
887.003845	1115.466675	1647.161621	1504.433472	73.156006
887.387451	1118.466797	1618.230347	1486.003052	73.542030
887.771057	1118.681152	1595.728027	1465.643921	72.731377
888.154602	1122.324341	1594.442261	1458.786011	71.266449
888.538086	1107.537231	1590.798950	1458.357422	72.594246
888.921326	1110.537598	1580.083618	1452.356934	72.797836
889.304688	1117.181030	1583.298340	1455.142944	72.505760
889.687927	1111.180542	1604.943237	1455.785645	69.791641
890.071167	1119.752808	1611.158081	1472.930176	71.870895
890.454285	1128.753662	1650.590576	1503.790527	71.868599
890.837402	1118.038330	1701.167114	1548.580566	73.833130
891.220459	1122.753052	1769.745239	1604.942993	74.527939
891.603271	1111.180298	1827.607788	1644.589844	74.454086
891.986145	1122.538818	1873.040894	1680.164795	74.300392
892.369019	1124.038940	1904.758179	1711.239380	75.212753
892.751770	1131.110962	1934.118408	1720.883179	73.445427
893.134460	1126.181885	1951.691772	1732.455811	73.442360
893.517151	1117.824097	1966.264160	1743.385254	73.730743
893.899658	1111.823364	1960.478149	1743.171021	74.393929
894.282227	1117.824097	1964.764404	1735.455933	72.925072
894.664612	1109.037354	1922.760254	1706.953247	73.479057
895.046997	1114.823730	1867.897339	1660.877319	72.509987
895.429321	1105.394287	1789.675781	1600.442871	72.345749
895.811523	1116.966797	1727.526611	1552.009644	71.253105
896.193726	1113.752197	1680.379028	1511.076904	70.121056
896.575928	1110.751831	1633.660522	1478.716553	70.368828
896.958008	1116.966675	1593.156372	1457.928833	71.602173
897.339905	1117.395386	1559.295776	1433.497803	71.532501
897.721863	1124.467407	1531.007446	1412.281372	70.795967
898.103760	1131.753784	1503.361816	1391.707886	69.953842
898.485535	1118.252563	1472.287476	1373.063354	71.973351
898.867310	1123.610229	1459.428955	1363.848145	71.537971
899.249084	1120.395630	1466.715332	1358.919067	68.873772
899.630676	1117.181030	1498.861328	1389.564941	71.364418
900.012268	1118.252563	1547.937622	1439.927002	74.862839
900.393616	1114.823730	1614.801147	1485.360229	74.110649
900.775085	1110.966064	1676.735962	1530.793091	74.204552
901.156494	1105.822876	1727.955078	1559.510254	72.924591
901.537842	1110.323242	1771.459351	1591.013306	72.706673
901.919067	1107.537231	1805.105591	1601.942871	70.875580
902.300293	1101.108032	1834.251465	1624.873779	71.441101
902.681458	1101.322388	1858.468018	1633.231689	70.251915
903.062378	1097.250610	1869.397705	1642.446899	70.607826
903.443359	1096.822021	1865.540527	1648.447388	71.759087
903.824341	1092.535767	1831.465576	1621.230469	71.548706
904.205200	1087.821045	1792.033081	1572.154297	68.776619
904.586060	1087.178101	1720.240234	1528.650024	69.735954
904.966797	1082.892090	1666.663574	1481.931152	68.355354
905.347473	1081.606323	1616.301514	1448.499390	68.617233
905.728027	1076.677124	1576.011841	1415.710327	67.896980
906.108521	1074.319824	1546.008911	1395.994141	68.196259
906.489075	1079.891724	1520.292114	1376.920776	67.445229
906.869507	1087.178101	1501.433105	1373.706177	69.167076
907.249878	1094.250122	1485.574341	1362.562134	68.565140
907.630188	1104.751221	1475.716187	1354.204224	67.244354
908.010437	1117.609619	1476.359131	1358.704590	67.204262
908.390625	1115.895264	1455.785645	1363.205200	72.761673
908.770630	1107.322998	1450.213745	1362.133667	74.312492
909.150696	1121.038696	1438.426880	1365.776978	77.110077
909.530640	1123.610352	1439.284058	1371.563354	78.547249
909.910583	1128.539307	1449.785156	1377.563843	77.518364
910.290527	1125.753296	1459.000366	1383.350098	77.299042
910.670288	1126.824707	1479.359375	1396.422852	76.474220
911.049988	1131.325195	1523.078125	1427.068604	75.492325
911.429565	1135.182739	1621.444946	1496.503906	74.305832
911.809204	1128.967896	1749.600342	1592.727783	74.723755
912.188721	1119.966919	1886.970825	1679.307495	72.925385
912.568237	1117.395386	2024.341431	1770.173706	71.975433
912.947632	1131.325317	2132.566406	1837.465942	70.526535
913.327026	1121.252808	2221.503662	1886.542236	69.555901
913.706299	1128.325073	2274.437500	1924.260254	69.446518
914.085510	1122.110229	2314.727051	1953.834717	69.739456
914.464539	1127.682129	2355.445313	1986.837891	69.977318
914.843628	1122.324341	2374.732910	2001.196411	70.174553
915.222717	1108.394531	2362.303223	1990.695190	70.364029
915.601685	1097.464844	2292.224854	1944.833618	70.923767
915.980591	1092.107300	2181.856934	1853.324707	69.852501
916.359436	1098.536377	2054.130127	1761.815674	69.410172
916.738220	1102.179565	1934.332764	1669.235229	68.143181
917.116821	1097.464844	1829.322388	1613.301147	70.483154
917.495483	1099.393677	1746.171509	1555.652466	70.543358
917.874023	1087.606689	1692.166016	1510.005371	69.868858
918.252563	1092.321411	1648.018799	1476.787842	69.186295
918.631042	1092.964355	1592.727661	1434.569458	68.353378
919.009399	1103.679688	1551.366455	1406.495239	67.640053
919.387695	1104.536987	1506.576294	1374.563599	67.164230
919.766052	1108.823120	1474.001709	1339.417114	63.145542
920.144104	1107.108643	1442.927246	1327.416016	65.603088
920.522278	1100.250854	1411.638428	1308.128296	66.758423
920.900269	1101.108032	1380.563965	1288.840698	67.177917
921.278320	1101.750854	1374.348999	1260.980835	58.411983
921.656311	1101.965210	1364.919556	1261.838013	60.798691
922.034180	1109.037231	1349.703735	1263.981079	64.381142
922.411987	1104.108276	1335.773926	1253.479980	64.477280
922.789612	1107.965942	1325.272949	1255.408936	67.850090
923.167297	1096.607544	1312.628784	1247.908081	70.039658
923.544922	1106.465820	1313.700317	1240.835938	64.839645
923.922485	1106.894409	1304.913818	1241.479004	67.965355
924.299988	1115.252441	1299.556152	1237.621338	66.395241
924.677429	1111.823364	1299.556152	1242.121948	69.406410
925.054810	1109.680420	1300.198975	1254.980347	76.265503
925.431946	1106.251221	1286.269043	1260.123657	85.476227
925.809204	1111.609009	1275.125122	1249.408325	84.272621
926.186401	1114.395020	1273.410645	1241.907593	80.188705
926.563477	1118.252441	1256.480469	1236.549927	85.581406
926.940491	1111.823364	1254.980347	1224.548706	78.742470
927.317505	1114.180786	1255.408936	1211.261719	68.740494
927.694397	1114.823730	1253.694458	1214.690552	71.913513
928.071289	1112.252075	1250.694214	1199.903442	63.312637
928.447937	1106.894287	1239.550171	1190.473877	63.004810
928.824707	1113.752075	1240.836060	1187.259277	57.841438
929.201355	1118.895508	1236.764160	1171.829224	44.909069
929.577881	1121.038574	1239.978760	1166.043091	37.837940
929.954407	1110.323364	1236.549927	1157.256470	37.181641
930.330933	1104.322754	1234.406860	1150.398560	35.420013
930.707336	1100.679443	1237.621460	1147.827026	34.428867
931.083496	1100.893677	1231.620850	1149.969971	37.541004
931.459778	1099.393433	1225.620239	1157.042236	45.670811
931.835938	1089.963989	1225.620239	1152.327393	45.971642
932.212158	1082.463379	1228.620605	1164.542969	56.158421
932.588196	1090.392700	1232.263794	1167.114502	54.078529
932.964172	1084.820801	1235.264038	1167.757446	55.128197
933.340149	1082.034668	1238.050049	1177.186890	60.989002
933.716003	1089.106934	1232.049438	1181.473145	64.617737
934.091736	1089.321167	1235.692749	1192.402710	70.424561
934.467468	1091.464355	1242.764771	1196.045898	69.121780
934.843140	1093.607422	1242.979126	1199.903442	71.162086
935.218750	1100.465210	1254.123047	1209.975952	71.269218
935.594299	1103.251099	1263.981323	1212.761841	68.133263
935.969788	1102.393921	1251.979980	1211.047363	72.636078
936.345276	1115.466675	1246.193604	1209.761597	72.131218
936.720459	1108.394409	1244.050659	1206.546875	72.353813
937.095764	1119.324097	1231.620850	1205.689697	76.908371
937.471008	1117.395386	1230.334961	1202.046387	74.952469
937.846130	1112.895020	1220.262573	1193.259888	74.850235
938.221252	1130.682495	1224.120117	1194.117188	67.889885
938.596252	1135.611450	1219.190918	1205.046753	83.076988
938.971191	1141.826294	1225.620239	1208.047119	79.028175
939.346130	1129.825073	1214.690552	1190.259644	71.212196
939.720886	1131.110962	1197.546021	1182.973145	78.064476
940.095581	1129.825073	1194.331543	1182.544556	81.727432
940.470337	1124.253052	1191.116821	1182.973145	87.820496
940.844971	1132.825317	1188.973755	1178.258423	80.916061
941.219543	1126.824829	1197.546021	1169.686157	60.606060
941.594055	1122.324341	1187.902222	1165.185669	65.359428
941.968506	1124.253296	1201.832153	1164.757202	52.209980
942.342712	1115.252319	1191.759766	1154.470581	51.260712
942.717041	1100.679565	1186.830566	1139.468994	45.024933
943.091309	1094.893188	1173.329224	1127.039185	40.983707
943.465515	1097.464844	1169.900513	1129.610840	44.378685
943.839600	1097.679199	1176.972656	1130.682373	41.621559
944.213623	1097.679199	1174.401001	1132.182495	44.971958
944.587646	1093.392944	1179.544434	1124.467529	36.069702
944.961426	1090.178223	1185.116333	1130.039429	41.986519
945.335266	1092.321411	1174.401123	1128.110840	43.603260
945.709106	1101.107910	1190.688354	1140.754883	44.258514
946.082825	1100.679443	1188.330933	1140.969116	45.965759
946.456421	1094.464600	1186.187866	1144.826660	54.906528
946.830017	1093.821533	1191.116943	1146.541138	54.185089
947.203613	1089.106934	1192.831421	1148.898438	57.644539
947.577026	1087.178101	1192.831421	1150.184326	59.634876
947.950317	1083.749146	1190.688354	1158.328003	69.739487
948.323669	1091.464111	1198.617676	1165.614380	69.200005
948.696899	1091.892700	1195.617310	1170.114868	75.413315
949.070068	1087.392456	1196.474609	1169.043335	74.852646
949.443237	1084.820801	1202.475220	1176.544067	77.959900
949.816284	1084.820801	1196.474609	1167.971680	74.472046
950.189270	1088.463989	1199.689331	1172.686523	75.722435
950.562073	1091.464233	1196.260132	1169.900513	74.846710
950.934998	1101.965210	1187.473511	1171.614990	81.453827
951.307739	1102.608276	1187.473633	1168.186035	77.272705
951.680481	1107.751587	1188.116577	1163.899902	69.866638
952.053162	1104.536987	1182.758911	1155.541870	65.205353
952.425781	1100.893677	1175.472534	1147.826904	62.931007
952.798279	1105.608521	1172.257813	1146.755371	61.736366
953.170776	1109.466064	1160.471069	1149.112793	77.731056
953.543030	1113.323608	1154.041870	1157.042114	107.368301
953.915405	1107.537231	1144.183716	1149.327148	114.035271
954.287659	1103.679810	1146.755493	1153.613281	115.920326
954.659851	1101.536743	1149.112793	1155.327637	113.062965
955.031982	1095.964722	1147.184082	1153.398926	112.133781
955.404114	1100.465088	1148.684082	1159.613770	122.666771
955.776123	1094.250366	1144.826538	1157.256348	124.576416
956.147888	1100.679565	1151.255859	1152.113159	101.695061
956.519775	1104.108276	1154.899170	1154.899170	100.000000
956.891602	1101.107910	1155.756348	1156.613403	101.568306
957.263306	1093.178589	1159.399536	1151.255981	87.702446
957.635010	1090.606934	1153.613159	1130.682495	63.605717
958.006592	1098.107666	1166.900269	1128.539429	44.236969
958.378174	1091.678589	1154.470337	1121.681519	47.781643
958.749512	1096.821899	1151.041504	1120.181274	43.082893
959.120911	1104.536987	1151.041504	1127.682007	49.769402
959.492310	1101.536621	1149.541382	1123.610352	45.982376
959.863586	1110.966064	1148.684204	1128.325073	46.022972
960.234741	1114.180786	1147.398315	1130.468140	49.032406
960.605896	1108.180176	1141.183472	1120.181396	36.363705
960.976990	1110.966309	1143.326538	1120.181274	28.476206
961.347961	1122.538818	1153.613159	1124.253174	5.516949
961.718811	1120.609985	1169.900513	1127.896362	14.782510
962.089661	1112.895020	1152.970215	1134.539917	54.010712
962.460510	1115.038086	1155.756348	1130.682373	38.420815
962.831299	1115.252441	1157.685059	1127.682129	29.292767
963.201965	1116.323853	1161.328247	1123.395996	15.714340
963.572510	1114.395142	1157.685059	1123.395996	20.792034
963.943054	1101.751099	1160.042358	1124.038940	38.235306
964.313477	1091.249878	1164.328491	1125.110474	46.334480
964.683838	1097.250488	1170.329224	1131.110962	46.334236
965.054199	1101.322388	1170.329224	1125.753418	35.403782
965.424500	1097.679199	1163.900024	1125.967651	42.718361
965.794678	1097.036255	1156.827881	1125.324707	47.311729
966.164795	1098.536377	1161.971191	1127.896362	46.283710
966.534912	1101.322388	1161.114014	1129.182251	46.594925
966.904907	1087.392456	1167.328735	1131.325317	54.959854
967.274780	1084.606567	1168.400513	1120.181396	42.455132
967.644592	1080.963379	1164.757080	1120.181396	46.803062
968.014404	1094.036011	1166.471558	1115.466675	29.585838
968.384155	1093.178589	1161.542603	1116.538208	34.169468
968.753845	1094.250122	1170.114868	1116.752441	29.661102
969.123474	1092.107178	1179.330078	1124.681763	37.346367
969.492981	1101.322266	1187.687988	1130.253784	33.498844
969.862305	1101.108032	1186.830811	1137.540161	42.499939
970.231750	1102.608154	1186.187988	1130.039551	32.820591
970.601135	1104.965576	1188.973877	1134.325684	34.949055
970.970337	1116.538086	1186.616333	1130.253784	19.571978
971.339539	1107.323120	1177.829956	1133.468262	37.081711
971.708740	1112.680542	1190.688354	1135.611450	29.395657
972.077759	1106.251465	1189.616699	1138.183105	38.303307
972.446777	1124.038940	1193.902954	1146.541138	32.208565
972.815613	1121.038574	1184.259155	1148.255615	43.050919
973.184509	1111.394653	1171.186401	1143.112183	53.046665
973.553284	1095.107422	1157.470825	1133.896973	62.199219
973.921997	1081.177612	1161.542480	1137.754517	70.400047
974.290710	1073.462402	1173.972290	1144.183716	70.362541
974.659302	1076.034180	1187.045044	1151.470215	67.953743
975.027771	1071.748169	1203.760986	1164.757080	70.454453
975.396118	1078.391479	1241.479004	1187.687988	67.017090
975.764526	1080.320313	1257.123169	1200.974976	68.242485
976.132874	1081.391846	1273.625000	1216.619385	70.345589
976.501160	1074.319824	1288.197754	1226.906128	71.342705
976.869324	1070.033569	1300.627686	1232.049438	70.260193
977.237488	1084.177856	1319.057983	1246.836792	69.251892
977.605530	1091.892944	1334.488159	1249.194214	64.841042
977.973450	1105.394165	1336.845459	1242.979126	59.444454
978.341309	1109.466064	1332.987915	1242.979248	59.731602
978.709167	1106.037231	1322.058350	1238.907349	61.507931
979.077026	1110.751953	1307.914063	1230.120728	60.543465
979.444702	1111.180542	1287.340698	1215.119141	59.002331
979.812378	1116.323853	1267.195801	1196.903198	53.409096
980.179932	1124.467529	1253.051636	1191.545410	52.166542
980.547485	1122.967285	1237.835815	1176.972656	47.014942
980.914795	1125.967651	1219.191040	1166.900269	43.908100
981.282166	1120.181396	1200.546387	1150.184326	37.333332
981.649475	1117.609619	1187.259399	1149.327026	45.538418
982.016785	1111.180542	1175.901001	1154.470459	66.887527
982.383911	1112.466309	1167.971802	1152.327271	71.814445
982.751038	1107.108643	1166.043091	1142.897949	60.727314
983.118103	1100.250854	1160.685303	1139.683228	65.248169
983.484924	1101.322388	1152.327271	1135.825684	67.647041
983.851868	1091.035645	1152.113159	1132.182495	67.368248
984.218689	1083.534912	1146.755493	1120.395630	58.304935
984.585449	1075.819824	1143.755249	1114.609253	57.097500
984.952209	1071.747925	1147.826904	1118.681152	61.690140
985.318787	1068.319092	1146.112427	1117.609619	63.360863
985.685425	1076.891357	1149.112671	1113.323486	50.445122
986.051880	1083.320435	1153.398926	1109.037476	36.697479
986.418213	1081.820435	1163.471191	1111.823364	36.745441
986.784607	1084.820801	1160.685303	1121.681519	48.587570
987.150879	1092.107056	1167.328857	1131.325317	52.136829
987.517090	1090.606934	1181.687378	1142.469238	56.941208
987.883301	1100.679443	1203.760864	1167.757324	65.072716
988.249390	1093.607300	1217.476563	1185.116333	73.875496
988.615417	1097.464844	1238.264282	1197.117310	70.776184
988.981262	1103.679810	1251.765625	1200.117676	65.122963
989.347168	1107.965942	1271.910522	1212.547729	63.790939
989.712952	1096.393433	1279.839844	1224.548828	69.859856
990.078674	1096.607666	1286.697632	1222.834473	66.403717
990.444397	1100.036621	1281.982910	1221.119995	66.548965
990.809998	1086.535156	1285.411865	1215.762207	64.978477
991.175537	1086.320801	1288.840820	1211.690308	61.904747
991.540894	1091.678589	1276.839600	1208.904297	63.310146
991.906311	1088.892578	1254.980347	1193.474243	62.967709
992.271729	1094.678833	1238.264404	1178.901489	58.656769
992.636963	1091.892944	1218.976807	1173.757935	64.418083
993.002136	1086.535278	1208.261475	1172.686646	70.774712
993.367310	1083.106323	1188.973755	1163.899902	76.315804
993.732361	1088.463989	1178.901367	1150.613037	68.720535
994.097351	1088.249634	1175.258179	1149.112793	69.950783
994.462219	1091.035767	1170.757690	1138.611816	59.677498
994.827026	1105.822754	1160.256714	1137.325806	57.873894
995.191833	1099.822266	1145.683838	1127.039185	59.345806
995.556580	1092.964355	1138.397339	1121.467163	62.735935
995.921204	1091.892822	1134.968628	1116.752441	57.711327
996.285828	1093.821533	1135.397095	1117.181152	56.185936
996.650391	1098.964966	1134.754150	1111.609131	35.329571
997.014648	1100.036621	1130.682373	1109.465942	30.768770
997.379028	1130.253784	1152.970459	1141.183472	48.113060
997.743408	1132.611206	1154.470581	1153.398926	95.097504
998.107605	1137.968750	1148.684326	1155.542114	163.998322
998.471802	1142.683594	1149.112793	1169.686279	420.000763
998.835938	1145.255127	1158.328003	1167.971802	173.769531
999.199951	1153.398804	1157.470825	1171.614868	447.346954
999.563904	1155.970459	1154.470337	1163.042725	-471.446014
999.927673	1139.040283	1148.684082	1162.185425	240.000259
1000.291565	1134.111328	1150.612793	1155.970581	132.468567
1000.655396	1136.468628	1148.041260	1157.256348	179.628281
1001.019043	1139.254639	1149.755737	1151.255859	114.285385
1001.382629	1107.322876	1130.468018	1120.395630	56.481632
1001.746216	1095.750488	1125.753296	1105.822876	33.571484
1002.109741	1081.606079	1122.753052	1102.608276	51.041901
1002.473022	1068.104858	1121.895752	1090.821411	42.231224
1002.836365	1055.889282	1109.680176	1087.606812	58.964497
1003.199646	1058.032349	1109.894653	1091.678589	64.876099
1003.562866	1062.318481	1120.609863	1102.393799	68.749985
1003.925964	1080.748901	1127.896362	1106.465576	54.545197
1004.289124	1082.034668	1126.396240	1108.180054	58.937012
1004.652100	1073.676758	1119.538452	1105.608521	69.626213
1005.015076	1069.176270	1120.181274	1103.251099	66.806831
1005.377747	1078.605835	1121.252808	1103.251099	57.789009
1005.740662	1088.678223	1125.753296	1110.966187	60.115765
1006.103333	1100.036621	1134.968506	1116.109497	46.012051
1006.466003	1112.251953	1142.254883	1127.039063	49.285553
1006.828552	1117.609619	1153.398926	1127.253418	26.946033
1007.191101	1115.466675	1153.613159	1124.038940	22.471968
1007.553528	1106.037109	1142.683594	1115.680908	26.315754
1007.915771	1097.464844	1143.112183	1114.823730	38.028255
1008.278137	1095.321777	1146.541016	1120.395630	48.953976
1008.640442	1095.321777	1158.113525	1115.680908	32.423260
1009.002563	1096.393311	1157.684937	1125.324707	47.202854
1009.364624	1089.106934	1155.541870	1121.252808	48.387001
1009.726685	1079.463135	1147.183960	1121.467163	62.025276
1010.088684	1074.319702	1141.826294	1130.253784	82.857216
1010.450439	1068.962036	1130.253784	1123.824463	89.510300
1010.812256	1069.390747	1123.395874	1123.395996	100.000229
1011.174011	1067.890503	1121.467163	1127.039185	110.400093
1011.535706	1079.248779	1124.253052	1126.824829	105.714516
1011.897400	1091.678589	1122.538574	1132.182495	131.250565
1012.258911	1103.036987	1119.752686	1128.539185	152.564362
1012.620361	1115.038086	1118.681152	1135.611328	564.723206
1012.981812	1116.752441	1113.966553	1129.610718	-461.550262
1013.343079	1119.967041	1109.037231	1126.824707	-62.742775
1013.704285	1131.754028	1113.323608	1129.610840	11.628538
1014.065430	1136.468750	1110.966064	1116.966675	76.470673
1014.426575	1137.968872	1112.037720	1117.609741	78.512245
1014.787720	1143.969482	1118.252686	1122.324463	84.166855
1015.148743	1146.755371	1116.323853	1120.395752	86.619469
1015.509644	1140.540527	1116.323853	1122.538818	74.336006
1015.870361	1132.825439	1114.609375	1120.609985	67.058693
1016.231140	1129.396606	1113.323608	1124.038940	33.333332
1016.591919	1120.609985	1107.108643	1123.181763	-19.048307
1016.952515	1119.967041	1098.107666	1122.110107	-9.803878
1017.313049	1116.323853	1094.035889	1127.253418	-49.037971
1017.673584	1109.037476	1092.964355	1120.181274	-69.331894
1018.034058	1112.680786	1094.893066	1126.396118	-77.105621
1018.394348	1106.680054	1091.678589	1123.181641	-109.999840
1018.754639	1102.393799	1084.606567	1114.609375	-68.676094
1019.114868	1100.679443	1092.321533	1108.823120	-97.436760
1019.475037	1095.321777	1096.393311	1105.394165	939.997742
1019.835022	1094.893066	1092.964478	1096.393433	-77.796066
1020.195129	1095.536011	1099.607910	1095.107544	-10.522529
1020.555054	1099.607788	1104.108521	1092.321411	-161.893143
1020.914917	1095.321655	1116.752441	1091.035645	-19.999317
1021.274536	1094.678833	1119.967163	1100.250854	22.033964
1021.634338	1096.179077	1118.038330	1096.821899	2.940733
1021.993958	1091.035645	1114.823853	1091.464233	1.801686
1022.353577	1091.464233	1114.180786	1093.607300	9.433942
1022.713135	1087.606567	1111.609009	1099.179321	48.214905
1023.072632	1083.963379	1109.465942	1100.465210	64.706558
1023.431946	1089.106812	1097.464844	1099.607910	125.640800
1023.791260	1088.892456	1101.536621	1102.393921	106.780205
1024.150391	1083.320679	1097.036255	1094.464600	81.250114
1024.509644	1075.605591	1087.178223	1087.821167	105.555733
1024.868652	1075.819824	1076.891479	1088.249756	1159.881592
1025.227661	1084.606567	1076.248535	1083.320679	15.385065
1025.586670	1081.606201	1085.035034	1080.748901	-25.002670
1025.945557	1094.250122	1087.821167	1081.820435	193.339157
1026.304443	1101.965210	1090.821411	1076.891479	225.001648
1026.663086	1116.323730	1097.679199	1077.105713	210.345963
1027.021729	1118.252563	1101.750854	1085.677979	197.401276
1027.380371	1122.324341	1111.180420	1090.392700	286.538666
1027.738892	1126.182007	1111.823364	1093.821655	225.371948
1028.097290	1130.682495	1112.466309	1099.822144	169.411697
1028.455688	1141.826416	1113.537964	1100.465210	146.212341
1028.814087	1149.969971	1126.824951	1108.180176	180.556320
1029.172241	1143.540894	1131.754028	1108.394531	298.182434
1029.530518	1143.969482	1128.539185	1114.823730	188.886520
1029.888550	1134.111328	1134.325684	1115.037964	-8898.006836
1030.246582	1122.753052	1139.468872	1117.395386	-32.051468
1030.604614	1110.966187	1131.968262	1117.609619	31.632267
1030.962524	1100.893677	1122.538696	1106.251343	24.752419
1031.320313	1087.177979	1119.967041	1105.179810	54.901939
1031.678101	1081.820435	1107.322876	1099.393677	68.908081
1032.035645	1080.534668	1115.895142	1103.894043	66.060699
1032.393311	1076.034302	1119.324097	1116.752441	94.059441
1032.750977	1072.605347	1111.180542	1111.180542	100.000000
1033.108398	1078.177246	1111.609131	1110.751831	97.435684
1033.465820	1078.605957	1109.037476	1109.251709	100.703987
1033.823120	1074.962769	1104.322632	1107.751587	111.679054
1034.180298	1078.177246	1095.536011	1101.108032	132.099182
1034.537476	1076.891357	1102.179565	1103.465454	105.084930
1034.894653	1080.320313	1109.894653	1105.179932	84.058067
1035.251709	1087.606689	1113.109253	1099.607910	47.058880
1035.608643	1090.178345	1122.324341	1101.536621	35.333408
1035.965576	1058.461060	1053.746216	1020.743042	799.984436
1036.322388	1056.103638	1126.824829	1126.824829	100.000000
1036.679077	1037.244629	1150.398560	1063.175781	22.916704
1037.035889	1084.392090	1140.969116	1053.746216	-54.166641
1037.392456	1100.893799	1098.536377	1100.893799	-0.000000
>>>>>End Processed Spectral Data<<<<<
