# Supplementary material for: Avian learning favors colorful, not bright, signals
Source: PLoS One. 2018 Mar 22;13(3):e0194279. doi: 10.1371/journal.pone.0194279 (PMC5864004; doi:10.1371/journal.pone.0194279)
Supplement: S1 Text — (ZIP) [file pone.0194279.s001.zip › WhiteTanOuter3.txt]

Jaz Data File
++++++++++++++++++++++++++++++++++++
Date: Wed May 31 03:56:57 2017
User: jaz
Dark Spectrum Present: Yes
Reference Spectrum Present: Yes
Processed Spectrum Present: Yes
Spectrometers: JAZA3305
Integration Time (usec): 760000 (JAZA3305)
Spectra Averaged: 1 (JAZA3305)
Boxcar Smoothing: 5 (JAZA3305)
Correct for Electrical Dark: No (JAZA3305)
Strobe/Lamp Enabled: Yes (JAZA3305)
Correct for Detector Non-linearity: No (JAZA3305)
Correct for Stray Light: No (JAZA3305)
Number of Pixels in Processed Spectrum: 2048
>>>>>Begin Processed Spectral Data<<<<<
W	D	R	S	P
189.090729	0.000000	0.000000	0.000000	0.000000
189.548096	0.000000	0.000000	0.000000	0.000000
190.005432	975.952942	957.093933	985.382385	-49.999676
190.462753	968.880798	997.169312	954.736572	-49.999893
190.920044	0.000000	0.000000	0.000000	0.000000
191.377304	894.302002	871.585510	855.083923	172.641434
191.834534	993.097473	974.024170	950.236084	224.719284
192.291718	1102.393921	1078.605835	1051.817505	212.612381
192.748886	1117.823975	1100.250854	1069.390747	275.609711
193.206039	1130.468018	1115.895264	1081.606201	335.295685
193.663162	1139.897583	1116.966675	1099.607910	175.700287
194.120255	1151.255859	1131.539551	1121.252930	152.173157
194.577316	1150.827271	1146.112427	1126.182007	522.716431
195.034348	1145.255127	1150.398560	1128.539185	-324.995850
195.491364	1142.254883	1157.256348	1139.683228	-17.142694
195.948349	1143.326538	1160.899658	1144.183716	4.877778
196.405304	1142.683716	1163.685669	1142.683594	-0.000581
196.862228	1145.683960	1159.399536	1147.184082	10.937361
197.319122	1136.040039	1156.827881	1146.755371	51.546150
197.775986	1132.396851	1148.255493	1134.754028	14.863679
198.232819	1135.396973	1148.469849	1136.897339	11.476940
198.689636	1134.325562	1158.542236	1138.826050	18.584253
199.146423	1154.041870	1173.115112	1148.041260	-31.460882
199.603180	1152.970215	1171.186401	1142.897949	-55.292942
200.059921	1152.113159	1180.615845	1141.183472	-38.346169
200.516617	1159.185181	1187.902344	1149.327148	-34.328014
200.973297	1160.685303	1187.045044	1149.112793	-43.902214
201.429932	1159.613770	1193.688599	1143.755127	-46.540638
201.886551	1162.399780	1206.547119	1149.112793	-30.096916
202.343140	1171.829224	1208.690063	1151.041504	-56.395134
202.799713	1171.400513	1210.190186	1157.256470	-36.463425
203.256241	1170.329102	1214.905151	1151.041504	-43.268970
203.712753	1189.831055	1218.762451	1151.684448	-131.851929
204.169220	1165.614380	1212.119019	1131.539551	-73.271896
204.625671	1155.327637	1211.261841	1136.468750	-33.716198
205.082092	1154.255981	1211.690430	1142.897949	-19.775644
205.538483	1144.397949	1202.689453	1128.753540	-26.838232
205.994843	1140.111816	1195.617310	1128.753540	-20.463337
206.451187	1142.040649	1187.902222	1132.825439	-20.093533
206.907486	1134.754272	1183.616089	1131.110962	-7.456355
207.363770	1123.824707	1183.616089	1125.110474	2.150421
207.820023	1129.825317	1192.188354	1128.539185	-2.062332
208.276260	1127.253418	1195.831665	1128.539185	1.874890
208.732452	1111.609131	1194.545776	1128.967896	20.930151
209.188599	1112.466309	1192.402710	1134.111328	27.077801
209.644760	1119.109741	1198.832031	1135.397095	20.430113
210.100845	1121.038574	1196.260254	1128.110718	9.401735
210.556931	1126.182007	1209.547241	1130.468140	5.141391
211.012985	1129.825073	1222.834351	1121.467163	-8.986104
211.469009	1135.611328	1230.763672	1124.681763	-11.486386
211.925003	1141.612061	1237.192871	1128.753540	-13.453035
212.380966	1137.540161	1242.336182	1133.254028	-4.089977
212.836914	1133.254028	1253.051514	1130.253784	-2.504430
213.292816	1135.182983	1255.194458	1137.754517	2.142740
213.748703	1128.968018	1263.552612	1131.539551	1.910719
214.204559	1128.110718	1272.124878	1133.039795	3.422634
214.660385	1124.467529	1274.267822	1120.395630	-2.718219
215.116165	1116.538208	1283.268677	1122.110229	3.341933
215.571960	1111.394775	1299.770386	1111.394653	-0.000065
216.027664	1103.251099	1311.128662	1110.537598	3.505188
216.483383	1094.464478	1331.273560	1109.037354	6.153850
216.939056	1087.606689	1345.846436	1107.108521	7.551832
217.394730	1096.607544	1362.990967	1104.965454	3.137549
217.850342	1094.036011	1372.848999	1111.609009	6.302790
218.305939	1083.534790	1396.637085	1110.751831	8.692699
218.761505	1088.892578	1410.352661	1108.823120	6.200005
219.217041	1077.963013	1440.569824	1119.109863	11.347511
219.672546	1076.462769	1462.429199	1127.039185	13.103838
220.128036	1086.320801	1494.575317	1132.611206	11.338614
220.583496	1085.249512	1518.148926	1140.754761	12.821743
221.038895	1090.607178	1567.653809	1150.827148	12.623498
221.494308	1094.250366	1622.087891	1159.185181	12.302046
221.949646	1094.464478	1687.022705	1161.328247	11.283916
222.404984	1091.249878	1773.602783	1175.472534	12.342977
222.860291	1095.964600	1887.613770	1177.615723	10.314054
223.315567	1095.107422	2036.771362	1186.402222	9.695051
223.770813	1086.106567	2232.218994	1210.190308	10.826489
224.226044	1090.607056	2430.881592	1210.404419	8.938271
224.681229	1089.749878	2641.116211	1227.977661	8.910068
225.136383	1080.320313	2815.347656	1238.478638	9.115610
225.591522	1084.392212	2957.433350	1258.409302	9.290618
226.046616	1081.606323	3063.514893	1265.052734	9.256048
226.501694	1077.963013	3147.094482	1266.124268	9.093732
226.956726	1086.535278	3204.100098	1269.553223	8.642849
227.411743	1083.963501	3225.959473	1266.552856	8.524261
227.866714	1080.748901	3208.600830	1269.124512	8.852853
228.321671	1101.751099	3151.166260	1280.911377	8.742021
228.776611	1106.679932	3052.370850	1269.338867	8.359958
229.231506	1104.536865	2940.502686	1260.552368	8.497735
229.686371	1108.608765	2845.136475	1254.123047	8.379612
230.141220	1109.680176	2752.555664	1250.908569	8.596415
230.596024	1106.894287	2690.621094	1239.978760	8.403247
231.050797	1107.108643	2647.974121	1236.978516	8.428371
231.505554	1110.751953	2616.042236	1233.763916	8.171976
231.960281	1107.965942	2596.540771	1240.407349	8.897195
232.414963	1121.467285	2601.898193	1243.836304	8.265770
232.869614	1115.895264	2610.684814	1239.121582	8.243724
233.324265	1110.966187	2622.471680	1230.549316	7.911525
233.778839	1105.822754	2633.187256	1234.406738	8.418684
234.233414	1107.537231	2644.545166	1241.693237	8.728387
234.687973	1104.965698	2643.473633	1236.764160	8.566642
235.142487	1108.608887	2689.549561	1230.120728	7.686047
235.596954	1108.608765	2752.127197	1236.978638	7.810674
236.051422	1112.251953	2856.280273	1242.979126	7.495702
236.505859	1113.752075	3003.294678	1253.051636	7.372131
236.960251	1115.680786	3188.670166	1258.409302	6.885155
237.414612	1107.537231	3414.763428	1270.838989	7.077839
237.868942	1118.895508	3657.573242	1286.054810	6.584503
238.323257	1112.037720	3852.163818	1301.699219	6.921634
238.777512	1114.823730	4015.036865	1307.914063	6.657798
239.231781	1116.966675	4137.834473	1315.843384	6.583430
239.685974	1122.753052	4243.273438	1320.343872	6.331983
240.140167	1122.324341	4341.854980	1331.702148	6.503364
240.594330	1118.895508	4463.581055	1339.203003	6.586792
241.048462	1112.252075	4608.023926	1355.275879	6.951935
241.502563	1106.251465	4798.113770	1369.634399	7.134149
241.956619	1100.893799	5056.353516	1383.564331	7.146338
242.410660	1098.536499	5273.017578	1393.851074	7.074283
242.864670	1092.750122	5451.749512	1405.852295	7.182891
243.318649	1092.107178	5596.835449	1412.067139	7.102758
243.772583	1090.392700	5717.918457	1424.496948	7.219933
244.226517	1086.106445	5817.142090	1424.068359	7.143508
244.680389	1079.677246	5874.576172	1425.568481	7.213734
245.134247	1069.390625	5889.577637	1425.354126	7.384848
245.588074	1068.533447	5849.930664	1419.567871	7.341670
246.041870	1077.319946	5744.491699	1413.995850	7.213703
246.495636	1075.605591	5577.546875	1403.923340	7.292804
246.949387	1077.534302	5322.308105	1387.850464	7.310546
247.403091	1075.176880	5082.284668	1370.705933	7.375121
247.856766	1073.891113	4845.047363	1356.347412	7.489913
248.310410	1076.034180	4647.456055	1343.060303	7.476746
248.764023	1084.177734	4490.154785	1331.487793	7.261061
249.217606	1089.963989	4358.570801	1323.344116	7.140049
249.671158	1095.750244	4272.848145	1322.915527	7.150088
250.124695	1101.965210	4210.055664	1323.558594	7.129567
250.578171	1110.323120	4175.980957	1333.630981	7.284174
251.031662	1102.608154	4160.336914	1329.987671	7.436223
251.485077	1105.179810	4116.189453	1320.772461	7.160144
251.938477	1106.894409	4094.544434	1325.915771	7.330891
252.391861	1104.965576	4069.041992	1331.487793	7.642253
252.845200	1109.251709	4113.617676	1331.916382	7.411370
253.298508	1108.180176	4247.773926	1339.202759	7.358359
253.751801	1100.465088	4476.225098	1350.989746	7.421282
254.205048	1092.107178	4831.116699	1382.064209	7.754916
254.658279	1085.892334	5291.876465	1408.638306	7.673494
255.111465	1091.464233	5823.570801	1445.284668	7.477018
255.564621	1090.178467	6272.329590	1472.715942	7.381827
256.017761	1098.964966	6628.507324	1498.004272	7.216498
256.470825	1096.607544	6881.818359	1519.649170	7.312467
256.923950	1096.179077	7047.262695	1528.650024	7.267096
257.376953	1104.536987	7163.845703	1538.722534	7.165596
257.829987	1095.750366	7223.637695	1546.223145	7.351192
258.282928	1098.321899	7199.849609	1544.722778	7.316215
258.735870	1100.893799	7077.265625	1535.293457	7.268618
259.188812	1112.894897	6847.743652	1527.792847	7.234680
259.641693	1116.323853	6524.783203	1511.934326	7.314661
260.094543	1111.394653	6141.174805	1486.217285	7.452068
260.547333	1102.608276	5848.859863	1457.500122	7.477308
261.000183	1095.536011	5667.984863	1441.212769	7.559992
261.452911	1102.608276	5618.694824	1451.285278	7.720778
261.905640	1102.608276	5639.053711	1457.285889	7.818404
262.358337	1098.750732	5669.270508	1458.571777	7.872651
262.811035	1102.393799	5705.916992	1466.072388	7.900005
263.263641	1105.394165	5778.138672	1471.001587	7.824255
263.716217	1109.465942	5861.289063	1487.717529	7.960136
264.168823	1108.608887	5953.012695	1487.717529	7.825703
264.621368	1104.322632	6078.382324	1492.432373	7.802676
265.073883	1106.251343	6207.608887	1504.219116	7.801213
265.526367	1109.037354	6359.767090	1518.363281	7.795601
265.978821	1112.466309	6568.715820	1542.365601	7.879025
266.431244	1105.608521	6786.237305	1546.008911	7.752670
266.883636	1104.108276	6982.113770	1556.509888	7.696516
267.335999	1106.894409	7151.844238	1570.011230	7.661219
267.788330	1114.180786	7289.643555	1592.942139	7.752639
268.240601	1105.179810	7396.154297	1616.087158	8.121275
268.692871	1106.680054	7501.164551	1632.160156	8.217709
269.145081	1101.108032	7578.744141	1634.303223	8.231323
269.597351	1101.750977	7593.746582	1650.376221	8.450795
270.049500	1103.894165	7598.245605	1649.947632	8.408129
270.501587	1102.608154	7569.314453	1663.234741	8.669431
270.953735	1097.893433	7470.304199	1652.733521	8.706910
271.405823	1094.678833	7350.507324	1647.590210	8.838340
271.857849	1108.608887	7242.710449	1658.519897	8.964817
272.309875	1112.680786	7181.847168	1663.877441	9.081917
272.761871	1115.895386	7149.916016	1655.734009	8.946583
273.213806	1123.610229	7122.484863	1644.589844	8.684623
273.665741	1125.753296	7115.626953	1637.303467	8.540250
274.117615	1130.682495	7131.056641	1654.233643	8.725308
274.569489	1138.397461	7178.633301	1664.306274	8.706759
275.021271	1134.754150	7246.781738	1668.592285	8.734223
275.473083	1140.540527	7331.005859	1665.591919	8.481614
275.924835	1146.755371	7418.656738	1679.093384	8.487665
276.376587	1149.969971	7530.524902	1694.523438	8.534578
276.828308	1133.254028	7667.895020	1697.952393	8.641612
277.279938	1128.753540	7834.197266	1709.953613	8.667585
277.731598	1128.325073	7960.424805	1725.597778	8.742154
278.183197	1118.466919	8078.293457	1745.313965	9.006647
278.634796	1115.466675	8173.659668	1749.171509	8.978288
279.086304	1122.324341	8279.527344	1755.172241	8.842112
279.537842	1115.466553	8419.040039	1763.530151	8.873240
279.989288	1112.252075	8561.554688	1783.675049	9.013232
280.440765	1109.037476	8690.566406	1802.105469	9.141534
280.892151	1105.608521	8841.438477	1820.750122	9.244536
281.343567	1111.180420	8962.736328	1838.323364	9.261132
281.794891	1112.680542	9021.028320	1838.966064	9.183784
282.246216	1110.323120	9024.884766	1832.751465	9.127838
282.697510	1097.464722	9031.957031	1832.322632	9.261562
283.148773	1108.823120	9040.958984	1832.108276	9.118416
283.599976	1110.323120	9058.317383	1848.609863	9.288969
284.051178	1097.250488	9087.034180	1852.467529	9.452284
284.502350	1099.179199	9114.464844	1856.753784	9.451623
284.953461	1105.179810	9161.398438	1855.896362	9.318473
285.404602	1113.109253	9197.188477	1869.397583	9.355281
285.855621	1115.466675	9177.257813	1882.041870	9.508745
286.306671	1108.394531	9132.039063	1874.541016	9.548610
286.757660	1109.894531	9082.749023	1877.969971	9.633632
287.208618	1104.108276	9016.313477	1890.828491	9.943122
287.659546	1110.323120	8990.811523	1904.329590	10.075600
288.110504	1102.822388	9008.170898	1918.259644	10.315007
288.561340	1102.179565	9073.319336	1930.260864	10.388494
289.012207	1109.251587	9148.968750	1944.619263	10.390511
289.463013	1106.680054	9243.907227	1969.907471	10.608374
289.913757	1102.822388	9295.983398	1995.410034	10.894301
290.364532	1104.751221	9354.060547	2012.125854	10.999401
290.815216	1107.322998	9447.069336	2017.483643	10.913529
291.265900	1112.680664	9566.009766	2047.057861	11.053364
291.716553	1107.751465	9773.030273	2084.990234	11.277637
292.167206	1118.252563	10028.698242	2114.564697	11.181396
292.617767	1119.538330	10249.648438	2142.638916	11.205786
293.068298	1115.466675	10407.164063	2166.212646	11.308439
293.518829	1117.823853	10458.168945	2182.713867	11.400971
293.969299	1114.823608	10459.883789	2199.429932	11.606199
294.419769	1115.252319	10348.872070	2182.714111	11.560599
294.870209	1115.466675	10212.144531	2167.926758	11.569719
295.320587	1103.251099	10035.126953	2158.711914	11.816788
295.770935	1097.464844	9841.823242	2146.710693	11.999118
296.221252	1093.178833	9618.730469	2129.994385	12.161272
296.671539	1097.679199	9344.845703	2108.564209	12.257362
297.121796	1094.250366	9035.386719	2094.419678	12.594789
297.572021	1090.392700	8743.714844	2064.845459	12.732415
298.022217	1095.536011	8470.259766	2037.628540	12.774614
298.472382	1088.678223	8268.167969	2017.483643	12.936928
298.922485	1083.534790	8073.149902	1999.267700	13.101335
299.372589	1084.606323	7923.777832	1998.410522	13.361329
299.822693	1090.392578	7801.408203	2000.339111	13.558999
300.272705	1097.893433	7694.683105	1991.338257	13.543631
300.722687	1096.821899	7580.886230	1990.266724	13.779086
301.172668	1099.393677	7489.163574	1985.551880	13.868390
301.622559	1101.108032	7402.154297	1982.551636	13.988845
302.072510	1093.821533	7348.364258	1972.908081	14.055168
302.522339	1100.250732	7323.932617	1979.337158	14.124862
302.972198	1092.321411	7340.434082	1984.908936	14.285714
303.421997	1096.821777	7378.366699	2005.053833	14.458737
303.871735	1105.608398	7443.730957	2017.697754	14.390529
304.321503	1101.536621	7500.735840	2032.270752	14.544540
304.771210	1100.250732	7582.815430	2042.557495	14.536018
305.220856	1105.822754	7667.038574	2047.701172	14.355242
305.670471	1109.251587	7733.044922	2063.559570	14.407272
306.120117	1108.823120	7786.622070	2078.989746	14.528240
306.569702	1110.323120	7840.626953	2090.776367	14.567741
307.019226	1117.395386	7870.629883	2092.276611	14.435768
307.468719	1115.252197	7885.416992	2104.277588	14.608586
307.918213	1122.110107	7868.058105	2109.206787	14.632438
308.367645	1116.109497	7816.410645	2090.347900	14.540218
308.817047	1108.608887	7759.618652	2083.704590	14.660867
309.266388	1117.395386	7735.187500	2076.632568	14.494823
309.715790	1117.823975	7710.542480	2078.561035	14.572699
310.165070	1109.037354	7692.112305	2083.918701	14.808905
310.614319	1112.251953	7660.394043	2072.989258	14.671906
311.063568	1113.752075	7609.174805	2065.702881	14.655717
311.512817	1111.394775	7526.881348	2042.129028	14.507618
311.961945	1115.252319	7461.731445	2040.414551	14.577567
312.411072	1108.394409	7363.365234	2021.341309	14.595542
312.860199	1112.037720	7284.070801	2006.768433	14.496531
313.309265	1114.823730	7222.779785	1999.482056	14.483705
313.758331	1119.752808	7161.273438	1990.052368	14.405307
314.207336	1119.752808	7109.197266	1979.979980	14.362387
314.656311	1113.966431	7031.189453	1968.621826	14.443521
315.105225	1118.038208	6950.825195	1957.048950	14.384388
315.554138	1114.180786	6879.460938	1937.118652	14.274031
316.003021	1113.966431	6844.957520	1926.188965	14.172462
316.451874	1110.323242	6820.526367	1930.046509	14.355413
316.900665	1106.465698	6823.526855	1933.260986	14.461894
317.349426	1110.751953	6891.676758	1933.046875	14.224279
317.798187	1109.894653	6971.398438	1939.261719	14.149390
318.246918	1104.751221	7080.909668	1949.119873	14.128954
318.695557	1099.822144	7239.925293	1965.407104	14.097239
319.144196	1098.964966	7405.583984	1988.552246	14.105613
319.592834	1099.393677	7556.241699	2006.125366	14.042946
320.041382	1098.536377	7704.328125	2023.912964	14.008564
320.489899	1100.036621	7852.842285	2051.343994	14.087587
320.938416	1096.607666	7977.783203	2059.059326	13.986732
321.386932	1103.465454	8116.226074	2069.989014	13.782354
321.835327	1101.965210	8195.947266	2078.989746	13.772583
322.283722	1100.893677	8245.023438	2084.133057	13.762899
322.732117	1087.821045	8270.525391	2083.918701	13.868004
323.180450	1090.606934	8230.236328	2077.060791	13.816598
323.628754	1086.106567	8125.869141	2064.202637	13.893878
324.077026	1084.606445	8001.356445	2045.772339	13.896207
324.525238	1090.178345	7871.487305	2017.912231	13.680749
324.973480	1089.964111	7756.190430	1995.410156	13.582587
325.421600	1097.464844	7662.323242	1987.909424	13.563805
325.869751	1096.178955	7584.101563	1981.694580	13.648677
326.317871	1092.107178	7511.237305	1973.550781	13.731512
326.765930	1088.678223	7477.591797	1961.121094	13.655575
327.213959	1082.249146	7486.806152	1960.906738	13.719256
327.661957	1101.108154	7518.309082	1960.049561	13.384985
328.109924	1106.894409	7569.956543	1973.122192	13.402746
328.557831	1114.395020	7617.104980	1981.480347	13.334215
329.005737	1110.323120	7673.681641	1984.266113	13.315485
329.453613	1102.179565	7725.973145	2001.410645	13.575771
329.901459	1096.178955	7773.977051	2011.697388	13.709886
330.349213	1088.892578	7810.837891	2010.197266	13.705924
330.796967	1094.893188	7832.054688	2006.339722	13.528643
331.244720	1093.607300	7869.772949	2004.411011	13.441285
331.692413	1096.393311	7895.916992	2003.553833	13.341531
332.140045	1107.537231	7894.845703	1994.338623	13.065582
332.587677	1104.108276	7875.557617	1990.695313	13.093018
333.035309	1100.465088	7877.701172	1979.551270	12.971160
333.482819	1099.393677	7866.771973	1969.907715	12.863386
333.930328	1101.108154	7838.912598	1958.334839	12.722641
334.377838	1107.323120	7831.412109	1944.405151	12.449003
334.825317	1105.822876	7824.982422	1936.904297	12.368830
335.272705	1107.537231	7814.267090	1921.474243	12.136123
335.720062	1102.822388	7824.767578	1921.474243	12.178794
336.167450	1104.751221	7828.411133	1915.473755	12.057756
336.614777	1099.822266	7840.626953	1913.545044	12.071597
337.062012	1097.036255	7834.412109	1922.974487	12.259049
337.509277	1097.464966	7849.626953	1931.117920	12.346459
337.956482	1097.036255	7849.412598	1929.832153	12.333375
338.403687	1101.750854	7893.345703	1940.333130	12.347355
338.850800	1109.894653	7977.997070	1954.477661	12.297181
339.297913	1112.680542	8083.007813	1976.765503	12.396620
339.745026	1125.753296	8213.519531	2000.339111	12.339372
340.192047	1127.467651	8359.035156	2027.341797	12.443694
340.639038	1135.611450	8485.904297	2039.985962	12.303925
341.086029	1133.254028	8604.202148	2053.058838	12.311754
341.532959	1140.754883	8685.209961	2057.987793	12.157709
341.979828	1147.398315	8757.644531	2060.344971	11.996283
342.426727	1135.397095	8790.004883	2047.057861	11.909961
342.873535	1136.682983	8798.149414	2048.558105	11.902097
343.320343	1133.039673	8778.217773	2030.127808	11.734038
343.767059	1125.753296	8729.785156	2016.412231	11.712983
344.213806	1118.681152	8669.564453	1997.338989	11.636491
344.660522	1114.823608	8592.415039	1976.336792	11.521266
345.107178	1120.395630	8522.979492	1962.192505	11.371662
345.553772	1122.110229	8455.686523	1954.906128	11.355931
346.000366	1123.181641	8384.965820	1945.905396	11.329499
346.446960	1114.180786	8359.249023	1938.618774	11.379299
346.893463	1106.465698	8365.035156	1932.404175	11.378805
347.339905	1128.539185	8412.182617	1947.619629	11.245477
347.786377	1118.895508	8485.046875	1950.619873	11.291165
348.232788	1116.538208	8591.985352	1963.049561	11.323889
348.679169	1124.895996	8727.213867	1986.194824	11.329424
349.125519	1121.681519	8857.511719	1994.767212	11.286258
349.571838	1120.609863	9004.526367	1996.052856	11.104164
350.018097	1112.251953	9154.541016	2000.124878	11.040052
350.464325	1105.179810	9354.917969	2015.769165	11.037797
350.910553	1104.108276	9549.294922	2033.770996	11.008197
351.356720	1108.394531	9757.814453	2057.773193	10.976212
351.802856	1105.394165	10005.981445	2075.346680	10.897624
352.248932	1094.035889	10290.795898	2100.206055	10.940485
352.695007	1101.536743	10634.329102	2136.423828	10.856075
353.141052	1108.823120	10967.790039	2170.070068	10.764281
353.587036	1106.251465	11182.312500	2195.572510	10.810982
354.032990	1114.395142	11365.116211	2212.502930	10.712494
354.478912	1108.180176	11551.133789	2242.505615	10.862114
354.924774	1107.322998	11733.294922	2265.436523	10.898895
355.370605	1107.965942	11941.815430	2284.938721	10.863847
355.816467	1102.608276	12263.061523	2313.012695	10.845477
356.262238	1109.894653	12654.812500	2348.802002	10.731193
356.708008	1104.965576	13071.425781	2399.592773	10.818799
357.153656	1098.964966	13435.105469	2437.739258	10.852456
357.599365	1103.036743	13666.340820	2457.026611	10.777339
358.045013	1099.822144	13729.990234	2462.384521	10.788157
358.490631	1104.108276	13776.065430	2467.313477	10.757653
358.936157	1098.107788	13774.350586	2463.884521	10.774302
359.381714	1102.393921	13702.130859	2442.239502	10.633917
359.827209	1107.537354	13581.046875	2434.738770	10.640161
360.272644	1110.109009	13370.168945	2407.093506	10.578941
360.718109	1118.681152	13042.708984	2381.805176	10.593099
361.163513	1118.895508	12620.524414	2337.657959	10.596434
361.608856	1133.254028	12094.400391	2283.652588	10.495239
362.054169	1146.755371	11569.135742	2226.218506	10.357164
362.499481	1142.040771	11100.018555	2179.499756	10.418370
362.944733	1139.468872	10781.130859	2143.710693	10.415650
363.389923	1124.467529	10518.604492	2108.563965	10.475645
363.835083	1124.681763	10331.514648	2095.919922	10.549102
364.280243	1130.682373	10175.500000	2096.134277	10.674089
364.725372	1120.395630	10070.060547	2082.633057	10.751658
365.170410	1122.538696	9975.549805	2077.489502	10.786735
365.615448	1116.538208	9902.686523	2068.488770	10.834674
366.060455	1105.822754	9875.897461	2063.774170	10.922956
366.505402	1093.178711	9879.327148	2061.845215	11.024927
366.950317	1085.463745	9871.827148	2065.916992	11.158806
367.395233	1082.463379	9877.613281	2060.773682	11.123293
367.840088	1076.891357	9875.683594	2067.202881	11.255085
368.284882	1084.177856	9893.900391	2063.559570	11.117055
368.729675	1085.892212	9932.474609	2062.916748	11.044090
369.174438	1076.034302	9995.266602	2062.702393	11.062253
369.619141	1088.035400	10061.702148	2060.988037	10.842308
370.063812	1079.677490	10159.639648	2073.846436	10.949043
370.508453	1082.891968	10267.436523	2089.490723	10.959702
370.953094	1092.107056	10375.660156	2104.492188	10.905148
371.397614	1103.679688	10514.959961	2108.778320	10.679723
371.842133	1104.322632	10718.550781	2125.280029	10.619234
372.286652	1113.323486	10980.005859	2153.354248	10.540835
372.731140	1123.610229	11257.961914	2173.713379	10.361819
373.175537	1143.326294	11549.417969	2231.790527	10.459875
373.619904	1145.255249	11756.653320	2263.079102	10.534181
374.064270	1151.684448	11882.665039	2279.580811	10.510655
374.508606	1141.183472	11969.246094	2286.652832	10.578711
374.952881	1147.184082	12024.322266	2289.010254	10.497486
375.397095	1151.041504	12053.040039	2285.795654	10.408681
375.841339	1150.184448	12034.824219	2283.224121	10.409529
376.285522	1135.397217	11973.531250	2283.224121	10.590632
376.729645	1131.753906	11881.165039	2275.080322	10.636177
377.173706	1125.538940	11714.006836	2248.077881	10.601524
377.617767	1116.538208	11553.491211	2239.505615	10.759533
378.061798	1099.393677	11429.835938	2214.645996	10.795785
378.505768	1102.822388	11362.329102	2202.859131	10.722121
378.949738	1104.536987	11407.119141	2218.289307	10.810419
379.393677	1108.394409	11479.554688	2238.219727	10.893914
379.837524	1107.108521	11580.493164	2250.006836	10.912407
380.281372	1103.251099	11681.216797	2262.007813	10.954438
380.725189	1100.465088	11787.727539	2282.366943	11.058976
381.168976	1109.037354	11909.025391	2309.797852	11.118165
381.612701	1112.680542	12028.822266	2331.228516	11.162808
382.056396	1109.037476	12152.906250	2369.589600	11.414044
382.500031	1109.680176	12280.418945	2386.305664	11.428300
382.943665	1101.107910	12381.787109	2385.876953	11.389111
383.387238	1093.178589	12463.652344	2409.021973	11.572459
383.830811	1092.321411	12488.940430	2399.806885	11.472573
384.274323	1083.535034	12516.371094	2410.307861	11.604932
384.717804	1088.463989	12525.372070	2428.309570	11.715103
385.161224	1090.821411	12560.089844	2447.811768	11.831533
385.604645	1091.035645	12618.380859	2463.670166	11.907638
386.048035	1090.821289	12708.175781	2479.100342	11.950045
386.491333	1085.249390	12823.043945	2502.674072	12.075732
386.934631	1094.250122	13008.847656	2525.176514	12.009859
387.377869	1103.894043	13148.146484	2556.036377	12.056725
387.821136	1113.752075	13249.514648	2589.682617	12.161828
388.264282	1116.109497	13363.740234	2614.970703	12.237968
388.707428	1112.466431	13503.683594	2656.546387	12.461084
389.150543	1117.395386	13638.266602	2678.834229	12.470689
389.593597	1120.609985	13787.852539	2713.552002	12.575287
390.036621	1118.466919	13897.793945	2733.268066	12.636042
390.479614	1122.324341	13931.653320	2746.340820	12.678389
390.922638	1127.253418	13880.649414	2755.342041	12.765922
391.365509	1135.182739	13770.494141	2746.769775	12.754628
391.808411	1136.040039	13552.329102	2746.126709	12.967535
392.251251	1135.397095	13350.667969	2742.483398	13.156371
392.694092	1124.895996	13170.006836	2731.125000	13.335112
393.136871	1145.255249	13031.993164	2733.696777	13.363140
393.579590	1147.398315	12882.622070	2726.196289	13.453497
394.022308	1157.899292	12731.962891	2736.911621	13.642679
394.464966	1153.398926	12577.877930	2737.340088	13.864450
394.907562	1155.970581	12389.715820	2730.053467	14.012094
395.350159	1147.184082	12266.490234	2739.911865	14.323985
395.792755	1141.183472	12159.334961	2745.054932	14.556629
396.235229	1137.968872	12085.399414	2763.699707	14.850342
396.677704	1133.468384	12050.038086	2773.557861	15.023854
397.120148	1130.682495	12062.255859	2798.203125	15.254169
397.562561	1144.398071	12072.755859	2831.635010	15.439072
398.004944	1124.038940	12104.902344	2858.423584	15.794611
398.447235	1119.752808	12122.475586	2896.784424	16.150835
398.889557	1109.251831	12185.696289	2936.002441	16.492212
399.331818	1103.465454	12284.062500	2975.435059	16.743021
399.774017	1110.751831	12469.224609	3052.585693	17.095907
400.216187	1112.680542	12624.381836	3110.019531	17.350512
400.658356	1118.252563	12809.113281	3190.384521	17.724375
401.100433	1116.538086	12971.343750	3248.247559	17.981817
401.542511	1122.753052	13122.430664	3322.826416	18.334436
401.984558	1120.609985	13204.724609	3370.831055	18.621317
402.426575	1119.538330	13280.802734	3429.122070	18.991312
402.868500	1119.966919	13308.449219	3466.411621	19.251329
403.310394	1116.966675	13355.166016	3517.416260	19.614403
403.752289	1116.752441	13317.234375	3565.421143	20.070261
404.194153	1115.895264	13301.162109	3623.498535	20.578978
404.635956	1107.751709	13259.372070	3663.145508	21.029243
405.077698	1111.394775	13251.444336	3717.793213	21.469421
405.519440	1108.394531	13269.444336	3773.512695	21.915197
405.961090	1108.180176	13308.234375	3835.019287	22.351040
406.402740	1094.893188	13332.666016	3902.525635	22.942348
406.844391	1088.249634	13366.954102	3970.675537	23.475000
407.285980	1085.677979	13410.458984	4045.682617	24.016691
407.727509	1083.320557	13431.247070	4124.118652	24.625980
408.168976	1087.178101	13482.037109	4190.768066	25.039331
408.610474	1090.392700	13570.975586	4277.991211	25.540462
409.051910	1086.320801	13576.761719	4334.139648	26.002434
409.493317	1079.891724	13613.834961	4404.646973	26.526012
409.934631	1085.892212	13657.340820	4461.223145	26.849182
410.375946	1091.464355	13641.052734	4507.299316	27.218702
410.817230	1090.821411	13645.552734	4574.591797	27.748667
411.258453	1104.536987	13729.988281	4625.596680	27.888584
411.699677	1116.966797	13868.431641	4694.603516	28.056673
412.140839	1124.467529	14046.092773	4763.181641	28.159880
412.581940	1127.253418	14277.971680	4834.117188	28.187538
413.023010	1128.967896	14532.353516	4921.125488	28.292536
413.464081	1124.681763	14836.670898	4986.060547	28.160603
413.905090	1128.539307	15192.206055	5077.141113	28.076616
414.346069	1130.468140	15581.815430	5159.648926	27.881002
414.786987	1122.324463	16023.928711	5260.587891	27.770592
415.227875	1112.252075	16553.695313	5377.599609	27.622726
415.668762	1115.038086	17138.326172	5497.182617	27.348597
416.109558	1106.037231	17752.529297	5633.695801	27.198875
416.550323	1104.751221	18377.875000	5769.994629	27.008684
416.991119	1091.464233	18977.718750	5894.507324	26.853264
417.431793	1098.964966	19537.917969	6020.305176	26.689911
417.872437	1092.535645	19995.033203	6098.098633	26.480961
418.313080	1095.321777	20436.076172	6188.750000	26.335211
418.753662	1090.178467	20868.976563	6281.973633	26.249294
419.194214	1103.251099	21284.517578	6395.770020	26.224911
419.634705	1111.823364	21563.544922	6472.491699	26.211332
420.075226	1113.109253	21771.849609	6530.354980	26.222536
420.515656	1113.109375	21866.789063	6565.072266	26.269861
420.956055	1113.966675	21861.001953	6552.000000	26.211134
421.396393	1103.465576	21724.273438	6529.712402	26.314425
421.836700	1107.322998	21516.611328	6479.778320	26.323578
422.276978	1104.536865	21312.376953	6442.060547	26.413132
422.717194	1111.180420	21064.851563	6419.772949	26.604591
423.157440	1112.680542	20768.466797	6365.338867	26.723215
423.597626	1120.609985	20405.001953	6300.831543	26.862249
424.037720	1117.181152	19941.669922	6201.393555	27.008503
424.477783	1108.608887	19495.699219	6114.813965	27.226740
424.917847	1111.823486	19038.796875	6029.520508	27.431833
425.357880	1108.608887	18596.468750	5962.442383	27.755447
425.797882	1107.108643	18151.353516	5901.793457	28.130814
426.237793	1107.537231	17786.388672	5842.001465	28.386034
426.677673	1111.609253	17563.507813	5835.357910	28.712482
427.117554	1105.394165	17286.408203	5786.710449	28.930922
427.557343	1102.179688	17114.964844	5760.993164	29.094336
427.997131	1101.750977	16957.664063	5755.636230	29.351103
428.436890	1099.822266	16885.226563	5772.781250	29.603037
428.876587	1093.821655	16894.656250	5813.927734	29.872509
429.316223	1100.036499	16959.806641	5849.931152	29.949327
429.755859	1097.893433	17054.746094	5874.576172	29.934992
430.195465	1095.536011	17119.464844	5896.863770	29.963486
430.634979	1103.465332	17235.832031	5957.084473	30.086218
431.074493	1110.537598	17323.914063	5992.230957	30.109047
431.513947	1103.465332	17322.841797	5999.302734	30.185114
431.953430	1108.180176	17380.277344	6034.877930	30.276968
432.392792	1106.251465	17420.781250	6080.310547	30.488523
432.832153	1103.894043	17492.572266	6130.887207	30.673574
433.271454	1101.750854	17528.576172	6148.245605	30.721058
433.710693	1101.750977	17555.794922	6145.460449	30.653315
434.149963	1090.821411	17617.513672	6191.107422	30.860903
434.589172	1093.821655	17734.738281	6229.468262	30.861561
435.028320	1098.322144	17939.617188	6284.759277	30.795952
435.467407	1092.107300	18164.638672	6328.477051	30.671314
435.906494	1092.964355	18474.099609	6432.630859	30.721046
436.345551	1096.178833	18776.701172	6514.710449	30.646900
436.784546	1099.607910	19077.800781	6605.576660	30.625818
437.223511	1117.181030	19396.261719	6665.154297	30.351490
437.662415	1128.110718	19638.642578	6711.873047	30.165327
438.101318	1130.896606	19790.585938	6749.376465	30.110254
438.540161	1133.468384	19907.810547	6788.165527	30.119284
438.978912	1140.969238	19938.671875	6763.306152	29.909702
439.417725	1140.969116	19915.312500	6780.237305	30.037098
439.856445	1139.897583	19850.589844	6771.879395	30.100342
440.295135	1147.398315	19777.939453	6748.305176	30.063038
440.733765	1146.755371	19729.078125	6700.085938	29.885019
441.172394	1147.183960	19712.789063	6674.583984	29.772257
441.610962	1130.896729	19732.507813	6655.296387	29.698500
442.049469	1119.538574	19806.013672	6657.225098	29.634731
442.487946	1109.037476	19920.455078	6683.584473	29.633848
442.926422	1107.537476	20136.048828	6709.944824	29.442173
443.364807	1105.822876	20261.416016	6729.875000	29.359842
443.803192	1104.965576	20432.218750	6766.306152	29.292007
444.241516	1109.465942	20539.585938	6762.020508	29.091715
444.679810	1109.894653	20596.591797	6772.735840	29.060036
445.118073	1111.180420	20624.238281	6767.377930	28.986729
445.556274	1110.537598	20488.154297	6736.518555	29.033400
445.994415	1110.751831	20346.923828	6699.228516	29.051916
446.432587	1127.896362	20150.833984	6670.726074	29.137611
446.870667	1128.324951	19917.667969	6627.221680	29.266039
447.308716	1131.539673	19672.501953	6549.000000	29.218874
447.746735	1132.825439	19363.898438	6481.707520	29.339371
448.184692	1137.754395	19181.953125	6435.203125	29.358181
448.622620	1139.683228	18991.220703	6403.699707	29.487749
449.060516	1124.681763	18752.699219	6369.625000	29.753450
449.498383	1123.824585	18540.320313	6300.189453	29.721046
449.936188	1116.538086	18297.082031	6249.613770	29.877260
450.373993	1113.109253	18136.779297	6205.680176	29.914648
450.811707	1116.752441	17952.261719	6151.460938	29.905293
451.249420	1121.038574	17775.673828	6109.671387	29.953421
451.687042	1132.396851	17561.794922	6064.237793	30.018389
452.124664	1130.896606	17403.421875	6019.232910	30.040428
452.562225	1129.396606	17318.771484	5982.801758	29.978954
452.999756	1123.610352	17201.974609	5929.653320	29.891367
453.437256	1130.468140	17201.544922	5912.937500	29.758238
453.874725	1143.755127	17330.773438	5910.365234	29.447117
454.312164	1146.326782	17591.796875	5968.871582	29.324457
454.749512	1145.683838	18018.054688	6067.452637	29.170580
455.186829	1158.756592	18539.033203	6184.250000	28.914919
455.624115	1151.041504	19095.373047	6327.406250	28.846796
456.061401	1141.397583	19624.070313	6440.345703	28.669817
456.498596	1131.968262	20002.750000	6530.140625	28.605982
456.935791	1134.325684	20319.064453	6615.006348	28.567921
457.372894	1135.611450	20517.298828	6675.226563	28.581697
457.810028	1140.326050	20655.310547	6723.445313	28.609396
458.247070	1134.111328	20606.449219	6729.659668	28.735884
458.684052	1128.967896	20505.082031	6724.087891	28.876381
459.121033	1126.182007	20235.271484	6683.798340	29.083626
459.557953	1126.396240	19874.376953	6614.148438	29.271164
459.994873	1118.252563	19419.406250	6530.354492	29.572462
460.431702	1118.038208	18902.070313	6417.844238	29.800926
460.868530	1115.252319	18471.955078	6346.051270	30.137053
461.305298	1117.824097	18221.644531	6299.546875	30.295704
461.742035	1112.680542	18037.554688	6278.544922	30.522318
462.178741	1107.965942	18022.982422	6306.618652	30.733952
462.615387	1110.109009	18042.054688	6357.409180	30.990534
463.051971	1108.608887	18117.492188	6411.629395	31.177948
463.488586	1110.966309	18151.781250	6449.346680	31.327026
463.925079	1118.895630	18241.576172	6505.067383	31.456360
464.361572	1123.181641	18263.007813	6527.354980	31.529919
464.798035	1124.253174	18273.507813	6568.930176	31.748768
465.234406	1132.825317	18343.371094	6632.365723	31.954483
465.670776	1142.040649	18347.443359	6645.008301	31.983953
466.107117	1139.683228	18313.796875	6668.583008	32.193218
466.543396	1143.969604	18220.359375	6682.298828	32.432667
466.979645	1155.327637	18035.197266	6669.869141	32.669338
467.415863	1150.612915	17889.041016	6662.367676	32.928749
467.851990	1155.756348	17802.890625	6672.440918	33.138943
468.288116	1154.041870	17820.248047	6716.587402	33.376194
468.724182	1149.970093	17875.966797	6757.734375	33.527237
469.160248	1158.327881	17905.755859	6819.883301	33.805523
469.596252	1163.042603	17924.617188	6855.458008	33.961102
470.032196	1157.256226	17930.830078	6888.890625	34.170620
470.468109	1153.184448	17964.261719	6950.823730	34.487015
470.903992	1149.327026	18023.412109	7008.473145	34.722748
471.339844	1147.826904	18139.351563	7094.839355	34.999874
471.775604	1143.755127	18292.580078	7205.421387	35.347416
472.211395	1141.826294	18485.029297	7299.715820	35.506069
472.647095	1138.397339	18650.257813	7379.652832	35.640160
473.082794	1139.040405	18835.419922	7467.732422	35.762638
473.518402	1135.182861	18975.576172	7565.456543	36.043339
473.954010	1119.324097	19169.095703	7679.253418	36.343559
474.389557	1116.323730	19451.767578	7835.482910	36.645741
474.825073	1126.610474	19708.076172	7980.997070	36.888302
475.260529	1128.539307	20022.679688	8121.582520	37.011703
475.695923	1127.682129	20374.570313	8285.098633	37.187393
476.131348	1140.754761	20806.398438	8490.833008	37.375221
476.566681	1150.398560	21318.808594	8686.496094	37.365849
477.001984	1159.613770	21947.583984	8981.595703	37.627445
477.437256	1161.756958	22808.453125	9371.634766	37.926704
477.872467	1160.042480	23964.851563	9864.754883	38.170513
478.307648	1170.114746	25693.664063	10554.821289	38.268143
478.742767	1178.472778	28199.982422	11522.630859	38.281200
479.177887	1175.901001	31178.205078	12742.250000	38.551533
479.612946	1169.257690	34246.433594	14003.016602	38.799438
480.047943	1170.543457	36921.835938	15110.983398	38.992825
480.482941	1180.401733	39159.410156	15996.925781	39.012405
480.917847	1178.687134	40893.585938	16701.994141	39.086861
481.352722	1178.044312	42362.230469	17318.771484	39.191566
481.787598	1174.615356	43597.707031	17854.322266	39.317520
482.222382	1168.828979	44679.097656	18337.800781	39.459587
482.657166	1180.187256	45610.476563	18813.560547	39.687729
483.091888	1180.401489	45997.941406	19088.085938	39.956863
483.526581	1181.473145	45555.183594	19034.937500	40.234329
483.961212	1182.116089	44384.859375	18664.832031	40.466682
484.395844	1184.044800	42866.703125	18150.496094	40.703857
484.830353	1178.044189	41458.066406	17690.164063	40.993320
485.264893	1181.687378	40295.453125	17358.201172	41.357597
485.699371	1175.258301	39468.234375	17159.111328	41.740952
486.133820	1174.186646	38941.675781	17100.177734	42.168522
486.568176	1176.329712	38714.941406	17119.466797	42.471298
487.002533	1184.901855	38586.785156	17197.902344	42.813354
487.436859	1180.615845	38167.816406	17119.894531	43.094040
487.871094	1175.043823	37447.746094	16933.234375	43.443661
488.305359	1179.758667	36463.652344	16647.132813	43.836926
488.739502	1189.830933	35438.835938	16301.028320	44.121567
489.173676	1188.973755	34470.378906	15958.566406	44.377911
489.607788	1186.187866	33540.503906	15639.034180	44.670536
490.041840	1182.544678	32647.917969	15356.363281	45.045765
490.475861	1182.116089	31740.542969	15015.186523	45.267612
490.909851	1178.258545	30645.220703	14609.933594	45.582150
491.343750	1178.687134	29348.880859	14137.386719	46.001457
491.777649	1167.328857	27908.312500	13597.977539	46.485382
492.211517	1164.114136	26567.818359	13093.069336	46.957539
492.645294	1160.256714	25501.857422	12667.671875	47.274685
493.079071	1154.256104	24695.419922	12399.787109	47.769650
493.512787	1143.969482	24113.150391	12162.764648	47.972084
493.946503	1142.683716	23733.613281	12046.825195	48.267784
494.380096	1148.898560	23495.091797	11956.387695	48.363895
494.813751	1138.826050	23292.787109	11909.240234	48.616199
495.247284	1136.682861	23079.765625	11858.449219	48.861717
495.680786	1138.825928	22880.246094	11793.299805	49.005417
496.114258	1136.040039	22626.291016	11673.930664	49.035683
496.547699	1153.613159	22292.830078	11516.416016	49.021698
496.981079	1156.613403	21908.363281	11362.756836	49.182087
497.414429	1163.042847	21553.470703	11207.814453	49.262192
497.847717	1166.686035	21205.222656	11047.726563	49.310192
498.280975	1165.400146	20873.689453	10936.072266	49.576458
498.714203	1161.756958	20591.664063	10793.129883	49.569839
499.147369	1163.685669	20332.781250	10699.477539	49.745655
499.580505	1174.186768	20154.048828	10629.614258	49.818214
500.013611	1171.400757	20056.326172	10580.751953	49.824669
500.446655	1160.042480	19959.031250	10531.032227	49.848373
500.879639	1165.400146	19896.025391	10515.817383	49.920475
501.312653	1152.970337	19843.306641	10476.599609	49.884758
501.745544	1150.398560	19788.441406	10453.026367	49.912041
502.178436	1145.898315	19750.080078	10424.737305	49.875019
502.611267	1146.969604	19743.654297	10418.737305	49.857098
503.044037	1154.256104	19728.863281	10402.878906	49.791756
503.476807	1158.328003	19708.289063	10389.163086	49.762020
503.909515	1159.185181	19721.792969	10385.948242	49.706177
504.342194	1149.755737	19775.582031	10352.730469	49.409752
504.774841	1148.898438	19779.439453	10365.587891	49.470863
505.207428	1148.255493	19866.232422	10392.163086	49.385185
505.639954	1141.183350	19995.462891	10413.378906	49.178200
506.072449	1142.469116	20102.828125	10459.026367	49.137032
506.504852	1143.326538	20279.417969	10513.032227	48.963531
506.937286	1147.826904	20417.433594	10585.467773	48.976818
507.369690	1143.112183	20597.234375	10615.684570	48.691849
507.802032	1142.040649	20778.109375	10677.190430	48.559361
508.234314	1141.397705	20924.695313	10735.267578	48.494801
508.666504	1139.683228	21051.992188	10763.127930	48.329124
509.098724	1136.468628	21090.783203	10766.771484	48.261757
509.530853	1142.683594	21122.929688	10725.838867	47.963150
509.962952	1149.112793	21070.638672	10671.619141	47.800083
510.395050	1150.184326	20949.769531	10647.616211	47.967831
510.827118	1149.541504	20881.835938	10594.897461	47.867496
511.259125	1145.255249	20819.042969	10498.458984	47.541451
511.691040	1136.683105	20728.607422	10435.666992	47.463356
512.122925	1137.968750	20687.244141	10382.519531	47.288456
512.554810	1136.897339	20704.173828	10354.659180	47.108044
512.986572	1142.683594	20816.685547	10371.160156	46.906963
513.418396	1140.111816	20999.060547	10418.522461	46.721558
513.850098	1143.540771	21322.664063	10528.247070	46.507008
514.281799	1141.397583	21718.488281	10673.332031	46.323044
514.713440	1136.254395	22110.669922	10794.844727	46.049385
515.145020	1141.612061	22418.628906	10870.923828	45.726856
515.576599	1137.540161	22639.150391	10933.930664	45.561195
516.008057	1140.540527	22754.447266	11002.936523	45.629868
516.439575	1140.969116	22879.388672	11007.866211	45.389214
516.870972	1140.326294	22961.681641	11018.581055	45.268749
517.302368	1139.254639	22899.748047	10940.359375	45.040817
517.733704	1126.610474	22785.523438	10867.066406	44.972046
518.165039	1130.468140	22585.574219	10758.199219	44.873848
518.596252	1127.467651	22314.474609	10630.258789	44.851974
519.027466	1125.967651	22046.162109	10481.528320	44.720234
519.458618	1127.682129	21859.929688	10385.518555	44.654278
519.889771	1123.824585	21868.074219	10328.514648	44.372250
520.320862	1129.182129	22042.734375	10354.444336	44.111404
520.751892	1120.609863	22449.919922	10453.241211	43.754959
521.182922	1127.467651	22990.613281	10646.330078	43.538391
521.613831	1123.181519	23605.673828	10841.778320	43.227398
522.044739	1115.895264	24411.898438	11135.164063	43.008530
522.475586	1116.538086	25294.625000	11449.123047	42.735332
522.906372	1108.823120	26456.167969	11870.665039	42.457470
523.337219	1109.894653	27964.029297	12457.221680	42.255421
523.767944	1113.537964	29909.289063	13240.084961	42.112278
524.198669	1110.966187	32077.861328	14111.884766	41.983284
524.629333	1109.465942	34029.765625	14869.672852	41.798546
525.059875	1101.750977	35547.488281	15450.659180	41.656555
525.490356	1109.466064	36581.734375	15815.837891	41.458786
525.920898	1105.394165	37141.289063	15973.137695	41.258148
526.351379	1104.108398	37371.027344	16022.858398	41.135975
526.781860	1110.108887	37325.808594	15991.999023	41.092373
527.212219	1106.894287	37052.566406	15862.984375	41.051090
527.642639	1116.537964	36616.453125	15670.109375	40.996075
528.072876	1116.537964	35943.316406	15331.077148	40.814972
528.503113	1115.252075	34962.859375	14855.958984	40.595802
528.933350	1112.251953	33796.605469	14286.331055	40.306992
529.363525	1119.324097	32706.851563	13798.784180	40.140717
529.793640	1124.253052	31703.468750	13369.741211	40.045135
530.223694	1123.824585	30885.031250	13016.991211	39.961979
530.653748	1117.823975	30283.687500	12752.322266	39.890808
531.083679	1116.109619	29851.218750	12567.375977	39.851131
531.513672	1106.894409	29617.837891	12441.792969	39.756310
531.943542	1111.823364	29535.755859	12365.714844	39.593014
532.373413	1102.393799	29347.164063	12246.772461	39.456432
532.803284	1110.323120	28904.835938	12069.755859	39.430202
533.233093	1108.394409	28197.408203	11753.653320	39.297329
533.662781	1110.108887	27344.894531	11403.690430	39.236389
534.092468	1093.393066	26502.669922	11062.942383	39.235863
534.522095	1089.106934	25887.398438	10775.342773	39.060097
534.951721	1087.392456	25472.283203	10589.325195	38.966476
535.381226	1092.321411	25286.482422	10485.600586	38.824574
535.810730	1102.608154	25363.417969	10507.246094	38.764729
536.240234	1111.180420	25668.162109	10592.753906	38.610497
536.669678	1101.536621	26211.429688	10789.487305	38.582211
537.099060	1096.607544	26818.132813	11014.081055	38.557098
537.528381	1081.820435	27497.701172	11207.600586	38.332169
537.957703	1081.820435	28177.267578	11449.766602	38.264534
538.386841	1082.463379	28728.675781	11628.926758	38.147949
538.816040	1086.749512	29150.218750	11786.013672	38.125237
539.245239	1092.107178	29456.675781	11881.593750	38.038605
539.674377	1095.321777	29564.900391	11931.099609	38.060898
540.103455	1093.392944	29438.248047	11881.378906	38.059769
540.532471	1078.177246	29032.562500	11698.576172	37.991886
540.961426	1072.605225	28342.064453	11422.764648	37.955132
541.390381	1076.248535	27357.968750	11045.156250	37.930958
541.819275	1087.178223	26330.154297	10616.113281	37.748859
542.248108	1087.821167	25296.982422	10236.362305	37.789581
542.676880	1084.177856	24362.605469	9866.468750	37.727165
543.105713	1089.964233	23578.242188	9565.368164	37.688099
543.534424	1080.534668	22832.669922	9267.052734	37.635471
543.963074	1079.463013	22135.533203	9008.383789	37.656223
544.391663	1074.962524	21516.185547	8741.143555	37.503536
544.820251	1076.034180	20968.630859	8527.694336	37.459461
545.248779	1079.677490	20425.576172	8315.530273	37.402515
545.677246	1089.964111	19905.238281	8095.865723	37.235184
546.105713	1104.108276	19397.544922	7852.627930	36.890385
546.534119	1100.036499	18858.564453	7643.035645	36.844265
546.962524	1109.680420	18330.941406	7440.515625	36.761738
547.390747	1110.108887	17817.250000	7251.497070	36.759064
547.819031	1102.822388	17399.564453	7089.909668	36.737942
548.247253	1118.038330	17102.966797	6949.967285	36.483921
548.675476	1117.823975	16949.091797	6870.673828	36.338528
549.103577	1124.253174	16811.292969	6817.953613	36.295567
549.531677	1131.539673	16701.568359	6763.734375	36.173313
549.959717	1132.182617	16641.777344	6709.943359	35.963291
550.387695	1121.895996	16565.054688	6661.296387	35.869610
550.815674	1116.538208	16464.757813	6625.292480	35.891815
551.243530	1117.824097	16377.108398	6585.003418	35.828545
551.671448	1113.323486	16312.599609	6525.211426	35.606220
552.099304	1110.966309	16237.592773	6468.420410	35.417374
552.527039	1120.181274	16104.293945	6401.556641	35.246502
552.954834	1109.037231	15956.850586	6341.121582	35.238079
553.382446	1108.822998	15760.761719	6258.185547	35.144581
553.810120	1102.608154	15611.818359	6190.250488	35.064919
554.237671	1094.678833	15471.660156	6123.172363	34.976006
554.665222	1089.749756	15364.721680	6093.812500	35.054798
555.092712	1087.178101	15271.069336	6066.166992	35.103123
555.520203	1077.962891	15216.421875	6038.949707	35.088596
555.947632	1068.319092	15184.704102	6007.875000	34.991650
556.375061	1077.105591	15189.847656	6004.232422	34.912613
556.802307	1077.748779	15199.491211	6001.017090	34.863041
557.229614	1074.105347	15214.921875	5999.303223	34.829655
557.656799	1077.534302	15233.996094	5989.444824	34.697304
558.083984	1081.177612	15251.353516	5998.445801	34.701530
558.511169	1074.105347	15263.999023	5983.229980	34.595921
558.938232	1080.320313	15327.217773	5989.229980	34.455990
559.365356	1086.535156	15356.365234	5967.156738	34.202381
559.792297	1096.178955	15418.943359	5969.514160	34.025101
560.219238	1097.464844	15484.519531	5958.584473	33.788151
560.646179	1105.179810	15552.668945	5976.586426	33.718018
561.073059	1096.393311	15598.100586	5997.803223	33.798851
561.499939	1095.321777	15722.828125	6025.234375	33.703030
561.926697	1106.251465	15885.059570	6074.310547	33.616100
562.353455	1106.894409	16048.360352	6103.242188	33.439476
562.780151	1105.179932	16183.160156	6120.814453	33.264633
563.206726	1111.180542	16268.025391	6140.530762	33.182037
563.633301	1100.465088	16321.172852	6149.745605	33.173756
564.059875	1105.179810	16370.035156	6161.318848	33.122746
564.486450	1097.893433	16394.037109	6162.604492	33.111031
564.912903	1101.750977	16410.751953	6149.531250	32.972630
565.339355	1101.322388	16390.607422	6136.029785	32.929646
565.765747	1109.037354	16352.890625	6108.384766	32.795826
566.192017	1113.537842	16252.380859	6078.167480	32.793983
566.618347	1105.179810	16147.584961	6029.091797	32.733543
567.044495	1101.108032	16120.582031	6006.804199	32.662239
567.470703	1104.751221	16139.014648	5999.945801	32.560253
567.896912	1109.251831	16200.733398	6021.162598	32.547569
568.322998	1114.609497	16277.024414	6054.165527	32.577633
568.749023	1114.180786	16352.889648	6082.240234	32.601578
569.175049	1112.894897	16397.894531	6106.671387	32.671093
569.600952	1111.609253	16445.042969	6142.673828	32.811077
570.026917	1112.466309	16515.333984	6171.605957	32.845440
570.452759	1108.608887	16569.982422	6197.751465	32.915203
570.878601	1111.180542	16611.126953	6211.466797	32.905186
571.304443	1103.251099	16590.771484	6211.681152	32.984169
571.730164	1110.751831	16476.544922	6208.466797	33.175735
572.155823	1109.680298	16300.171875	6166.248047	33.287720
572.581482	1111.180542	16131.509766	6104.741699	33.245350
573.007080	1108.608765	15909.917969	6031.877930	33.262386
573.432556	1109.037476	15664.108398	5960.084473	33.328911
573.858093	1109.251831	15439.514648	5893.220703	33.383678
574.283508	1113.752075	15192.846680	5817.356445	33.408428
574.708984	1112.466187	14919.178711	5732.919922	33.465267
575.134399	1109.465942	14627.505859	5633.052734	33.463333
575.559631	1102.393921	14329.191406	5547.115723	33.603912
575.984924	1109.465942	14038.805664	5474.251465	33.758766
576.410156	1110.537598	13798.139648	5390.457520	33.733089
576.835327	1105.608398	13587.046875	5335.595215	33.890221
577.260437	1103.465332	13347.452148	5288.875488	34.183395
577.685547	1107.108521	13158.860352	5247.086426	34.351669
578.110657	1103.894043	13004.988281	5223.512207	34.615459
578.535645	1108.394531	12869.547852	5193.723633	34.735786
578.960571	1103.465332	12728.321289	5181.508301	35.080376
579.385498	1098.107788	12622.453125	5162.863770	35.271034
579.810303	1096.393311	12519.799805	5168.863770	35.650230
580.235107	1098.107788	12452.936523	5171.435547	35.873085
580.659912	1094.036011	12397.000977	5169.721680	36.058552
581.084656	1087.392456	12308.921875	5177.008301	36.444370
581.509338	1086.749512	12267.130859	5174.650391	36.563164
581.933899	1085.463623	12213.555664	5185.151855	36.840893
582.358521	1084.392090	12168.765625	5205.938965	37.183399
582.782959	1085.035034	12114.546875	5216.226074	37.455791
583.207520	1091.464355	12076.400391	5241.514160	37.779465
583.632019	1095.536133	12065.684570	5269.802734	38.051140
584.056396	1093.178833	12048.753906	5308.163574	38.473423
584.480774	1092.964478	12082.613281	5329.809082	38.553051
584.905029	1098.536255	12067.183594	5371.598145	38.957054
585.329285	1103.679810	12077.684570	5413.388672	39.271980
585.753418	1103.894043	12099.116211	5464.393555	39.658127
586.177612	1102.179565	12094.187500	5502.754395	40.034313
586.601746	1101.322388	12118.618164	5548.401855	40.364529
587.025818	1106.680054	12124.190430	5574.976074	40.556313
587.449890	1109.894653	12135.547852	5601.978516	40.742111
587.873901	1106.251343	12111.545898	5617.193848	40.988838
588.297729	1102.179565	12091.400391	5637.767090	41.273056
588.721680	1109.037231	12051.110352	5662.626953	41.615421
589.145447	1112.252075	12016.178711	5691.129395	41.992924
589.569275	1107.751587	12016.608398	5708.060059	42.170403
589.993042	1104.322632	12014.250000	5739.991699	42.490372
590.416687	1113.323486	12040.181641	5768.280762	42.601055
590.840393	1114.823608	12054.110352	5816.499512	42.979729
591.263916	1115.680908	12105.545898	5867.504395	43.238232
591.687561	1109.680298	12183.125000	5935.439453	43.579567
592.111023	1105.394165	12318.565430	6015.161133	43.785717
592.534485	1098.322144	12526.014648	6122.315430	43.963322
592.957886	1094.035889	12697.031250	6233.754395	44.296482
593.381226	1092.321533	12851.974609	6315.620117	44.417114
593.804626	1092.750122	12929.339844	6395.126953	44.796490
594.227905	1095.321777	12968.987305	6437.560547	44.992329
594.651062	1088.678223	12950.556641	6461.348145	45.293583
595.074280	1077.534302	12856.475586	6451.062012	45.619785
595.497375	1080.963257	12763.680664	6418.058105	45.683674
595.920471	1082.034790	12633.596680	6380.340332	45.866577
596.343567	1085.463623	12468.152344	6336.193359	46.129082
596.766541	1088.892578	12248.059570	6292.474609	46.630558
597.189514	1088.249634	11985.105469	6201.393555	46.923115
597.612366	1101.536621	11767.368164	6124.672363	47.095581
598.035278	1109.037231	11594.422852	6083.740234	47.444160
598.458008	1102.822388	11511.700195	6063.166016	47.654934
598.880737	1106.037109	11511.057617	6098.098633	47.977432
599.303528	1110.323120	11583.708008	6158.104980	48.196278
599.726135	1106.679932	11734.365234	6265.472168	48.541069
600.148804	1103.465332	11926.599609	6412.057617	49.048565
600.571411	1098.322021	12180.337891	6547.500000	49.171360
600.993835	1090.178345	12426.577148	6676.083984	49.274078
601.416382	1087.606567	12629.525391	6786.023438	49.371487
601.838684	1084.177734	12793.041016	6889.534180	49.580872
602.261169	1068.319214	12890.764648	6942.038574	49.682777
602.683472	1057.603882	12948.415039	6986.185547	49.858509
603.105774	1064.033081	12969.415039	6991.328613	49.786690
603.528015	1063.818726	12902.336914	6968.184082	49.874191
603.950134	1065.533203	12821.115234	6937.752930	49.952606
604.372314	1085.463745	12772.681641	6900.676758	49.757034
604.794434	1081.177490	12701.103516	6867.245117	49.794357
605.216431	1086.320801	12625.881836	6833.170410	49.801285
605.638489	1093.178711	12566.947266	6820.098145	49.913151
606.060425	1094.250244	12587.305664	6830.598633	49.911430
606.482361	1097.464844	12629.524414	6853.958984	49.917313
606.904236	1101.322388	12653.097656	6891.461426	50.123371
607.325928	1104.965576	12710.318359	6912.035645	50.037861
607.747742	1103.894043	12743.537109	6938.395508	50.126122
608.169434	1097.250488	12771.824219	6957.683105	50.198257
608.591125	1097.036255	12778.252930	6965.611328	50.239418
609.012756	1088.463989	12692.102539	6945.467285	50.475574
609.434326	1096.822021	12589.877930	6905.606445	50.541687
609.855896	1095.964722	12421.647461	6866.603027	50.951790
610.277283	1096.821899	12254.702148	6787.737793	51.003559
610.698792	1095.321777	12054.110352	6704.158203	51.181171
611.120056	1095.964722	11855.021484	6619.506348	51.338531
611.541382	1092.750122	11710.579102	6548.356445	51.381561
611.962708	1094.678833	11541.918945	6487.065430	51.615417
612.383972	1086.749512	11421.691406	6423.629883	51.639194
612.805176	1091.678467	11322.468750	6394.270508	51.829739
613.226318	1090.392700	11235.459961	6361.695801	51.959274
613.647339	1098.322021	11173.525391	6331.693359	51.943081
614.068359	1093.607422	11104.517578	6308.762207	52.094711
614.489380	1087.821045	11028.224609	6279.401855	52.227066
614.910400	1087.821167	10980.433594	6258.400391	52.267075
615.331299	1091.892822	10927.071289	6222.396484	52.164825
615.752136	1093.821655	10858.280273	6199.680176	52.290234
616.172974	1107.965942	10789.702148	6166.248047	52.245609
616.593628	1104.751343	10729.053711	6124.886230	52.161022
617.014404	1111.823364	10652.332031	6112.456543	52.414745
617.435059	1113.537720	10555.250977	6068.523926	52.479740
617.855652	1115.037964	10448.525391	6002.303223	52.362690
618.276245	1101.965210	10345.015625	5960.728027	52.566654
618.696716	1106.680054	10254.578125	5892.792480	52.319256
619.117249	1123.181519	10198.000977	5860.646484	52.204510
619.537598	1119.109741	10100.491211	5813.498535	52.268002
619.957947	1109.251831	10027.198242	5789.067383	52.476379
620.378235	1104.536987	9979.408203	5765.279297	52.516167
620.798523	1100.465210	9948.976563	5753.064453	52.580585
621.218811	1103.679810	9916.187500	5749.206543	52.715153
621.639038	1101.750977	9918.116211	5752.207520	52.748001
622.059082	1097.250488	9978.550781	5755.636230	52.451614
622.479248	1095.750366	10036.626953	5805.998047	52.682163
622.899231	1099.607910	10090.846680	5831.287109	52.625446
623.319153	1094.678833	10143.137695	5870.933105	52.785278
623.739136	1083.749146	10174.212891	5885.934570	52.826630
624.158997	1089.106812	10207.430664	5907.150879	52.839138
624.578918	1097.679199	10218.146484	5915.723145	52.826725
624.998657	1105.394043	10216.859375	5902.864746	52.653122
625.418457	1103.465332	10176.354492	5888.291504	52.737625
625.838074	1099.393677	10146.136719	5865.789551	52.686321
626.257751	1101.107910	10058.486328	5817.142578	52.649715
626.677307	1097.036255	9927.331055	5787.568359	53.118637
627.096802	1103.251099	9802.604492	5723.918945	53.115074
627.516357	1111.609131	9683.664063	5649.340332	52.936333
627.935791	1109.680298	9551.650391	5589.977051	53.071701
628.355225	1110.108887	9412.780273	5507.683105	52.965771
628.774536	1108.180176	9298.554688	5464.393555	53.186985
629.193848	1100.036499	9185.186523	5412.102051	53.333153
629.613098	1104.536987	9117.464844	5379.099121	53.345821
630.032349	1101.322388	9070.318359	5358.740234	53.424770
630.451477	1111.609131	9015.456055	5314.807617	53.179146
630.870605	1112.466309	8952.236328	5300.020020	53.414242
631.289673	1110.751831	8903.588867	5260.373535	53.249176
631.708740	1107.537231	8857.297852	5205.724609	52.881470
632.127625	1099.393677	8778.004883	5180.437012	53.148197
632.546509	1099.822266	8693.139648	5140.147461	53.208961
632.965393	1099.393677	8646.633789	5111.430176	53.158989
633.384155	1094.036011	8578.913086	5073.498047	53.166698
633.802979	1100.893677	8517.834961	5029.136719	52.963116
634.221741	1093.178833	8426.112305	4981.345703	53.023350
634.640381	1100.036621	8326.031250	4926.912109	52.959843
635.058960	1094.464478	8204.947266	4902.480957	53.554966
635.477600	1089.535400	8113.867676	4842.260742	53.424656
635.896057	1099.607910	8017.215820	4797.041992	53.449604
636.314514	1097.893433	7940.921875	4786.327148	53.900604
636.732910	1099.822266	7877.487793	4750.537598	53.863907
637.151367	1101.322388	7831.626465	4718.177734	53.739853
637.569641	1100.036499	7745.046387	4683.459961	53.926533
637.987976	1102.608154	7689.969238	4645.098633	53.777077
638.406189	1098.750732	7641.535645	4612.095703	53.698002
638.824402	1101.965332	7565.028320	4587.664551	53.932621
639.242432	1091.464355	7517.237305	4562.162109	54.012146
639.660522	1089.106934	7480.162598	4534.944824	53.916569
640.078613	1086.749634	7436.015625	4513.942383	53.977779
640.496582	1081.820435	7411.798828	4489.297363	53.830784
640.914490	1078.177246	7353.079590	4446.650391	53.681683
641.332397	1070.890747	7309.574707	4438.935547	53.986465
641.750183	1068.747681	7267.570801	4426.719727	54.171124
642.167969	1069.604858	7284.072266	4408.503906	53.727837
642.585693	1073.676880	7272.284668	4405.289063	53.747749
643.003357	1074.534058	7245.068359	4408.503906	54.030487
643.421021	1071.748047	7246.353516	4395.859863	53.835209
643.838684	1079.677490	7230.709473	4400.789063	53.992752
644.256226	1081.606201	7227.923340	4400.789063	54.002789
644.673645	1087.606689	7231.566895	4398.431641	53.887478
645.091064	1093.607300	7226.851563	4394.574219	53.820892
645.508423	1096.178955	7224.494141	4416.647949	54.182411
645.925842	1097.464844	7230.065918	4399.289063	53.840519
646.343079	1102.179565	7226.637695	4404.003906	53.912106
646.760376	1107.108643	7196.206055	4401.003418	54.094955
647.177551	1103.036743	7174.775391	4384.930176	54.051956
647.594604	1108.823120	7149.273438	4370.357422	53.994884
648.011719	1108.394531	7122.056152	4369.071289	54.221153
648.428772	1105.394165	7108.983887	4340.783203	53.890911
648.845764	1104.537109	7092.053223	4323.424316	53.759975
649.262756	1103.251221	7062.693359	4313.780762	53.872986
649.679626	1099.179443	7040.190918	4319.781250	54.209652
650.096497	1100.893799	7024.546875	4306.708496	54.118877
650.513245	1102.394043	6988.114258	4300.707520	54.340221
650.929993	1096.821899	6956.825195	4280.991699	54.337337
651.346619	1082.463379	6921.679199	4271.133301	54.607845
651.763245	1088.249634	6880.960449	4273.490723	54.987057
652.179871	1077.319946	6856.744141	4266.847656	55.187637
652.596436	1084.392090	6810.454590	4254.417480	55.361347
653.012939	1089.535522	6786.451660	4251.416992	55.501633
653.429443	1096.607544	6771.879395	4250.559570	55.573586
653.845703	1105.608521	6800.381348	4253.560059	55.277912
654.262146	1102.822388	6820.955078	4264.061523	55.284466
654.678345	1102.394043	6869.603027	4286.992188	55.219051
655.094604	1107.537231	6951.896484	4335.425293	55.230831
655.510803	1112.895020	7028.404297	4378.287109	55.200523
655.926941	1116.538208	7117.340820	4438.293457	55.355183
656.343079	1116.752441	7201.992188	4476.867676	55.217468
656.759094	1119.538330	7275.070801	4509.656738	55.074333
657.175049	1111.394775	7343.005859	4550.160645	55.182613
657.591003	1109.680420	7375.794922	4560.876465	55.077133
658.006897	1102.394043	7380.724609	4566.876953	55.181595
658.422729	1090.821411	7340.863770	4559.590332	55.499928
658.838562	1088.678223	7292.430176	4533.016602	55.520248
659.254333	1091.035645	7215.494141	4498.941406	55.644196
659.669983	1085.677856	7109.625488	4447.937012	55.814880
660.085571	1085.249390	6998.401367	4393.073730	55.940121
660.501221	1091.035645	6864.031250	4323.638672	55.995243
660.916687	1091.892822	6733.517578	4251.417480	56.003803
661.332214	1093.393066	6614.363770	4202.340820	56.311615
661.747681	1111.180542	6535.284180	4169.766113	56.388775
662.163025	1110.966187	6440.775391	4137.191406	56.779240
662.578430	1115.895264	6379.269043	4110.188477	56.889236
662.993652	1124.895996	6332.549805	4080.186035	56.748974
663.408936	1130.468018	6291.617676	4062.613281	56.811867
663.824036	1133.468262	6258.399902	4036.039063	56.636284
664.239197	1129.182373	6234.183105	4025.323975	56.731461
664.654297	1129.610840	6242.327637	4014.608398	56.427876
665.069336	1121.895752	6218.539063	4023.180420	56.925400
665.484314	1116.966797	6216.395508	4028.538086	57.096027
665.899292	1118.038330	6224.539551	4013.536865	56.702202
666.314148	1104.751343	6190.036133	3980.104736	56.542625
666.728943	1104.108276	6176.962891	3986.747803	56.824806
667.143677	1097.679199	6174.177734	3975.818848	56.695370
667.558472	1091.250000	6157.890137	3981.176514	57.038322
667.973206	1085.678101	6142.245605	3968.317871	57.007835
668.387756	1080.320313	6117.386230	3944.743896	56.866905
668.802368	1088.678345	6087.597168	3930.813965	56.855007
669.216858	1083.320557	6042.592285	3905.097412	56.899021
669.631409	1093.821777	6023.090820	3875.308594	56.427979
670.045776	1098.107788	5992.873535	3851.520508	56.252186
670.460144	1103.679688	5955.584473	3835.447754	56.303001
670.874512	1106.680054	5941.011719	3829.875977	56.330349
671.288757	1103.679688	5934.153809	3797.515625	55.767525
671.703003	1110.537598	5907.365234	3781.228271	55.676186
672.117126	1106.251465	5893.435547	3758.082764	55.394386
672.531311	1105.822754	5879.719238	3741.152588	55.202911
672.945313	1102.608276	5852.074707	3739.009521	55.509422
673.359314	1095.536011	5845.216309	3744.367432	55.768631
673.773315	1100.893677	5838.144043	3744.367432	55.801853
674.187256	1098.750610	5847.359863	3753.797119	55.912083
674.601135	1094.250122	5851.217285	3760.011719	56.039101
675.014954	1092.107178	5868.790039	3773.727295	56.139801
675.428650	1087.178101	5882.934082	3770.298584	55.947815
675.842407	1089.106812	5919.581055	3793.444336	55.984928
676.256042	1089.106812	5968.014160	3821.732178	56.008965
676.669678	1091.892822	6010.446777	3849.806152	56.071632
677.083191	1090.392578	6058.880859	3877.880371	56.103340
677.496704	1096.607544	6101.956055	3902.311768	56.054119
677.910217	1108.180176	6146.317383	3908.740723	55.587223
678.323547	1110.537598	6154.246582	3916.884277	55.640533
678.736938	1113.752075	6169.248535	3924.170898	55.591354
679.150208	1112.680664	6174.177734	3922.456055	55.512733
679.563477	1102.179565	6157.461426	3920.099121	55.742085
679.976685	1098.964966	6121.243652	3906.812256	55.907833
680.389832	1100.679443	6064.666992	3881.738037	56.024693
680.802979	1103.679810	5983.659180	3850.664063	56.290901
681.216064	1101.965332	5911.437012	3819.160889	56.496758
681.629028	1111.823364	5821.642578	3782.300049	56.700191
682.041870	1110.751831	5761.208008	3738.581299	56.506924
682.454773	1100.893677	5683.200684	3689.718994	56.496109
682.867615	1092.964355	5644.625488	3664.216553	56.490414
683.280457	1088.678223	5596.834961	3626.927490	56.303482
683.693237	1091.035645	5558.474121	3609.997070	56.384914
684.105896	1094.893066	5519.898926	3586.637695	56.310539
684.518555	1108.608765	5509.612305	3585.566406	56.281654
684.931030	1107.108521	5495.039063	3561.135254	55.926746
685.343567	1100.893677	5477.680176	3522.988525	55.339565
685.756042	1108.823120	5453.034668	3506.486816	55.192146
686.168518	1103.036743	5430.532715	3489.985352	55.157734
686.580872	1105.394165	5406.530762	3486.770508	55.366211
686.993225	1106.465698	5366.669434	3463.196777	55.319679
687.405518	1112.680664	5333.666016	3442.838135	55.204113
687.817627	1119.752808	5300.234375	3418.192383	54.980259
688.229858	1112.466309	5251.372070	3386.689697	54.947456
688.641907	1119.324097	5201.867676	3354.543701	54.750668
689.054077	1098.107788	5147.647949	3299.252197	54.355419
689.466064	1098.536377	5084.641602	3269.892334	54.473122
689.878052	1094.893188	5022.707031	3255.748291	55.014187
690.289978	1098.107788	4973.845215	3229.174072	54.984798
690.701843	1095.964722	4940.199219	3204.957275	54.861187
691.113586	1087.392456	4887.050781	3185.241211	55.211510
691.525330	1089.321167	4850.404297	3168.525146	55.282059
691.937073	1094.893188	4815.043457	3159.953125	55.510124
692.348755	1085.463745	4776.896484	3143.665527	55.756176
692.760315	1096.822021	4768.539063	3149.880615	55.915489
693.171875	1097.250488	4779.468750	3162.310791	56.081963
693.583435	1106.037109	4799.398926	3191.456299	56.463982
693.994751	1104.751099	4857.476074	3226.602295	56.541607
694.406128	1106.251465	4944.699219	3263.891602	56.211269
694.817444	1094.464600	5040.065918	3307.824463	56.096897
695.228760	1098.322144	5127.502930	3357.114746	56.060841
695.640076	1104.108398	5237.013672	3393.761475	55.400570
696.051208	1096.179077	5329.808594	3439.194580	55.342957
696.462402	1089.106934	5399.887207	3466.625977	55.152870
696.873474	1091.035645	5438.462891	3483.556152	55.033020
697.284424	1083.749146	5460.321777	3480.770264	54.769363
697.695374	1077.105591	5446.605957	3471.554932	54.799152
698.106323	1084.392090	5406.958984	3448.624268	54.695099
698.517212	1084.392090	5329.379883	3403.405518	54.629448
698.928101	1090.821289	5219.012207	3354.543701	54.835701
699.338867	1091.035645	5094.500000	3279.964844	54.675877
699.749573	1085.463745	4957.772461	3211.815430	54.911728
700.160095	1094.250244	4810.543457	3149.452148	55.302467
700.570740	1101.965210	4686.459961	3082.588135	55.255291
700.981262	1106.036987	4559.162109	3021.296631	55.464531
701.391785	1101.536621	4468.937988	2979.078369	55.756401
701.802307	1096.821899	4381.501465	2918.857910	55.470737
702.212708	1099.607910	4311.852051	2872.138916	55.180458
702.623108	1094.036011	4263.203613	2835.278320	54.943211
703.033264	1095.321777	4220.771484	2809.561523	54.847778
703.443481	1091.249878	4194.197266	2793.059814	54.844952
703.853699	1093.821655	4161.623047	2779.987061	54.963318
704.263855	1092.107300	4156.479492	2766.057129	54.626194
704.673950	1079.463135	4150.692871	2758.342041	54.664711
705.083984	1077.320068	4139.762695	2748.055420	54.555645
705.493958	1066.819092	4137.620605	2752.127197	54.881702
705.903931	1072.176636	4140.620605	2751.913086	54.742290
706.313721	1074.534058	4148.764648	2767.343018	55.064480
706.723511	1069.604980	4168.694824	2774.415039	55.010025
707.133301	1070.890747	4197.412109	2794.774414	55.137432
707.543030	1064.033081	4219.056641	2804.203613	55.155552
707.952698	1067.461914	4255.917480	2812.990234	54.745262
708.362305	1069.390625	4270.490234	2827.348633	54.917316
708.771912	1074.319824	4288.277832	2829.920410	54.624252
709.181335	1076.677246	4296.421875	2824.777100	54.293121
709.590820	1075.391357	4296.421875	2836.135498	54.664001
710.000183	1070.462158	4302.422363	2820.919678	54.160862
710.409546	1072.819458	4296.207520	2815.990479	54.078842
710.818848	1079.891602	4289.992188	2816.204834	54.089062
711.228088	1093.607300	4270.276367	2812.561768	54.111855
711.637329	1094.036011	4234.272461	2788.773682	53.968475
712.046448	1102.822632	4208.770020	2787.702148	54.246880
712.455444	1094.250244	4170.194824	2763.271240	54.260437
712.864441	1090.178467	4148.335449	2752.555664	54.358791
713.273438	1085.463745	4124.976563	2734.554199	54.255093
713.682434	1087.606689	4094.545166	2719.766846	54.279800
714.091309	1087.392456	4064.541992	2697.693115	54.088676
714.500061	1090.606934	4021.894775	2684.620361	54.379288
714.908875	1090.821411	3971.747070	2661.046631	54.504189
715.317505	1093.178589	3936.171875	2638.544678	54.357010
715.726135	1083.963623	3876.166260	2612.399414	54.739429
716.134766	1082.249023	3821.303223	2595.683594	55.253910
716.543274	1080.748779	3778.871094	2565.251953	55.019863
716.951843	1084.177734	3718.650879	2539.963867	55.259098
717.360291	1094.678833	3668.503174	2506.317383	54.845959
717.768738	1098.750610	3600.139160	2487.672852	55.526047
718.177063	1096.607544	3555.563232	2457.669678	55.351231
718.585205	1098.322144	3515.488037	2436.881836	55.377235
718.993469	1107.323120	3489.128174	2416.094238	54.948708
719.401672	1105.179810	3476.698486	2411.808105	55.096691
719.809814	1099.822144	3435.122803	2383.305420	54.960083
720.217896	1105.608521	3429.764893	2368.089600	54.319973
720.625916	1105.608398	3412.406250	2359.517334	54.357124
721.033875	1100.036499	3387.546631	2347.944580	54.553116
721.441650	1088.249512	3371.688232	2347.516113	55.147816
721.849548	1076.462769	3357.758057	2350.516357	55.847813
722.257385	1087.178101	3355.614990	2350.087646	55.673115
722.665161	1083.749146	3354.757568	2367.232178	56.515999
723.072876	1090.178345	3360.114990	2374.304443	56.571014
723.480469	1091.035645	3366.330322	2377.304688	56.531975
723.888123	1095.107544	3383.260742	2376.232910	55.989491
724.295532	1100.893799	3401.476563	2399.378174	56.441540
724.703064	1104.536987	3416.906982	2413.522461	56.607956
725.110474	1109.465942	3426.979004	2418.880127	56.500832
725.517822	1116.752319	3435.336914	2437.953369	56.983089
725.925171	1131.539551	3448.195557	2452.097900	57.002781
726.332520	1137.968872	3472.411865	2455.098145	56.421570
726.739685	1127.467896	3486.127930	2455.955322	56.323818
727.146851	1139.897583	3500.057617	2456.383789	55.779530
727.553894	1135.825684	3502.414795	2450.597656	55.555565
727.960938	1133.254028	3512.273193	2471.385498	56.247196
728.367981	1126.396362	3495.128906	2471.599609	56.790005
728.774902	1117.181152	3502.629639	2477.814697	57.038898
729.181824	1106.465820	3505.201416	2480.814697	57.294720
729.588684	1099.822266	3527.060303	2483.600830	57.010418
729.995422	1100.893677	3536.275635	2479.743408	56.617393
730.402039	1097.464844	3558.135010	2468.813721	55.730705
730.808777	1093.821533	3557.706055	2466.027588	55.692791
731.215393	1094.893066	3543.133057	2460.455566	55.777313
731.622009	1088.892700	3527.060059	2459.170166	56.201122
732.028503	1085.249390	3522.559570	2465.813477	56.642941
732.434998	1080.105957	3499.628906	2447.811523	56.527901
732.841370	1076.034302	3479.484375	2434.310303	56.513592
733.247742	1077.963013	3455.053711	2407.093506	55.914165
733.653931	1088.464111	3445.838379	2398.521240	55.572727
734.060181	1092.321655	3414.335205	2405.593262	56.557446
734.466370	1079.891724	3399.548340	2406.664551	57.196945
734.872559	1089.106812	3374.259521	2412.022217	57.891769
735.278625	1092.964355	3373.617188	2416.094238	58.015400
735.684692	1091.035645	3377.260010	2429.595459	58.548927
736.090698	1094.464478	3395.047119	2436.453369	58.332569
736.496460	1095.107544	3390.975586	2431.095947	58.190990
736.902344	1100.893677	3401.905273	2440.311035	58.209930
737.308167	1107.108643	3413.263916	2435.382080	57.596878
737.713928	1112.251953	3408.334473	2448.883057	58.213547
738.119690	1114.823730	3401.047852	2460.884277	58.877018
738.525330	1119.752686	3406.191162	2451.454834	58.243515
738.930908	1130.039429	3392.261475	2433.238525	57.607033
739.336426	1123.395996	3377.902588	2420.594727	57.538033
739.741821	1125.324707	3348.542969	2410.522461	57.807987
740.147278	1131.968262	3336.113037	2392.091797	57.170635
740.552673	1128.325073	3292.394531	2363.374756	57.070709
740.957947	1134.111328	3275.678711	2359.945801	57.240063
741.363220	1128.967896	3239.889648	2336.157959	57.187813
741.768494	1125.324585	3234.531494	2339.372559	57.559452
742.173645	1117.181030	3225.531006	2327.585449	57.410030
742.578613	1104.108276	3199.385742	2304.226318	57.277287
742.983704	1095.321777	3179.026367	2298.225586	57.729095
743.388733	1087.178223	3159.953125	2293.296631	58.188587
743.793640	1083.320679	3158.881348	2288.367432	58.058857
744.198547	1081.177612	3153.523682	2276.580566	57.683556
744.603394	1068.962036	3132.521729	2284.509766	58.905384
745.008179	1065.533081	3121.163330	2297.368164	59.924931
745.412781	1062.532715	3112.376709	2298.011475	60.271843
745.817444	1063.818604	3106.375977	2305.297852	60.780632
746.222107	1066.818848	3089.017334	2305.297852	61.244186
746.626648	1071.533691	3084.945557	2312.798340	61.649815
747.031189	1058.889526	3083.445557	2311.298096	61.860901
747.435669	1057.175171	3076.373535	2305.511963	61.823387
747.840027	1067.890503	3091.589111	2321.370850	61.940071
748.244385	1060.604004	3087.088867	2320.513428	62.172161
748.648499	1062.532715	3081.516602	2323.513672	62.456219
749.052795	1065.533081	3080.016602	2316.227295	62.085106
749.456970	1068.747559	3082.159424	2314.084229	61.852058
749.861084	1069.819214	3068.015381	2315.798584	62.355209
750.265137	1076.248535	3060.085938	2316.012939	62.493248
750.669189	1083.106323	3043.798584	2312.584229	62.706318
751.073181	1083.963623	3029.226318	2304.654785	62.751995
751.476929	1096.822021	3007.795410	2309.369385	63.451817
751.880798	1095.750366	2979.078125	2311.083740	64.531166
752.284546	1091.892822	2947.574951	2302.297119	65.226921
752.688354	1100.679565	2926.573242	2304.226318	65.915489
753.091980	1103.036743	2907.927979	2314.726807	67.133690
753.495667	1116.966675	2906.213867	2324.799561	67.505089
753.899231	1111.823364	2902.784912	2313.441162	67.093445
754.302734	1102.822388	2902.142090	2316.870117	67.472595
754.706055	1096.178955	2893.997803	2315.584229	67.826927
755.109497	1088.892578	2890.140625	2329.300049	68.863777
755.512878	1087.606567	2878.782227	2333.800537	69.574081
755.916199	1093.393066	2876.639404	2337.872314	69.787285
756.319397	1097.679077	2886.069092	2335.300537	69.203110
756.722595	1092.750122	2880.711182	2336.157959	69.543343
757.125732	1090.178345	2868.924561	2331.014648	69.759041
757.528687	1089.963989	2865.281250	2327.371338	69.700630
757.931702	1076.462769	2862.066162	2322.656494	69.791183
758.334656	1076.248413	2849.850830	2336.157959	71.036751
758.737610	1087.178101	2844.279053	2352.016602	71.984398
759.140442	1086.106567	2853.493896	2384.377197	73.457054
759.543274	1087.606567	2889.497559	2414.808594	73.656067
759.945984	1087.606689	2947.360596	2467.956787	74.222191
760.348572	1084.606323	3013.153076	2523.247803	74.597176
760.751221	1089.749756	3071.015625	2591.396973	75.792313
761.153809	1085.892212	3125.020996	2627.400635	75.596420
761.556274	1086.749512	3162.310303	2678.191406	76.675270
761.958740	1084.392090	3183.741211	2705.194092	77.204979
762.361206	1088.463989	3190.170166	2724.481689	77.842361
762.763550	1092.535767	3198.956787	2734.768555	77.963181
763.165833	1091.464355	3196.385254	2732.839600	77.978004
763.567932	1095.750488	3180.954834	2708.194336	77.327858
763.970154	1091.678589	3128.449463	2669.190430	77.451607
764.372253	1090.821289	3051.299316	2605.969971	77.284653
764.774353	1086.535278	2973.506104	2541.463867	77.103928
765.176453	1084.177856	2886.283203	2477.600342	77.321922
765.578369	1089.749878	2804.632324	2444.811523	79.017754
765.980286	1095.321899	2750.841309	2400.878418	78.860840
766.382019	1092.964478	2698.764648	2370.447021	79.554268
766.783813	1090.821411	2643.473633	2334.014648	80.069008
767.185608	1091.464233	2590.968506	2308.940674	81.191925
767.587219	1087.392456	2553.036377	2276.580322	81.137573
767.988892	1087.821045	2521.319092	2254.292725	81.372391
768.390442	1093.178711	2495.602051	2238.219727	81.647316
768.791992	1093.178711	2472.242432	2231.576172	82.548576
769.193420	1101.322266	2435.167480	2221.289307	83.965294
769.594788	1099.393555	2415.236816	2201.573242	83.762230
769.996094	1103.251099	2400.664063	2179.713867	82.969940
770.397400	1095.321777	2374.518555	2169.641602	83.983940
770.798645	1096.821899	2359.945801	2152.282715	83.559563
771.199829	1103.036743	2346.444580	2143.924805	83.712524
771.600952	1100.679321	2340.658447	2137.495605	83.615623
772.002014	1105.179932	2330.157227	2126.780273	83.397491
772.402893	1106.251465	2311.083740	2132.995117	85.218803
772.803894	1107.751587	2297.796875	2133.209473	86.169655
773.204773	1115.252319	2287.510010	2128.066162	86.398567
773.605652	1113.966431	2287.938965	2120.565430	85.742973
774.006409	1113.752075	2290.510498	2115.850586	85.157539
774.407104	1112.466309	2278.509277	2109.421387	85.499001
774.807861	1115.895142	2272.508789	2095.062744	84.658142
775.208435	1109.037354	2264.150879	2091.848389	85.083504
775.608948	1102.179565	2254.935791	2099.563232	86.521645
776.009399	1106.465820	2249.792480	2102.563721	87.122772
776.409851	1111.609009	2242.077393	2111.135986	88.417068
776.810242	1115.895264	2244.006104	2103.420898	87.537994
777.210632	1108.822998	2238.005371	2093.991211	87.246155
777.610901	1103.894043	2237.148193	2100.206299	87.916046
778.011108	1102.393921	2229.218750	2099.777588	88.512749
778.411133	1095.964722	2212.931396	2107.707031	90.579453
778.811279	1095.321777	2214.860352	2099.349121	89.682243
779.211304	1095.750366	2206.716553	2100.206299	90.412827
779.611328	1100.465210	2192.786621	2093.562744	90.916237
780.011292	1109.037476	2188.928955	2083.489990	90.236153
780.411133	1106.251465	2173.284912	2073.846436	90.680847
780.810974	1113.537964	2178.427979	2069.131592	89.736366
781.210632	1106.251465	2170.927490	2051.987061	88.828484
781.610352	1109.465942	2173.284912	2054.987305	88.879913
782.010071	1104.108276	2167.070068	2049.843994	88.971748
782.409668	1103.251099	2163.426758	2048.343750	89.144913
782.809204	1114.395020	2162.354980	2030.342163	87.402878
783.208679	1118.038330	2164.069580	2045.129272	88.629372
783.608093	1126.610596	2160.640625	2037.200073	88.062187
784.007507	1137.325928	2174.999023	2051.772949	88.124771
784.406677	1137.325928	2186.786133	2051.772949	87.134987
784.805969	1132.396729	2205.430664	2061.202393	86.558838
785.205139	1127.467651	2203.930420	2072.989258	87.835976
785.604370	1130.896606	2208.859375	2088.419434	88.827080
786.003418	1133.039673	2205.001953	2088.633545	89.144356
786.402466	1131.539551	2207.145020	2086.276367	88.762733
786.801453	1136.468628	2212.931396	2086.490479	88.254036
787.200256	1128.967896	2218.931885	2092.490967	88.399536
787.599121	1128.539307	2208.216553	2083.704590	88.467667
787.997864	1127.896484	2211.431152	2088.419189	88.647156
788.396667	1126.824951	2204.359131	2072.560791	87.768524
788.795349	1124.038940	2190.428955	2063.345459	88.082832
789.194031	1132.396851	2165.998047	2044.057861	88.202393
789.592590	1128.539429	2149.067871	2023.698486	87.715248
789.991089	1133.682739	2138.995605	2017.269409	87.891708
790.389465	1138.183228	2124.422852	2007.197144	88.113869
790.787903	1147.398315	2118.207764	2002.482300	88.079491
791.186218	1150.612793	2116.922119	1996.910278	87.580391
791.584473	1160.899536	2107.063965	1992.624268	87.904884
791.982788	1160.042358	2111.778564	2000.125000	88.268433
792.380920	1159.185059	2118.850586	1994.767212	87.070145
792.779053	1154.256226	2115.421875	2009.982910	89.030098
793.177002	1157.685059	2121.636963	2015.983521	89.039551
793.575012	1157.899292	2138.138428	2018.126587	87.756882
793.972961	1153.184570	2139.209961	2018.340942	87.741791
794.370850	1146.969604	2133.852295	2022.841309	88.751350
794.768677	1146.755371	2140.281494	2033.127808	89.214806
795.166504	1146.969604	2141.353027	2037.199707	89.525841
795.564209	1145.683960	2122.922607	2033.770996	90.877190
795.961731	1143.326538	2124.208496	2016.197754	88.988403
796.359375	1146.755371	2112.635742	2011.697388	89.549599
796.756897	1167.757324	2123.779785	2036.128540	90.831673
797.154358	1169.686279	2114.135986	2011.911743	89.176315
797.551819	1165.185669	2110.921631	2008.054321	89.123039
797.949219	1157.685059	2093.562500	2005.696899	90.611420
798.346558	1158.756592	2085.418701	1997.338989	90.494949
798.743774	1162.185547	2092.276611	1983.837524	88.341026
799.140869	1154.041870	2083.275635	1966.478638	87.430824
799.538025	1150.827271	2072.774902	1960.478027	87.819603
799.935120	1141.397827	2070.845947	1957.477661	87.802620
800.332153	1138.397461	2060.987793	1963.478394	89.430908
800.729126	1136.897339	2061.416260	1946.762573	87.598557
801.126038	1114.395020	2035.914185	1926.189087	88.093018
801.522888	1114.609253	2034.199707	1932.618286	88.953621
801.919556	1120.395630	2034.414063	1932.618286	88.862831
802.316345	1125.967651	2041.700317	1934.547241	88.298653
802.713013	1131.325317	2046.629639	1939.690186	88.316513
803.109680	1132.396851	2036.985596	1944.619263	89.789139
803.506226	1135.611450	2030.985107	1941.833252	90.043053
803.902710	1128.539185	2035.485474	1937.761719	89.224968
804.299194	1131.539673	2036.342651	1939.261719	89.270493
804.695557	1130.468018	2036.556763	1947.619629	90.184502
805.091797	1130.682373	2034.842285	1949.333984	90.542793
805.488098	1124.681763	2018.983643	1933.260986	90.414574
805.884277	1113.752075	2011.483154	1927.903442	90.689896
806.280457	1110.966064	1991.552612	1916.973877	91.530792
806.676636	1109.680298	1978.908325	1908.830200	91.937889
807.072632	1118.038208	1960.263794	1897.471924	92.544533
807.468628	1117.609497	1954.048950	1884.827759	91.724304
807.864441	1117.395386	1952.334473	1877.112793	90.990761
808.260315	1125.967651	1939.476074	1857.610962	89.936783
808.656128	1127.682129	1928.546509	1855.039185	90.821503
809.051941	1128.110840	1919.331177	1844.966797	90.601303
809.447571	1129.825317	1907.758545	1838.751953	91.129494
809.843262	1134.325684	1903.900879	1845.609497	92.425514
810.238831	1141.826294	1891.042603	1841.966431	93.449669
810.634338	1142.254883	1883.756226	1836.394409	93.612717
811.029724	1140.540527	1874.326904	1827.179321	93.574753
811.425110	1133.039795	1879.470215	1826.965210	92.965851
811.820496	1126.824829	1873.898315	1821.178955	92.943214
812.215759	1122.753052	1867.683472	1820.964722	93.728439
812.611023	1120.395630	1866.826050	1823.750366	94.229111
813.006165	1121.038574	1865.325806	1815.821045	93.348701
813.401245	1124.253174	1869.397949	1815.178101	92.723579
813.796265	1124.681763	1870.897949	1820.750000	93.279701
814.191223	1124.896118	1883.113281	1814.749512	90.983620
814.586182	1123.824707	1900.043701	1822.250366	89.977913
814.981018	1120.181274	1917.187988	1830.393799	89.109978
815.375916	1120.609863	1931.546753	1840.037598	88.715622
815.770630	1109.680420	1940.976196	1850.967285	89.172455
816.165344	1107.537231	1968.835938	1881.398804	89.848221
816.559875	1109.037476	2005.268311	1908.187378	89.167862
816.954468	1110.537598	2036.557129	1941.190674	89.701462
817.349060	1104.322754	2097.420166	2001.839355	90.375488
817.743469	1097.464966	2185.071533	2086.490234	90.935944
818.137939	1093.821655	2365.089355	2247.863281	90.778809
818.532288	1086.749512	2676.048340	2546.178223	91.828468
818.926575	1084.820679	3104.875977	2937.931152	91.735634
819.320862	1086.963867	3540.561768	3355.829102	92.470947
819.714844	1096.607544	3936.386475	3722.722412	92.476028
820.109009	1101.750854	4268.347656	4014.822510	91.993774
820.503052	1105.822754	4510.942871	4244.559570	92.176979
820.897095	1115.895020	4708.533691	4422.648438	92.042473
821.291016	1106.036987	4876.978516	4572.877441	91.935669
821.684875	1114.180786	4991.632813	4663.314941	91.532639
822.078735	1121.681519	5053.567383	4701.246582	91.039391
822.472412	1121.038574	4994.418457	4644.455566	90.964920
822.866089	1131.111084	4806.685547	4458.223145	90.519508
823.259766	1133.039795	4519.085938	4199.983887	90.575966
823.653381	1133.254028	4253.560059	3945.816162	90.137375
824.046875	1121.681519	4025.109375	3736.009277	90.042801
824.440369	1120.181396	3839.091309	3579.136719	90.439011
824.833801	1125.753418	3692.505371	3450.552979	90.573593
825.227112	1122.110107	3566.278320	3342.542725	90.846146
825.620300	1136.897339	3455.053223	3236.460693	90.570419
826.013550	1134.539917	3349.185791	3141.308350	90.613510
826.406799	1137.325928	3249.532959	3069.086914	91.456993
826.799866	1146.755371	3160.810303	2996.008545	91.817413
827.192932	1153.398804	3059.228760	2910.928711	92.218613
827.585938	1145.040894	2926.358643	2790.273926	92.360443
827.978882	1139.040283	2756.198975	2631.901123	92.313812
828.371643	1141.397583	2589.897217	2477.171631	92.217766
828.764465	1140.111816	2448.454834	2338.301025	91.580666
829.157227	1136.254272	2350.945068	2225.575684	89.678909
829.549988	1137.754517	2298.868652	2180.785400	89.830177
829.942627	1131.325317	2274.009033	2172.856201	91.147781
830.335144	1124.038940	2289.010254	2193.215332	91.777054
830.727722	1122.538696	2332.085938	2224.504150	91.105614
831.120178	1117.609741	2393.377686	2264.793701	89.921051
831.512451	1113.966431	2435.381836	2299.939941	89.750244
831.904846	1125.110474	2481.886475	2325.442383	88.469421
832.297119	1129.610840	2523.461914	2349.444824	87.515373
832.689331	1130.253784	2548.964111	2365.732178	87.084610
833.081543	1135.182739	2564.608643	2378.375977	86.971504
833.473694	1139.683228	2561.179932	2382.233887	87.411438
833.865723	1137.540161	2517.461182	2347.301758	87.668900
834.257568	1140.326172	2463.027100	2288.795898	86.827621
834.649536	1144.826660	2379.233398	2211.859863	86.440971
835.041382	1147.612549	2276.794922	2124.208496	86.487000
835.433228	1142.897949	2173.070313	2035.699585	86.665268
835.825012	1131.968262	2094.848633	1967.550293	86.779427
836.216675	1134.325684	2038.057129	1920.617065	87.004982
836.608337	1135.825806	1994.338623	1895.757446	88.517212
836.999756	1144.183716	1966.907104	1878.184326	89.215965
837.391296	1143.755005	1936.261230	1855.896362	89.859406
837.782715	1137.968750	1921.902832	1831.036743	88.408966
838.174194	1136.468628	1902.829712	1812.392212	88.199104
838.565491	1137.968872	1878.184448	1786.032471	87.550659
838.956787	1135.611450	1867.683472	1774.674194	87.295067
839.348022	1123.824707	1853.110474	1762.887207	87.628548
839.739197	1130.682495	1853.753418	1767.602051	88.085350
840.130127	1141.397583	1849.681641	1759.887085	87.322243
840.521179	1141.826294	1823.536255	1737.170654	87.331032
840.912170	1143.112183	1796.747925	1708.024658	86.426193
841.303101	1139.040405	1769.744995	1677.593262	85.389084
841.693970	1133.254028	1745.957031	1656.591064	85.414474
842.084778	1144.397949	1711.239380	1642.446777	87.863869
842.475464	1148.684204	1697.737915	1626.802612	87.080444
842.866028	1147.184082	1687.237061	1623.373535	88.174583
843.256653	1146.755371	1665.377441	1606.229004	88.595078
843.647217	1153.184692	1657.019653	1601.085815	88.898384
844.037720	1146.755371	1642.232544	1584.369629	88.321777
844.428223	1143.755005	1619.944580	1573.654297	90.279022
844.818604	1140.969116	1619.515991	1567.225098	89.072983
845.208923	1131.968262	1599.799927	1557.581299	90.975677
845.599182	1123.395874	1588.869995	1550.080566	91.666687
845.989258	1122.967285	1583.298096	1542.365723	91.108055
846.379395	1110.966187	1574.297241	1533.579224	91.211899
846.769470	1106.251465	1579.012085	1521.792236	87.896652
847.159546	1110.751953	1564.653442	1516.220215	89.329575
847.549438	1125.967651	1575.154419	1517.934692	87.261482
847.939392	1128.110840	1578.369141	1515.363159	86.006706
848.329163	1123.395996	1571.511353	1511.934082	86.704926
848.718872	1113.966553	1578.369019	1508.505127	84.956177
849.108582	1107.537231	1565.296509	1508.719482	87.640442
849.498230	1111.609131	1566.582153	1508.290894	87.187973
849.887817	1113.752197	1564.010864	1506.147949	87.148964
850.277405	1117.824097	1554.795410	1501.218750	87.739090
850.666870	1118.252686	1559.081543	1496.289795	85.755981
851.056274	1116.966797	1539.150879	1490.074951	88.375702
851.445496	1111.180542	1545.794556	1487.717529	86.637100
851.834839	1109.466064	1540.865601	1490.289063	88.276169
852.224060	1107.751587	1536.793701	1480.216675	86.813179
852.613220	1107.965942	1537.222290	1475.930542	85.721413
853.002380	1109.466064	1534.864868	1473.358887	85.541573
853.391418	1114.180786	1529.292969	1471.858765	86.164169
853.780396	1120.610107	1531.007324	1468.215576	84.699760
854.169312	1131.754028	1523.292480	1473.787476	87.356285
854.558105	1131.968262	1532.078979	1478.073608	86.502396
854.946899	1135.611328	1535.079224	1481.931152	86.695282
855.335693	1130.682373	1539.579590	1490.503540	87.997948
855.724365	1131.110840	1536.579346	1492.003540	89.006348
856.112976	1118.252563	1528.650024	1478.930786	87.885101
856.501526	1112.037720	1519.006226	1471.858643	88.414932
856.890076	1116.966919	1506.576538	1466.500977	89.713921
857.278381	1118.681152	1499.718628	1463.929321	90.607407
857.666809	1123.181641	1494.789551	1461.571899	91.061104
858.055115	1124.467529	1501.861694	1471.001465	91.822815
858.443420	1124.253052	1503.147583	1468.429810	90.837090
858.831543	1124.895996	1495.646851	1467.786987	92.485558
859.219788	1127.896362	1490.932007	1470.144409	94.273949
859.607788	1139.254761	1499.075684	1475.501953	93.448486
859.995850	1144.398071	1498.861450	1476.359131	93.651726
860.383728	1147.184082	1505.290649	1487.288818	94.973053
860.771606	1148.041138	1507.648071	1499.932861	97.854546
861.159424	1147.612671	1515.577393	1502.718872	96.505501
861.547241	1155.113403	1524.578125	1510.219604	96.113693
861.934937	1145.683838	1533.150513	1506.147949	93.030998
862.322632	1137.540283	1527.578491	1498.218628	92.472565
862.710205	1128.539307	1528.007080	1495.218018	91.791809
863.097656	1129.182129	1530.364502	1490.289063	90.010666
863.485107	1125.324707	1528.007080	1490.074951	90.580139
863.872498	1118.895508	1521.578003	1488.146118	91.697708
864.259827	1110.966187	1518.577637	1487.503052	92.376419
864.647156	1109.465942	1512.791382	1486.002808	93.358078
865.034424	1104.108276	1515.148560	1484.717041	92.596466
865.421570	1103.036743	1521.363403	1482.788208	90.778694
865.808655	1098.107788	1528.221191	1481.716797	89.187874
866.195557	1104.751221	1534.650513	1487.074341	88.933182
866.582581	1105.608398	1539.365234	1488.360229	88.241104
866.969482	1106.251343	1541.294067	1480.002319	85.911324
867.356323	1104.322510	1545.580200	1482.788208	85.769768
867.743225	1109.680420	1548.366089	1479.787964	84.367363
868.129883	1117.823975	1553.938232	1475.073364	81.916466
868.516602	1120.824341	1557.581543	1477.859375	81.746796
868.903076	1128.539429	1562.081909	1485.574341	82.352928
869.289673	1143.755127	1567.439453	1484.288452	80.374306
869.676147	1131.968262	1559.510132	1486.217407	82.857185
870.062561	1128.324951	1544.080078	1489.003174	86.752563
870.448914	1125.967651	1540.222534	1495.646606	89.239494
870.835266	1126.824951	1537.007935	1489.431763	88.401230
871.221558	1117.395386	1543.222778	1506.147949	91.293457
871.607544	1126.610474	1550.295044	1508.933716	90.237709
871.993713	1116.323975	1554.366821	1513.219971	90.606659
872.379761	1109.251831	1557.795776	1520.934814	91.782082
872.765747	1105.179810	1560.367310	1521.792236	91.525452
873.151672	1097.464722	1557.795654	1513.219971	90.316597
873.537598	1084.820801	1556.509888	1512.791138	90.731445
873.923401	1104.965576	1563.153442	1527.792847	92.282509
874.309204	1103.465454	1574.511719	1523.506592	89.171951
874.694763	1104.965698	1589.084473	1525.649658	86.896851
875.080383	1105.608521	1603.657471	1541.079712	87.435417
875.465942	1116.538208	1617.587402	1544.937134	85.500374
875.851440	1110.537598	1627.874146	1573.225708	89.436577
876.236938	1120.181396	1671.807007	1604.943237	87.878777
876.622314	1119.324097	1753.457764	1684.879639	89.185539
877.007629	1116.538208	1928.760864	1840.037598	89.076485
877.392761	1116.538086	2194.072510	2102.135010	91.467789
877.777954	1114.180786	2523.247803	2418.880371	92.593155
878.163086	1112.252075	2851.994141	2716.766602	92.227150
878.548218	1118.681152	3130.593018	2974.148926	92.224106
878.933167	1113.109253	3359.472412	3181.597900	92.081665
879.318176	1109.251709	3537.989990	3354.543213	92.446831
879.703003	1105.608521	3697.220215	3497.271729	92.284775
880.087830	1100.036499	3811.659912	3596.495361	92.065102
880.472534	1093.607300	3891.596191	3662.073975	91.796898
880.857239	1097.250488	3896.953857	3677.503662	92.161659
881.241882	1100.679443	3802.230225	3594.781250	92.321114
881.626465	1104.965454	3611.711670	3398.047607	91.476440
882.010986	1107.322876	3333.113037	3137.879150	91.228561
882.395447	1104.751099	3041.441406	2865.709717	90.926186
882.779846	1105.608521	2782.344727	2632.543945	91.065933
883.164063	1109.680298	2570.181152	2446.311279	91.518669
883.548340	1106.037109	2398.949951	2281.080811	90.883446
883.932495	1107.108643	2233.290771	2137.709961	91.512848
884.316650	1113.323486	2103.206543	2019.198364	91.513321
884.700745	1115.037964	1992.409790	1931.332520	93.038612
885.084778	1109.251831	1897.686279	1836.394531	92.226143
885.468750	1118.466919	1811.963379	1765.673340	93.325119
885.852661	1111.823364	1749.600098	1712.739502	94.220451
886.236389	1111.823364	1703.952759	1664.734863	93.376801
886.620117	1112.466309	1669.878174	1633.231934	93.425644
887.003845	1115.466675	1647.161621	1614.158569	93.792862
887.387451	1118.466797	1618.230347	1594.656616	95.283020
887.771057	1118.681152	1595.728027	1579.440674	96.585793
888.154602	1122.324341	1594.442261	1571.939941	95.233749
888.538086	1107.537231	1590.798950	1565.296509	94.722855
888.921326	1110.537598	1580.083618	1557.367188	95.162041
889.304688	1117.181030	1583.298340	1555.224121	93.977005
889.687927	1111.180542	1604.943237	1562.296143	91.362839
890.071167	1119.752808	1611.158081	1575.583130	92.760567
890.454285	1128.753662	1650.590576	1604.514771	91.170456
890.837402	1118.038330	1701.167114	1663.020386	93.458267
891.220459	1122.753052	1769.745239	1718.525757	92.083450
891.603271	1111.180298	1827.607788	1757.315308	90.188469
891.986145	1122.538818	1873.040894	1799.319458	90.177048
892.369019	1124.038940	1904.758179	1838.751953	91.545456
892.751770	1131.110962	1934.118408	1859.968384	90.765961
893.134460	1126.181885	1951.691772	1872.612183	90.420517
893.517151	1117.824097	1966.264160	1882.899170	90.174324
893.899658	1111.823364	1960.478149	1878.613159	90.353561
894.282227	1117.824097	1964.764404	1870.683594	88.891685
894.664612	1109.037354	1922.760254	1845.181152	90.466156
895.046997	1114.823730	1867.897339	1785.603638	89.072289
895.429321	1105.394287	1789.675781	1720.025879	89.821457
895.811523	1116.966797	1727.526611	1668.163696	90.277298
896.193726	1113.752197	1680.379028	1619.730347	89.296539
896.575928	1110.751831	1633.660522	1574.083130	88.606537
896.958008	1116.966675	1593.156372	1537.007935	88.208809
897.339905	1117.395386	1559.295776	1507.647949	88.312340
897.721863	1124.467407	1531.007446	1490.503418	90.036888
898.103760	1131.753784	1503.361816	1471.430176	91.407173
898.485535	1118.252563	1472.287476	1448.713745	93.341408
898.867310	1123.610229	1459.428955	1428.783203	90.874313
899.249084	1120.395630	1466.715332	1424.282715	87.747559
899.630676	1117.181030	1498.861328	1452.356934	87.815880
900.012268	1118.252563	1547.937622	1505.719238	90.174576
900.393616	1114.823730	1614.801147	1563.153442	89.669991
900.775085	1110.966064	1676.735962	1615.015625	89.090912
901.156494	1105.822876	1727.955078	1661.734497	89.355865
901.537842	1110.323242	1771.459351	1711.453857	90.923882
901.919067	1107.537231	1805.105591	1729.884033	89.216606
902.300293	1101.108032	1834.251465	1758.386841	89.652145
902.681458	1101.322388	1858.468018	1780.674683	89.725449
903.062378	1097.250610	1869.397705	1791.390259	89.897331
903.443359	1096.822021	1865.540527	1799.319580	91.385544
903.824341	1092.535767	1831.465576	1768.887939	91.531319
904.205200	1087.821045	1792.033081	1710.596558	88.435799
904.586060	1087.178101	1720.240234	1656.805420	89.979683
904.966797	1082.892090	1666.663574	1601.299927	88.803215
905.347473	1081.606323	1616.301514	1557.795776	89.058113
905.728027	1076.677124	1576.011841	1517.505981	88.283241
906.108521	1074.319824	1546.008911	1491.574951	88.459778
906.489075	1079.891724	1520.292114	1462.000732	86.764000
906.869507	1087.178101	1501.433105	1440.569946	85.307800
907.249878	1094.250122	1485.574341	1425.568359	84.665916
907.630188	1104.751221	1475.716187	1413.995972	83.362251
908.010437	1117.609619	1476.359131	1418.496338	83.870979
908.390625	1115.895264	1455.785645	1415.710327	88.209343
908.770630	1107.322998	1450.213745	1403.494995	86.375031
909.150696	1121.038696	1438.426880	1403.709106	89.061417
909.530640	1123.610352	1439.284058	1399.851685	87.508499
909.910583	1128.539307	1449.785156	1400.494629	84.656448
910.290527	1125.753296	1459.000366	1416.353271	87.202560
910.670288	1126.824707	1479.359375	1440.784180	89.057762
911.049988	1131.325195	1523.078125	1480.859497	89.223152
911.429565	1135.182739	1621.444946	1576.440308	90.744781
911.809204	1128.967896	1749.600342	1694.737793	91.160217
912.188721	1119.966919	1886.970825	1813.892212	90.472198
912.568237	1117.395386	2024.341431	1929.403809	89.532166
912.947632	1131.325317	2132.566406	2023.698730	89.126724
913.327026	1121.252808	2221.503662	2098.491699	88.819641
913.706299	1128.325073	2274.437500	2166.855469	90.613312
914.085510	1122.110229	2314.727051	2208.216553	91.069176
914.464539	1127.682129	2355.445313	2242.077148	90.766281
914.843628	1122.324341	2374.732910	2257.078369	90.605736
915.222717	1108.394531	2362.303223	2241.862793	90.394798
915.601685	1097.464844	2292.224854	2181.213867	90.708511
915.980591	1092.107300	2181.856934	2070.417236	89.773827
916.359436	1098.536377	2054.130127	1957.692139	89.908058
916.738220	1102.179565	1934.332764	1849.253052	89.775955
917.116821	1097.464844	1829.322388	1762.030029	90.805267
917.495483	1099.393677	1746.171509	1686.808472	90.821724
917.874023	1087.606689	1692.166016	1622.730835	88.514748
918.252563	1092.321411	1648.018799	1573.868652	86.656380
918.631042	1092.964355	1592.727661	1523.078003	86.063469
919.009399	1103.679688	1551.366455	1485.574341	85.303986
919.387695	1104.536987	1506.576294	1446.784790	85.127945
919.766052	1108.823120	1474.001709	1405.637939	81.279358
920.144104	1107.108643	1442.927246	1376.920776	80.344604
920.522278	1100.250854	1411.638428	1346.703491	79.146584
920.900269	1101.108032	1380.563965	1331.059082	82.285263
921.278320	1101.750854	1374.348999	1315.200439	78.301918
921.656311	1101.965210	1364.919556	1311.343018	79.625153
922.034180	1109.037231	1349.703735	1304.485107	81.211082
922.411987	1104.108276	1335.773926	1292.484009	81.313622
922.789612	1107.965942	1325.272949	1289.697998	83.629173
923.167297	1096.607544	1312.628784	1275.125122	82.638901
923.544922	1106.465820	1313.700317	1277.268188	82.419853
923.922485	1106.894409	1304.913818	1268.695923	81.709923
924.299988	1115.252441	1299.556152	1261.838013	79.534790
924.677429	1111.823364	1299.556152	1257.552002	77.625565
925.054810	1109.680420	1300.198975	1252.408691	74.915680
925.431946	1106.251221	1286.269043	1247.479614	78.452454
925.809204	1111.609009	1275.125122	1231.835205	73.525597
926.186401	1114.395020	1273.410645	1226.477661	70.485298
926.563477	1118.252441	1256.480469	1222.191406	75.193840
926.940491	1111.823364	1254.980347	1205.261230	65.269516
927.317505	1114.180786	1255.408936	1204.832520	64.188148
927.694397	1114.823730	1253.694458	1198.188965	60.030819
928.071289	1112.252075	1250.694214	1194.974487	59.752335
928.447937	1106.894287	1239.550171	1199.046265	69.466934
928.824707	1113.752075	1240.836060	1202.903809	70.151825
929.201355	1118.895508	1236.764160	1207.832886	75.454651
929.577881	1121.038574	1239.978760	1197.331909	64.144287
929.954407	1110.323364	1236.549927	1193.474243	65.874313
930.330933	1104.322754	1234.406860	1183.616089	60.955437
930.707336	1100.679443	1237.621460	1184.044800	60.876389
931.083496	1100.893677	1231.620850	1179.115723	59.836102
931.459778	1099.393433	1225.620239	1176.972534	61.460083
931.835938	1089.963989	1225.620239	1174.400879	62.243271
932.212158	1082.463379	1228.620605	1185.544800	70.527763
932.588196	1090.392700	1232.263794	1188.545044	69.184174
932.964172	1084.820801	1235.264038	1193.259888	72.079735
933.340149	1082.034668	1238.050049	1191.974121	70.467064
933.716003	1089.106934	1232.049438	1201.618042	78.710747
934.091736	1089.321167	1235.692749	1210.190186	82.576836
934.467468	1091.464355	1242.764771	1212.761841	80.169960
934.843140	1093.607422	1242.979126	1211.904541	79.196472
935.218750	1100.465210	1254.123047	1236.978638	88.842476
935.594299	1103.251099	1263.981323	1238.050049	83.866585
935.969788	1102.393921	1251.979980	1233.764038	87.822433
936.345276	1115.466675	1246.193604	1226.691895	85.082100
936.720459	1108.394409	1244.050659	1221.334229	83.254417
937.095764	1119.324097	1231.620850	1210.833130	81.488586
937.471008	1117.395386	1230.334961	1207.618652	79.886314
937.846130	1112.895020	1220.262573	1205.689819	86.427231
938.221252	1130.682495	1224.120117	1209.761597	84.633041
938.596252	1135.611450	1219.190918	1217.905396	98.461914
938.971191	1141.826294	1225.620239	1227.549194	102.302025
939.346130	1129.825073	1214.690552	1205.261230	88.889099
939.720886	1131.110962	1197.546021	1199.689209	103.225990
940.095581	1129.825073	1194.331543	1196.260254	102.989952
940.470337	1124.253052	1191.116821	1196.046021	107.372002
940.844971	1132.825317	1188.973755	1196.260254	112.977203
941.219543	1126.824829	1197.546021	1193.474243	94.242493
941.594055	1122.324341	1187.902222	1189.616821	102.614601
941.968506	1124.253296	1201.832153	1186.402222	80.110649
942.342712	1115.252319	1191.759766	1175.686768	78.991592
942.717041	1100.679565	1186.830566	1166.685913	76.617043
943.091309	1094.893188	1173.329224	1151.041504	71.584846
943.465515	1097.464844	1169.900513	1159.185181	85.207108
943.839600	1097.679199	1176.972656	1157.899292	75.945854
944.213623	1097.679199	1174.401001	1159.399536	80.446930
944.587646	1093.392944	1179.544434	1163.042725	80.845703
944.961426	1090.178223	1185.116333	1163.471313	77.200912
945.335266	1092.321411	1174.401123	1166.686035	90.600494
945.709106	1101.107910	1190.688354	1164.971558	71.291954
946.082825	1100.679443	1188.330933	1172.686646	82.151718
946.456421	1094.464600	1186.187866	1175.686890	88.551460
946.830017	1093.821533	1191.116943	1171.829224	80.176125
947.203613	1089.106934	1192.831421	1170.971924	78.925423
947.577026	1087.178101	1192.831421	1165.400024	74.036407
947.950317	1083.749146	1190.688354	1177.829956	87.975975
948.323669	1091.464111	1198.617676	1184.473389	86.799988
948.696899	1091.892700	1195.617310	1177.187012	82.231506
949.070068	1087.392456	1196.474609	1170.972046	76.620773
949.443237	1084.820801	1202.475220	1173.972290	75.774025
949.816284	1084.820801	1196.474609	1176.972534	82.533447
950.189270	1088.463989	1199.689331	1176.115356	78.805214
950.562073	1091.464233	1196.260132	1170.543457	75.460228
950.934998	1101.965210	1187.473511	1175.901123	86.466354
951.307739	1102.608276	1187.473633	1176.115356	86.616119
951.680481	1107.751587	1188.116577	1178.687012	88.266579
952.053162	1104.536987	1182.758911	1166.471558	79.178017
952.425781	1100.893677	1175.472534	1160.256592	79.597511
952.798279	1105.608521	1172.257813	1163.899902	87.459869
953.170776	1109.466064	1160.471069	1165.400146	109.663910
953.543030	1113.323608	1154.041870	1161.971191	119.473625
953.915405	1107.537231	1144.183716	1159.185181	140.935623
954.287659	1103.679810	1146.755493	1156.613525	122.885376
954.659851	1101.536743	1149.112793	1159.399536	121.621681
955.031982	1095.964722	1147.184082	1155.756348	116.736382
955.404114	1100.465088	1148.684082	1151.898682	106.666664
955.776123	1094.250366	1144.826538	1144.183594	98.728760
956.147888	1100.679565	1151.255859	1140.111816	77.965874
956.519775	1104.108276	1154.899170	1141.826294	74.261375
956.891602	1101.107910	1155.756348	1140.540527	72.156898
957.263306	1093.178589	1159.399536	1136.683105	65.696007
957.635010	1090.606934	1153.613159	1132.825562	67.007072
958.006592	1098.107666	1166.900269	1136.040161	55.140369
958.378174	1091.678589	1154.470337	1134.325684	67.918312
958.749512	1096.821899	1151.041504	1136.040039	72.332031
959.120911	1104.536987	1151.041504	1125.324707	44.700432
959.492310	1101.536621	1149.541382	1130.468140	60.268021
959.863586	1110.966064	1148.684204	1133.254150	59.091160
960.234741	1114.180786	1147.398315	1136.468628	67.096626
960.605896	1108.180176	1141.183472	1131.539673	70.779289
960.976990	1110.966309	1143.326538	1129.825073	58.277599
961.347961	1122.538818	1153.613159	1134.539795	38.620213
961.718811	1120.609985	1169.900513	1131.110962	21.304249
962.089661	1112.895020	1152.970215	1126.824707	34.758877
962.460510	1115.038086	1155.756348	1123.395996	20.526196
962.831299	1115.252441	1157.685059	1117.181152	4.545350
963.201965	1116.323853	1161.328247	1127.039185	23.809525
963.572510	1114.395142	1157.685059	1129.825073	35.643246
963.943054	1101.751099	1160.042358	1135.825684	58.455734
964.313477	1091.249878	1164.328491	1141.611816	68.914742
964.683838	1097.250488	1170.329224	1143.755005	63.636181
965.054199	1101.322388	1170.329224	1143.969360	61.801083
965.424500	1097.679199	1163.900024	1148.041138	76.051514
965.794678	1097.036255	1156.827881	1153.184448	93.906448
966.164795	1098.536377	1161.971191	1147.183960	76.689095
966.534912	1101.322388	1161.114014	1144.612305	72.401306
966.904907	1087.392456	1167.328735	1144.826660	71.849983
967.274780	1084.606567	1168.400513	1149.541382	77.493446
967.644592	1080.963379	1164.757080	1140.969116	71.611275
968.014404	1094.036011	1166.471558	1132.396729	52.958416
968.384155	1093.178589	1161.542603	1128.967896	52.351089
968.753845	1094.250122	1170.114868	1139.683228	59.886982
969.123474	1092.107178	1179.330078	1143.112183	58.476620
969.492981	1101.322266	1187.687988	1143.326538	48.635349
969.862305	1101.108032	1186.830811	1141.183472	46.750046
970.231750	1102.608154	1186.187988	1143.540894	48.974419
970.601135	1104.965576	1188.973877	1148.684082	52.040699
970.970337	1116.538086	1186.616333	1155.541870	55.657478
971.339539	1107.323120	1177.829956	1150.612915	61.398010
971.708740	1112.680542	1190.688354	1159.399414	59.889992
972.077759	1106.251465	1189.616699	1167.757324	73.778786
972.446777	1124.038940	1193.902954	1176.758301	75.459969
972.815613	1121.038574	1184.259155	1175.472534	86.101646
973.184509	1111.394653	1171.186401	1172.257813	101.791908
973.553284	1095.107422	1157.470825	1172.472290	124.054916
973.921997	1081.177612	1161.542480	1177.829956	120.266907
974.290710	1073.462402	1173.972290	1181.687500	107.676071
974.659302	1076.034180	1187.045044	1204.189697	115.444122
975.027771	1071.748169	1203.760986	1221.119995	113.149490
975.396118	1078.391479	1241.479004	1242.336304	100.525665
975.764526	1080.320313	1257.123169	1256.909058	99.878899
976.132874	1081.391846	1273.625000	1263.981201	94.983276
976.501160	1074.319824	1288.197754	1265.695679	89.479012
976.869324	1070.033569	1300.627686	1269.338989	86.431267
977.237488	1084.177856	1319.057983	1279.839966	83.302963
977.605530	1091.892944	1334.488159	1289.698120	81.537132
977.973450	1105.394165	1336.845459	1298.484619	83.425957
978.341309	1109.466064	1332.987915	1304.270996	87.152519
978.709167	1106.037231	1322.058350	1283.268799	82.043633
979.077026	1110.751953	1307.914063	1262.481079	76.956535
979.444702	1111.180542	1287.340698	1238.907349	72.506073
979.812378	1116.323853	1267.195801	1218.119507	67.471558
980.179932	1124.467529	1253.051636	1209.547363	66.166679
980.547485	1122.967285	1237.835815	1196.046021	63.619457
980.914795	1125.967651	1219.191040	1183.830444	62.068966
981.282166	1120.181396	1200.546387	1163.899902	54.399940
981.649475	1117.609619	1187.259399	1145.683838	40.307693
982.016785	1111.180542	1175.901001	1128.539185	26.820951
982.383911	1112.466309	1167.971802	1114.823730	4.247187
982.751038	1107.108643	1166.043091	1108.180176	1.818178
983.118103	1100.250854	1160.685303	1098.322144	-3.191410
983.484924	1101.322388	1152.327271	1105.179810	7.562848
983.851868	1091.035645	1152.113159	1103.894043	21.052589
984.218689	1083.534912	1146.755493	1101.322388	28.135578
984.585449	1075.819824	1143.755249	1101.536621	37.854767
984.952209	1071.747925	1147.826904	1104.322754	42.817123
985.318787	1068.319092	1146.112427	1116.538208	61.983608
985.685425	1076.891357	1149.112671	1123.824707	64.985458
986.051880	1083.320435	1153.398926	1127.682251	63.303043
986.418213	1081.820435	1163.471191	1140.112061	71.391411
986.784607	1084.820801	1160.685303	1147.398315	82.485893
987.150879	1092.107056	1167.328857	1161.542480	92.307579
987.517090	1090.606934	1181.687378	1175.043823	92.705841
987.883301	1100.679443	1203.760864	1192.616943	89.189209
988.249390	1093.607300	1217.476563	1202.046387	87.543175
988.615417	1097.464844	1238.264282	1224.334351	90.106544
988.981262	1103.679810	1251.765625	1227.548950	83.646866
989.347168	1107.965942	1271.910522	1234.835449	77.385605
989.712952	1096.393433	1279.839844	1237.835815	77.102837
990.078674	1096.607666	1286.697632	1241.050293	75.986458
990.444397	1100.036621	1281.982910	1241.693237	77.856285
990.809998	1086.535156	1285.411865	1248.551025	81.465485
991.175537	1086.320801	1288.840820	1251.551392	81.587288
991.540894	1091.678589	1276.839600	1238.050049	79.050911
991.906311	1088.892578	1254.980347	1232.049561	86.193573
992.271729	1094.678833	1238.264404	1224.763184	90.597092
992.636963	1091.892944	1218.976807	1204.832520	88.870117
993.002136	1086.535278	1208.261475	1194.117188	88.380241
993.367310	1083.106323	1188.973755	1181.044434	92.510139
993.732361	1088.463989	1178.901367	1175.686646	96.445358
994.097351	1088.249634	1175.258179	1172.686401	97.044228
994.462219	1091.035767	1170.757690	1170.757690	100.000000
994.827026	1105.822754	1160.256714	1158.970825	97.637711
995.191833	1099.822266	1145.683838	1149.112793	107.476753
995.556580	1092.964355	1138.397339	1136.682983	96.226631
995.921204	1091.892822	1134.968628	1128.539307	85.074402
996.285828	1093.821533	1135.397095	1122.753052	69.587799
996.650391	1098.964966	1134.754150	1124.038940	70.060204
997.014648	1100.036621	1130.682373	1127.682129	90.209915
997.379028	1130.253784	1152.970459	1158.756714	125.471397
997.743408	1132.611206	1154.470581	1158.113647	116.665924
998.107605	1137.968750	1148.684326	1157.256348	179.995895
998.471802	1142.683594	1149.112793	1153.184448	163.330673
998.835938	1145.255127	1158.328003	1161.971191	127.868301
999.199951	1153.398804	1157.470825	1156.399170	73.682472
999.563904	1155.970459	1154.470337	1156.613403	-42.859467
999.927673	1139.040283	1148.684082	1152.970215	144.444443
1000.291565	1134.111328	1150.612793	1151.041504	102.598015
1000.655396	1136.468628	1148.041260	1152.755981	140.740265
1001.019043	1139.254639	1149.755737	1153.398804	134.692245
1001.382629	1107.322876	1130.468018	1122.967285	67.592628
1001.746216	1095.750488	1125.753296	1117.609619	72.856949
1002.109741	1081.606079	1122.753052	1113.966553	78.646065
1002.473022	1068.104858	1121.895752	1112.680542	82.868454
1002.836365	1055.889282	1109.680176	1107.322998	95.617889
1003.199646	1058.032349	1109.894653	1110.537598	101.239716
1003.562866	1062.318481	1120.609863	1116.538086	93.014786
1003.925964	1080.748901	1127.896362	1116.752441	76.363686
1004.289124	1082.034668	1126.396240	1116.109497	76.811592
1004.652100	1073.676758	1119.538452	1111.180542	81.775833
1005.015076	1069.176270	1120.181274	1112.466309	84.874100
1005.377747	1078.605835	1121.252808	1111.609131	77.387192
1005.740662	1088.678223	1125.753296	1116.109375	73.988129
1006.103333	1100.036621	1134.968506	1114.823730	42.331268
1006.466003	1112.251953	1142.254883	1118.895630	22.143427
1006.828552	1117.609619	1153.398926	1119.324219	4.790815
1007.191101	1115.466675	1153.613159	1113.537842	-5.056385
1007.553528	1106.037109	1142.683594	1111.180542	14.035269
1007.915771	1097.464844	1143.112183	1113.966431	36.150162
1008.278137	1095.321777	1146.541016	1119.538330	47.280190
1008.640442	1095.321777	1158.113525	1120.609863	40.272945
1009.002563	1096.393311	1157.684937	1114.823730	30.070045
1009.364624	1089.106934	1155.541870	1111.180542	33.225903
1009.726685	1079.463135	1147.183960	1109.680298	44.620193
1010.088684	1074.319702	1141.826294	1117.395386	63.809597
1010.450439	1068.962036	1130.253784	1109.037231	65.384323
1010.812256	1069.390747	1123.395874	1106.680054	69.047714
1011.174011	1067.890503	1121.467163	1113.537720	85.199821
1011.535706	1079.248779	1124.253052	1111.394775	71.428764
1011.897400	1091.678589	1122.538574	1110.109009	59.722710
1012.258911	1103.036987	1119.752686	1115.680908	75.640999
1012.620361	1115.038086	1118.681152	1118.895630	105.887283
1012.981812	1116.752441	1113.966553	1121.252930	-161.545883
1013.343079	1119.967041	1109.037231	1122.538696	-23.528820
1013.704285	1131.754028	1113.323608	1127.467896	23.255753
1014.065430	1136.468750	1110.966064	1122.538818	54.621429
1014.426575	1137.968872	1112.037720	1124.896118	50.413315
1014.787720	1143.969482	1118.252686	1125.753296	70.833809
1015.148743	1146.755371	1116.323853	1125.967529	68.310234
1015.509644	1140.540527	1116.323853	1127.253418	54.867603
1015.870361	1132.825439	1114.609375	1132.825439	-0.000000
1016.231140	1129.396606	1113.323608	1124.253052	32.001217
1016.591919	1120.609985	1107.108643	1116.323853	31.745974
1016.952515	1119.967041	1098.107666	1115.466553	20.588367
1017.313049	1116.323853	1094.035889	1112.251831	18.270046
1017.673584	1109.037476	1092.964355	1103.036743	37.333961
1018.034058	1112.680786	1094.893066	1106.894287	32.530865
1018.394348	1106.680054	1091.678589	1103.465332	21.429384
1018.754639	1102.393799	1084.606567	1094.893066	42.169197
1019.114868	1100.679443	1092.321533	1089.749756	130.770584
1019.475037	1095.321777	1096.393311	1090.178223	-480.018219
1019.835022	1094.893066	1092.964478	1081.177368	711.177917
1020.195129	1095.536011	1099.607910	1085.249268	-252.627640
1020.555054	1099.607788	1104.108521	1086.535278	-290.452942
1020.914917	1095.321655	1116.752441	1083.534912	-54.999119
1021.274536	1094.678833	1119.967163	1094.250244	-1.694809
1021.634338	1096.179077	1118.038330	1092.964355	-14.706457
1021.993958	1091.035645	1114.823853	1087.178223	-16.215689
1022.353577	1091.464233	1114.180786	1091.892944	1.887218
1022.713135	1087.606567	1111.609009	1091.892944	17.858088
1023.072632	1083.963379	1109.465942	1090.607056	26.051016
1023.431946	1089.106812	1097.464844	1082.677612	-76.922401
1023.791260	1088.892456	1101.536621	1085.035034	-30.507526
1024.150391	1083.320679	1097.036255	1079.034424	-31.251001
1024.509644	1075.605591	1087.178223	1088.678345	112.962669
1024.868652	1075.819824	1076.891479	1094.036011	1699.817749
1025.227661	1084.606567	1076.248535	1091.892822	-87.176682
1025.586670	1081.606201	1085.035034	1102.179565	600.010681
1025.945557	1094.250122	1087.821167	1114.823730	-320.014801
1026.304443	1101.965210	1090.821411	1119.109863	-153.849274
1026.663086	1116.323730	1097.679199	1129.825195	-72.415146
1027.021729	1118.252563	1101.750854	1127.253540	-54.545723
1027.380371	1122.324341	1111.180420	1139.897583	-157.693527
1027.738892	1126.182007	1111.823364	1145.469604	-134.327438
1028.097290	1130.682495	1112.466309	1147.827026	-94.117020
1028.455688	1141.826416	1113.537964	1139.683350	7.575764
1028.814087	1149.969971	1126.824951	1147.612671	10.184912
1029.172241	1143.540894	1131.754028	1152.541626	-76.362396
1029.530518	1143.969482	1128.539185	1146.541138	-16.666271
1029.888550	1134.111328	1134.325684	1139.040283	2299.430420
1030.246582	1122.753052	1139.468872	1130.682373	47.436028
1030.604614	1110.966187	1131.968262	1130.039429	90.815987
1030.962524	1100.893677	1122.538696	1133.682739	151.485489
1031.320313	1087.177979	1119.967041	1132.611206	138.562149
1031.678101	1081.820435	1107.322876	1128.110718	181.513138
1032.035645	1080.534668	1115.895142	1128.539185	135.757568
1032.393311	1076.034302	1119.324097	1124.681763	112.376282
1032.750977	1072.605347	1111.180542	1115.037964	109.999748
1033.108398	1078.177246	1111.609131	1100.679565	67.307961
1033.465820	1078.605957	1109.037476	1102.822510	79.577209
1033.823120	1074.962769	1104.322632	1095.536133	70.073090
1034.180298	1078.177246	1095.536011	1104.965576	154.321640
1034.537476	1076.891357	1102.179565	1098.964966	87.288147
1034.894653	1080.320313	1109.894653	1100.250854	67.391335
1035.251709	1087.606689	1113.109253	1093.392822	22.688437
1035.608643	1090.178345	1122.324341	1095.964722	18.000303
1035.965576	1058.461060	1053.746216	1183.401855	-2649.945557
1036.322388	1056.103638	1126.824829	1096.178955	56.666634
1036.679077	1037.244629	1150.398560	1058.461060	18.750061
1037.035889	1084.392090	1140.969116	1056.103638	-49.999893
1037.392456	1100.893799	1098.536377	1150.398560	-2099.953369
>>>>>End Processed Spectral Data<<<<<
