# Supplementary material for: Avian learning favors colorful, not bright, signals
Source: PLoS One. 2018 Mar 22;13(3):e0194279. doi: 10.1371/journal.pone.0194279 (PMC5864004; doi:10.1371/journal.pone.0194279)
Supplement: S1 Text — (ZIP) [file pone.0194279.s001.zip › YellowBand1.txt]

Jaz Data File
++++++++++++++++++++++++++++++++++++
Date: Wed May 31 03:39:16 2017
User: jaz
Dark Spectrum Present: Yes
Reference Spectrum Present: Yes
Processed Spectrum Present: Yes
Spectrometers: JAZA3305
Integration Time (usec): 450000 (JAZA3305)
Spectra Averaged: 1 (JAZA3305)
Boxcar Smoothing: 5 (JAZA3305)
Correct for Electrical Dark: No (JAZA3305)
Strobe/Lamp Enabled: Yes (JAZA3305)
Correct for Detector Non-linearity: No (JAZA3305)
Correct for Stray Light: No (JAZA3305)
Number of Pixels in Processed Spectrum: 2048
>>>>>Begin Processed Spectral Data<<<<<
W	D	R	S	P
189.090729	0.000000	0.000000	0.000000	0.000000
189.548096	0.000000	0.000000	0.000000	0.000000
190.005432	1251.765747	1270.624634	1089.106934	-862.504883
190.462753	1308.342651	1261.195190	1077.319946	490.000305
190.920044	0.000000	0.000000	0.000000	0.000000
191.377304	1046.674072	1056.317871	949.164612	-1011.110474
191.834534	1166.042969	1178.901367	1053.960571	-871.666870
192.291718	1287.769165	1296.984375	1168.828979	-1290.694214
192.748886	1294.198364	1302.127686	1184.901978	-1378.382568
193.206039	1292.055420	1305.556519	1201.189331	-673.027344
193.663162	1289.912231	1307.485474	1213.404785	-435.363281
194.120255	1295.698608	1314.129028	1219.191040	-415.115723
194.577316	1300.841919	1314.557495	1224.977295	-553.127502
195.034348	1306.413940	1309.199951	1224.763062	-2930.745361
195.491364	1306.413940	1310.914307	1223.262817	-1847.652344
195.948349	1316.700684	1299.770386	1223.905762	548.099731
196.405304	1320.343750	1294.626953	1227.977661	359.166382
196.862228	1317.557861	1290.340820	1231.835083	314.959961
197.319122	1311.557373	1291.626831	1224.977295	434.409058
197.775986	1307.699951	1284.769043	1214.904907	404.672333
198.232819	1305.771118	1288.197876	1208.475708	553.656555
198.689636	1320.129639	1296.555786	1207.618408	477.271301
199.146423	1320.772583	1314.343262	1215.547729	1636.640137
199.603180	1320.558350	1314.343262	1212.761841	1734.432617
200.059921	1321.843994	1316.057617	1210.190186	1929.597900
200.516617	1332.559448	1320.772461	1212.761841	1016.354797
200.973297	1322.487061	1342.203125	1218.548218	-527.178467
201.429932	1321.843994	1349.703857	1220.048340	-365.384613
201.886551	1322.701294	1354.204224	1218.119629	-331.974396
202.343140	1320.558105	1356.775879	1217.262451	-285.207092
202.799713	1318.415161	1367.705566	1218.976929	-201.739532
203.256241	1324.415649	1371.348877	1220.262695	-221.917313
203.712753	1316.057739	1377.778076	1217.905273	-159.027756
204.169220	1312.414551	1361.490845	1210.404419	-207.860306
204.625671	1311.985840	1372.420410	1210.833130	-167.375580
205.082092	1307.271118	1378.421021	1209.118652	-137.951645
205.538483	1296.127319	1379.706909	1202.260864	-112.307869
205.994843	1301.699219	1377.992554	1202.903809	-129.494156
206.451187	1299.984863	1378.421021	1200.332153	-127.049454
206.907486	1298.484619	1382.921387	1201.189331	-115.228577
207.363770	1299.341797	1385.921753	1200.974976	-113.613853
207.820023	1299.984741	1390.207886	1207.189819	-102.850464
208.276260	1287.340698	1395.994019	1200.760742	-79.684593
208.732452	1287.554810	1389.779297	1200.117920	-85.534195
209.188599	1282.839966	1404.566284	1191.331177	-75.175842
209.644760	1279.411255	1411.638550	1192.188354	-65.964371
210.100845	1270.624756	1415.495972	1193.688599	-53.106586
210.556931	1272.339355	1428.997314	1197.974731	-47.469421
211.012985	1271.053467	1440.569946	1198.188965	-42.983727
211.469009	1267.838745	1460.286133	1202.903687	-33.741718
211.925003	1269.767456	1471.430176	1209.547119	-29.861908
212.380966	1266.767212	1486.860229	1211.690308	-25.024376
212.836914	1269.553223	1498.004272	1202.903687	-29.174538
213.292816	1282.625854	1509.362427	1204.832520	-34.310009
213.748703	1288.412109	1529.935913	1206.118286	-34.072758
214.204559	1290.555176	1545.365967	1216.833740	-28.931833
214.660385	1290.769531	1560.581909	1213.190430	-28.752981
215.116165	1293.984009	1574.726074	1214.904907	-28.167885
215.571960	1291.198120	1595.728149	1214.047729	-25.334248
216.027664	1286.269165	1618.658936	1209.332886	-23.146404
216.483383	1280.911499	1635.589111	1204.618164	-21.510614
216.939056	1273.625122	1659.162964	1204.618164	-17.898880
217.394730	1279.625610	1682.522217	1208.904419	-17.553186
217.850342	1276.839600	1714.025269	1217.047852	-13.676512
218.305939	1267.838623	1759.458496	1225.834473	-8.544030
218.761505	1264.195435	1791.818848	1226.906128	-7.067410
219.217041	1259.909302	1841.752075	1223.905762	-6.187847
219.672546	1267.838745	1889.756958	1223.048584	-7.201938
220.128036	1273.625000	1951.048462	1229.263550	-6.548555
220.583496	1269.124634	2015.340576	1232.263794	-4.939702
221.038895	1263.552612	2081.132813	1242.121948	-2.621231
221.494308	1272.767822	2187.857666	1252.194214	-2.248261
221.949646	1277.911255	2297.796875	1253.908691	-2.353456
222.404984	1271.267700	2439.453613	1261.838013	-0.807208
222.860291	1275.339478	2606.184326	1265.695679	-0.724637
223.315567	1275.982422	2790.488281	1278.125488	0.141503
223.770813	1271.053345	3010.795410	1296.555664	1.465868
224.226044	1268.481567	3271.392334	1311.771484	2.161350
224.681229	1258.194946	3582.780273	1334.273804	3.272793
225.136383	1254.551636	3941.743652	1346.489380	3.421332
225.591522	1256.480469	4321.280762	1377.778198	3.957769
226.046616	1261.623779	4667.601074	1388.493408	3.724911
226.501694	1256.266113	4915.125488	1400.494629	3.941898
226.956726	1256.694824	5106.287109	1416.996216	4.164114
227.411743	1254.122925	5230.370605	1419.567871	4.160831
227.866714	1253.051514	5306.020508	1439.284058	4.594966
228.321671	1264.624146	5333.023438	1437.784058	4.256217
228.776611	1262.052490	5300.448730	1435.640991	4.298451
229.231506	1264.838379	5194.366699	1428.997437	4.177577
229.686371	1271.482056	5045.423828	1425.568481	4.082904
230.141220	1271.696289	4857.048340	1417.210449	4.058574
230.596024	1279.196899	4634.812012	1394.708252	3.442330
231.050797	1287.340576	4440.435547	1389.136230	3.228436
231.505554	1292.483887	4303.708008	1378.635254	2.861008
231.960281	1291.840942	4211.770508	1369.205933	2.649550
232.414963	1304.913818	4162.051270	1366.205566	2.145215
232.869614	1297.412964	4128.405273	1348.418091	1.801670
233.324265	1286.697754	4111.046387	1348.632324	2.192880
233.778839	1289.697998	4133.548828	1343.274536	1.883943
234.233414	1289.483643	4180.267578	1348.632324	2.046112
234.687973	1283.697388	4231.486328	1350.346802	2.260997
235.142487	1283.054565	4294.706543	1351.632690	2.277093
235.596954	1279.839966	4371.857910	1355.061646	2.432770
236.051422	1270.410400	4479.868164	1361.490845	2.837876
236.505859	1269.124512	4605.023438	1373.706177	3.135037
236.960251	1265.481323	4818.258301	1387.421875	3.432260
237.414612	1254.551758	5052.495605	1401.566162	3.870895
237.868942	1258.409180	5339.238770	1420.210815	3.964920
238.323257	1256.051880	5690.916016	1441.212891	4.175122
238.777512	1260.980957	6078.167480	1455.785645	4.043952
239.231781	1266.124268	6464.349609	1476.787720	4.052603
239.685974	1261.838257	6808.525391	1494.789551	4.199828
240.140167	1262.695435	7112.412109	1514.505737	4.304658
240.594330	1257.123413	7349.650391	1526.292603	4.418022
241.048462	1263.766846	7572.742676	1538.508179	4.354769
241.502563	1264.838379	7810.193848	1543.865723	4.262982
241.956619	1266.552856	8045.074707	1550.937988	4.195385
242.410660	1269.981812	8309.530273	1562.510498	4.155504
242.864670	1269.553223	8648.348633	1579.440674	4.199702
243.318649	1279.411255	8984.166992	1595.942505	4.108258
243.772583	1270.196045	9299.841797	1621.016357	4.369063
244.226517	1265.266968	9541.793945	1627.231201	4.373383
244.680389	1272.553467	9697.380859	1627.016846	4.207367
245.134247	1275.125122	9742.813477	1627.659668	4.163291
245.588074	1272.767700	9791.675781	1631.945801	4.216246
246.041870	1265.481323	9761.671875	1627.016724	4.255265
246.495636	1263.552612	9649.803711	1629.374268	4.362160
246.949387	1265.267090	9441.069336	1620.587524	4.346001
247.403091	1265.695679	9187.757813	1607.943481	4.320186
247.856766	1265.267090	8834.366211	1591.441772	4.309293
248.310410	1262.266724	8440.470703	1566.796753	4.242426
248.764023	1272.124878	8032.645508	1541.937012	3.990996
249.217606	1273.410645	7648.822266	1532.936279	4.070727
249.671158	1274.482300	7342.578125	1521.578003	4.072047
250.124695	1276.411011	7110.054688	1510.648315	4.015283
250.578171	1279.411255	6918.250000	1503.361694	3.971570
251.031662	1282.411621	6817.097168	1497.575684	3.887557
251.485077	1282.411621	6783.665527	1487.288696	3.724189
251.938477	1287.554810	6803.382324	1489.217651	3.656076
252.391861	1289.483643	6858.887695	1489.431763	3.590117
252.845200	1299.127441	6933.251465	1493.503784	3.449983
253.298508	1301.056396	7050.477051	1501.432861	3.485159
253.751801	1292.484009	7218.065918	1506.576294	3.613017
254.205048	1297.413208	7484.448730	1504.862061	3.352960
254.658279	1289.483765	7849.413574	1516.220215	3.456385
255.111465	1286.483521	8350.890625	1536.579346	3.540224
255.564621	1293.555542	8982.453125	1559.510254	3.458945
256.017761	1293.769897	9682.592773	1591.870361	3.553543
256.470825	1294.841309	10383.589844	1627.231201	3.657158
256.923950	1286.054810	10974.434570	1660.877441	3.868785
257.376953	1289.269409	11368.972656	1677.164551	3.848279
257.829987	1282.840210	11574.493164	1678.664795	3.846074
258.282928	1274.267944	11629.569336	1679.521851	3.913492
258.735870	1282.411499	11591.209961	1687.451172	3.929068
259.188812	1282.625854	11469.697266	1678.450439	3.885558
259.641693	1282.411621	11301.038086	1679.307739	3.961582
260.094543	1280.268433	11010.866211	1662.162964	3.924677
260.547333	1273.196411	10608.612305	1651.019165	4.047198
261.000183	1269.767456	10086.990234	1631.945801	4.107624
261.452911	1272.124756	9579.082031	1609.872314	4.065840
261.905640	1272.339111	9195.473633	1588.012939	3.984204
262.358337	1265.267090	8989.524414	1585.226929	4.142273
262.811035	1262.052368	8947.949219	1588.441406	4.246597
263.263641	1266.338623	9022.743164	1597.442505	4.268781
263.716217	1263.123901	9159.255859	1596.370972	4.220384
264.168823	1258.194946	9306.913086	1607.086304	4.334744
264.621368	1261.838257	9457.141602	1615.658569	4.317355
265.073883	1259.695190	9647.446289	1637.303589	4.501903
265.526367	1260.980835	9827.678711	1645.661621	4.490421
265.978821	1266.124146	10056.344727	1651.019409	4.378676
266.431244	1259.052124	10297.439453	1659.805908	4.433908
266.883636	1262.909668	10541.320313	1673.092896	4.420835
267.335999	1262.695313	10825.491211	1688.522705	4.452959
267.788330	1261.623779	11114.375977	1714.453857	4.595975
268.240601	1266.767090	11376.259766	1728.169556	4.564052
268.692871	1263.766846	11552.205078	1750.457397	4.730461
269.145081	1257.337646	11708.220703	1764.601685	4.853791
269.597351	1257.980591	11803.586914	1771.459717	4.869129
270.049500	1253.908691	11882.666016	1779.603149	4.945963
270.501587	1256.051880	11923.170898	1787.104004	4.978403
270.953735	1250.908447	11929.170898	1797.176514	5.115702
271.405823	1253.051636	11908.811523	1808.963257	5.217006
271.857849	1257.980591	11825.874023	1806.605835	5.191434
272.309875	1268.053101	11698.577148	1808.105957	5.177619
272.761871	1274.910767	11565.278320	1802.748413	5.129435
273.213806	1265.695679	11439.908203	1806.605835	5.316482
273.665741	1267.838745	11372.402344	1807.677368	5.342523
274.117615	1274.268066	11292.250977	1818.178589	5.429342
274.569489	1275.982422	11252.603516	1819.035645	5.443258
275.021271	1285.626343	11245.532227	1813.463745	5.299622
275.473083	1281.554565	11295.250977	1816.892578	5.346058
275.924835	1284.769043	11362.542969	1825.036255	5.360978
276.376587	1286.269165	11464.553711	1833.179688	5.373308
276.828308	1278.768433	11625.927734	1851.181641	5.532081
277.279938	1269.338989	11748.939453	1869.826294	5.730059
277.731598	1262.695313	11939.671875	1883.327759	5.812811
278.183197	1260.766479	12147.121094	1888.685547	5.767946
278.634796	1262.695190	12351.784180	1902.401123	5.768787
279.086304	1261.409424	12583.449219	1910.544556	5.733376
279.537842	1253.694458	12800.969727	1925.331909	5.816415
279.989288	1251.337036	12962.342773	1936.475708	5.850383
280.440765	1253.908691	13134.431641	1955.763306	5.907607
280.892151	1253.265869	13310.805664	1974.622314	5.982617
281.343567	1249.193970	13479.037109	1993.695801	6.087583
281.794891	1252.622925	13612.764648	2003.553833	6.075423
282.246216	1251.551270	13735.991211	2002.482300	6.014936
282.697510	1248.979614	13818.712891	2007.625488	6.035497
283.148773	1254.122925	13827.928711	2018.555054	6.079561
283.599976	1253.694458	13782.281250	2026.056152	6.164795
284.051178	1251.122681	13739.420898	2034.414063	6.272203
284.502350	1254.123047	13662.697266	2036.128418	6.302137
284.953461	1256.480347	13636.125000	2054.773193	6.448431
285.404602	1261.623779	13611.265625	2057.559082	6.445007
285.855621	1262.481201	13601.191406	2068.703125	6.534086
286.306671	1265.910156	13554.687500	2076.632568	6.597259
286.757660	1263.552612	13543.756836	2098.920166	6.802554
287.208618	1263.981201	13573.975586	2125.708496	7.000225
287.659546	1265.481445	13503.038086	2147.353760	7.206278
288.110504	1270.410522	13444.961914	2165.140869	7.349185
288.561340	1275.982422	13418.600586	2173.499268	7.391461
289.012207	1279.197144	13411.530273	2191.929688	7.523141
289.463013	1280.482910	13495.109375	2218.717773	7.681241
289.913757	1274.696533	13604.619141	2235.862305	7.795392
290.364532	1273.410645	13756.134766	2261.793213	7.918004
290.815216	1269.124512	13900.579102	2291.153320	8.091141
291.265900	1266.552734	14031.090820	2310.012451	8.174677
291.716553	1263.123901	14131.172852	2315.584473	8.178866
292.167206	1271.910522	14205.965820	2334.443359	8.215001
292.617767	1281.768677	14340.549805	2356.945557	8.233363
293.068298	1278.339844	14535.355469	2376.447510	8.283219
293.518829	1278.554199	14741.733398	2407.736328	8.387188
293.969299	1282.840332	14904.391602	2443.525391	8.520947
294.419769	1286.054810	14956.896484	2462.384277	8.604660
294.870209	1285.626221	14911.035156	2485.958008	8.809510
295.320587	1280.482788	14699.728516	2492.815918	9.034286
295.770935	1285.411865	14469.777344	2474.385498	9.018058
296.221252	1282.840210	14212.822266	2466.456055	9.154040
296.671539	1286.269043	13908.508789	2459.169678	9.292334
297.121796	1279.197021	13571.832031	2436.239014	9.412481
297.572021	1271.267578	13237.728516	2416.308350	9.568750
298.022217	1268.267334	12856.688477	2400.021240	9.766248
298.472382	1256.694824	12488.725586	2380.947998	10.009349
298.922485	1254.337402	12113.687500	2351.159180	10.100253
299.372589	1249.837036	11781.512695	2330.800293	10.263925
299.822693	1253.908691	11504.842773	2301.868896	10.223071
300.272705	1251.551270	11327.182617	2289.010254	10.296715
300.722687	1249.837036	11140.735352	2294.582275	10.562693
301.172668	1255.837524	10969.290039	2287.938965	10.625485
301.622559	1259.909302	10835.992188	2290.724854	10.764481
302.072510	1262.052490	10742.125977	2293.939453	10.884799
302.522339	1266.552856	10645.259766	2304.654541	11.068707
302.972198	1272.553589	10575.180664	2314.941406	11.205306
303.421997	1272.339233	10513.246094	2320.513428	11.342763
303.871735	1264.838379	10480.457031	2328.871338	11.545974
304.321503	1270.410400	10506.816406	2343.015625	11.612799
304.771210	1269.981689	10553.535156	2369.161133	11.840072
305.220856	1273.196289	10610.969727	2383.948242	11.895255
305.670471	1270.196045	10655.116211	2397.449463	12.011327
306.120117	1270.410278	10728.409180	2422.309082	12.179096
306.569702	1270.838867	10780.700195	2443.311279	12.329017
307.019226	1266.981323	10831.491211	2463.670410	12.511766
307.468719	1266.338501	10875.852539	2470.742432	12.533454
307.918213	1266.124268	10909.071289	2472.028320	12.505555
308.367645	1270.196045	10906.928711	2474.814453	12.500278
308.817047	1276.839722	10917.428711	2482.958008	12.510837
309.266388	1268.481567	10864.923828	2479.100586	12.615290
309.715790	1263.766968	10778.344727	2470.742432	12.685538
310.165070	1260.766479	10685.977539	2457.669678	12.698954
310.614319	1261.409424	10605.613281	2449.740479	12.717306
311.063568	1260.766479	10547.320313	2442.453857	12.724713
311.512817	1257.552002	10490.100586	2432.167236	12.722546
311.961945	1268.267212	10402.663086	2426.595459	12.680951
312.411072	1272.982056	10247.290039	2408.593750	12.654032
312.860199	1265.267090	10103.705078	2394.663574	12.778237
313.309265	1263.123901	9957.333984	2373.447021	12.770834
313.758331	1262.909668	9824.035156	2346.015869	12.651447
314.207336	1268.910278	9713.881836	2331.871582	12.586914
314.656311	1278.339722	9646.803711	2314.941406	12.387001
315.105225	1281.554321	9563.652344	2318.370361	12.518762
315.554138	1278.125488	9495.931641	2300.368652	12.439367
316.003021	1271.481812	9423.711914	2286.438477	12.450049
316.451874	1265.695557	9373.133789	2266.293945	12.341733
316.900665	1259.694946	9348.703125	2251.935303	12.266526
317.349426	1256.909058	9367.562500	2248.720947	12.228508
317.798187	1263.338257	9411.280273	2249.148926	12.098892
318.246918	1263.981079	9515.648438	2257.721436	12.042904
318.695557	1257.551880	9623.444336	2269.508545	12.096219
319.144196	1259.052002	9771.315430	2290.296143	12.114805
319.592834	1251.980103	9936.974609	2308.512451	12.165032
320.041382	1256.480591	10131.565430	2315.798828	11.935865
320.489899	1258.837891	10338.158203	2336.586426	11.870366
320.938416	1256.266113	10488.386719	2351.802490	11.866573
321.386932	1259.695190	10611.183594	2366.589600	11.836558
321.835327	1254.337402	10697.764648	2373.875977	11.855214
322.283722	1254.766113	10795.916016	2379.019043	11.783201
322.732117	1244.907959	10844.779297	2377.090088	11.793722
323.180450	1247.265381	10867.280273	2367.446289	11.644275
323.628754	1251.980103	10861.066406	2356.945557	11.499173
324.077026	1248.765381	10795.488281	2336.800781	11.396952
324.525238	1245.550781	10691.334961	2308.940918	11.257828
324.973480	1243.407837	10550.320313	2288.153076	11.225476
325.421600	1251.122803	10365.160156	2263.079102	11.103271
325.869751	1261.838257	10253.291016	2246.148926	10.947182
326.317871	1259.266479	10158.997070	2229.647461	10.903487
326.765930	1263.552612	10077.347656	2218.932129	10.839593
327.213959	1258.837891	10035.342773	2202.644775	10.753790
327.661957	1271.053223	10008.768555	2193.215332	10.553813
328.109924	1273.625122	9987.980469	2191.500977	10.532917
328.557831	1276.411011	9980.694336	2184.428711	10.431849
329.005737	1284.340210	10028.697266	2179.071045	10.232094
329.453613	1291.412354	10069.844727	2185.928711	10.189933
329.901459	1289.483643	10139.065430	2197.501465	10.260573
330.349213	1284.125977	10205.714844	2196.644287	10.228204
330.796967	1281.982910	10238.503906	2190.857666	10.147631
331.244720	1286.054810	10270.222656	2192.572266	10.090166
331.692413	1291.412476	10315.655273	2191.072021	9.969363
332.140045	1295.270020	10327.440430	2181.856934	9.815880
332.587677	1285.411865	10347.584961	2177.570801	9.844868
333.035309	1286.269043	10327.227539	2165.783936	9.728115
333.482819	1280.268555	10334.514648	2168.141357	9.806149
333.930328	1280.268555	10295.509766	2161.712158	9.777261
334.377838	1281.982910	10268.293945	2147.782227	9.634647
334.825317	1277.911133	10212.359375	2122.065430	9.448309
335.272705	1273.196411	10186.857422	2115.850586	9.453514
335.720062	1272.982056	10171.856445	2101.706055	9.312684
336.167450	1273.625000	10131.566406	2086.061768	9.171846
336.614777	1268.696045	10099.847656	2071.703369	9.092896
337.062012	1266.767090	10111.634766	2085.204590	9.253248
337.509277	1273.839355	10125.779297	2081.561523	9.124804
337.956482	1268.695801	10178.712891	2089.919678	9.216861
338.403687	1273.410645	10217.288086	2085.204834	9.076536
338.850800	1271.053345	10280.508789	2090.776611	9.098477
339.297913	1272.553589	10344.372070	2087.776367	8.986321
339.745026	1284.768921	10427.737305	2101.920410	8.937486
340.192047	1291.841064	10524.604492	2105.135254	8.808784
340.639038	1295.484253	10627.257813	2113.493164	8.765846
341.086029	1295.055664	10741.483398	2120.351074	8.736588
341.532959	1288.626465	10878.425781	2122.493896	8.695359
341.979828	1293.341187	10959.218750	2123.136963	8.584795
342.426727	1293.984131	11043.441406	2125.922852	8.533180
342.873535	1297.841675	11082.874023	2125.922852	8.462733
343.320343	1292.912598	11084.802734	2115.421631	8.399900
343.767059	1290.983887	11080.301758	2108.135498	8.347380
344.213806	1286.697754	11045.155273	2107.921143	8.415504
344.660522	1279.411255	11000.792969	2100.634521	8.447598
345.107178	1283.054565	10934.144531	2094.634033	8.409201
345.553772	1283.483032	10864.065430	2083.704346	8.352533
346.000366	1286.269165	10817.990234	2075.132080	8.276186
346.446960	1287.769287	10769.342773	2067.416992	8.222767
346.893463	1281.125854	10745.341797	2056.273193	8.190296
347.339905	1286.697754	10720.695313	2057.558838	8.171097
347.786377	1286.269043	10733.982422	2052.201416	8.107066
348.232788	1293.126953	10791.416016	2067.845947	8.156405
348.679169	1286.054688	10873.709961	2074.703613	8.225671
349.125519	1286.269043	11008.722656	2084.990479	8.215225
349.571838	1291.412476	11180.167969	2087.347900	8.048894
350.018097	1280.697021	11368.330078	2096.348633	8.085659
350.464325	1276.411011	11587.351563	2103.635010	8.022779
350.910553	1274.053711	11819.660156	2113.064453	7.956022
351.356720	1272.124878	12056.468750	2124.422852	7.903105
351.802856	1270.838989	12317.066406	2128.923340	7.768121
352.248932	1260.338013	12579.592773	2135.352295	7.730317
352.695007	1260.337891	12846.188477	2147.139160	7.654175
353.141052	1269.981689	13204.081055	2148.853760	7.364377
353.587036	1275.339355	13568.402344	2161.712158	7.210350
354.032990	1274.267822	13951.369141	2185.071533	7.184637
354.478912	1272.982056	14320.406250	2204.144775	7.136755
354.924774	1276.411011	14637.578125	2220.860840	7.068618
355.370605	1275.339355	14875.244141	2241.648682	7.105266
355.816467	1279.197021	15141.200195	2259.007568	7.068319
356.262238	1287.126221	15370.079102	2273.365967	7.003075
356.708008	1292.698364	15618.675781	2297.368164	7.012923
357.153656	1296.555786	15884.417969	2308.726563	6.938445
357.599365	1292.912598	16188.087891	2323.299316	6.917587
358.045013	1284.125977	16426.826172	2340.657959	6.977170
358.490631	1283.054565	16665.136719	2355.231201	6.970296
358.936157	1284.983276	16713.353516	2348.587646	6.893822
359.381714	1288.412109	16611.773438	2335.514893	6.833375
359.827209	1291.841064	16451.898438	2314.941406	6.748657
360.272644	1296.127197	16244.021484	2299.511475	6.712546
360.718109	1291.840942	15961.352539	2270.794189	6.673387
361.163513	1291.626831	15665.394531	2244.434570	6.628796
361.608856	1289.055054	15296.785156	2204.787842	6.537339
362.054169	1284.983154	14880.172852	2173.284912	6.533942
362.499481	1287.554810	14407.199219	2135.566650	6.463680
362.944733	1281.768677	13911.937500	2100.206299	6.480021
363.389923	1281.554321	13370.168945	2056.487793	6.410441
363.835083	1277.482544	12942.842773	2012.983276	6.304998
364.280243	1269.124634	12656.741211	1993.052856	6.357153
364.725372	1262.695435	12424.003906	1969.050415	6.328604
365.170410	1259.480835	12284.277344	1949.548462	6.259232
365.615448	1260.980957	12146.906250	1932.189575	6.165839
366.060455	1260.766602	12061.612305	1918.259644	6.087422
366.505402	1256.909058	12002.034180	1914.187866	6.116995
366.950317	1268.267334	11979.105469	1911.187622	6.002521
367.395233	1269.553101	12008.678711	1905.829956	5.924848
367.840088	1271.696289	12016.608398	1897.471802	5.823924
368.284882	1270.838989	12019.393555	1890.399536	5.764129
368.729675	1270.838989	12056.683594	1900.472290	5.837589
369.174438	1274.696533	12095.900391	1895.328857	5.735335
369.619141	1280.911377	12159.336914	1901.972290	5.709106
370.063812	1277.482422	12243.558594	1907.544189	5.745553
370.508453	1274.482056	12376.214844	1917.402344	5.791171
370.953094	1273.839355	12490.655273	1921.902710	5.777605
371.397614	1274.267944	12632.096680	1929.403564	5.768141
371.842133	1259.909302	12781.255859	1933.475342	5.846244
372.286652	1257.551880	12907.696289	1946.333862	5.912219
372.731140	1256.694702	13051.924805	1954.263306	5.913989
373.175537	1270.838989	13258.944336	1978.694458	5.904648
373.619904	1272.553467	13473.464844	1981.694580	5.812198
374.064270	1271.910645	13682.413086	1984.480469	5.741668
374.508606	1267.838501	13869.931641	1985.766357	5.696894
374.952881	1276.625122	13986.300781	1988.552246	5.601458
375.397095	1280.482666	14039.449219	1993.695679	5.589896
375.841339	1278.768188	14031.734375	1994.338623	5.611012
376.285522	1278.339600	14003.446289	1988.337891	5.579508
376.729645	1285.626099	13951.369141	1975.693848	5.448300
377.173706	1286.269043	13911.079102	1954.906128	5.296215
377.617767	1289.269287	13841.000977	1945.476563	5.228022
378.061798	1281.768677	13733.847656	1927.903564	5.188972
378.505768	1285.197510	13602.049805	1924.260254	5.188523
378.949738	1286.697754	13502.183594	1913.544922	5.131577
379.393677	1288.412231	13452.034180	1904.329590	5.063601
379.837524	1279.839966	13453.962891	1895.543091	5.057474
380.281372	1277.268311	13504.753906	1886.542236	4.982823
380.725189	1271.481934	13621.336914	1889.328491	5.002865
381.168976	1271.910645	13763.850586	1893.828857	4.978556
381.612701	1272.339111	13877.218750	1901.115234	4.988355
382.056396	1267.838623	13964.227539	1898.971924	4.970967
382.500031	1263.552612	14060.665039	1902.186646	4.990454
382.943665	1253.908691	14172.747070	1900.472168	5.004811
383.387238	1241.693237	14283.759766	1891.471436	4.982172
383.830811	1239.550171	14380.840820	1895.328979	4.990216
384.274323	1243.407715	14471.062500	1900.900879	4.970595
384.717804	1253.265747	14535.140625	1892.757324	4.814769
385.161224	1257.766235	14591.502930	1898.543457	4.805684
385.604645	1267.838745	14652.579102	1899.400757	4.718523
386.048035	1270.196167	14694.800781	1892.971436	4.639059
386.491333	1273.196411	14733.589844	1891.256958	4.591697
386.934631	1280.482910	14793.165039	1904.758301	4.619922
387.377869	1283.697388	14899.034180	1911.616333	4.611850
387.821136	1291.198120	15061.907227	1919.545410	4.562926
388.264282	1289.697876	15221.350586	1939.047607	4.660967
388.707428	1285.197510	15348.005859	1945.476685	4.695216
389.150543	1284.554565	15409.083984	1944.190674	4.670146
389.593597	1281.982910	15450.447266	1955.334717	4.752468
390.036621	1283.268799	15476.377930	1950.405518	4.700427
390.479614	1274.267822	15495.235352	1943.976563	4.709305
390.922638	1275.339478	15529.522461	1943.762085	4.689309
391.365509	1272.767700	15553.096680	1949.119873	4.736250
391.808411	1268.481567	15510.665039	1946.548096	4.760973
392.251251	1266.124390	15384.868164	1939.261719	4.767685
392.694092	1260.552368	15144.202148	1916.330933	4.723388
393.136871	1278.125366	14917.678711	1907.544434	4.614660
393.579590	1276.839600	14659.868164	1907.758667	4.714322
394.022308	1282.197388	14502.137695	1907.972778	4.733572
394.464966	1280.482788	14349.980469	1899.829224	4.738869
394.907562	1277.911133	14197.393555	1889.756958	4.735838
395.350159	1283.054565	14034.947266	1892.328613	4.777911
395.792755	1278.339722	13871.002930	1888.899658	4.848537
396.235229	1279.197021	13707.488281	1882.898926	4.857481
396.677704	1277.911133	13620.481445	1881.827393	4.892954
397.120148	1278.339722	13581.477539	1888.471069	4.959152
397.562561	1284.340332	13581.262695	1901.972290	5.022655
398.004944	1268.481689	13599.049805	1900.043701	5.121922
398.447235	1269.338745	13650.483398	1894.043091	5.045610
398.889557	1265.909912	13692.274414	1904.972656	5.142797
399.331818	1265.910034	13750.349609	1902.829712	5.101708
399.774017	1266.338501	13865.431641	1917.831177	5.170949
400.216187	1272.124878	13987.586914	1924.045776	5.126994
400.658356	1277.268188	14107.170898	1937.546997	5.146406
401.100433	1273.196289	14282.687500	1955.548950	5.245037
401.542511	1280.482788	14412.128906	1969.264771	5.245206
401.984558	1283.911621	14502.996094	1980.194214	5.267253
402.426575	1286.911987	14612.934570	2003.125000	5.374545
402.868500	1292.483887	14647.866211	2018.555054	5.436543
403.310394	1297.841675	14731.231445	2030.556519	5.454430
403.752289	1296.770020	14748.375977	2033.342529	5.475722
404.194153	1295.484253	14785.238281	2057.987793	5.652464
404.635956	1301.699219	14776.021484	2065.274170	5.666890
405.077698	1295.484253	14765.305664	2079.846924	5.823111
405.519440	1290.983887	14726.730469	2094.634277	5.981435
405.961090	1288.840698	14687.511719	2091.205322	5.988389
406.402740	1281.554199	14696.727539	2099.348877	6.096042
406.844391	1282.197144	14714.514648	2105.992188	6.132933
407.285980	1283.054443	14750.089844	2108.992676	6.133037
407.727509	1284.554565	14824.454102	2110.064209	6.096867
408.168976	1283.483154	14812.668945	2122.065430	6.198320
408.610474	1285.411865	14872.246094	2137.281250	6.269815
409.051910	1282.411499	14869.458984	2146.496338	6.359622
409.493317	1276.625366	14919.821289	2159.783447	6.473249
409.934631	1274.482300	15000.828125	2168.998291	6.516782
410.375946	1276.625244	15052.261719	2179.713867	6.555694
410.817230	1281.554199	15117.410156	2205.645020	6.678957
411.258453	1283.268677	15170.346680	2214.217285	6.703704
411.699677	1282.411499	15314.144531	2227.932861	6.738450
412.140839	1283.697388	15455.802734	2234.147705	6.706486
412.581940	1284.554688	15650.393555	2245.506104	6.689142
413.023010	1285.411865	15910.347656	2271.222900	6.740618
413.464081	1282.411499	16200.089844	2289.224609	6.749127
413.905090	1288.626465	16581.556641	2300.368652	6.615751
414.346069	1284.768921	16986.593750	2325.442383	6.627723
414.786987	1292.055420	17425.708984	2349.659180	6.555265
415.227875	1294.841309	17962.548828	2367.232178	6.433944
415.668762	1297.198730	18507.957031	2382.233887	6.304401
416.109558	1303.413574	19067.083984	2419.308838	6.281896
416.550323	1305.770996	19641.000000	2439.239258	6.181915
416.991119	1302.342163	20231.841797	2470.956787	6.173510
417.431793	1304.270874	20884.623047	2510.603760	6.160936
417.872437	1307.699707	21492.181641	2525.176514	6.031746
418.313080	1313.485962	22071.880859	2545.106934	5.933123
418.753662	1308.342651	22547.423828	2566.966064	5.925978
419.194214	1315.629028	22913.888672	2587.111084	5.886965
419.634705	1313.057495	23169.558594	2597.612061	5.877219
420.075226	1307.913940	23412.794922	2616.685303	5.920735
420.515656	1303.413574	23623.888672	2623.114502	5.912513
420.956055	1300.627563	23769.617188	2628.257813	5.908722
421.396393	1293.555542	23793.619141	2629.114990	5.935803
421.836700	1292.055420	23701.468750	2625.043213	5.948339
422.276978	1285.840454	23483.732422	2605.969727	5.947093
422.717194	1288.412109	23215.207031	2595.468750	5.961002
423.157440	1278.982666	22872.744141	2578.967529	6.020187
423.597626	1288.197876	22581.501953	2580.467285	6.068900
424.037720	1288.626465	22217.394531	2553.893555	6.045588
424.477783	1287.340576	21858.429688	2538.034912	6.079864
424.917847	1288.626465	21443.103516	2514.461182	6.082196
425.357880	1283.911743	20996.486328	2508.888916	6.214192
425.797882	1276.196777	20522.656250	2481.029297	6.260022
426.237793	1273.625000	20086.328125	2465.384766	6.334867
426.677673	1278.768433	19771.511719	2449.526123	6.330903
427.117554	1285.411865	19410.189453	2441.167969	6.376664
427.557343	1274.910767	19131.376953	2435.167480	6.497684
427.997131	1273.625000	18880.207031	2425.094971	6.539997
428.436890	1262.909668	18644.255859	2410.093506	6.600086
428.876587	1261.838013	18556.392578	2412.451172	6.653037
429.316223	1264.195435	18537.320313	2406.450195	6.612902
429.755859	1270.196045	18559.177734	2415.022705	6.621712
430.195465	1270.196167	18580.394531	2407.736328	6.571502
430.634979	1275.125244	18684.548828	2419.951904	6.575902
431.074493	1278.339844	18748.625000	2422.523438	6.549313
431.513947	1275.339478	18760.626953	2434.095947	6.627037
431.953430	1266.981567	18838.205078	2439.882568	6.675125
432.392792	1274.267944	18915.353516	2436.239258	6.586733
432.832153	1275.982422	19022.937500	2437.739258	6.546232
433.271454	1284.768921	19150.236328	2443.954346	6.488414
433.710693	1274.482300	19232.314453	2460.455811	6.604213
434.149963	1278.982544	19315.039063	2475.457275	6.633793
434.589172	1267.624390	19430.548828	2475.671631	6.651172
435.028320	1271.696167	19601.351563	2490.887451	6.651468
435.467407	1267.410034	19746.652344	2496.459229	6.650972
435.906494	1279.197021	19944.029297	2520.676025	6.651434
436.345551	1272.767700	20131.332031	2533.319824	6.684242
436.784546	1279.625488	20388.929688	2548.321289	6.639152
437.223511	1283.697388	20654.455078	2583.039063	6.707748
437.662415	1293.555542	20916.550781	2615.828125	6.738383
438.101318	1289.055176	21145.218750	2627.615234	6.741282
438.540161	1299.770386	21362.095703	2641.545166	6.688032
438.978912	1295.698486	21467.750000	2644.974121	6.688837
439.417725	1301.056152	21528.398438	2655.260742	6.694921
439.856445	1299.984619	21527.755859	2659.760986	6.722324
440.295135	1307.056885	21544.255859	2666.190186	6.716015
440.733765	1297.413086	21520.683594	2668.547363	6.779983
441.172394	1298.270386	21544.900391	2662.761475	6.739349
441.610962	1302.556519	21511.683594	2656.760742	6.700953
442.049469	1291.412476	21547.472656	2649.260010	6.703413
442.487946	1285.411865	21584.976563	2649.688721	6.720720
442.926422	1290.126465	21652.267578	2661.475342	6.734797
443.364807	1286.697632	21701.558594	2665.118896	6.752048
443.803192	1284.340210	21873.216797	2670.690674	6.733492
444.241516	1284.554688	21959.583984	2672.404785	6.712687
444.679810	1287.769287	22089.236328	2669.833252	6.644070
445.118073	1289.055054	22135.742188	2671.762207	6.632743
445.556274	1293.769653	22157.388672	2670.476318	6.598599
445.994415	1296.770142	22121.597656	2669.404785	6.591337
446.432587	1301.056274	22079.164063	2682.906006	6.650508
446.870667	1308.556885	21926.794922	2678.834229	6.645948
447.308716	1311.557373	21692.126953	2667.904541	6.655099
447.746735	1312.628906	21375.597656	2652.045898	6.676066
448.184692	1312.200195	21141.359375	2643.259277	6.712635
448.622620	1320.343872	20884.835938	2640.901855	6.749769
449.060516	1330.202026	20645.667969	2639.616211	6.779097
449.498383	1335.130981	20411.216797	2631.258301	6.794514
449.936188	1338.345581	20185.767578	2635.973145	6.884908
450.373993	1336.845459	19983.031250	2625.471680	6.910937
450.811707	1339.202881	19770.011719	2631.900879	7.013789
451.249420	1337.274170	19529.130859	2626.972168	7.089425
451.687042	1335.988281	19324.039063	2625.043213	7.166173
452.124664	1330.844849	19226.312500	2630.186768	7.260732
452.562225	1326.130127	19207.240234	2627.400635	7.277348
452.999756	1326.773071	19164.167969	2621.186035	7.256738
453.437256	1325.701538	19117.234375	2632.544434	7.345308
453.874725	1325.915894	19121.304688	2640.473633	7.387070
454.312164	1329.773315	19167.810547	2653.974609	7.423470
454.749512	1327.201660	19292.107422	2656.332275	7.398483
455.186829	1328.273193	19519.486328	2685.263428	7.459592
455.624115	1326.344482	19844.162109	2711.194336	7.478472
456.061401	1326.130127	20315.423828	2747.626465	7.485778
456.498596	1333.845093	20764.611328	2777.200928	7.428198
456.935791	1338.131348	21224.513672	2806.561035	7.384097
457.372894	1340.274414	21545.328125	2847.922119	7.461735
457.810028	1338.559937	21741.205078	2876.210693	7.536527
458.247070	1338.774292	21838.929688	2896.784424	7.599991
458.684052	1340.917236	21861.429688	2895.712646	7.576787
459.121033	1331.487793	21751.062500	2912.857178	7.744380
459.557953	1331.273560	21668.982422	2922.715332	7.825079
459.994873	1335.131104	21431.316406	2920.786621	7.890331
460.431702	1331.487793	21123.144531	2915.643066	8.004157
460.868530	1334.059448	20730.533203	2897.212646	8.058955
461.305298	1322.486938	20353.783203	2899.141357	8.284534
461.742035	1326.987427	19928.382813	2907.499268	8.496738
462.178741	1327.844604	19668.857422	2911.785400	8.636059
462.615387	1335.559692	19433.763672	2936.002197	8.843102
463.051971	1336.202637	19369.257813	2948.217773	8.939224
463.488586	1334.059570	19344.398438	2993.650879	9.214659
463.925079	1343.917725	19408.689453	3021.725098	9.287731
464.361572	1345.203491	19421.333984	3051.942383	9.441948
464.798035	1345.846313	19477.054688	3084.517090	9.589381
465.234406	1356.775879	19533.632813	3125.235352	9.729181
465.670776	1356.132935	19528.488281	3171.311523	9.988681
466.107117	1368.134155	19497.199219	3212.672119	10.174479
466.543396	1366.848511	19441.693359	3245.889893	10.395892
466.979645	1370.491577	19356.398438	3281.893555	10.627221
467.415863	1373.063354	19340.539063	3314.468506	10.805107
467.851990	1371.777466	19219.671875	3359.043945	11.134459
468.288116	1367.920044	19158.595703	3384.760742	11.336504
468.724182	1360.847900	19088.945313	3438.765869	11.721043
469.160248	1367.277100	19075.443359	3496.843506	12.025901
469.596252	1361.919434	19101.804688	3557.063477	12.374061
470.032196	1359.990723	19163.308594	3614.926025	12.665814
470.468109	1358.490479	19242.816406	3678.146729	12.970330
470.903992	1352.275513	19348.041016	3757.440430	13.365172
471.339844	1346.060669	19473.839844	3831.375977	13.709983
471.775604	1346.703491	19566.205078	3907.026367	14.052649
472.211395	1340.917236	19719.863281	4004.107666	14.490442
472.647095	1339.417114	19909.953125	4096.259766	14.845252
473.082794	1336.845337	20073.039063	4214.128418	15.356818
473.518402	1337.488403	20299.777344	4325.567871	15.758011
473.954010	1337.274048	20491.367188	4447.507813	16.237959
474.389557	1338.131348	20781.966797	4573.948730	16.641867
474.825073	1338.988770	21078.998047	4704.676270	17.050079
475.260529	1347.346680	21443.746094	4861.763184	17.487793
475.695923	1350.132568	21887.576172	5044.780762	17.989815
476.131348	1359.347656	22459.130859	5258.229980	18.478306
476.566681	1356.990356	23277.570313	5539.186523	19.078857
477.001984	1361.276367	24234.664063	5868.146973	19.703556
477.437256	1364.491089	25368.773438	6262.685547	20.405500
477.872467	1375.634888	26711.619141	6697.299805	21.004374
478.307648	1384.207275	28097.970703	7157.416016	21.611364
478.742767	1382.921387	29568.970703	7629.105957	22.160555
479.177887	1384.635864	31119.267578	8157.799805	22.778706
479.612946	1385.707397	32968.949219	8788.291016	23.438326
480.047943	1381.206909	35273.386719	9549.936523	24.102108
480.482941	1382.492676	37874.214844	10402.665039	24.718405
480.917847	1384.635864	40468.187500	11303.610352	25.378899
481.352722	1385.064575	42709.406250	12129.975586	26.001410
481.787598	1385.921753	44388.070313	12781.468750	26.499949
482.222382	1386.136230	45424.246094	13292.375000	27.036217
482.657166	1380.778442	45985.296875	13684.556641	27.584152
483.091888	1375.206421	46336.332031	14038.805664	28.165665
483.526581	1369.848755	46664.433594	14396.055664	28.758862
483.961212	1368.777222	46960.609375	14804.522461	29.469631
484.395844	1367.705566	47043.546875	15161.344727	30.198982
484.830353	1365.776733	46581.285156	15391.296875	31.019270
485.264893	1361.062134	45593.757813	15468.231445	31.893080
485.699371	1351.847046	44268.058594	15384.009766	32.696648
486.133820	1356.347412	42848.277344	15272.140625	33.538555
486.568176	1351.203979	41570.152344	15224.994141	34.495655
487.002533	1356.561646	40676.066406	15198.420898	35.203545
487.436859	1356.132935	40031.214844	15283.500000	36.011215
487.871094	1355.704346	39637.316406	15434.799805	36.777699
488.305359	1360.847778	39244.703125	15633.249023	37.674099
488.739502	1357.418823	38695.011719	15747.472656	38.540390
489.173676	1353.989990	37811.421875	15696.467773	39.340340
489.607788	1347.775146	36654.597656	15535.524414	40.184155
490.041840	1352.275513	35451.050781	15321.431641	40.966740
490.475861	1360.204956	34261.218750	15118.483398	41.817184
490.909851	1354.632935	33166.109375	14915.319336	42.628284
491.343750	1351.418335	32204.300781	14726.518555	43.351219
491.777649	1346.060669	31310.861328	14600.505859	44.233383
492.211517	1347.132324	30367.050781	14430.346680	45.083569
492.645294	1344.774902	29298.732422	14206.824219	46.011551
493.079071	1349.061035	28157.123047	13935.725586	46.951038
493.512787	1356.561768	27055.798828	13661.625977	47.881050
493.946503	1359.347778	26125.279297	13481.394531	48.946461
494.380096	1363.205200	25440.568359	13356.883789	49.813091
494.813751	1357.847656	24919.375000	13301.589844	50.691715
495.247284	1358.919067	24580.343750	13320.235352	51.509830
495.680786	1363.419434	24319.101563	13372.740234	52.315243
496.114258	1366.205444	24093.867188	13434.461914	53.099419
496.547699	1361.490723	23849.554688	13470.035156	53.844318
496.981079	1358.276123	23636.105469	13489.967773	54.456341
497.414429	1359.562012	23356.433594	13480.750000	55.104145
497.847717	1358.490356	23040.761719	13443.890625	55.738628
498.280975	1355.918701	22668.294922	13374.241211	56.391281
498.714203	1358.061646	22316.617188	13340.380859	57.171497
499.147369	1356.561523	22036.949219	13312.090820	57.810955
499.580505	1359.347534	21763.492188	13289.803711	58.470749
500.013611	1351.632690	21544.042969	13276.731445	59.057331
500.446655	1343.917603	21364.667969	13261.943359	59.528366
500.879639	1344.560425	21254.513672	13299.447266	60.044777
501.312653	1346.703613	21126.789063	13338.666016	60.626446
501.745544	1347.989380	21057.781250	13402.530273	61.160168
502.178436	1347.560669	21010.632813	13481.393555	61.708733
502.611267	1339.417114	21002.060547	13566.259766	62.183109
503.044037	1334.059326	20992.632813	13639.552734	62.596062
503.476807	1335.345215	21000.345703	13695.272461	62.852417
503.909515	1337.273926	21012.775391	13798.784180	63.335155
504.342194	1335.559692	21068.923828	13880.218750	63.570812
504.774841	1337.916870	21096.355469	13989.300781	64.030281
505.207428	1340.274292	21137.931641	14123.457031	64.569168
505.639954	1346.489258	21188.937500	14228.040039	64.919159
506.072449	1350.561035	21272.517578	14340.336914	65.203308
506.504852	1345.846313	21377.312500	14455.847656	65.447037
506.937286	1346.274902	21464.750000	14569.002930	65.724312
507.369690	1339.845703	21580.904297	14694.800781	65.979530
507.802032	1343.274658	21727.917969	14821.456055	66.119293
508.234314	1335.130981	21829.927734	14945.325195	66.408051
508.666504	1333.202271	21917.150391	15040.047852	66.589973
509.098724	1337.274170	22009.300781	15175.061523	66.939674
509.530853	1329.987793	22067.164063	15241.708984	67.085899
509.962952	1329.344849	22113.882813	15295.930664	67.197006
510.395050	1327.844727	22136.171875	15352.292969	67.398247
510.827118	1323.987183	22148.386719	15421.941406	67.699211
511.259125	1327.201660	22114.310547	15446.800781	67.924789
511.691040	1322.701294	22125.669922	15510.878906	68.202660
512.122925	1320.129517	22127.814453	15564.668945	68.458069
512.554810	1314.557617	22158.246094	15643.534180	68.744919
512.986572	1313.485962	22254.041016	15724.971680	68.820930
513.418396	1305.556641	22339.121094	15802.978516	68.925179
513.850098	1297.627319	22490.207031	15863.412109	68.730591
514.281799	1300.841919	22679.654297	16018.141602	68.840584
514.713440	1290.983887	22893.314453	16182.516602	68.934845
515.145020	1288.197998	23195.917969	16370.464844	68.844528
515.576599	1280.911499	23530.666016	16557.767578	68.660789
516.008057	1281.768677	23812.265625	16779.574219	68.785904
516.439575	1285.197632	24009.855469	16934.732422	68.865875
516.870972	1299.341675	24150.654297	17019.382813	68.792725
517.302368	1302.127808	24205.091797	17067.601563	68.835953
517.733704	1304.270874	24221.806641	17074.246094	68.811829
518.165039	1311.557373	24210.445313	17066.960938	68.804230
518.596252	1314.557617	24135.439453	17101.035156	69.175575
519.027466	1322.272583	24107.150391	17065.675781	69.095848
519.458618	1326.130127	24073.718750	17051.531250	69.129974
519.889771	1315.843384	24007.498047	17006.097656	69.145485
520.320862	1319.915161	23986.925781	17044.671875	69.372879
520.751892	1321.415405	24109.724609	17129.966797	69.371323
521.182922	1323.772705	24462.470703	17345.343750	69.241455
521.613831	1308.342651	24959.019531	17733.453125	69.448799
522.044739	1302.985107	25759.455078	18296.222656	69.483604
522.475586	1298.484741	26723.193359	18995.505859	69.605598
522.906372	1289.483643	27835.445313	19769.367188	69.614670
523.337219	1287.340698	28954.982422	20496.939453	69.429840
523.767944	1277.482422	29994.158203	21286.658203	69.677895
524.198669	1275.982300	31165.341797	22063.951172	69.549728
524.629333	1276.410889	32463.185547	23015.902344	69.707405
525.059875	1274.267822	33978.976563	24009.212891	69.515816
525.490356	1268.481567	35615.636719	25124.894531	69.456734
525.920898	1258.623535	37035.851563	26127.419922	69.510132
526.351379	1266.338501	38145.531250	26846.419922	69.361832
526.781860	1275.125000	38706.371094	27214.814453	69.299561
527.212219	1277.482544	38837.097656	27284.892578	69.243019
527.642639	1280.482910	38631.363281	27160.810547	69.289742
528.072876	1276.196655	38241.328125	26938.783203	69.423759
528.503113	1271.053223	37809.710938	26578.533203	69.262207
528.933350	1273.410767	37202.367188	26190.212891	69.350197
529.363525	1278.339722	36535.015625	25696.019531	69.256897
529.793640	1272.982056	35669.433594	25125.537109	69.345970
530.223694	1275.768188	34654.257813	24459.470703	69.457016
530.653748	1272.553467	33681.523438	23731.042969	69.297142
531.083679	1269.553223	32736.425781	23083.835938	69.324600
531.513672	1262.481079	31939.205078	22518.923828	69.291763
531.943542	1264.838379	31288.142578	22027.945313	69.156639
532.373413	1258.409180	30723.873047	21626.763672	69.126198
532.803284	1260.552246	30339.623047	21338.091797	69.044640
533.233093	1264.838501	30037.019531	21155.931641	69.133072
533.662781	1262.480957	29841.787109	20993.060547	69.037994
534.092468	1254.123169	29496.751953	20730.533203	68.961037
534.522095	1252.194336	29079.283203	20419.146484	68.878754
534.951721	1251.337036	28568.587891	20024.394531	68.722351
535.381226	1252.408691	28059.611328	19715.578125	68.873917
535.810730	1254.123047	27712.435547	19472.554688	68.857117
536.240234	1262.480957	27510.773438	19343.330078	68.883904
536.669678	1255.408813	27493.843750	19369.685547	69.037186
537.099060	1262.266724	27725.724609	19499.986328	68.916618
537.528381	1268.052856	28103.970703	19751.154297	68.874489
537.957703	1268.910156	28585.945313	20067.898438	68.817818
538.386841	1272.553345	29040.919922	20409.931641	68.917915
538.816040	1283.268677	29480.037109	20756.679688	69.062561
539.245239	1286.054565	29793.998047	21015.779297	69.207817
539.674377	1283.697266	29965.011719	21137.718750	69.222847
540.103455	1289.483643	30020.517578	21182.078125	69.237305
540.532471	1284.769043	29921.720703	21146.503906	69.357018
540.961426	1276.196777	29739.560547	21033.564453	69.413322
541.390381	1280.697144	29391.095703	20797.183594	69.427994
541.819275	1284.340332	28836.470703	20443.148438	69.536575
542.248108	1277.053833	28082.542969	19922.597656	69.558678
542.676880	1274.267944	27148.810547	19249.888672	69.472229
543.105713	1277.911255	26128.705078	18530.673828	69.425400
543.534424	1278.553955	25120.820313	17817.246094	69.367111
543.963074	1274.053589	24218.375000	17165.326172	69.260155
544.391663	1272.338989	23424.798828	16624.416016	69.301910
544.820251	1269.767456	22708.585938	16109.652344	69.219696
545.248779	1275.768066	22079.595703	15616.318359	68.932266
545.677246	1275.339355	21497.539063	15181.918945	68.768883
546.105713	1275.553711	20943.341797	14798.738281	68.758034
546.534119	1272.982056	20472.078125	14460.347656	68.687431
546.962524	1272.553467	20003.820313	14116.812500	68.571220
547.390747	1276.196655	19546.060547	13850.644531	68.826180
547.819031	1274.482300	19097.515625	13541.400391	68.826210
548.247253	1266.124146	18666.117188	13260.228516	68.931664
548.675476	1271.267578	18282.935547	12994.704102	68.914093
549.103577	1273.196289	17947.759766	12773.967773	68.971954
549.531677	1276.625122	17663.804688	12577.663086	68.962677
549.959717	1265.052612	17494.931641	12447.579102	68.900864
550.387695	1262.909668	17334.628906	12328.209961	68.849518
550.815674	1260.980835	17264.550781	12259.417969	68.724899
551.243530	1259.480835	17160.181641	12178.196289	68.668144
551.671448	1260.338013	17044.455078	12123.546875	68.823669
552.099304	1257.123413	16955.947266	12020.678711	68.562813
552.527039	1260.552246	16892.728516	11952.958984	68.399986
552.954834	1260.337891	16838.080078	11879.237305	68.167130
553.382446	1256.480347	16708.427734	11800.372070	68.236656
553.810120	1257.337646	16599.345703	11708.005859	68.117996
554.237671	1248.979614	16518.335938	11616.068359	67.894737
554.665222	1259.266357	16380.535156	11555.205078	68.089119
555.092712	1259.909302	16253.880859	11502.914063	68.314156
555.520203	1259.909302	16159.584961	11442.050781	68.338005
555.947632	1264.409668	16086.292969	11381.830078	68.260017
556.375061	1268.481689	16053.933594	11316.680664	67.960037
556.802307	1267.195801	16050.290039	11304.037109	67.894058
557.229614	1259.052124	16025.428711	11304.464844	68.028961
557.656799	1260.980957	16035.715820	11298.250977	67.935364
558.083984	1271.053223	16077.505859	11304.894531	67.766678
558.511169	1267.838745	16119.938477	11340.469727	67.819572
558.938232	1281.340088	16143.728516	11372.829102	67.899513
559.365356	1280.697144	16173.944336	11389.975586	67.878265
559.792297	1282.625854	16252.378906	11425.764648	67.757553
560.219238	1283.268677	16262.453125	11445.909180	67.845085
560.646179	1284.983154	16287.099609	11478.269531	67.945656
561.073059	1277.696777	16320.531250	11532.917969	68.173462
561.499939	1282.625854	16338.105469	11557.777344	68.248581
561.926697	1291.412354	16408.398438	11612.209961	68.272850
562.353455	1286.269043	16445.044922	11664.287109	68.462112
562.780151	1283.054565	16539.552734	11718.720703	68.401451
563.206726	1281.982910	16607.056641	11759.224609	68.366669
563.633301	1278.339722	16671.562500	11821.159180	68.490005
564.059875	1276.625244	16723.210938	11867.664063	68.565567
564.486450	1280.482788	16749.785156	11866.808594	68.434410
564.912903	1267.410034	16798.861328	11883.738281	68.353745
565.339355	1258.837769	16860.798828	11903.240234	68.224770
565.765747	1262.052368	16878.798828	11910.740234	68.187622
566.192017	1256.265991	16894.658203	11907.741211	68.111061
566.618347	1242.764648	16901.087891	11896.167969	68.036682
567.044495	1246.193604	16913.945313	11876.022461	67.845276
567.470703	1238.907349	16888.230469	11860.805664	67.874489
567.896912	1232.906616	16857.156250	11847.304688	67.935410
568.322998	1235.264038	16855.011719	11822.230469	67.779373
568.749023	1232.692261	16895.515625	11835.732422	67.695587
569.175049	1227.763184	16947.164063	11890.809570	67.833672
569.600952	1234.192383	17001.169922	11959.172852	68.021790
570.026917	1238.692871	17033.742188	11998.177734	68.119347
570.452759	1239.121582	17052.601563	12008.464844	68.102303
570.878601	1244.693481	17057.746094	12033.537109	68.227455
571.304443	1250.479858	17033.097656	12004.606445	68.139053
571.730164	1259.909302	16988.738281	11996.677734	68.261719
572.155823	1262.481079	16913.087891	11963.031250	68.371468
572.581482	1272.553589	16875.154297	11890.166992	68.050278
573.007080	1263.123901	16746.787109	11834.233398	68.272667
573.432556	1267.624390	16575.769531	11707.577148	68.198677
573.858093	1271.053345	16357.605469	11563.348633	68.221649
574.283508	1280.697144	16124.225586	11371.115234	67.978569
574.708984	1277.911255	15855.055664	11212.527344	68.152008
575.134399	1275.125122	15616.103516	11068.943359	68.292542
575.559631	1278.125488	15369.650391	10892.569336	68.228546
575.984924	1281.982910	15122.340820	10742.339844	68.353416
576.410156	1276.625122	14874.602539	10569.178711	68.337761
576.835327	1283.268677	14635.006836	10409.092773	68.349335
577.260437	1284.340332	14335.193359	10243.003906	68.644279
577.685547	1283.268799	14102.668945	10066.844727	68.517838
578.110657	1275.339478	13871.217773	9924.973633	68.670349
578.535645	1280.482788	13665.269531	9800.889648	68.797363
578.960571	1275.768066	13476.037109	9692.236328	68.985924
579.385498	1276.411011	13351.953125	9584.869141	68.804016
579.810303	1284.126099	13192.509766	9503.646484	69.022972
580.235107	1273.839355	13095.000000	9435.497070	69.042778
580.659912	1265.910034	12982.059570	9371.633789	69.184196
581.084656	1259.480835	12880.477539	9312.271484	69.295174
581.509338	1253.480347	12776.325195	9280.124023	69.658524
581.933899	1245.765137	12739.035156	9231.906250	69.485374
582.358521	1244.479370	12664.886719	9199.331055	69.654709
582.782959	1244.693604	12610.452148	9170.185547	69.731308
583.207520	1239.550171	12568.018555	9133.968750	69.686546
583.632019	1236.764160	12553.233398	9118.324219	69.646812
584.056396	1243.407715	12499.227539	9121.538086	69.991615
584.480774	1234.406860	12516.799805	9115.966797	69.857170
584.905029	1244.693481	12492.582031	9128.181641	70.088608
585.329285	1251.337036	12512.299805	9141.254883	70.064331
585.753418	1253.694458	12519.584961	9145.754883	70.052696
586.177612	1257.551880	12548.946289	9140.397461	69.812859
586.601746	1267.410156	12538.659180	9179.616211	70.198128
587.025818	1273.839355	12568.018555	9209.833008	70.266228
587.449890	1281.983032	12593.092773	9238.764648	70.344841
587.873901	1279.625610	12599.950195	9248.193359	70.391693
588.297729	1278.553955	12597.165039	9260.408203	70.519730
588.721680	1272.767700	12624.809570	9277.767578	70.515945
589.145447	1277.911133	12609.593750	9268.336914	70.514030
589.569275	1264.624146	12607.237305	9277.553711	70.644478
589.993042	1265.695801	12618.594727	9274.552734	70.544601
590.416687	1271.053345	12638.524414	9305.626953	70.680397
590.840393	1269.553223	12652.456055	9321.058594	70.733322
591.263916	1269.124512	12710.105469	9354.917969	70.673958
591.687561	1263.338257	12745.250977	9410.208984	70.953949
592.111023	1263.338379	12786.397461	9445.569336	71.007454
592.534485	1264.838379	12842.975586	9501.503906	71.139824
592.957886	1268.910278	12908.553711	9567.082031	71.292320
593.381226	1266.124146	12993.631836	9614.658203	71.187622
593.804626	1265.052734	13093.712891	9699.522461	71.305367
594.227905	1277.268311	13228.941406	9783.318359	71.170372
594.651062	1271.053345	13283.589844	9882.756836	71.689301
595.074280	1266.767212	13314.235352	9901.400391	71.671768
595.497375	1262.695313	13300.090820	9924.116211	71.954277
595.920471	1257.552002	13246.084961	9889.185547	71.999084
596.343567	1260.338013	13179.652344	9812.891602	71.753738
596.766541	1256.051758	13075.712891	9761.030273	71.956200
597.189514	1259.480713	12979.702148	9700.595703	72.021805
597.612366	1262.052368	12898.050781	9644.233398	72.036629
598.035278	1265.695679	12761.752930	9577.369141	72.300209
598.458008	1262.481079	12658.671875	9522.292969	72.478706
598.880737	1250.694092	12509.084961	9431.211914	72.661522
599.303528	1246.407959	12425.077148	9361.777344	72.596916
599.726135	1244.907715	12391.430664	9361.990234	72.821655
600.148804	1255.194580	12434.291016	9363.276367	72.528954
600.571411	1255.408936	12496.655273	9448.356445	72.882912
600.993835	1252.622925	12604.878906	9538.579102	72.989510
601.416382	1252.622925	12754.465820	9647.875000	72.990494
601.838684	1248.336792	12901.266602	9772.172852	73.147575
602.261169	1246.408081	13045.922852	9855.324219	72.959915
602.683472	1234.621216	13196.581055	9944.475586	72.812935
603.105774	1235.906982	13291.731445	9990.122070	72.613991
603.528015	1246.408081	13376.170898	10079.274414	72.819778
603.950134	1255.408936	13407.672852	10100.490234	72.785461
604.372314	1256.909058	13416.459961	10100.919922	72.733040
604.794434	1248.979614	13350.667969	10081.845703	72.988708
605.216431	1244.479248	13292.162109	10026.769531	72.896095
605.638489	1253.694458	13206.438477	9999.766602	73.172089
606.060425	1255.194580	13128.859375	9963.120117	73.338142
606.482361	1253.265747	13070.997070	9937.403320	73.483963
606.904236	1253.051636	13005.418945	9921.758789	73.761368
607.325928	1263.552612	12957.627930	9900.756836	73.859657
607.747742	1268.053101	12906.409180	9895.399414	74.128563
608.169434	1262.695313	12866.761719	9864.324219	74.125992
608.591125	1256.694824	12816.615234	9855.324219	74.383118
609.012756	1262.695313	12744.821289	9832.178711	74.633247
609.434326	1262.266724	12691.031250	9813.961914	74.826073
609.855896	1268.267090	12614.094727	9769.386719	74.927269
610.277283	1267.410034	12535.444336	9683.878906	74.693321
610.698792	1268.695801	12415.217773	9576.509766	74.532799
611.120056	1267.410034	12265.203125	9455.212891	74.449509
611.541382	1263.981201	12084.113281	9331.557617	74.560791
611.962708	1262.909668	11918.027344	9223.333984	74.709869
612.383972	1252.622925	11780.656250	9110.823242	74.640724
612.805176	1254.337402	11651.429688	9004.527344	74.541901
613.226318	1251.765747	11557.777344	8897.159180	74.183823
613.647339	1251.551514	11497.126953	8825.794922	73.926971
614.068359	1260.123779	11435.835938	8757.001953	73.674232
614.489380	1251.122925	11397.475586	8697.424805	73.388954
614.910400	1256.909302	11354.613281	8660.777344	73.322296
615.331299	1260.123901	11310.895508	8636.776367	73.393890
615.752136	1262.052490	11274.892578	8601.844727	73.303802
616.172974	1267.195801	11253.247070	8559.839844	73.028313
616.593628	1267.624390	11206.958008	8516.764648	72.933861
617.014404	1274.053589	11165.595703	8453.757813	72.584274
617.435059	1270.624756	11087.159180	8408.967773	72.717545
617.855652	1275.553711	11029.296875	8372.964844	72.766022
618.276245	1267.624390	10962.647461	8320.886719	72.751366
618.696716	1257.337646	10904.141602	8266.666992	72.659599
619.117249	1270.624634	10828.920898	8226.164063	72.769661
619.537598	1260.123535	10753.912109	8183.302734	72.923248
619.957947	1254.337280	10715.979492	8137.869141	72.751976
620.378235	1256.266113	10654.045898	8074.006348	72.546288
620.798523	1251.551270	10585.039063	8065.648438	73.006973
621.218811	1251.765747	10534.034180	8032.001953	73.045036
621.639038	1257.766357	10482.599609	8035.859863	73.476601
622.059082	1264.195435	10458.168945	8023.216797	73.515778
622.479248	1260.766602	10438.452148	8013.572266	73.578522
622.899231	1262.909668	10423.236328	8002.000000	73.568237
623.319153	1270.410400	10439.309570	8013.786133	73.546188
623.739136	1266.338501	10454.954102	8036.073730	73.675255
624.158997	1268.267334	10461.597656	8060.719238	73.884567
624.578918	1271.481934	10462.026367	8095.865723	74.254395
624.998657	1269.981689	10484.099609	8133.369141	74.487732
625.418457	1270.838989	10492.885742	8112.152832	74.184334
625.838074	1270.410278	10463.311523	8092.651367	74.212059
626.257751	1266.767212	10441.666992	8057.291016	74.011971
626.677307	1266.767212	10399.449219	8012.286133	73.861320
627.096802	1268.910278	10339.871094	7955.708984	73.716545
627.516357	1268.695801	10257.149414	7908.776367	73.873451
627.935791	1271.267578	10149.996094	7844.270020	74.030899
628.355225	1267.410034	10028.913086	7749.975098	73.989189
628.774536	1265.481201	9915.329102	7628.462891	73.561775
629.193848	1261.409424	9790.389648	7519.166016	73.370514
629.613098	1266.124146	9682.378906	7419.942383	73.118248
630.032349	1268.267334	9572.868164	7350.292480	73.236816
630.451477	1266.767090	9496.574219	7283.215332	73.105583
630.870605	1262.266724	9398.422852	7209.492676	73.096260
631.289673	1256.051880	9348.061523	7158.487793	72.941536
631.708740	1255.194580	9265.124023	7117.126953	73.183319
632.127625	1253.265747	9185.401367	7075.337402	73.398537
632.546509	1246.836670	9104.178711	7035.047363	73.666275
632.965393	1248.765259	9050.173828	6989.400391	73.584595
633.384155	1249.193848	8990.381836	6953.826172	73.691948
633.802979	1247.265259	8933.163086	6908.178223	73.653244
634.221741	1245.979370	8846.153320	6866.173828	73.948235
634.640381	1247.908081	8765.145508	6796.095215	73.806198
635.058960	1248.765381	8689.708984	6744.875488	73.863083
635.477600	1253.480103	8612.344727	6686.585449	73.830757
635.896057	1251.979980	8502.620117	6621.007324	74.049011
636.314514	1259.052246	8414.326172	6548.357422	73.921768
636.732910	1267.195801	8348.534180	6470.349609	73.476982
637.151367	1266.981567	8287.456055	6402.627930	73.152412
637.569641	1264.409790	8210.734375	6347.123047	73.171265
637.987976	1262.480957	8131.226074	6308.118652	73.457924
638.406189	1263.338135	8066.291016	6253.470703	73.352448
638.824402	1262.695313	7999.642090	6216.395508	73.530342
639.242432	1256.694824	7941.564453	6177.392578	73.609482
639.660522	1256.909058	7871.057617	6127.030762	73.631874
640.078613	1255.623169	7807.837402	6100.670410	73.945190
640.496582	1256.266113	7764.333008	6055.665527	73.745392
640.914490	1250.479858	7732.187500	6025.876953	73.674980
641.332397	1243.193481	7680.539063	6008.732422	74.029564
641.750183	1247.265137	7640.893555	5970.585938	73.875435
642.167969	1248.122437	7581.958984	5951.298340	74.254768
642.585693	1249.622559	7547.026367	5914.651855	74.078613
643.003357	1244.693481	7505.021973	5891.506836	74.226349
643.421021	1243.836426	7483.805176	5858.503418	73.953369
643.838684	1248.122559	7480.162598	5839.215820	73.669189
644.256226	1250.051270	7472.875488	5837.287109	73.716301
644.673645	1246.836792	7476.304688	5831.072266	73.589516
645.091064	1247.693970	7453.588867	5837.072754	73.951927
645.508423	1257.766479	7455.303223	5860.003906	74.259140
645.925842	1257.552002	7466.446777	5846.716797	73.912758
646.343079	1246.836670	7450.587891	5846.931152	74.150215
646.760376	1248.336792	7464.732910	5842.216309	73.899399
647.177551	1246.622314	7459.804199	5837.930176	73.896240
647.594604	1258.623535	7448.230957	5834.929199	73.935310
648.011719	1257.123291	7431.515625	5832.357910	74.100151
648.428772	1262.052368	7406.440918	5824.857422	74.259712
648.845764	1260.766724	7396.583008	5810.498535	74.150391
649.262756	1263.981201	7360.793457	5786.067383	74.171310
649.679626	1258.194946	7363.793945	5771.494629	73.920670
650.096497	1250.051270	7335.720215	5723.704102	73.511276
650.513245	1249.622559	7296.287598	5706.773438	73.712547
650.929993	1252.837280	7280.642578	5682.771484	73.491661
651.346619	1251.979980	7265.427734	5651.482422	73.161064
651.763245	1253.694458	7253.426270	5635.195801	73.028290
652.179871	1247.050903	7251.068848	5614.836426	72.747711
652.596436	1245.550781	7244.210938	5607.978516	72.723366
653.012939	1240.193237	7225.994141	5606.692871	72.947624
653.429443	1248.765503	7213.135742	5610.979004	73.137871
653.845703	1255.408936	7229.851563	5619.551270	73.046860
654.262146	1259.909302	7212.065430	5614.408203	73.158348
654.678345	1263.123901	7223.637695	5635.624512	73.357780
655.094604	1271.053223	7265.426758	5665.841797	73.315224
655.510803	1276.411011	7301.001953	5698.630371	73.402817
655.926941	1274.267944	7340.648926	5739.134277	73.600166
656.343079	1278.125488	7405.583984	5790.354004	73.639481
656.759094	1285.411987	7466.447266	5844.144531	73.753540
657.175049	1291.198120	7531.166992	5878.648438	73.517197
657.591003	1292.483887	7581.529297	5917.223145	73.536423
658.006897	1281.982910	7616.032715	5938.653809	73.518066
658.422729	1277.053833	7616.890137	5952.583984	73.748436
658.838562	1279.839844	7618.604980	5950.012207	73.676376
659.254333	1275.553589	7582.815918	5943.369141	74.006996
659.669983	1271.267578	7533.096680	5913.794434	74.140106
660.085571	1274.053589	7460.232422	5876.291016	74.395477
660.501221	1274.267944	7373.437500	5827.857422	74.659172
660.916687	1271.482056	7259.426270	5752.850098	74.839844
661.332214	1268.267456	7156.987793	5678.914551	74.899925
661.747681	1263.338257	7051.763672	5603.478516	74.979637
662.163025	1262.266846	6935.823730	5529.757324	75.217194
662.578430	1274.696533	6847.101074	5457.107422	75.055771
662.993652	1275.982300	6761.163574	5399.029785	75.167023
663.408936	1276.196655	6700.086426	5358.954590	75.273613
663.824036	1281.768677	6658.296387	5320.379395	75.115593
664.239197	1282.840088	6611.148438	5285.875488	75.127693
664.654297	1280.482788	6572.787598	5257.159180	75.140724
665.069336	1289.697998	6554.786133	5232.513672	74.886040
665.484314	1294.412720	6542.570313	5219.226563	74.784607
665.899292	1298.484497	6509.781250	5216.226074	75.177864
666.314148	1300.627686	6480.850098	5221.583984	75.690880
666.728943	1307.056885	6482.992676	5200.153320	75.215317
667.143677	1294.841309	6463.276855	5184.080078	75.249825
667.558472	1287.340698	6464.562500	5164.149902	74.882034
667.973206	1287.126221	6459.848145	5161.149414	74.893326
668.387756	1283.268677	6440.774902	5130.932129	74.603180
668.802368	1278.982544	6431.559570	5113.573242	74.420830
669.216858	1272.338989	6413.129395	5096.643066	74.391365
669.631409	1260.980957	6384.626465	5082.070313	74.577553
670.045776	1257.123413	6350.551270	5064.068359	74.742294
670.460144	1246.622314	6331.692383	5037.065918	74.540634
670.874512	1251.765747	6309.619141	5007.705566	74.259567
671.288757	1249.408325	6288.617188	4986.917969	74.168579
671.703003	1248.336792	6280.687988	4959.701172	73.750107
672.117126	1260.552246	6256.257324	4936.770020	73.587563
672.531311	1266.981445	6224.539063	4908.053223	73.444870
672.945313	1267.410034	6197.965332	4902.695801	73.729744
673.359314	1272.982056	6176.105957	4901.195313	73.997993
673.773315	1276.839722	6164.319824	4912.338867	74.383919
674.187256	1283.268799	6149.103516	4909.981445	74.534233
674.601135	1288.840698	6144.389160	4906.124512	74.497948
675.014954	1298.270386	6145.460449	4907.410156	74.458389
675.428650	1294.198364	6156.604492	4910.839355	74.379654
675.842407	1286.911987	6150.603516	4924.554688	74.791801
676.256042	1290.769531	6155.103516	4951.557129	75.257736
676.669678	1284.554688	6175.891113	4977.702637	75.503860
677.083191	1276.625244	6208.037598	5001.490234	75.533432
677.496704	1275.339600	6245.327637	5028.921875	75.524971
677.910217	1273.196411	6293.332520	5047.566895	75.184624
678.323547	1274.910889	6325.264160	5040.494629	74.560799
678.736938	1271.696167	6368.554199	5057.210449	74.271523
679.150208	1269.124512	6392.984375	5073.712402	74.252380
679.563477	1262.909668	6392.770508	5074.354980	74.299194
679.976685	1256.909058	6365.553223	5075.854980	74.754585
680.389832	1260.766479	6371.554199	5075.212402	74.635185
680.802979	1259.909302	6341.551270	5064.282715	74.865044
681.216064	1262.695435	6297.189453	5046.495605	75.157509
681.629028	1268.481689	6250.041992	5018.420898	75.276398
682.041870	1265.267090	6187.464355	4964.630371	75.156746
682.454773	1272.339233	6116.742676	4917.269043	75.240013
682.867615	1274.910889	6049.021973	4879.121582	75.494904
683.280457	1278.768433	5987.944824	4815.043945	75.093292
683.693237	1272.339111	5926.867676	4773.254395	75.215256
684.105896	1272.553345	5865.575684	4731.464355	75.307953
684.518555	1278.553955	5842.430664	4683.673828	74.610245
684.931030	1274.482056	5801.069824	4654.742676	74.675690
685.343567	1274.053589	5766.137695	4618.095703	74.443001
685.756042	1267.624268	5743.421387	4594.736816	74.335648
686.168518	1271.053223	5703.345703	4567.733887	74.378677
686.580872	1275.125122	5684.915039	4555.732422	74.393730
686.993225	1263.124023	5647.411621	4529.587402	74.503860
687.405518	1251.551392	5633.052734	4509.442383	74.355583
687.817627	1253.265991	5590.405762	4493.369141	74.705986
688.229858	1259.052246	5543.901367	4457.794922	74.652397
688.641907	1255.837524	5502.111328	4421.791016	74.558395
689.054077	1251.122681	5451.964355	4381.715332	74.522987
689.466064	1254.123047	5391.958008	4337.997070	74.528687
689.878052	1254.551636	5345.024902	4306.494141	74.610985
690.289978	1260.980957	5302.377930	4276.490723	74.615532
690.701843	1256.480591	5275.160645	4244.130859	74.344070
691.113586	1260.552368	5224.155273	4207.698730	74.355240
691.525330	1262.909668	5183.008301	4177.267090	74.343979
691.937073	1277.268311	5146.147949	4153.693359	74.347755
692.348755	1269.981812	5136.075684	4135.262695	74.113068
692.760315	1271.267578	5157.077637	4122.833008	73.384064
693.171875	1279.839966	5178.722656	4135.262695	73.236946
693.583435	1284.554688	5192.652344	4147.264160	73.250717
693.994751	1284.126099	5216.440430	4166.980469	73.311905
694.406128	1285.626221	5250.729492	4184.125000	73.100212
694.817444	1284.125977	5285.232910	4205.983887	73.026237
695.228760	1284.126099	5314.378418	4246.702148	73.508453
695.640076	1275.982422	5373.956055	4289.349609	73.533104
696.051208	1277.053955	5445.105469	4352.141113	73.777565
696.462402	1270.624878	5513.469727	4396.931641	73.684212
696.873474	1272.982178	5567.903809	4456.080078	74.113060
697.284424	1267.195801	5599.835449	4510.942383	74.867676
697.695374	1264.838379	5614.836426	4530.016113	75.061592
698.106323	1256.909058	5612.693848	4537.517090	75.316116
698.517212	1260.766602	5594.906738	4525.729980	75.331284
698.928101	1263.552612	5550.759277	4503.228027	75.566109
699.338867	1265.695679	5479.609375	4456.937988	75.731079
699.749573	1266.124268	5403.101563	4396.503418	75.668266
700.160095	1272.124878	5321.665039	4341.426270	75.793823
700.570740	1272.339233	5217.511719	4244.559570	75.338158
700.981262	1276.839722	5098.785645	4176.195801	75.860733
701.391785	1282.625977	4960.343750	4079.971924	76.062004
701.802307	1280.697266	4840.117676	3982.890625	75.916664
702.212708	1274.696655	4749.894531	3908.954590	75.801666
702.623108	1281.125854	4668.887207	3847.663086	75.759094
703.033264	1280.911377	4589.808105	3792.372070	75.900246
703.443481	1274.267944	4533.444824	3746.296143	75.848244
703.853699	1272.553467	4492.726563	3702.791992	75.469193
704.263855	1267.624390	4453.937012	3677.075195	75.618782
704.673950	1263.338257	4427.791992	3649.643799	75.409721
705.083984	1263.766846	4401.860352	3629.070557	75.373909
705.493958	1260.338013	4389.002441	3614.068848	75.231171
705.903931	1249.408325	4400.574707	3597.996094	74.530746
706.313721	1249.837036	4405.075195	3603.139160	74.583977
706.723511	1250.265503	4392.859863	3600.353027	74.781761
707.133301	1253.694458	4404.003418	3606.139893	74.673477
707.543030	1241.693237	4410.218262	3609.568848	74.731163
707.952698	1242.550415	4418.576660	3621.141357	74.892036
708.362305	1243.836304	4432.720703	3639.143066	75.114258
708.771912	1246.622437	4455.437012	3636.785400	74.487419
709.181335	1254.337402	4460.794922	3654.144287	74.842934
709.590820	1252.837158	4481.368652	3669.788818	74.862259
710.000183	1251.122681	4485.654297	3661.216553	74.511368
710.409546	1257.766357	4490.369141	3668.288330	74.569077
710.818848	1265.052856	4492.083496	3664.430664	74.352493
711.228088	1277.696777	4495.512207	3652.858398	73.812859
711.637329	1273.410767	4481.796875	3628.641602	73.408585
712.046448	1285.626099	4467.437988	3624.784180	73.516541
712.455444	1290.340942	4449.007813	3605.710938	73.302132
712.864441	1286.269043	4424.362793	3587.494629	73.331955
713.273438	1287.126343	4406.789551	3576.564941	73.387360
713.682434	1284.340332	4366.714355	3542.061768	73.246185
714.091309	1289.055176	4321.924316	3524.060059	73.692757
714.500061	1288.626465	4284.634766	3497.271973	73.719604
714.908875	1283.483154	4237.059082	3475.840820	74.227234
715.317505	1279.839966	4192.697266	3450.338379	74.514412
715.726135	1271.267700	4146.406738	3431.479492	75.134171
716.134766	1270.410400	4104.616699	3420.121338	75.848778
716.543274	1264.409790	4057.683594	3373.831055	75.517883
716.951843	1261.838135	4021.680420	3340.399170	75.314484
717.360291	1260.337891	3974.961670	3310.610840	75.526962
717.768738	1256.051880	3923.313477	3276.964600	75.767319
718.177063	1249.622681	3900.811523	3246.532959	75.321312
718.585205	1250.051270	3862.450684	3220.173340	75.414276
718.993469	1249.836914	3837.161865	3204.957275	75.565323
719.401672	1256.051636	3809.087646	3170.025635	74.968544
719.809814	1257.766235	3771.798340	3138.093506	74.793282
720.217896	1262.480957	3754.439941	3106.804932	74.011009
720.625916	1265.267090	3726.365723	3090.303223	74.155342
721.033875	1258.837891	3708.792236	3077.230469	74.221489
721.441650	1254.980469	3679.860840	3061.586182	74.502876
721.849548	1257.552002	3674.289063	3041.655518	73.822823
722.257385	1259.052246	3666.788818	3032.440430	73.653748
722.665161	1257.766235	3643.857666	3025.368164	74.079391
723.072876	1254.551758	3647.929443	3015.295898	73.567337
723.480469	1254.980347	3644.071777	3002.652100	73.152153
723.888123	1255.194580	3635.928223	3006.081055	73.543991
724.295532	1253.480347	3643.643555	3007.152100	73.370384
724.703064	1248.765503	3646.857910	3015.510254	73.672928
725.110474	1242.550537	3656.715820	3017.438965	73.519753
725.517822	1255.408936	3690.576416	3042.084229	73.369705
725.925171	1260.552246	3711.149414	3049.584961	73.003952
726.332520	1259.480713	3714.792725	3061.585938	73.396179
726.739685	1263.123901	3722.079590	3058.585938	73.017265
727.146851	1272.339233	3751.439209	3067.801025	72.423935
727.553894	1273.410645	3754.654053	3079.373535	72.784592
727.960938	1278.125488	3771.584473	3075.301758	72.075630
728.367981	1278.554077	3783.585693	3076.158691	71.759750
728.774902	1270.410278	3800.944336	3083.659912	71.654816
729.181824	1273.196289	3811.874023	3079.159424	71.137947
729.588684	1277.696777	3827.089600	3074.659180	70.485901
729.995422	1275.767944	3810.159424	3074.230469	70.962296
730.402039	1275.768066	3820.231934	3084.302979	71.077248
730.808777	1278.553955	3831.375977	3086.017090	70.802551
731.215393	1284.125854	3834.805420	3097.161133	71.080475
731.622009	1280.268433	3821.518066	3096.303711	71.462296
732.028503	1287.340576	3820.446045	3091.589111	71.226746
732.434998	1278.554077	3794.943848	3109.590820	72.764435
732.841370	1283.697388	3790.872070	3112.162598	72.929306
733.247742	1285.411865	3774.584961	3097.375244	72.793785
733.653931	1276.410889	3755.725830	3097.161133	73.437637
734.060181	1279.839722	3734.080566	3092.446045	73.856094
734.466370	1281.554199	3726.580322	3065.015381	72.942421
734.872559	1282.840088	3702.792236	3048.513428	72.963150
735.278625	1279.196899	3693.790771	3037.155518	72.805565
735.684692	1272.553467	3676.646240	3033.511963	73.248360
736.090698	1273.839355	3672.574463	3022.153809	72.884850
736.496460	1264.624146	3670.860352	3012.510010	72.639824
736.902344	1271.053345	3674.503662	3009.723633	72.340599
737.308167	1263.338257	3676.646729	3018.296143	72.719994
737.713928	1267.410156	3671.502930	3033.297607	73.453384
738.119690	1274.482300	3675.360352	3035.441162	73.346458
738.525330	1272.982056	3676.431885	3032.226318	73.196632
738.930908	1269.124634	3667.645508	3035.869629	73.659767
739.336426	1263.766846	3657.787598	3032.226318	73.869850
739.741821	1268.910278	3650.929932	3037.155273	74.233017
740.147278	1273.625000	3649.858398	3023.225098	73.629135
740.552673	1264.195435	3630.142090	3010.581299	73.813408
740.957947	1267.195801	3614.497559	3000.508545	73.842773
741.363220	1262.909668	3596.067139	2971.363037	73.224953
741.768494	1262.909668	3569.064209	2948.217773	73.078712
742.173645	1263.552612	3549.777100	2925.929932	72.712776
742.578613	1257.980591	3525.774414	2909.642578	72.831223
742.983704	1250.908447	3495.343018	2889.283203	72.997215
743.388733	1250.479736	3478.412598	2875.782227	72.951141
743.793640	1256.480347	3451.195557	2864.209473	73.254562
744.198547	1249.622559	3418.192383	2842.993164	73.475639
744.603394	1243.193359	3403.619629	2833.349609	73.603821
745.008179	1248.979614	3386.475098	2822.634521	73.621437
745.412781	1248.122437	3363.115723	2809.133057	73.806885
745.817444	1250.908325	3342.756836	2812.347412	74.643982
746.222107	1254.551636	3331.398438	2800.346436	74.429893
746.626648	1251.979980	3326.040771	2790.273682	74.168205
747.031189	1256.694824	3306.539063	2779.987305	74.312599
747.435669	1265.910034	3308.467773	2775.486572	73.906189
747.840027	1262.052612	3311.253662	2765.628662	73.373764
748.244385	1259.909424	3310.181885	2757.913818	73.063675
748.648499	1264.409668	3313.396729	2748.269775	72.419205
749.052795	1260.980835	3297.966553	2742.697754	72.740662
749.456970	1264.409668	3288.751465	2738.197510	72.803307
749.861084	1271.910400	3280.821777	2729.839355	72.573082
750.265137	1274.910767	3285.750732	2722.338379	71.981247
750.669189	1272.339111	3280.393066	2716.123535	71.899681
751.073181	1276.411011	3269.249756	2697.907715	71.330246
751.476929	1280.268555	3253.176514	2693.407227	71.627197
751.880798	1279.411255	3236.246094	2695.978760	72.390755
752.284546	1282.411621	3218.244385	2691.263916	72.777580
752.688354	1282.625854	3209.886475	2677.762695	72.389633
753.091980	1284.340210	3191.455566	2665.547119	72.423882
753.495667	1293.769775	3181.169434	2656.332031	72.192566
753.899231	1294.841309	3175.597412	2652.474365	72.185493
754.302734	1284.340332	3163.596191	2644.545166	72.379967
754.706055	1277.268188	3128.664063	2631.258057	73.133461
755.109497	1275.553711	3116.877197	2624.400391	73.254196
755.512878	1277.268188	3100.590088	2622.900146	73.801117
755.916199	1272.124878	3116.877197	2616.470947	72.874069
756.319397	1268.695801	3102.518799	2608.970459	73.086372
756.722595	1279.197021	3093.518066	2600.826660	72.844307
757.125732	1277.911133	3083.659912	2604.041260	73.439346
757.528687	1279.197021	3083.659912	2610.041992	73.752968
757.931702	1272.767700	3081.731201	2613.470947	74.114441
758.334656	1271.481934	3092.446777	2618.828369	73.990799
758.737610	1276.196655	3111.090820	2623.971924	73.452477
759.140442	1280.482910	3138.522461	2636.830322	72.998848
759.543274	1282.625854	3135.736572	2654.403320	74.025658
759.945984	1280.482910	3148.594727	2661.904053	73.947456
760.348572	1279.196899	3152.452393	2662.975830	73.870270
760.751221	1287.983643	3181.812256	2678.834473	73.441223
761.153809	1275.768066	3219.316162	2711.409180	73.867020
761.556274	1273.839355	3266.034912	2743.340820	73.762909
761.958740	1260.980835	3306.967285	2769.915039	73.750938
762.361206	1260.552246	3342.113525	2787.273682	73.345016
762.763550	1257.980591	3351.757080	2789.416504	73.142288
763.165833	1262.052490	3352.614746	2798.846191	73.511024
763.567932	1254.551636	3351.971680	2789.631104	73.188942
763.970154	1253.908813	3349.614746	2761.127930	71.919395
764.372253	1253.051636	3328.398438	2758.127930	72.521683
764.774353	1256.694824	3289.608643	2745.054932	73.213142
765.176453	1248.979736	3245.461182	2714.623535	73.411339
765.578369	1254.337402	3178.383057	2668.333008	73.490753
765.980286	1263.338257	3110.876709	2619.685791	73.413765
766.382019	1275.982422	3039.941162	2570.823730	73.405418
766.783813	1284.768799	2974.791992	2516.818359	72.901337
767.185608	1293.769653	2919.072021	2479.100342	72.929855
767.587219	1289.483643	2864.209473	2436.239014	72.822540
767.988892	1308.342651	2806.775146	2407.521729	73.355263
768.390442	1310.914185	2769.057373	2395.949219	74.412102
768.791992	1314.557495	2732.625244	2369.589600	74.399277
769.193420	1315.843384	2711.408936	2346.444580	73.848282
769.594788	1317.772095	2682.048828	2318.156006	73.327049
769.996094	1321.629639	2668.119141	2297.368164	72.465363
770.397400	1310.485718	2651.831787	2277.437744	72.088181
770.798645	1309.199829	2632.758545	2258.150146	71.696884
771.199829	1298.270264	2606.398682	2254.078369	73.066841
771.600952	1289.912354	2590.754150	2239.077148	72.965431
772.002014	1291.841064	2571.252197	2238.648682	74.003387
772.402893	1281.339966	2566.323242	2231.147461	73.915939
772.803894	1276.625366	2548.750000	2217.217773	73.938698
773.204773	1268.052979	2547.250000	2200.501709	72.893288
773.605652	1266.124268	2533.963135	2185.928711	72.549004
774.006409	1262.480957	2535.677734	2177.570801	71.873405
774.407104	1254.551636	2531.177490	2165.783936	71.378181
774.807861	1255.408813	2520.676270	2165.355225	71.917320
775.208435	1250.908325	2512.318115	2157.640381	71.882431
775.608948	1261.195190	2514.461182	2146.282227	70.622444
776.009399	1264.195435	2499.459473	2145.210449	71.321999
776.409851	1259.909302	2502.459961	2131.280518	70.127625
776.810242	1259.909302	2496.030518	2124.636963	69.954926
777.210632	1265.481323	2504.817383	2112.850342	68.372818
777.610901	1278.339722	2499.673828	2115.850586	68.573448
778.011108	1276.625244	2490.887451	2117.993896	69.290527
778.411133	1272.767700	2481.029297	2116.064941	69.794258
778.811279	1280.054199	2466.456299	2122.922852	71.044098
779.211304	1286.483398	2456.598145	2108.564209	70.256424
779.611328	1289.912231	2445.025635	2104.278320	70.500961
780.011292	1286.054810	2432.595459	2101.706299	71.140213
780.411133	1280.482788	2427.881104	2092.491211	70.769531
780.810974	1281.982910	2416.308594	2100.420166	72.151878
781.210632	1282.839966	2404.092773	2096.562744	72.572639
781.610352	1276.625122	2387.805664	2090.990723	73.288322
782.010071	1266.124146	2368.946777	2079.632568	73.766022
782.409668	1266.767090	2365.303711	2070.417480	73.156448
782.809204	1277.268188	2354.374023	2069.131592	73.517700
783.208679	1277.482544	2353.088135	2066.559814	73.361206
783.608093	1275.125122	2348.159180	2072.345947	74.295944
784.007507	1271.696411	2345.801758	2075.132080	74.800453
784.406677	1277.268311	2351.588135	2075.774902	74.326714
784.805969	1285.411865	2348.373291	2078.989746	74.657257
785.205139	1284.554565	2341.729980	2070.631592	74.356346
785.604370	1288.412231	2353.945313	2069.345703	73.290398
786.003418	1293.769775	2353.302490	2081.347168	74.332520
786.402466	1301.699219	2362.732178	2087.347656	74.045624
786.801453	1303.413574	2365.518066	2093.991211	74.435013
787.200256	1295.912964	2374.090088	2097.420166	74.339104
787.599121	1292.483887	2380.947998	2096.348633	73.853127
787.997864	1286.054688	2392.306152	2090.347900	72.704376
788.396667	1286.697632	2390.163086	2088.633789	72.674332
788.795349	1285.840332	2390.591797	2088.633545	72.667313
789.194031	1281.339966	2395.520752	2082.847412	71.936928
789.592590	1281.125732	2389.305908	2078.560791	71.958969
789.991089	1277.482544	2375.161865	2062.273682	71.495483
790.389465	1281.125732	2374.518799	2049.200928	70.246941
790.787903	1282.625854	2372.590088	2045.557739	69.996048
791.186218	1282.411621	2375.804688	2043.414795	69.600143
791.584473	1281.768677	2362.303223	2035.485474	69.754066
791.982788	1281.768555	2343.229736	2025.198486	70.038353
792.380920	1284.983276	2322.013672	2026.698853	71.523033
792.779053	1284.983276	2322.870850	2025.198730	71.319427
793.177002	1276.625244	2311.941162	2017.697998	71.579384
793.575012	1279.839966	2310.869629	2011.483154	70.962379
793.972961	1278.554077	2317.727539	2014.269165	70.798103
794.370850	1276.625244	2315.584229	2019.626831	71.514046
794.768677	1274.267944	2313.655518	2027.984741	72.515472
795.166504	1267.195801	2312.798584	2024.984375	72.473846
795.564209	1268.053101	2311.298340	2023.055542	72.370560
795.961731	1270.410522	2320.084961	2021.126953	71.518974
796.359375	1270.196167	2328.657227	2014.697632	70.338104
796.756897	1279.197021	2342.586914	2018.769531	69.548576
797.154358	1277.268066	2328.442871	2010.625854	69.765541
797.551819	1281.125610	2320.727539	2004.625122	69.593895
797.949219	1274.053467	2307.655273	2005.696899	70.785812
798.346558	1278.768188	2301.868652	1995.838745	70.087990
798.743774	1281.982910	2298.011475	2002.482422	70.913315
799.140869	1278.768433	2289.653320	1985.766357	69.938522
799.538025	1279.411377	2281.723877	1978.694092	69.766937
799.935120	1278.982788	2269.079834	1963.478516	69.134209
800.332153	1283.054565	2253.435303	1964.550049	70.229698
800.729126	1283.268799	2250.006348	1978.265625	71.890953
801.126038	1279.625488	2226.861328	1964.121460	72.262466
801.522888	1286.697754	2228.575928	1964.764404	71.990906
801.919556	1292.698242	2231.361816	1974.836670	72.671234
802.316345	1298.913208	2228.790039	1971.193359	72.297760
802.713013	1294.412842	2220.432129	1962.835205	72.182335
803.109680	1295.698608	2225.146729	1954.048828	70.832382
803.506226	1296.127319	2227.718750	1955.120361	70.738419
803.902710	1295.698730	2225.146973	1947.619507	70.140625
804.299194	1293.769897	2220.003662	1954.906250	71.378998
804.695557	1290.555176	2221.503906	1954.906128	71.362785
805.091797	1288.840820	2203.930176	1938.618774	71.007050
805.488098	1290.126709	2204.787842	1934.118286	70.407669
805.884277	1287.340698	2196.000977	1933.261230	71.084930
806.280457	1283.697388	2185.714600	1926.189331	71.228348
806.676636	1283.268799	2185.714600	1926.832031	71.313225
807.072632	1285.840332	2185.714600	1930.475098	71.636093
807.468628	1283.911621	2178.642334	1922.760132	71.401207
807.864441	1278.553955	2166.855469	1919.331299	72.135117
808.260315	1281.982910	2153.782715	1916.116699	72.738464
808.656128	1289.483643	2152.497070	1905.615601	71.393089
809.051941	1294.841309	2143.495850	1893.828613	70.580818
809.447571	1295.269897	2145.638916	1890.828491	70.035309
809.843262	1288.626465	2145.853516	1880.327393	69.024994
810.238831	1287.554810	2154.211426	1870.897705	67.309578
810.634338	1287.340698	2160.854980	1857.396484	65.260040
811.029724	1287.983521	2157.640381	1850.753052	64.711678
811.425110	1285.840576	2154.854492	1843.895386	64.217018
811.820496	1286.054810	2143.710205	1836.823120	64.217903
812.215759	1294.841309	2140.067139	1829.322266	63.235283
812.611023	1292.698364	2143.067383	1835.751465	63.860874
813.006165	1291.841064	2141.781494	1834.036987	63.792225
813.401245	1286.054810	2147.567871	1823.107422	62.338303
813.796265	1288.626465	2155.282959	1816.892700	60.954514
814.191223	1291.841064	2153.997070	1824.393433	61.769836
814.586182	1289.697998	2157.640381	1831.465576	62.419762
814.981018	1290.769409	2167.284180	1843.252319	63.031784
815.375916	1288.626465	2165.998291	1860.825684	65.217415
815.770630	1298.484497	2170.284424	1876.684082	66.322510
816.165344	1293.555542	2194.715576	1901.115234	67.419731
816.559875	1287.769043	2229.004639	1934.975464	68.761360
816.954468	1286.054688	2282.152588	1989.838257	70.654053
817.349060	1278.553955	2371.304443	2075.132568	72.896660
817.743469	1285.840332	2485.958252	2192.572510	75.553589
818.137939	1280.697144	2622.900146	2316.013184	77.135574
818.532288	1277.482422	2776.558350	2422.094727	76.354523
818.926575	1284.554565	2923.144043	2544.892334	76.916016
819.320862	1275.553711	3104.661865	2686.120605	77.117744
819.714844	1278.768311	3369.759277	2885.211670	76.826889
820.109009	1273.625000	3698.719727	3144.522705	77.147408
820.503052	1277.053955	4088.758057	3439.837402	76.920738
820.897095	1286.912109	4456.937012	3716.078857	76.629265
821.291016	1283.911865	4772.182617	3930.385254	75.867775
821.684875	1297.841797	4994.418457	4084.900635	75.395676
822.078735	1294.412842	5149.576660	4175.767090	74.740128
822.472412	1301.913452	5238.728516	4230.629395	74.393028
822.866089	1305.128052	5269.160645	4270.490234	74.806709
823.259766	1305.556641	5287.376953	4266.633301	74.364899
823.653381	1305.770996	5223.941406	4223.771484	74.473549
824.046875	1305.128052	5088.713867	4109.546387	74.120651
824.440369	1299.127441	4885.336426	3931.242920	73.395485
824.833801	1299.984741	4618.095703	3725.937256	73.112465
825.227112	1290.769531	4389.001953	3542.061768	72.663765
825.620300	1296.341675	4178.552734	3384.975098	72.466354
826.013550	1282.411621	4013.107910	3238.389160	71.629257
826.406799	1286.054810	3852.164063	3120.949219	71.504921
826.799866	1285.197510	3719.722412	3012.510010	70.950699
827.192932	1284.983276	3610.425781	2913.714600	70.039635
827.585938	1280.268677	3486.770508	2822.848633	69.910652
827.978882	1286.054810	3390.975586	2749.126709	69.507217
828.371643	1278.554199	3293.037598	2675.619873	69.351067
828.764465	1280.268433	3194.670410	2599.326660	68.901840
829.157227	1279.839966	3084.731201	2511.675537	68.249847
829.549988	1283.268921	2952.932617	2421.880859	68.194092
829.942627	1282.625977	2831.849365	2330.371338	67.630363
830.335144	1280.268677	2721.267090	2266.936768	68.471146
830.727722	1269.767456	2647.331299	2225.575439	69.383934
831.120178	1262.052368	2603.184326	2215.074463	71.061020
831.512451	1260.980835	2600.398193	2221.503662	71.711990
831.904846	1267.410034	2629.758057	2255.364258	72.518494
832.297119	1269.338867	2666.619141	2289.867432	73.036781
832.689331	1268.695923	2695.979004	2318.370361	73.543533
833.081543	1269.981812	2722.338623	2348.587646	74.265900
833.473694	1268.910278	2742.697754	2365.732178	74.421982
833.865723	1265.481323	2745.483643	2359.302979	73.906754
834.257568	1263.338257	2734.554199	2355.445313	74.231598
834.649536	1274.053589	2716.552246	2342.158447	74.045464
835.041382	1278.553955	2686.763672	2304.868896	72.880829
835.433228	1283.054443	2634.901367	2252.792725	71.734329
835.825012	1281.339966	2566.966309	2202.644775	71.661942
836.216675	1270.196045	2488.530029	2122.065430	69.920845
836.608337	1265.052734	2399.592529	2050.272461	69.210419
836.999756	1269.338745	2331.657227	1996.910156	68.489014
837.391296	1268.481567	2268.865479	1947.833984	67.909172
837.782715	1275.553711	2212.074219	1909.044434	67.643013
838.174194	1274.053589	2169.855713	1882.470337	67.918655
838.565491	1277.482422	2145.210693	1864.682861	67.671005
838.956787	1272.981934	2113.278809	1845.181152	68.094887
839.348022	1271.696167	2104.920898	1840.895020	68.312767
839.739197	1277.911011	2082.847412	1839.823486	69.808304
840.130127	1288.197754	2065.702881	1827.822144	69.404610
840.521179	1293.341309	2043.843262	1818.392578	69.960014
840.912170	1295.912964	2039.342896	1804.034058	68.348213
841.303101	1301.056152	2015.126221	1782.389160	67.406975
841.693970	1302.985107	1990.480957	1760.958618	66.614731
842.084778	1297.841675	1965.407104	1743.599731	66.773689
842.475464	1301.699219	1937.761597	1719.383179	65.667137
842.866028	1299.770386	1911.401855	1697.523804	65.031548
843.256653	1302.127808	1886.970703	1675.664429	63.869568
843.647217	1301.056152	1851.610229	1655.519531	64.383026
844.037720	1293.341309	1834.894409	1622.516357	60.783524
844.428223	1289.912354	1816.035278	1606.443359	60.162937
844.818604	1291.198242	1804.462769	1599.156982	60.000004
845.208923	1289.055176	1790.532837	1586.727051	59.358952
845.599182	1290.555298	1781.531982	1580.297974	59.013531
845.989258	1285.626099	1775.745728	1574.297241	58.898098
846.379395	1290.340820	1771.459717	1571.511353	58.440968
846.769470	1290.769409	1766.101929	1572.368652	59.242580
847.159546	1294.841309	1756.458130	1569.796875	59.563595
847.549438	1299.556152	1768.030762	1580.940918	60.064037
847.939392	1303.842285	1763.744507	1582.226685	60.531216
848.329163	1304.913696	1756.243774	1584.798340	62.013294
848.718872	1306.199585	1754.100830	1585.869873	62.440166
849.108582	1310.057129	1749.171753	1589.298828	63.591984
849.498230	1316.914917	1734.384644	1585.869873	64.425018
849.887817	1319.272217	1729.241333	1578.797607	63.303646
850.277405	1324.201294	1720.454712	1573.225708	62.844734
850.666870	1320.343872	1716.811279	1562.939087	61.189194
851.056274	1309.414185	1712.310913	1564.439331	63.297894
851.445496	1305.770996	1706.310425	1556.081299	62.493298
851.834839	1301.056274	1693.880493	1542.365723	61.429371
852.224060	1297.627441	1697.952393	1540.865601	60.760181
852.613220	1298.913208	1703.310059	1540.222656	59.671448
853.002380	1290.769531	1699.666870	1533.364746	59.329124
853.391418	1284.340332	1699.452393	1531.007446	59.421814
853.780396	1280.054199	1712.953857	1527.792969	57.227757
854.169312	1271.696289	1720.025757	1526.935547	56.931179
854.558105	1271.910645	1720.668823	1534.436279	58.500469
854.946899	1275.553711	1721.526123	1533.793335	57.904842
855.335693	1287.126221	1725.169189	1524.363770	54.158512
855.724365	1283.911621	1728.169556	1525.864014	54.462143
856.112976	1280.054077	1734.813232	1528.007080	54.524025
856.501526	1282.840088	1734.384644	1518.148926	52.111988
856.890076	1281.768555	1725.812134	1517.077393	52.992283
857.278381	1287.126221	1716.382813	1515.148560	53.120289
857.666809	1281.982910	1711.453613	1516.220215	54.540928
858.055115	1290.126587	1707.810425	1529.507324	57.311466
858.443420	1291.198120	1713.167969	1532.721924	57.237217
858.831543	1293.341309	1717.882813	1528.435669	55.376060
859.219788	1289.912354	1714.025391	1537.007935	58.261726
859.607788	1289.912231	1719.811646	1537.865112	57.676952
859.995850	1290.769409	1724.097778	1536.150757	56.627113
860.383728	1287.983398	1722.169067	1545.151611	59.230011
860.771606	1287.126221	1720.454590	1554.152466	61.622147
861.159424	1287.340698	1736.527710	1549.651978	58.396896
861.547241	1289.055054	1747.885864	1555.867065	58.150414
861.934937	1294.412842	1753.457886	1553.938232	56.535931
862.322632	1283.483154	1743.814087	1548.580566	57.588444
862.710205	1282.625854	1738.884888	1552.437988	59.135735
863.097656	1280.268555	1734.384644	1558.224243	61.208069
863.485107	1282.625854	1735.670288	1546.437500	58.230854
863.872498	1282.411621	1726.669434	1552.009399	60.684982
864.259827	1279.625488	1719.168701	1553.295288	62.262318
864.647156	1285.840454	1718.954590	1545.794556	60.019768
865.034424	1284.983276	1718.097168	1538.722534	58.584881
865.421570	1287.554932	1716.382813	1546.866089	60.469753
865.808655	1281.768677	1711.453491	1542.365601	60.648392
866.195557	1281.982910	1707.810547	1546.437500	62.103668
866.582581	1290.983887	1718.311646	1543.222778	59.027031
866.969482	1291.626831	1710.810669	1537.222290	58.588963
867.356323	1291.626831	1715.525391	1533.793335	57.128410
867.743225	1292.483887	1719.168823	1540.865356	58.211914
868.129883	1293.769897	1729.455200	1535.507813	55.484524
868.516602	1304.270752	1742.742310	1536.150879	52.883732
868.903076	1307.699707	1743.813965	1543.223022	54.004955
869.289673	1302.556396	1743.385254	1547.080444	55.469158
869.676147	1300.841919	1742.313721	1549.009033	56.213581
870.062561	1302.127808	1748.100098	1554.795288	56.655422
870.448914	1302.127808	1748.100098	1560.153076	57.856792
870.835266	1292.055420	1745.099976	1565.510864	60.359505
871.221558	1295.484253	1757.744019	1570.654297	59.527145
871.607544	1289.912354	1758.386841	1577.512085	61.390694
871.993713	1291.198120	1763.958862	1581.583862	61.423405
872.379761	1291.412476	1761.601440	1586.084106	62.670895
872.765747	1289.697998	1759.672363	1588.012939	63.474728
873.151672	1281.982910	1762.887207	1582.655396	62.522312
873.537598	1284.768921	1768.030518	1585.227051	62.172977
873.923401	1282.411621	1769.744995	1588.655884	62.840816
874.309204	1283.911743	1775.531250	1583.726929	60.985210
874.694763	1282.625854	1785.603638	1583.941284	59.906311
875.080383	1284.126099	1804.677002	1596.585205	60.024696
875.465942	1275.339478	1825.464844	1609.443726	60.732384
875.851440	1286.697754	1873.683960	1641.161011	60.386982
876.236938	1280.482788	1934.546875	1697.309448	63.728718
876.622314	1282.197266	2019.841064	1763.744507	65.281815
877.007629	1276.411011	2108.778320	1844.752441	68.280121
877.392761	1283.483154	2218.717773	1934.975464	69.660843
877.777954	1288.840698	2343.230225	2030.128052	70.304886
878.163086	1293.341187	2518.104004	2165.998291	71.251114
878.548218	1293.984131	2740.125977	2351.159180	73.103134
878.933167	1297.412964	3044.656006	2566.109131	72.611313
879.318176	1296.984497	3368.044678	2815.347900	73.313347
879.703003	1297.627319	3657.144287	3033.940674	73.587654
880.087830	1284.768799	3875.737549	3206.028809	74.152191
880.472534	1282.197144	4036.896240	3322.825684	74.078087
880.857239	1276.196533	4137.191406	3402.119629	74.307129
881.241882	1276.625122	4187.982422	3426.550781	73.846161
881.626465	1269.338745	4190.125488	3416.478027	73.512360
882.010986	1267.624390	4144.906738	3384.760742	73.581108
882.395447	1259.480591	4033.896240	3286.393799	73.057304
882.779846	1253.694458	3857.521240	3136.807861	72.320999
883.164063	1250.479736	3592.852295	2950.575195	72.580063
883.548340	1250.265503	3288.322754	2717.409668	71.987389
883.932495	1253.051514	2999.222900	2504.603271	71.674049
884.316650	1257.123413	2758.342041	2313.012939	70.335495
884.700745	1259.480835	2544.463867	2147.353760	69.096085
885.084778	1260.552368	2373.875732	2014.055054	67.680489
885.468750	1263.124146	2239.505615	1917.402344	67.010513
885.852661	1263.981323	2130.851807	1849.038574	67.490730
886.236389	1262.052612	2051.558594	1787.318237	66.530922
886.620117	1266.552856	1989.195313	1750.885986	67.022514
887.003845	1269.124634	1936.261597	1716.382690	67.041412
887.387451	1278.339844	1890.185425	1688.094238	66.970230
887.771057	1283.054565	1858.682373	1664.734741	66.306763
888.154602	1284.983276	1839.609009	1650.804688	65.958244
888.538086	1280.268555	1822.035889	1630.445679	64.636070
888.921326	1282.840210	1810.677734	1627.230957	65.245598
889.304688	1278.768311	1802.748413	1623.802246	65.848671
889.687927	1278.125488	1806.605835	1632.374512	67.031639
890.071167	1275.768066	1817.964111	1643.518433	67.826088
890.454285	1274.267944	1837.037476	1650.376465	66.831711
890.837402	1277.482544	1861.682861	1668.163696	66.874519
891.220459	1282.411621	1893.399902	1694.737793	67.485123
891.603271	1272.124878	1939.904663	1713.596802	66.110405
891.986145	1270.624756	1985.980591	1746.385620	66.506882
892.369019	1273.196411	2041.057495	1788.389893	67.094620
892.751770	1279.411255	2101.491943	1834.465942	67.518272
893.134460	1276.625244	2146.710693	1873.469849	68.596092
893.517151	1278.768433	2180.999756	1895.757446	68.384789
893.899658	1277.268188	2199.215820	1905.615601	68.154350
894.282227	1283.483276	2206.502197	1894.471558	66.194557
894.664612	1284.340332	2197.929932	1892.971436	66.619751
895.046997	1287.769287	2177.570801	1874.969604	65.992279
895.429321	1283.483276	2151.425537	1850.967285	65.382690
895.811523	1282.411621	2105.563477	1819.892700	65.295494
896.193726	1285.626099	2059.701904	1781.746216	64.091927
896.575928	1293.126953	1997.981689	1732.884277	62.389782
896.958008	1289.269409	1925.331909	1684.879761	62.196774
897.339905	1293.341309	1870.683716	1634.303223	59.057140
897.721863	1295.912964	1811.320679	1596.585205	58.336777
898.103760	1294.627075	1774.674194	1569.582520	57.276760
898.485535	1288.626465	1747.885864	1552.652344	57.489487
898.867310	1287.983521	1738.027710	1538.936768	55.761913
899.249084	1280.268433	1735.027344	1539.793823	57.068787
899.630676	1282.625854	1743.171021	1543.008545	56.537926
900.012268	1291.626709	1759.029663	1559.510132	57.313164
900.393616	1292.912598	1766.101929	1574.940186	59.601425
900.775085	1291.198120	1787.961060	1600.228394	62.208801
901.156494	1297.627319	1823.107544	1633.874634	63.988575
901.537842	1293.769897	1879.041382	1683.808105	66.642273
901.919067	1296.127197	1951.905884	1723.883301	65.228729
902.300293	1303.413696	2003.125122	1762.672974	65.635529
902.681458	1299.770508	2047.058105	1790.961426	65.729836
903.062378	1305.342529	2072.346191	1807.891724	65.521095
903.443359	1308.557007	2079.418213	1820.750122	66.444275
903.824341	1306.413940	2074.489258	1825.464844	67.578125
904.205200	1306.413940	2063.988281	1810.892090	66.591240
904.586060	1303.413574	2046.843384	1785.818237	64.889069
904.966797	1297.412964	2019.626587	1748.957153	62.522247
905.347473	1288.412231	1979.765747	1703.310059	60.012398
905.728027	1290.126587	1918.902710	1645.661621	56.543980
906.108521	1287.340576	1846.466797	1600.871460	56.075153
906.489075	1280.268433	1790.961304	1553.080933	53.420071
906.869507	1287.555054	1731.812866	1515.791504	51.374775
907.249878	1279.625610	1688.094238	1487.717529	50.944408
907.630188	1275.339600	1661.948730	1461.143433	48.059868
908.010437	1282.411621	1643.089722	1447.213379	45.692200
908.390625	1281.125854	1632.374512	1441.212891	45.576553
908.770630	1284.340332	1627.230957	1439.498413	45.250023
909.150696	1278.553955	1624.016357	1449.785156	49.565800
909.530640	1284.125854	1628.945435	1459.000244	50.714752
909.910583	1287.983521	1644.161255	1466.286743	50.060181
910.290527	1287.126221	1664.734741	1477.430664	50.397285
910.670288	1293.126831	1696.023560	1501.433105	51.702152
911.049988	1281.554199	1738.456299	1531.007446	54.596653
911.429565	1290.983887	1795.033203	1572.797241	55.909878
911.809204	1287.769287	1855.039063	1618.444458	58.292400
912.188721	1279.411255	1913.116089	1659.591309	59.993240
912.568237	1282.625977	1985.337769	1719.168701	62.122585
912.947632	1272.767700	2085.847900	1807.034424	65.708984
913.327026	1276.196777	2203.287598	1901.757935	67.475716
913.706299	1278.339722	2331.014648	1996.910156	68.261383
914.085510	1274.482300	2427.023682	2078.132568	69.728539
914.464539	1273.196411	2516.604248	2149.282227	70.458443
914.843628	1264.409790	2562.251221	2182.928467	70.772797
915.222717	1275.125122	2577.895752	2190.214844	70.241814
915.601685	1270.624878	2569.966553	2189.572021	70.724060
915.980591	1277.268188	2544.892334	2161.926514	69.788696
916.359436	1281.125732	2508.888916	2133.852295	69.453667
916.738220	1269.338745	2445.454346	2090.562256	69.825066
917.116821	1273.839355	2356.945557	2021.555542	69.034431
917.495483	1269.981689	2246.577881	1924.688721	67.039688
917.874023	1263.552612	2119.922363	1835.322998	66.766769
918.252563	1265.909912	2017.269165	1758.386841	65.544800
918.631042	1265.695557	1914.187622	1677.593262	63.516228
919.009399	1279.197021	1834.680054	1621.659302	61.651260
919.387695	1277.268188	1777.674316	1591.013306	62.698097
919.766052	1272.982056	1726.883545	1557.581299	62.700665
920.144104	1273.624878	1687.665649	1538.722290	64.026886
920.522278	1266.552856	1653.805054	1505.719116	61.759819
920.900269	1265.052856	1621.015991	1479.573730	60.264912
921.278320	1258.194946	1598.942505	1452.571167	57.044052
921.656311	1262.052368	1574.511719	1440.570068	57.133095
922.034180	1265.267090	1552.652344	1415.067505	52.125298
922.411987	1263.766968	1532.507446	1394.279785	48.564629
922.789612	1270.624878	1510.434082	1379.921143	45.576344
923.167297	1263.124146	1496.504028	1370.920288	46.189133
923.544922	1261.838013	1483.002808	1358.704956	43.798538
923.922485	1261.195190	1477.430664	1345.203247	38.850266
924.299988	1256.051880	1465.000854	1338.988403	39.692238
924.677429	1257.551880	1454.499878	1338.774170	41.240475
925.054810	1260.980835	1458.571655	1337.916992	38.937111
925.431946	1264.409790	1452.785400	1329.987671	34.812298
925.809204	1261.195190	1449.785034	1326.772949	34.772690
926.186401	1262.909546	1452.571045	1328.916138	34.802315
926.563477	1258.409180	1441.641479	1320.558105	33.918106
926.940491	1256.909058	1446.784912	1323.558472	35.101574
927.317505	1253.480103	1439.712769	1310.700073	30.724991
927.694397	1260.980957	1439.069824	1307.485474	26.113096
928.071289	1272.124878	1430.926025	1293.769897	13.630266
928.447937	1270.838989	1425.996948	1288.626465	11.464108
928.824707	1271.053223	1428.783081	1284.340332	8.423965
929.201355	1275.125122	1425.997192	1281.125732	3.977284
929.577881	1278.339722	1425.782837	1287.554810	6.249928
929.954407	1278.553955	1420.425293	1280.911377	1.661662
930.330933	1273.839111	1412.067261	1279.839966	4.341268
930.707336	1276.625122	1413.781616	1281.340088	3.437654
931.083496	1273.196289	1401.994629	1281.768677	6.655666
931.459778	1265.909912	1403.066284	1285.197388	14.062399
931.835938	1261.195190	1406.495239	1284.340332	15.929204
932.212158	1253.908813	1411.638550	1292.698364	24.592415
932.588196	1257.766479	1421.925293	1284.768799	16.448900
932.964172	1258.837891	1421.925293	1283.268677	14.980180
933.340149	1258.409302	1430.283325	1278.982544	11.969954
933.716003	1258.409302	1428.783081	1272.982056	8.553402
934.091736	1258.623535	1434.997925	1275.339355	9.477465
934.467468	1257.551880	1440.570068	1275.125122	9.601911
934.843140	1253.694458	1448.070679	1278.125366	12.568877
935.218750	1258.194946	1454.285522	1284.554565	13.442574
935.594299	1264.838379	1452.356689	1285.197388	10.857078
935.969788	1256.480469	1442.927246	1279.196777	12.183804
936.345276	1257.766357	1444.213135	1275.982300	9.770049
936.720459	1250.265503	1436.283691	1271.481812	11.405502
937.095764	1252.837158	1431.140503	1274.267700	12.019148
937.471008	1246.193604	1424.711304	1270.410400	13.565488
937.846130	1244.693604	1413.353027	1264.195435	11.562847
938.221252	1242.550659	1408.638184	1266.124146	14.193412
938.596252	1246.193848	1403.066284	1261.623901	9.836052
938.971191	1250.908569	1400.494629	1262.695190	7.879492
939.346130	1247.265259	1395.136841	1247.693848	0.289839
939.720886	1241.907715	1388.707764	1243.193359	0.875779
940.095581	1249.622559	1382.492798	1246.193726	-2.580588
940.470337	1253.908691	1371.348877	1246.836426	-6.022015
940.844971	1262.266846	1365.562622	1252.622925	-9.336220
941.219543	1257.552002	1363.633789	1245.122192	-11.717195
941.594055	1260.552246	1357.204590	1245.336426	-15.742836
941.968506	1261.623779	1359.776245	1251.551270	-10.262106
942.342712	1270.624634	1356.776001	1244.050659	-30.845680
942.717041	1268.052856	1352.061279	1238.692993	-34.948715
943.091309	1262.909668	1340.060059	1230.549316	-41.944508
943.465515	1268.052856	1340.274414	1226.906128	-56.972919
943.839600	1278.553833	1344.346191	1230.335083	-73.289284
944.213623	1282.197144	1349.275391	1232.478027	-74.121071
944.587646	1279.196899	1347.346558	1233.549683	-66.980843
944.961426	1276.625244	1343.060425	1237.835815	-58.386879
945.335266	1275.553711	1346.060669	1238.907349	-51.975525
945.709106	1281.339966	1347.560791	1244.479248	-55.663334
946.082825	1277.268311	1343.060425	1247.050903	-45.928616
946.456421	1264.838379	1337.916992	1251.979980	-17.595297
946.830017	1270.196045	1337.702637	1263.124023	-10.476046
947.203613	1271.696167	1341.560181	1270.196045	-2.147203
947.577026	1262.695313	1340.703003	1281.339966	23.901045
947.950317	1263.338257	1347.132080	1283.911621	24.552364
948.323669	1262.266724	1350.346802	1280.054199	20.194664
948.696899	1263.338257	1356.775879	1280.697144	18.578049
949.070068	1273.839355	1360.419189	1273.196411	-0.742603
949.443237	1278.768433	1364.491089	1281.554199	3.249744
949.816284	1280.697144	1364.276733	1281.125732	0.512791
950.189270	1286.269043	1369.420044	1277.268066	-10.824857
950.562073	1294.412842	1370.491577	1272.338989	-29.014484
950.934998	1291.198120	1366.419800	1266.767090	-32.478710
951.307739	1286.697754	1367.919922	1265.266846	-26.385540
951.680481	1290.769531	1364.062378	1255.837402	-47.661034
952.053162	1283.697388	1357.847534	1250.479858	-44.797657
952.425781	1282.411499	1349.489502	1253.265747	-43.450535
952.798279	1276.625366	1338.560059	1246.622192	-48.443245
953.170776	1266.124268	1340.060059	1243.193359	-31.014626
953.543030	1271.481934	1331.059204	1237.621216	-56.834961
953.915405	1265.052734	1326.987427	1226.048828	-62.975861
954.287659	1269.124512	1329.130493	1224.334351	-74.642830
954.659851	1270.410278	1332.988037	1226.691772	-69.862694
955.031982	1269.124512	1330.844849	1226.691772	-68.750015
955.404114	1273.839233	1324.630005	1228.191895	-89.873291
955.776123	1274.910767	1320.558228	1230.549316	-97.182732
956.147888	1274.696533	1319.915283	1238.264282	-80.568901
956.519775	1282.411621	1321.844116	1239.335938	-109.239052
956.891602	1279.411255	1327.416016	1245.336426	-70.982185
957.263306	1278.768433	1329.559082	1243.836426	-68.776451
957.635010	1268.052979	1331.273560	1240.621826	-43.389591
958.006592	1272.124878	1327.844604	1250.694214	-38.461540
958.378174	1260.552246	1322.701294	1250.051270	-16.896441
958.749512	1259.266479	1319.915283	1247.265381	-19.787857
959.120911	1262.695313	1317.772217	1240.407593	-40.466545
959.492310	1261.838257	1322.058472	1233.978271	-46.263512
959.863586	1256.051880	1323.772827	1232.049561	-35.442978
960.234741	1257.980591	1320.558228	1221.762817	-57.876545
960.605896	1243.836304	1319.915283	1212.976074	-40.563412
960.976990	1248.765381	1319.915161	1205.261108	-61.144634
961.347961	1247.693848	1317.986450	1212.119019	-50.609634
961.718811	1248.979736	1312.200317	1219.619629	-46.440742
962.089661	1249.193970	1319.272339	1209.118652	-57.186428
962.460510	1256.909058	1326.558716	1212.333252	-64.000038
962.831299	1256.909058	1335.130981	1212.119019	-57.260212
963.201965	1258.194824	1343.060425	1210.618774	-56.060463
963.572510	1265.695557	1340.488647	1216.190918	-66.188789
963.943054	1267.624390	1345.203247	1217.476685	-64.640945
964.313477	1262.909424	1346.274902	1221.334106	-49.871143
964.683838	1268.267212	1349.060913	1218.976685	-61.007885
965.054199	1267.624390	1354.418579	1225.191528	-48.889057
965.424500	1274.053589	1349.489502	1227.334717	-61.931870
965.794678	1279.411255	1353.989868	1223.048706	-75.574684
966.164795	1279.839966	1350.346802	1227.977661	-73.556419
966.534912	1267.838745	1345.203247	1223.691528	-57.063919
966.904907	1265.267090	1340.488647	1226.906128	-50.997299
967.274780	1263.766846	1341.131592	1231.192261	-42.105206
967.644592	1255.408936	1344.131836	1224.334473	-35.024174
968.014404	1257.337769	1344.989136	1220.476929	-42.053925
968.384155	1270.196045	1341.131592	1219.405396	-71.601128
968.753845	1279.196899	1347.346558	1233.120972	-67.609917
969.123474	1281.125732	1343.488892	1233.335327	-76.632431
969.492981	1280.268555	1351.418335	1227.977661	-73.494102
969.862305	1280.482788	1351.846924	1220.048340	-84.684624
970.231750	1272.553467	1351.846924	1220.048340	-66.216217
970.601135	1280.054199	1352.704224	1223.048584	-78.466064
970.970337	1285.411865	1347.560791	1217.047974	-110.000114
971.339539	1286.697632	1344.989136	1215.762085	-121.691055
971.708740	1291.198120	1342.417480	1225.834595	-127.614883
972.077759	1288.626465	1343.060425	1228.406250	-110.629860
972.446777	1285.197510	1351.204102	1231.406616	-81.493217
972.815613	1273.196167	1348.632324	1223.048706	-66.476692
973.184509	1268.052979	1350.132568	1212.976196	-67.101677
973.553284	1261.195190	1346.060669	1216.190796	-53.030273
973.921997	1260.338013	1357.204590	1217.690918	-44.026634
974.290710	1262.909790	1366.634155	1222.619995	-38.843136
974.659302	1266.981445	1377.135254	1230.120728	-33.462952
975.027771	1261.623901	1388.921997	1243.407715	-14.309866
975.396118	1257.551880	1403.709106	1256.480347	-0.733137
975.764526	1248.550903	1420.210815	1261.409424	7.490695
976.132874	1243.836304	1433.497925	1272.767700	15.254218
976.501160	1239.978760	1454.071289	1287.554810	22.222191
976.869324	1246.193726	1471.858765	1310.914307	28.679932
977.237488	1260.980835	1487.074463	1339.417114	34.691944
977.605530	1263.552612	1496.289795	1347.346436	36.003624
977.973450	1261.195190	1496.503906	1364.276733	43.806938
978.341309	1264.838379	1491.360596	1375.420654	48.817410
978.709167	1263.766846	1484.502808	1373.063232	49.514534
979.077026	1265.910034	1479.787964	1368.777100	48.096157
979.444702	1270.410400	1469.072754	1356.775879	43.473499
979.812378	1280.911499	1455.142700	1347.989380	38.499352
980.179932	1287.769287	1448.070557	1342.631714	34.224575
980.547485	1292.269653	1427.497192	1321.843994	21.870058
980.914795	1292.055420	1407.352417	1301.484863	8.178394
981.282166	1288.626465	1389.350586	1275.982300	-12.553265
981.649475	1280.482788	1373.706177	1267.410034	-14.023041
982.016785	1277.696777	1363.848145	1254.337402	-27.114340
982.383911	1277.696777	1354.632935	1245.336426	-42.061306
982.751038	1281.554443	1344.346191	1236.121216	-72.355408
983.118103	1280.697144	1328.273315	1222.619873	-122.072182
983.484924	1278.554077	1319.701050	1228.406128	-121.875183
983.851868	1275.553833	1315.414917	1217.690796	-145.161728
984.218689	1279.625732	1302.556519	1215.547852	-279.440399
984.585449	1271.482056	1298.270264	1215.333496	-209.601776
984.952209	1271.267700	1291.198120	1202.475098	-345.163849
985.318787	1263.981201	1284.769043	1199.903442	-308.246338
985.685425	1275.553711	1288.412231	1196.474487	-614.994751
986.051880	1277.268066	1286.697754	1195.617310	-865.890381
986.418213	1276.196533	1290.555176	1189.188110	-605.965515
986.784607	1272.124878	1298.270264	1196.260254	-290.164490
987.150879	1267.410034	1312.200073	1206.546997	-135.885208
987.517090	1270.410522	1318.629395	1208.047241	-129.333755
987.883301	1276.625366	1326.344482	1225.405884	-103.017685
988.249390	1272.339233	1342.846069	1225.405884	-66.565674
988.615417	1283.697388	1358.061890	1236.549927	-63.400494
988.981262	1280.054199	1375.849243	1250.908325	-30.425241
989.347168	1285.197632	1398.137207	1271.910522	-11.764795
989.712952	1288.197876	1422.568237	1285.197632	-2.232817
990.078674	1288.626465	1442.498535	1301.056274	8.078015
990.444397	1287.769165	1456.857300	1313.057495	14.955709
990.809998	1277.482422	1466.929688	1311.771606	18.099594
991.175537	1277.696777	1468.215454	1319.272339	21.822302
991.540894	1270.839111	1471.215820	1319.486694	24.278063
991.906311	1264.409790	1467.572510	1315.414673	25.105434
992.271729	1264.409790	1456.643066	1316.486206	27.090219
992.636963	1257.337769	1449.570801	1311.985840	28.428034
993.002136	1260.766602	1427.068726	1309.628540	29.381428
993.367310	1256.694824	1411.424316	1291.412598	22.437721
993.732361	1251.551270	1384.635986	1280.911499	22.061308
994.097351	1251.765625	1364.491089	1267.195801	13.688279
994.462219	1251.337158	1352.704224	1252.408691	1.057082
994.827026	1266.552856	1334.702393	1256.480347	-14.780012
995.191833	1270.410278	1327.201660	1244.264893	-46.037594
995.556580	1280.054199	1321.629761	1242.336060	-90.721901
995.921204	1282.625854	1312.414551	1232.049561	-169.783508
996.285828	1279.839722	1307.699707	1228.834839	-183.075775
996.650391	1284.554565	1297.627441	1218.119507	-508.190063
997.014648	1291.841064	1309.414185	1214.047729	-442.683685
997.379028	1308.985596	1319.915283	1229.049072	-731.370605
997.743408	1310.700073	1330.844849	1230.120605	-400.001831
998.107605	1315.200562	1328.916138	1226.263184	-648.440674
998.471802	1322.058350	1325.701538	1225.834473	-2641.199463
998.835938	1315.843506	1325.915894	1217.905273	-972.343750
999.199951	1321.844116	1326.987427	1216.190674	-2054.191406
999.563904	1314.129028	1325.487305	1202.903687	-979.244873
999.927673	1314.343262	1332.130859	1210.190308	-585.536926
1000.291565	1319.915161	1330.416382	1206.546875	-1079.572510
1000.655396	1312.843262	1330.202026	1206.975464	-609.880920
1001.019043	1301.913330	1321.415405	1203.760864	-503.292419
1001.382629	1281.125732	1302.556396	1196.045898	-397.000458
1001.746216	1270.624634	1291.626831	1190.259644	-382.650391
1002.109741	1271.696167	1291.412354	1191.116943	-408.695801
1002.473022	1265.695557	1291.841064	1188.973755	-293.441620
1002.836365	1265.052612	1299.556152	1179.758667	-247.203461
1003.199646	1266.124146	1300.841919	1181.901733	-242.591629
1003.562866	1273.624878	1299.984619	1188.116699	-324.389282
1003.925964	1268.910156	1297.841675	1182.330322	-299.257843
1004.289124	1271.696167	1300.413208	1185.973511	-298.507965
1004.652100	1278.553955	1301.270630	1192.188354	-380.185913
1005.015076	1278.339722	1303.413574	1200.974976	-308.547516
1005.377747	1277.911011	1306.199585	1197.117432	-285.604980
1005.740662	1286.697754	1308.771240	1199.903442	-393.206177
1006.103333	1276.196655	1308.557007	1201.832275	-229.800903
1006.466003	1275.553833	1303.413696	1212.119019	-227.692490
1006.828552	1269.124634	1303.413696	1223.477173	-133.125427
1007.191101	1261.623779	1297.198730	1222.405762	-110.240540
1007.553528	1257.337646	1301.699219	1227.763306	-66.666573
1007.915771	1257.766235	1303.199341	1225.405884	-71.226372
1008.278137	1251.979980	1298.055908	1218.119507	-73.488426
1008.640442	1246.193726	1302.556396	1220.476807	-45.627575
1009.002563	1250.908447	1304.056519	1212.547485	-72.177521
1009.364624	1250.694092	1298.484619	1214.904907	-74.887611
1009.726685	1244.479370	1298.913208	1214.905029	-54.330803
1010.088684	1255.194580	1301.056274	1221.762817	-72.896919
1010.450439	1247.050903	1300.842041	1212.547607	-64.143089
1010.812256	1258.409058	1294.412842	1204.618164	-149.403442
1011.174011	1262.266724	1298.056030	1211.047363	-143.113586
1011.535706	1264.195435	1292.055420	1206.118408	-208.460358
1011.897400	1266.338623	1297.412964	1205.904175	-194.483444
1012.258911	1263.766846	1304.485107	1209.333008	-133.684097
1012.620361	1264.195435	1300.841919	1203.546753	-165.496582
1012.981812	1253.480103	1298.698853	1203.546753	-110.426208
1013.343079	1254.551636	1305.770874	1201.617920	-103.347328
1013.704285	1256.480347	1303.628052	1200.760742	-118.180946
1014.065430	1249.194092	1296.555786	1193.902954	-116.742317
1014.426575	1253.694458	1296.555786	1193.474365	-140.499832
1014.787720	1251.979980	1298.913208	1201.832153	-106.849304
1015.148743	1248.551025	1301.270630	1192.831299	-105.690712
1015.509644	1247.050903	1301.699219	1195.831665	-93.725189
1015.870361	1252.837158	1297.198730	1202.046509	-114.492447
1016.231140	1258.623535	1292.912598	1207.618652	-148.749710
1016.591919	1259.909302	1289.269531	1211.047363	-166.422195
1016.952515	1267.195801	1286.483276	1212.547485	-283.335754
1017.313049	1269.553223	1282.197266	1213.833496	-440.679657
1017.673584	1273.839355	1280.911377	1209.761719	-906.072449
1018.034058	1278.768433	1289.269409	1208.904419	-665.309692
1018.394348	1282.197388	1298.484497	1211.047363	-436.848694
1018.754639	1284.769043	1293.126953	1210.404419	-889.751404
1019.114868	1285.840576	1283.054443	1213.404785	2599.868652
1019.475037	1284.554688	1285.411865	1208.904419	-8825.505859
1019.835022	1277.053955	1280.268555	1199.474731	-2413.340088
1020.195129	1274.053589	1285.197510	1197.974731	-682.693787
1020.555054	1275.339478	1286.269043	1191.545532	-766.672241
1020.914917	1281.125732	1287.126343	1190.045410	-1517.850952
1021.274536	1285.626343	1290.983765	1186.402222	-1852.087158
1021.634338	1289.269531	1293.341187	1182.116089	-2631.692383
1021.993958	1286.697754	1284.125977	1175.686768	4316.508301
1022.353577	1287.126465	1270.196045	1178.472778	641.766052
1022.713135	1285.411865	1271.267578	1167.114502	836.361450
1023.072632	1282.625854	1273.410645	1168.400513	1239.530518
1023.431946	1274.053467	1268.052856	1173.115112	1682.134766
1023.791260	1276.839600	1273.624878	1175.472534	3153.214355
1024.150391	1269.553101	1265.266968	1165.185791	2434.999512
1024.509644	1265.909790	1265.266846	1164.542847	15766.052734
1024.868652	1257.337524	1264.838379	1163.257080	-1254.263062
1025.227661	1247.693848	1267.838745	1161.971191	-425.530365
1025.586670	1248.765503	1267.195801	1170.972168	-422.094818
1025.945557	1253.908813	1277.482544	1183.830566	-297.272614
1026.304443	1255.408936	1282.840210	1182.544678	-265.624756
1026.663086	1256.909058	1287.769287	1193.474243	-205.555222
1027.021729	1259.480835	1293.126953	1193.045654	-197.452728
1027.380371	1272.767700	1296.984497	1190.688232	-338.936096
1027.738892	1276.625244	1287.983521	1190.259644	-760.375916
1028.097290	1276.839600	1294.841309	1198.403198	-435.716431
1028.455688	1277.482422	1296.984375	1199.689087	-398.900238
1028.814087	1285.197388	1304.913696	1201.832153	-422.823730
1029.172241	1289.697998	1298.056030	1200.332031	-1069.222534
1029.530518	1294.841431	1296.555908	1201.189331	-5462.427734
1029.888550	1290.769653	1290.555176	1193.474243	45363.914063
1030.246582	1292.912720	1290.555176	1194.117188	4190.612305
1030.604614	1287.340698	1291.198120	1183.616211	-2688.958740
1030.962524	1286.483521	1287.340576	1179.115723	-12527.517578
1031.320313	1277.053955	1281.125854	1178.687012	-2415.750732
1031.678101	1272.767700	1277.053955	1174.186646	-2299.934570
1032.035645	1278.768433	1276.411011	1166.471558	4763.545898
1032.393311	1281.125610	1267.838745	1166.900269	859.686157
1032.750977	1277.482422	1265.695679	1171.614990	898.190735
1033.108398	1278.339844	1273.196411	1175.901245	1991.638794
1033.465820	1265.481323	1267.838867	1175.686768	-3808.817871
1033.823120	1265.910034	1261.409668	1177.186890	1971.464966
1034.180298	1262.052612	1261.195313	1169.471802	10799.117188
1034.537476	1262.052612	1261.838257	1166.043091	44789.863281
1034.894653	1260.338013	1267.410034	1167.114624	-1318.200073
1035.251709	1262.052368	1276.411011	1170.972168	-634.323181
1035.608643	1257.337524	1277.696899	1175.472656	-402.099121
1035.965576	1277.696777	1272.982056	1124.467529	3250.016846
1036.322388	1251.765747	1336.631226	1082.034790	-200.000000
1036.679077	1237.621460	1313.057373	1171.614990	-87.500061
1037.035889	1247.050903	1313.057373	1232.906738	-21.428453
1037.392456	1232.906738	1206.975586	1150.398560	318.181702
>>>>>End Processed Spectral Data<<<<<
