# Supplementary material for: Avian learning favors colorful, not bright, signals
Source: PLoS One. 2018 Mar 22;13(3):e0194279. doi: 10.1371/journal.pone.0194279 (PMC5864004; doi:10.1371/journal.pone.0194279)
Supplement: S1 Text — (ZIP) [file pone.0194279.s001.zip › YellowBand2.txt]

Jaz Data File
++++++++++++++++++++++++++++++++++++
Date: Wed May 31 03:39:24 2017
User: jaz
Dark Spectrum Present: Yes
Reference Spectrum Present: Yes
Processed Spectrum Present: Yes
Spectrometers: JAZA3305
Integration Time (usec): 450000 (JAZA3305)
Spectra Averaged: 1 (JAZA3305)
Boxcar Smoothing: 5 (JAZA3305)
Correct for Electrical Dark: No (JAZA3305)
Strobe/Lamp Enabled: Yes (JAZA3305)
Correct for Detector Non-linearity: No (JAZA3305)
Correct for Stray Light: No (JAZA3305)
Number of Pixels in Processed Spectrum: 2048
>>>>>Begin Processed Spectral Data<<<<<
W	D	R	S	P
189.090729	0.000000	0.000000	0.000000	0.000000
189.548096	0.000000	0.000000	0.000000	0.000000
190.005432	1251.765747	1270.624634	1131.539551	-637.504211
190.462753	1308.342651	1261.195190	1089.106934	465.000061
190.920044	0.000000	0.000000	0.000000	0.000000
191.377304	1046.674072	1056.317871	956.879700	-931.109985
191.834534	1166.042969	1178.901367	1061.247070	-814.999634
192.291718	1287.769165	1296.984375	1174.186646	-1232.554932
192.748886	1294.198364	1302.127686	1181.258789	-1424.328369
193.206039	1292.055420	1305.556519	1186.616455	-780.965820
193.663162	1289.912231	1307.485474	1194.331543	-543.898987
194.120255	1295.698608	1314.129028	1201.189331	-512.789612
194.577316	1300.841919	1314.557495	1203.332275	-710.940918
195.034348	1306.413940	1309.199951	1200.332153	-3807.658936
195.491364	1306.413940	1310.914307	1202.903687	-2300.040771
195.948349	1316.700684	1299.770386	1201.832153	678.479065
196.405304	1320.343750	1294.626953	1201.617920	461.666473
196.862228	1317.557861	1290.340820	1204.618286	414.959045
197.319122	1311.557373	1291.626831	1194.760132	586.021423
197.775986	1307.699951	1284.769043	1194.760010	492.522766
198.232819	1305.771118	1288.197876	1199.903442	602.436768
198.689636	1320.129639	1296.555786	1206.332520	482.726013
199.146423	1320.772583	1314.343262	1212.119019	1689.969482
199.603180	1320.558350	1314.343262	1213.833374	1717.191772
200.059921	1321.843994	1316.057617	1219.191040	1774.045410
200.516617	1332.559448	1320.772461	1223.262817	927.265198
200.973297	1322.487061	1342.203125	1220.691284	-516.308777
201.429932	1321.843994	1349.703857	1221.119873	-361.538452
201.886551	1322.701294	1354.204224	1219.834106	-326.532135
202.343140	1320.558105	1356.775879	1228.620605	-253.846359
202.799713	1318.415161	1367.705566	1226.477661	-186.522095
203.256241	1324.415649	1371.348877	1230.120728	-200.912933
203.712753	1316.057739	1377.778076	1225.191650	-147.222290
204.169220	1312.414551	1361.490845	1207.618530	-213.536942
204.625671	1311.985840	1372.420410	1210.618652	-167.730469
205.082092	1307.271118	1378.421021	1208.261353	-139.156570
205.538483	1296.127319	1379.706909	1200.760620	-114.102859
205.994843	1301.699219	1377.992554	1200.117676	-133.146027
206.451187	1299.984863	1378.421021	1201.189209	-125.956772
206.907486	1298.484619	1382.921387	1202.046509	-114.213409
207.363770	1299.341797	1385.921753	1196.688843	-118.564339
207.820023	1299.984741	1390.207886	1198.403320	-112.589096
208.276260	1287.340698	1395.994019	1192.188477	-87.574150
208.732452	1287.554810	1389.779297	1189.616821	-95.806778
209.188599	1282.839966	1404.566284	1194.760132	-72.358910
209.644760	1279.411255	1411.638550	1194.117188	-64.505646
210.100845	1270.624756	1415.495972	1194.760132	-52.366940
210.556931	1272.339355	1428.997314	1194.117065	-49.931896
211.012985	1271.053467	1440.569946	1201.617798	-40.961014
211.469009	1267.838745	1460.286133	1203.332275	-33.519016
211.925003	1269.767456	1471.430176	1205.475464	-31.880951
212.380966	1266.767212	1486.860229	1203.546631	-28.724483
212.836914	1269.553223	1498.004272	1203.118042	-29.080708
213.292816	1282.625854	1509.362427	1203.332397	-34.971622
213.748703	1288.412109	1529.935913	1204.189575	-34.871319
214.204559	1290.555176	1545.365967	1206.546875	-32.968895
214.660385	1290.769531	1560.581909	1207.189819	-30.976974
215.116165	1293.984009	1574.726074	1201.832031	-32.824429
215.571960	1291.198120	1595.728149	1204.832397	-28.360331
216.027664	1286.269165	1618.658936	1196.688721	-26.950422
216.483383	1280.911499	1635.589111	1193.474121	-24.652636
216.939056	1273.625122	1659.162964	1197.760376	-19.677639
217.394730	1279.625610	1682.522217	1203.546753	-18.882973
217.850342	1276.839600	1714.025269	1206.975586	-15.980399
218.305939	1267.838623	1759.458496	1207.832764	-12.205743
218.761505	1264.195435	1791.818848	1209.761475	-10.316820
219.217041	1259.909302	1841.752075	1214.047729	-7.882124
219.672546	1267.838745	1889.756958	1204.832520	-10.130950
220.128036	1273.625000	1951.048462	1217.047974	-8.351796
220.583496	1269.124634	2015.340576	1214.262085	-7.352101
221.038895	1263.552612	2081.132813	1224.548828	-4.770637
221.494308	1272.767822	2187.857666	1227.977661	-4.894619
221.949646	1277.911255	2297.796875	1235.049683	-4.202586
222.404984	1271.267700	2439.453613	1243.622070	-2.366544
222.860291	1275.339478	2606.184326	1253.051636	-1.674714
223.315567	1275.982422	2790.488281	1269.767456	-0.410363
223.770813	1271.053345	3010.795410	1290.555176	1.120961
224.226044	1268.481567	3271.392334	1303.842163	1.765460
224.681229	1258.194946	3582.780273	1333.416504	3.235913
225.136383	1254.551636	3941.743652	1351.847046	3.620709
225.591522	1256.480469	4321.280762	1380.564087	4.048669
226.046616	1261.623779	4667.601074	1401.351807	4.102436
226.501694	1256.266113	4915.125488	1411.852783	4.252327
226.956726	1256.694824	5106.287109	1419.353394	4.225345
227.411743	1254.122925	5230.370605	1428.140137	4.376418
227.866714	1253.051514	5306.020508	1428.783081	4.335873
228.321671	1264.624146	5333.023438	1434.998047	4.187738
228.776611	1262.052490	5300.448730	1428.568726	4.123326
229.231506	1264.838379	5194.366699	1423.211060	4.030323
229.686371	1271.482056	5045.423828	1420.425049	3.946616
230.141220	1271.696289	4857.048340	1411.638550	3.903167
230.596024	1279.196899	4634.812012	1400.923218	3.627541
231.050797	1287.340576	4440.435547	1388.493286	3.208045
231.505554	1292.483887	4303.708008	1378.421021	2.853894
231.960281	1291.840942	4211.770508	1372.634644	2.766974
232.414963	1304.913818	4162.051270	1370.920166	2.310226
232.869614	1297.412964	4128.405273	1366.205444	2.429978
233.324265	1286.697754	4111.046387	1356.990234	2.488803
233.778839	1289.697998	4133.548828	1358.490356	2.418986
234.233414	1289.483643	4180.267578	1362.776489	2.535397
234.687973	1283.697388	4231.486328	1360.847778	2.617229
235.142487	1283.054565	4294.706543	1365.133911	2.725393
235.596954	1279.839966	4371.857910	1364.705322	2.744659
236.051422	1270.410400	4479.868164	1374.134888	3.231838
236.505859	1269.124512	4605.023438	1388.064819	3.565465
236.960251	1265.481323	4818.258301	1402.423340	3.854506
237.414612	1254.551758	5052.495605	1412.710083	4.164314
237.868942	1258.409180	5339.238770	1437.784058	4.395549
238.323257	1256.051880	5690.916016	1465.643799	4.726005
238.777512	1260.980957	6078.167480	1483.645630	4.622297
239.231781	1266.124268	6464.349609	1497.146851	4.444259
239.685974	1261.838257	6808.525391	1517.505981	4.609377
240.140167	1262.695435	7112.412109	1534.221924	4.641703
240.594330	1257.123413	7349.650391	1551.366699	4.829577
241.048462	1263.766846	7572.742676	1559.724487	4.691057
241.502563	1264.838379	7810.193848	1574.940308	4.737740
241.956619	1266.552856	8045.074707	1592.299194	4.805566
242.410660	1269.981812	8309.530273	1613.301147	4.877008
242.864670	1269.553223	8648.348633	1625.945313	4.829949
243.318649	1279.411255	8984.166992	1636.017700	4.628394
243.772583	1270.196045	9299.841797	1663.020386	4.892175
244.226517	1265.266968	9541.793945	1670.306763	4.893837
244.680389	1272.553467	9697.380859	1663.877686	4.644893
245.134247	1275.125122	9742.813477	1660.448730	4.550517
245.588074	1272.767700	9791.675781	1660.662964	4.553345
246.041870	1265.481323	9761.671875	1656.805420	4.605877
246.495636	1263.552612	9649.803711	1648.233154	4.587038
246.949387	1265.267090	9441.069336	1634.517456	4.516381
247.403091	1265.695679	9187.757813	1618.658691	4.455444
247.856766	1265.267090	8834.366211	1600.442871	4.428212
248.310410	1262.266724	8440.470703	1577.940674	4.397673
248.764023	1272.124878	8032.645508	1541.937134	3.990998
249.217606	1273.410645	7648.822266	1531.436035	4.047196
249.671158	1274.482300	7342.578125	1525.221191	4.132085
250.124695	1276.411011	7110.054688	1520.720703	4.187943
250.578171	1279.411255	6918.250000	1512.791382	4.138798
251.031662	1282.411621	6817.097168	1507.862183	4.073412
251.485077	1282.411621	6783.665527	1498.218628	3.922869
251.938477	1287.554810	6803.382324	1491.574951	3.698813
252.391861	1289.483643	6858.887695	1485.145752	3.513160
252.845200	1299.127441	6933.251465	1485.145752	3.301637
253.298508	1301.056396	7050.477051	1492.217896	3.324883
253.751801	1292.484009	7218.065918	1492.217896	3.370705
254.205048	1297.413208	7484.448730	1505.505005	3.363352
254.658279	1289.483765	7849.413574	1521.363647	3.534792
255.111465	1286.483521	8350.890625	1535.507813	3.525056
255.564621	1293.555542	8982.453125	1559.081543	3.453369
256.017761	1293.769897	9682.592773	1599.156738	3.640401
256.470825	1294.841309	10383.589844	1639.661011	3.793919
256.923950	1286.054810	10974.434570	1669.235229	3.955052
257.376953	1289.269409	11368.972656	1687.237183	3.948209
257.829987	1282.840210	11574.493164	1696.666504	4.020989
258.282928	1274.267944	11629.569336	1696.237915	4.074917
258.735870	1282.411499	11591.209961	1700.309692	4.053801
259.188812	1282.625854	11469.697266	1693.023438	4.028612
259.641693	1282.411621	11301.038086	1687.880005	4.047145
260.094543	1280.268433	11010.866211	1677.807739	4.085456
260.547333	1273.196411	10608.612305	1653.376831	4.072453
261.000183	1269.767456	10086.990234	1622.730591	4.003110
261.452911	1272.124756	9579.082031	1598.728394	3.931688
261.905640	1272.339111	9195.473633	1577.511841	3.851666
262.358337	1265.267090	8989.524414	1559.724609	3.812114
262.811035	1262.052368	8947.949219	1560.367554	3.881332
263.263641	1266.338623	9022.743164	1566.153564	3.865386
263.716217	1263.123901	9159.255859	1574.940186	3.948975
264.168823	1258.194946	9306.913086	1579.012085	3.985941
264.621368	1261.838257	9457.141602	1584.155396	3.932949
265.073883	1259.695190	9647.446289	1594.013550	3.985793
265.526367	1260.980835	9827.678711	1608.157715	4.052633
265.978821	1266.124146	10056.344727	1625.730957	4.090987
266.431244	1259.052124	10297.439453	1638.160645	4.194427
266.883636	1262.909668	10541.320313	1654.662231	4.222195
267.335999	1262.695313	10825.491211	1684.022339	4.405898
267.788330	1261.623779	11114.375977	1707.167603	4.522024
268.240601	1266.767090	11376.259766	1723.883545	4.521656
268.692871	1263.766846	11552.205078	1740.385132	4.632562
269.145081	1257.337646	11708.220703	1754.529419	4.757414
269.597351	1257.980591	11803.586914	1759.029663	4.751259
270.049500	1253.908691	11882.666016	1771.245239	4.867328
270.501587	1256.051880	11923.170898	1786.460938	4.972374
270.953735	1250.908447	11929.170898	1790.318359	5.051476
271.405823	1253.051636	11908.811523	1798.033325	5.114433
271.857849	1257.980591	11825.874023	1805.962891	5.185350
272.309875	1268.053101	11698.577148	1807.248779	5.169402
272.761871	1274.910767	11565.278320	1798.033569	5.083616
273.213806	1265.695679	11439.908203	1792.890259	5.181674
273.665741	1267.838745	11372.402344	1795.890503	5.225874
274.117615	1274.268066	11292.250977	1800.390747	5.251783
274.569489	1275.982422	11252.603516	1801.248047	5.264965
275.021271	1285.626343	11245.532227	1809.391724	5.258738
275.473083	1281.554565	11295.250977	1815.178101	5.328937
275.924835	1284.769043	11362.542969	1817.964111	5.290802
276.376587	1286.269165	11464.553711	1829.536743	5.337516
276.828308	1278.768433	11625.927734	1833.608643	5.362247
277.279938	1269.338989	11748.939453	1844.109741	5.484663
277.731598	1262.695313	11939.671875	1859.539551	5.590012
278.183197	1260.766479	12147.121094	1877.541382	5.665578
278.634796	1262.695190	12351.784180	1889.542603	5.652831
279.086304	1261.409424	12583.449219	1905.829956	5.691735
279.537842	1253.694458	12800.969727	1922.760132	5.794143
279.989288	1251.337036	12962.342773	1932.189453	5.813783
280.440765	1253.908691	13134.431641	1941.619019	5.788552
280.892151	1253.265869	13310.805664	1965.406982	5.906189
281.343567	1249.193970	13479.037109	1982.551514	5.996459
281.794891	1252.622925	13612.764648	1997.124512	6.023407
282.246216	1251.551270	13735.991211	2004.625366	6.032102
282.697510	1248.979614	13818.712891	2016.626465	6.107105
283.148773	1254.122925	13827.928711	2028.199219	6.156261
283.599976	1253.694458	13782.281250	2039.342896	6.270846
284.051178	1251.122681	13739.420898	2037.842896	6.299659
284.502350	1254.123047	13662.697266	2055.844482	6.461028
284.953461	1256.480347	13636.125000	2063.559570	6.519405
285.404602	1261.623779	13611.265625	2076.632324	6.599451
285.855621	1262.481201	13601.191406	2086.276123	6.676507
286.306671	1265.910156	13554.687500	2095.705566	6.752465
286.757660	1263.552612	13543.756836	2102.991943	6.835711
287.208618	1263.981201	13573.975586	2120.136475	6.954961
287.659546	1265.481445	13503.038086	2134.495117	7.101202
288.110504	1270.410522	13444.961914	2144.138916	7.176678
288.561340	1275.982422	13418.600586	2155.068604	7.239676
289.012207	1279.197144	13411.530273	2173.927490	7.374759
289.463013	1280.482910	13495.109375	2185.500244	7.409292
289.913757	1274.696533	13604.619141	2214.002930	7.618104
290.364532	1273.410645	13756.134766	2239.076904	7.736022
290.815216	1269.124512	13900.579102	2258.150146	7.829863
291.265900	1266.552734	14031.090820	2278.294922	7.926195
291.716553	1263.123901	14131.172852	2308.726563	8.125573
292.167206	1271.910522	14205.965820	2331.228760	8.190147
292.617767	1281.768677	14340.549805	2358.660156	8.246493
293.068298	1278.339844	14535.355469	2389.734619	8.383447
293.518829	1278.554199	14741.733398	2420.809082	8.484287
293.969299	1282.840332	14904.391602	2456.812744	8.618493
294.419769	1286.054810	14956.896484	2474.385742	8.692449
294.870209	1285.626221	14911.035156	2478.886475	8.757610
295.320587	1280.482788	14699.728516	2475.671631	8.906528
295.770935	1285.411865	14469.777344	2476.957520	9.037565
296.221252	1282.840210	14212.822266	2468.385010	9.168959
296.671539	1286.269043	13908.508789	2457.669678	9.280450
297.121796	1279.197021	13571.832031	2439.668213	9.440378
297.572021	1271.267578	13237.728516	2418.237305	9.584870
298.022217	1268.267334	12856.688477	2395.735107	9.729261
298.472382	1256.694824	12488.725586	2385.448486	10.049417
298.922485	1254.337402	12113.687500	2361.231934	10.193009
299.372589	1249.837036	11781.512695	2346.873291	10.416540
299.822693	1253.908691	11504.842773	2334.657715	10.542933
300.272705	1251.551270	11327.182617	2322.442383	10.628527
300.722687	1249.837036	11140.735352	2311.512695	10.733865
301.172668	1255.837524	10969.290039	2318.584961	10.940986
301.622559	1259.909302	10835.992188	2317.941650	11.048697
302.072510	1262.052490	10742.125977	2325.871338	11.221631
302.522339	1266.552856	10645.259766	2331.228760	11.352055
302.972198	1272.553589	10575.180664	2345.373291	11.532438
303.421997	1272.339233	10513.246094	2345.373291	11.611783
303.871735	1264.838379	10480.457031	2355.231445	11.832011
304.321503	1270.410400	10506.816406	2364.232178	11.842504
304.771210	1269.981689	10553.535156	2383.305420	11.992431
305.220856	1273.196289	10610.969727	2416.308350	12.241805
305.670471	1270.196045	10655.116211	2431.952881	12.378974
306.120117	1270.410278	10728.409180	2445.239746	12.421543
306.569702	1270.838867	10780.700195	2467.741943	12.585916
307.019226	1266.981323	10831.491211	2482.958008	12.713424
307.468719	1266.338501	10875.852539	2506.317139	12.903657
307.918213	1266.124268	10909.071289	2512.532227	12.925591
308.367645	1270.196045	10906.928711	2523.676025	13.007314
308.817047	1276.839722	10917.428711	2530.319824	13.002111
309.266388	1268.481567	10864.923828	2540.606445	13.256213
309.715790	1263.766968	10778.344727	2526.033447	13.266658
310.165070	1260.766479	10685.977539	2514.246826	13.299229
310.614319	1261.409424	10605.613281	2511.889648	13.382416
311.063568	1260.766479	10547.320313	2502.031494	13.366261
311.512817	1257.552002	10490.100586	2491.102051	13.360883
311.961945	1268.267212	10402.663086	2482.315186	13.290951
312.411072	1272.982056	10247.290039	2459.813232	13.224766
312.860199	1265.267090	10103.705078	2443.525635	13.331073
313.309265	1263.123901	9957.333984	2421.452148	13.322985
313.758331	1262.909668	9824.035156	2402.592773	13.312305
314.207336	1268.910278	9713.881836	2385.876953	13.226411
314.656311	1278.339722	9646.803711	2377.947510	13.139900
315.105225	1281.554321	9563.652344	2359.517334	13.015579
315.554138	1278.125488	9495.931641	2349.873535	13.041778
316.003021	1271.481812	9423.711914	2335.514893	13.052050
316.451874	1265.695557	9373.133789	2336.372070	13.206101
316.900665	1259.694946	9348.703125	2316.012695	13.058681
317.349426	1256.909058	9367.562500	2306.797607	12.944562
317.798187	1263.338257	9411.280273	2310.226318	12.848496
318.246918	1263.981079	9515.648438	2308.297852	12.655828
318.695557	1257.551880	9623.444336	2307.869141	12.554754
319.144196	1259.052002	9771.315430	2314.298584	12.396780
319.592834	1251.980103	9936.974609	2330.585693	12.419187
320.041382	1256.480591	10131.565430	2352.016602	12.343949
320.489899	1258.837891	10338.158203	2372.161133	12.262187
320.938416	1256.266113	10488.386719	2377.733398	12.147449
321.386932	1259.695190	10611.183594	2375.375977	11.930516
321.835327	1254.337402	10697.764648	2381.805420	11.939182
322.283722	1254.766113	10795.916016	2394.877930	11.949417
322.732117	1244.907959	10844.779297	2387.163086	11.898651
323.180450	1247.265381	10867.280273	2391.234619	11.891554
323.628754	1251.980103	10861.066406	2395.306396	11.898388
324.077026	1248.765381	10795.488281	2383.519775	11.886324
324.525238	1245.550781	10691.334961	2364.232178	11.843182
324.973480	1243.407837	10550.320313	2348.159180	11.870224
325.421600	1251.122803	10365.160156	2317.299072	11.698178
325.869751	1261.838257	10253.291016	2316.012939	11.724186
326.317871	1259.266479	10158.997070	2299.511475	11.688500
326.765930	1263.552612	10077.347656	2303.583252	11.800033
327.213959	1258.837891	10035.342773	2284.295654	11.684125
327.661957	1271.053223	10008.768555	2274.008789	11.478465
328.109924	1273.625122	9987.980469	2263.936523	11.364139
328.557831	1276.411011	9980.694336	2252.792480	11.217253
329.005737	1284.340210	10028.697266	2253.864014	11.087422
329.453613	1291.412354	10069.844727	2244.648926	10.858847
329.901459	1289.483643	10139.065430	2238.219727	10.720688
330.349213	1284.125977	10205.714844	2242.720215	10.744658
330.796967	1281.982910	10238.503906	2233.719238	10.626183
331.244720	1286.054810	10270.222656	2228.147461	10.486142
331.692413	1291.412476	10315.655273	2218.932129	10.278088
332.140045	1295.270020	10327.440430	2221.503662	10.254829
332.587677	1285.411865	10347.584961	2220.432129	10.317838
333.035309	1286.269043	10327.227539	2210.788330	10.225899
333.482819	1280.268555	10334.514648	2205.430664	10.217992
333.930328	1280.268555	10295.509766	2194.929688	10.145720
334.377838	1281.982910	10268.293945	2184.428467	10.042448
334.825317	1277.911133	10212.359375	2181.213867	10.110336
335.272705	1273.196411	10186.857422	2171.141602	10.073809
335.720062	1272.982056	10171.856445	2157.211670	9.936421
336.167450	1273.625000	10131.566406	2154.425781	9.943628
336.614777	1268.696045	10099.847656	2138.781494	9.852458
337.062012	1266.767090	10111.634766	2122.279785	9.672420
337.509277	1273.839355	10125.779297	2113.064697	9.480695
337.956482	1268.695801	10178.712891	2114.136230	9.488650
338.403687	1273.410645	10217.288086	2108.349854	9.335317
338.850800	1271.053345	10280.508789	2114.350342	9.360133
339.297913	1272.553589	10344.372070	2129.994629	9.451700
339.745026	1284.768921	10427.737305	2130.208984	9.246888
340.192047	1291.841064	10524.604492	2123.994141	9.013044
340.639038	1295.484253	10627.257813	2127.208740	8.912824
341.086029	1295.055664	10741.483398	2134.066650	8.881781
341.532959	1288.626465	10878.425781	2145.210693	8.932244
341.979828	1293.341187	10959.218750	2163.426758	9.001619
342.426727	1293.984131	11043.441406	2171.784668	9.003584
342.873535	1297.841675	11082.874023	2169.427490	8.907337
343.320343	1292.912598	11084.802734	2166.855469	8.925170
343.767059	1290.983887	11080.301758	2158.497803	8.861842
344.213806	1286.697754	11045.155273	2140.924561	8.753708
344.660522	1279.411255	11000.792969	2126.565918	8.714344
345.107178	1283.054565	10934.144531	2126.994385	8.744503
345.553772	1283.483032	10864.065430	2118.422119	8.714910
346.000366	1286.269165	10817.990234	2098.705811	8.523504
346.446960	1287.769287	10769.342773	2096.991455	8.534682
346.893463	1281.125854	10745.341797	2083.489990	8.477872
347.339905	1286.697754	10720.695313	2085.847412	8.470954
347.786377	1286.269043	10733.982422	2083.061523	8.433707
348.232788	1293.126953	10791.416016	2085.847412	8.345929
348.679169	1286.054688	10873.709961	2085.204346	8.335194
349.125519	1286.269043	11008.722656	2092.490967	8.292372
349.571838	1291.412476	11180.167969	2101.277588	8.189757
350.018097	1280.697021	11368.330078	2099.991943	8.121776
350.464325	1276.411011	11587.351563	2112.635742	8.110072
350.910553	1274.053711	11819.660156	2129.137451	8.108436
351.356720	1272.124878	12056.468750	2136.423828	8.014386
351.802856	1270.838989	12317.066406	2142.424561	7.890346
352.248932	1260.338013	12579.592773	2143.281738	7.800370
352.695007	1260.337891	12846.188477	2158.283203	7.750361
353.141052	1269.981689	13204.081055	2170.284424	7.543952
353.587036	1275.339355	13568.402344	2189.572021	7.436981
354.032990	1274.267822	13951.369141	2206.502197	7.353687
354.478912	1272.982056	14320.406250	2227.075684	7.312506
354.924774	1276.411011	14637.578125	2246.363281	7.259488
355.370605	1275.339355	14875.244141	2260.078857	7.240783
355.816467	1279.197021	15141.200195	2267.365234	7.128611
356.262238	1287.126221	15370.079102	2273.151611	7.001553
356.708008	1292.698364	15618.675781	2297.582520	7.014420
357.153656	1296.555786	15884.417969	2313.226807	6.969294
357.599365	1292.912598	16188.087891	2325.014160	6.929100
358.045013	1284.125977	16426.826172	2342.801758	6.991328
358.490631	1283.054565	16665.136719	2342.373047	6.886704
358.936157	1284.983276	16713.353516	2350.945068	6.909102
359.381714	1288.412109	16611.773438	2335.943604	6.836173
359.827209	1291.841064	16451.898438	2317.084473	6.762794
360.272644	1296.127197	16244.021484	2289.867432	6.648028
360.718109	1291.840942	15961.352539	2269.079834	6.661700
361.163513	1291.626831	15665.394531	2253.006836	6.688434
361.608856	1289.055054	15296.785156	2212.074219	6.589355
362.054169	1284.983154	14880.172852	2173.070313	6.532363
362.499481	1287.554810	14407.199219	2131.923340	6.435910
362.944733	1281.768677	13911.937500	2077.275146	6.298462
363.389923	1281.554321	13370.168945	2047.915161	6.339526
363.835083	1277.482544	12942.842773	2010.625732	6.284788
364.280243	1269.124634	12656.741211	1985.766357	6.293167
364.725372	1262.695435	12424.003906	1963.264160	6.276762
365.170410	1259.480835	12284.277344	1955.548950	6.313659
365.615448	1260.980957	12146.906250	1939.047363	6.228836
366.060455	1260.766602	12061.612305	1923.831665	6.139010
366.505402	1256.909058	12002.034180	1910.973389	6.087080
366.950317	1268.267334	11979.105469	1911.187500	6.002520
367.395233	1269.553101	12008.678711	1906.687134	5.932829
367.840088	1271.696289	12016.608398	1915.045044	5.987473
368.284882	1270.838989	12019.393555	1908.401611	5.931612
368.729675	1270.838989	12056.683594	1903.686768	5.867392
369.174438	1274.696533	12095.900391	1897.043335	5.751179
369.619141	1280.911377	12159.336914	1907.330078	5.758358
370.063812	1277.482422	12243.558594	1897.900513	5.657612
370.508453	1274.482056	12376.214844	1907.758545	5.704303
370.953094	1273.839355	12490.655273	1910.544800	5.676347
371.397614	1274.267944	12632.096680	1922.117310	5.703990
371.842133	1259.909302	12781.255859	1927.903564	5.797884
372.286652	1257.551880	12907.696289	1937.975830	5.840477
372.731140	1256.694702	13051.924805	1945.690918	5.841312
373.175537	1270.838989	13258.944336	1963.692627	5.779509
373.619904	1272.553467	13473.464844	1969.050415	5.708565
374.064270	1271.910645	13682.413086	1977.408569	5.684685
374.508606	1267.838501	13869.931641	1976.765503	5.625471
374.952881	1276.625122	13986.300781	1981.480103	5.545814
375.397095	1280.482666	14039.449219	1978.694092	5.472320
375.841339	1278.768188	14031.734375	1973.122192	5.444647
376.285522	1278.339600	14003.446289	1958.763550	5.347098
376.729645	1285.626099	13951.369141	1945.690918	5.211418
377.173706	1286.269043	13911.079102	1936.904419	5.153625
377.617767	1289.269287	13841.000977	1933.689575	5.134115
378.061798	1281.768677	13733.847656	1913.116089	5.070217
378.505768	1285.197510	13602.049805	1907.972778	5.056286
378.949738	1286.697754	13502.183594	1903.901123	5.052630
379.393677	1288.412231	13452.034180	1896.614746	5.000176
379.837524	1279.839966	13453.962891	1893.400269	5.039873
380.281372	1277.268311	13504.753906	1894.471558	5.047671
380.725189	1271.481934	13621.336914	1896.400391	5.060128
381.168976	1271.910645	13763.850586	1903.043701	5.052322
381.612701	1272.339111	13877.218750	1915.473511	5.102265
382.056396	1267.838623	13964.227539	1913.973389	5.089122
382.500031	1263.552612	14060.665039	1908.187134	5.037344
382.943665	1253.908691	14172.747070	1912.473389	5.097709
383.387238	1241.693237	14283.759766	1911.401855	5.134989
383.830811	1239.550171	14380.840820	1909.258667	5.096215
384.274323	1243.407715	14471.062500	1912.687500	5.059701
384.717804	1253.265747	14535.140625	1924.903076	5.056796
385.161224	1257.766235	14591.502930	1922.974609	4.988912
385.604645	1267.838745	14652.579102	1921.474243	4.883438
386.048035	1270.196167	14694.800781	1917.402466	4.821045
386.491333	1273.196411	14733.589844	1909.687500	4.728621
386.934631	1280.482910	14793.165039	1917.616699	4.715080
387.377869	1283.697388	14899.034180	1917.187988	4.652772
387.821136	1291.198120	15061.907227	1924.260132	4.597164
388.264282	1289.697876	15221.350586	1926.831909	4.573284
388.707428	1285.197510	15348.005859	1936.046997	4.628161
389.150543	1284.554565	15409.083984	1938.618774	4.630697
389.593597	1281.982910	15450.447266	1933.689575	4.599699
390.036621	1283.268799	15476.377930	1926.188965	4.529805
390.479614	1274.267822	15495.235352	1928.760864	4.602310
390.922638	1275.339478	15529.522461	1932.618286	4.611129
391.365509	1272.767700	15553.096680	1938.833130	4.664216
391.808411	1268.481567	15510.665039	1935.189575	4.681221
392.251251	1266.124390	15384.868164	1923.403076	4.655362
392.694092	1260.552368	15144.202148	1906.044189	4.649295
393.136871	1278.125366	14917.678711	1904.972656	4.595805
393.579590	1276.839600	14659.868164	1890.399658	4.584613
394.022308	1282.197388	14502.137695	1887.399292	4.577947
394.464966	1280.482788	14349.980469	1877.755493	4.569974
394.907562	1277.911133	14197.393555	1871.755005	4.596499
395.350159	1283.054565	14034.947266	1861.682739	4.537587
395.792755	1278.339722	13871.002930	1862.325439	4.637508
396.235229	1279.197021	13707.488281	1846.252441	4.562618
396.677704	1277.911133	13620.481445	1842.180786	4.571735
397.120148	1278.339722	13581.477539	1845.609741	4.610775
397.562561	1284.340332	13581.262695	1851.824585	4.614848
398.004944	1268.481689	13599.049805	1848.181519	4.701323
398.447235	1269.338745	13650.483398	1859.111206	4.763473
398.889557	1265.909912	13692.274414	1861.896973	4.796150
399.331818	1265.910034	13750.349609	1877.112793	4.895717
399.774017	1266.338501	13865.431641	1898.114746	5.014458
400.216187	1272.124878	13987.586914	1912.901855	5.039353
400.658356	1277.268188	14107.170898	1924.046021	5.041175
401.100433	1273.196289	14282.687500	1945.262207	5.165966
401.542511	1280.482788	14412.128906	1953.406128	5.124440
401.984558	1283.911621	14502.996094	1972.693481	5.210511
402.426575	1286.911987	14612.934570	1987.266479	5.255540
402.868500	1292.483887	14647.866211	1995.838745	5.266452
403.310394	1297.841675	14731.231445	2006.982544	5.278942
403.752289	1296.770020	14748.375977	2016.626465	5.351454
404.194153	1295.484253	14785.238281	2027.770386	5.428462
404.635956	1301.699219	14776.021484	2022.841309	5.351973
405.077698	1295.484253	14765.305664	2026.484741	5.426950
405.519440	1290.983887	14726.730469	2033.770996	5.528440
405.961090	1288.840698	14687.511719	2044.271973	5.638106
406.402740	1281.554199	14696.727539	2054.130127	5.758971
406.844391	1282.197144	14714.514648	2062.702637	5.810654
407.285980	1283.054443	14750.089844	2075.989502	5.887970
407.727509	1284.554565	14824.454102	2086.490479	5.922761
408.168976	1283.483154	14812.668945	2095.491211	6.001899
408.610474	1285.411865	14872.246094	2097.848633	5.979589
409.051910	1282.411499	14869.458984	2095.277100	5.982651
409.493317	1276.625366	14919.821289	2119.065186	6.174798
409.934631	1274.482300	15000.828125	2130.423584	6.235755
410.375946	1276.625244	15052.261719	2136.424072	6.241445
410.817230	1281.554199	15117.410156	2142.853271	6.225123
411.258453	1283.268677	15170.346680	2150.997070	6.248459
411.699677	1282.411499	15314.144531	2152.497070	6.200842
412.140839	1283.697388	15455.802734	2157.211914	6.163619
412.581940	1284.554688	15650.393555	2164.498291	6.125250
413.023010	1285.411865	15910.347656	2171.355957	6.057764
413.464081	1282.411499	16200.089844	2189.143555	6.078238
413.905090	1288.626465	16581.556641	2218.932129	6.083241
414.346069	1284.768921	16986.593750	2223.646729	5.979418
414.786987	1292.055420	17425.708984	2239.933838	5.875163
415.227875	1294.841309	17962.548828	2266.722412	5.830923
415.668762	1297.198730	18507.957031	2286.224365	5.746555
416.109558	1303.413574	19067.083984	2312.798584	5.682300
416.550323	1305.770996	19641.000000	2341.730225	5.650103
416.991119	1302.342163	20231.841797	2367.017822	5.624426
417.431793	1304.270874	20884.623047	2408.165039	5.637765
417.872437	1307.699707	21492.181641	2432.810303	5.574136
418.313080	1313.485962	22071.880859	2466.885010	5.556302
418.753662	1308.342651	22547.423828	2474.814209	5.492100
419.194214	1315.629028	22913.888672	2509.746338	5.528766
419.634705	1313.057495	23169.558594	2526.033447	5.549726
420.075226	1307.913940	23412.794922	2532.034180	5.537783
420.515656	1303.413574	23623.888672	2535.677246	5.520777
420.956055	1300.627563	23769.617188	2544.463867	5.535791
421.396393	1293.555542	23793.619141	2547.035400	5.571006
421.836700	1292.055420	23701.468750	2542.320801	5.579197
422.276978	1285.840454	23483.732422	2526.247803	5.587951
422.717194	1288.412109	23215.207031	2523.890625	5.634561
423.157440	1278.982666	22872.744141	2502.888428	5.667867
423.597626	1288.197876	22581.501953	2489.386963	5.641159
424.037720	1288.626465	22217.394531	2460.241455	5.598108
424.477783	1287.340576	21858.429688	2443.096924	5.618352
424.917847	1288.626465	21443.103516	2425.095215	5.638791
425.357880	1283.911743	20996.486328	2410.950928	5.717362
425.797882	1276.196777	20522.656250	2388.448730	5.778995
426.237793	1273.625000	20086.328125	2368.518066	5.819967
426.677673	1278.768433	19771.511719	2360.159912	5.847653
427.117554	1285.411865	19410.189453	2344.515625	5.843403
427.557343	1274.910767	19131.376953	2324.371094	5.877200
427.997131	1273.625000	18880.207031	2316.227539	5.921663
428.436890	1262.909668	18644.255859	2320.942383	6.087174
428.876587	1261.838013	18556.392578	2329.085693	6.171004
429.316223	1264.195435	18537.320313	2329.943115	6.169976
429.755859	1270.196045	18559.177734	2326.728271	6.111014
430.195465	1270.196167	18580.394531	2320.299072	6.066382
430.634979	1275.125244	18684.548828	2325.013916	6.030577
431.074493	1278.339844	18748.625000	2324.371094	5.987488
431.513947	1275.339478	18760.626953	2329.943115	6.031377
431.953430	1266.981567	18838.205078	2332.514648	6.064080
432.392792	1274.267944	18915.353516	2350.087646	6.098376
432.832153	1275.982422	19022.937500	2360.802979	6.112714
433.271454	1284.768921	19150.236328	2374.732910	6.100955
433.710693	1274.482300	19232.314453	2368.732178	6.093441
434.149963	1278.982544	19315.039063	2382.233398	6.116919
434.589172	1267.624390	19430.548828	2403.021484	6.251180
435.028320	1271.696167	19601.351563	2424.666504	6.290191
435.467407	1267.410034	19746.652344	2436.667725	6.327412
435.906494	1279.197021	19944.029297	2466.456299	6.360943
436.345551	1272.767700	20131.332031	2461.527100	6.303552
436.784546	1279.625488	20388.929688	2474.385742	6.252244
437.223511	1283.697388	20654.455078	2484.458008	6.198832
437.662415	1293.555542	20916.550781	2498.602051	6.140991
438.101318	1289.055176	21145.218750	2508.674561	6.142271
438.540161	1299.770386	21362.095703	2531.605469	6.140041
438.978912	1295.698486	21467.750000	2527.533691	6.106643
439.417725	1301.056152	21528.398438	2525.176270	6.051809
439.856445	1299.984619	21527.755859	2528.176514	6.071810
440.295135	1307.056885	21544.255859	2527.533691	6.030859
440.733765	1297.413086	21520.683594	2527.748047	6.083759
441.172394	1298.270386	21544.900391	2536.963135	6.118019
441.610962	1302.556519	21511.683594	2552.607666	6.185577
442.049469	1291.412476	21547.472656	2548.107178	6.204043
442.487946	1285.411865	21584.976563	2552.607666	6.242478
442.926422	1290.126465	21652.267578	2553.464844	6.204350
443.364807	1286.697632	21701.558594	2544.892578	6.163133
443.803192	1284.340210	21873.216797	2561.822754	6.204722
444.241516	1284.554688	21959.583984	2576.181396	6.247279
444.679810	1287.769287	22089.236328	2584.110840	6.231972
445.118073	1289.055054	22135.742188	2604.684326	6.310975
445.556274	1293.769653	22157.388672	2605.327148	6.286337
445.994415	1296.770142	22121.597656	2608.113281	6.297018
446.432587	1301.056274	22079.164063	2606.398682	6.282297
446.870667	1308.556885	21926.794922	2607.684570	6.300867
447.308716	1311.557373	21692.126953	2591.611572	6.280757
447.746735	1312.628906	21375.597656	2574.895508	6.291524
448.184692	1312.200195	21141.359375	2572.966797	6.358144
448.622620	1320.343872	20884.835938	2573.395508	6.404724
449.060516	1330.202026	20645.667969	2565.680420	6.396317
449.498383	1335.130981	20411.216797	2556.250732	6.401312
449.936188	1338.345581	20185.767578	2542.963867	6.391422
450.373993	1336.845459	19983.031250	2529.677002	6.397188
450.811707	1339.202881	19770.011719	2538.463379	6.506825
451.249420	1337.274170	19529.130859	2540.392334	6.613498
451.687042	1335.988281	19324.039063	2537.177490	6.677706
452.124664	1330.844849	19226.312500	2537.177490	6.740996
452.562225	1326.130127	19207.240234	2537.820557	6.776371
452.999756	1326.773071	19164.167969	2543.177979	6.819409
453.437256	1325.701538	19117.234375	2543.177979	6.843010
453.874725	1325.915894	19121.304688	2542.535156	6.836711
454.312164	1329.773315	19167.810547	2552.178955	6.852804
454.749512	1327.201660	19292.107422	2566.108887	6.896263
455.186829	1328.273193	19519.486328	2590.111328	6.936525
455.624115	1326.344482	19844.162109	2607.898926	6.920656
456.061401	1326.130127	20315.423828	2629.758057	6.865068
456.498596	1333.845093	20764.611328	2670.904785	6.881148
456.935791	1338.131348	21224.513672	2711.623291	6.906696
457.372894	1340.274414	21545.328125	2751.055664	6.982318
457.810028	1338.559937	21741.205078	2779.772705	7.063853
458.247070	1338.774292	21838.929688	2805.061035	7.152564
458.684052	1340.917236	21861.429688	2821.348633	7.214398
459.121033	1331.487793	21751.062500	2852.422852	7.448417
459.557953	1331.273560	21668.982422	2862.066650	7.526871
459.994873	1335.131104	21431.316406	2866.995605	7.622663
460.431702	1331.487793	21123.144531	2859.923584	7.722627
460.868530	1334.059448	20730.533203	2856.923340	7.851241
461.305298	1322.486938	20353.783203	2851.136963	8.032295
461.742035	1326.987427	19928.382813	2860.137695	8.242126
462.178741	1327.844604	19668.857422	2866.567383	8.389519
462.615387	1335.559692	19433.763672	2884.140381	8.556544
463.051971	1336.202637	19369.257813	2906.213867	8.706297
463.488586	1334.059570	19344.398438	2936.645264	8.898143
463.925079	1343.917725	19408.689453	2958.504639	8.937765
464.361572	1345.203491	19421.333984	2990.007813	9.099317
464.798035	1345.846313	19477.054688	3028.797119	9.282066
465.234406	1356.775879	19533.632813	3073.587402	9.445041
465.670776	1356.132935	19528.488281	3114.734375	9.677344
466.107117	1368.134155	19497.199219	3146.451660	9.809207
466.543396	1366.848511	19441.693359	3175.382813	10.005808
466.979645	1370.491577	19356.398438	3217.601563	10.269763
467.415863	1373.063354	19340.539063	3250.390381	10.448474
467.851990	1371.777466	19219.671875	3285.965088	10.725005
468.288116	1367.920044	19158.595703	3327.969482	11.017285
468.724182	1360.847900	19088.945313	3377.688477	11.376520
469.160248	1367.277100	19075.443359	3431.265381	11.655573
469.596252	1361.919434	19101.804688	3488.914063	11.989901
470.032196	1359.990723	19163.308594	3548.490723	12.292652
470.468109	1358.490479	19242.816406	3626.927246	12.683938
470.903992	1352.275513	19348.041016	3711.364258	13.109133
471.339844	1346.060669	19473.839844	3790.872070	13.486547
471.775604	1346.703491	19566.205078	3860.307129	13.796226
472.211395	1340.917236	19719.863281	3960.817383	14.254899
472.647095	1339.417114	19909.953125	4054.254883	14.619061
473.082794	1336.845337	20073.039063	4167.623047	15.108607
473.518402	1337.488403	20299.777344	4284.634766	15.542145
473.954010	1337.274048	20491.367188	4417.719238	16.082438
474.389557	1338.131348	20781.966797	4558.519043	16.562511
474.825073	1338.988770	21078.998047	4706.176270	17.057678
475.260529	1347.346680	21443.746094	4862.833984	17.493120
475.695923	1350.132568	21887.576172	5053.781738	18.033644
476.131348	1359.347656	22459.130859	5279.017578	18.576826
476.566681	1356.990356	23277.570313	5544.115723	19.101345
477.001984	1361.276367	24234.664063	5867.290039	19.699810
477.437256	1364.491089	25368.773438	6246.398926	20.337652
477.872467	1375.634888	26711.619141	6688.728027	20.970543
478.307648	1384.207275	28097.970703	7155.916016	21.605749
478.742767	1382.921387	29568.970703	7647.750488	22.226702
479.177887	1384.635864	31119.267578	8174.944824	22.836367
479.612946	1385.707397	32968.949219	8818.936523	23.535358
480.047943	1381.206909	35273.386719	9594.083984	24.232367
480.482941	1382.492676	37874.214844	10466.527344	24.893414
480.917847	1384.635864	40468.187500	11440.124023	25.728186
481.352722	1385.064575	42709.406250	12321.566406	26.465036
481.787598	1385.921753	44388.070313	13020.634766	27.056120
482.222382	1386.136230	45424.246094	13561.331055	27.646954
482.657166	1380.778442	45985.296875	13974.512695	28.234211
483.091888	1375.206421	46336.332031	14351.050781	28.860142
483.526581	1369.848755	46664.433594	14768.949219	29.582125
483.961212	1368.777222	46960.609375	15164.131836	30.258390
484.395844	1367.705566	47043.546875	15529.524414	31.005053
484.830353	1365.776733	46581.285156	15773.619141	31.864826
485.264893	1361.062134	45593.757813	15858.055664	32.774384
485.699371	1351.847046	44268.058594	15779.190430	33.617470
486.133820	1356.347412	42848.277344	15693.681641	34.554512
486.568176	1351.203979	41570.152344	15649.964844	35.552299
487.002533	1356.561646	40676.066406	15679.752930	36.427700
487.436859	1356.132935	40031.214844	15779.834961	37.294559
487.871094	1355.704346	39637.316406	15981.497070	38.205791
488.305359	1360.847778	39244.703125	16151.871094	39.043079
488.739502	1357.418823	38695.011719	16318.600586	40.070023
489.173676	1353.989990	37811.421875	16328.458984	41.073841
489.607788	1347.775146	36654.597656	16209.090820	42.091908
490.041840	1352.275513	35451.050781	16010.858398	42.988594
490.475861	1360.204956	34261.218750	15769.762695	43.796696
490.909851	1354.632935	33166.109375	15576.457031	44.706585
491.343750	1351.418335	32204.300781	15404.156250	45.547569
491.777649	1346.060669	31310.861328	15266.784180	46.456921
492.211517	1347.132324	30367.050781	15113.340820	47.437103
492.645294	1344.774902	29298.732422	14862.172852	48.355938
493.079071	1349.061035	28157.123047	14602.218750	49.437210
493.512787	1356.561768	27055.798828	14318.477539	50.436970
493.946503	1359.347778	26125.279297	14105.454102	51.466290
494.380096	1363.205200	25440.568359	13979.871094	52.400532
494.813751	1357.847656	24919.375000	13942.153320	53.410400
495.247284	1358.919067	24580.343750	13956.940430	54.251717
495.680786	1363.419434	24319.101563	13986.300781	54.988045
496.114258	1366.205444	24093.867188	14045.234375	55.786774
496.547699	1361.490723	23849.554688	14077.809570	56.546967
496.981079	1358.276123	23636.105469	14103.527344	57.210468
497.414429	1359.562012	23356.433594	14095.168945	57.897358
497.847717	1358.490356	23040.761719	14065.809570	58.606956
498.280975	1355.918701	22668.294922	14024.019531	59.440113
498.714203	1358.061646	22316.617188	13978.157227	60.214531
499.147369	1356.561523	22036.949219	13919.650391	60.748810
499.580505	1359.347534	21763.492188	13908.292969	61.501942
500.013611	1351.632690	21544.042969	13916.866211	62.227509
500.446655	1343.917603	21364.667969	13929.937500	62.864876
500.879639	1344.560425	21254.513672	13972.584961	63.425686
501.312653	1346.703613	21126.789063	14036.234375	64.153061
501.745544	1347.989380	21057.781250	14084.667969	64.621071
502.178436	1347.560669	21010.632813	14169.961914	65.210571
502.611267	1339.417114	21002.060547	14250.755859	65.664314
503.044037	1334.059326	20992.632813	14336.262695	66.140114
503.476807	1335.345215	21000.345703	14404.197266	66.457420
503.909515	1337.273926	21012.775391	14524.424805	67.023193
504.342194	1335.559692	21068.923828	14621.934570	67.329498
504.774841	1337.916870	21096.355469	14711.943359	67.687668
505.207428	1340.274292	21137.931641	14795.522461	67.963837
505.639954	1346.489258	21188.937500	14899.891602	68.305084
506.072449	1350.561035	21272.517578	15016.474609	68.597244
506.504852	1345.846313	21377.312500	15130.055664	68.812782
506.937286	1346.274902	21464.750000	15263.140625	69.174553
507.369690	1339.845703	21580.904297	15405.225586	69.489349
507.802032	1343.274658	21727.917969	15509.592773	69.495056
508.234314	1335.130981	21829.927734	15646.535156	69.829453
508.666504	1333.202271	21917.150391	15764.405273	70.109016
509.098724	1337.274170	22009.300781	15843.699219	70.174179
509.530853	1329.987793	22067.164063	15945.065430	70.477669
509.962952	1329.344849	22113.882813	16056.075195	70.854263
510.395050	1327.844727	22136.171875	16108.793945	71.033813
510.827118	1323.987183	22148.386719	16139.655273	71.145714
511.259125	1327.201660	22114.310547	16190.231445	71.501183
511.691040	1322.701294	22125.669922	16208.233398	71.554848
512.122925	1320.129517	22127.814453	16253.452148	71.768303
512.554810	1314.557617	22158.246094	16333.387695	72.054573
512.986572	1313.485962	22254.041016	16400.894531	72.048752
513.418396	1305.556641	22339.121094	16494.117188	72.211060
513.850098	1297.627319	22490.207031	16620.130859	72.301270
514.281799	1300.841919	22679.654297	16757.289063	72.297966
514.713440	1290.983887	22893.314453	16927.660156	72.384209
515.145020	1288.197998	23195.917969	17147.326172	72.390587
515.576599	1280.911499	23530.666016	17371.490234	72.318008
516.008057	1281.768677	23812.265625	17608.943359	72.467003
516.439575	1285.197632	24009.855469	17765.173828	72.520241
516.870972	1299.341675	24150.654297	17865.039063	72.493416
517.302368	1302.127808	24205.091797	17931.687500	72.608765
517.733704	1304.270874	24221.806641	17967.476563	72.709412
518.165039	1311.557373	24210.445313	17956.333984	72.688148
518.596252	1314.557617	24135.439453	17947.976563	72.886833
519.027466	1322.272583	24107.150391	17935.117188	72.911713
519.458618	1326.130127	24073.718750	17924.187500	72.966225
519.889771	1315.843384	24007.498047	17911.542969	73.135696
520.320862	1319.915161	23986.925781	17903.185547	73.160378
520.751892	1321.415405	24109.724609	17989.763672	73.144295
521.182922	1323.772705	24462.470703	18225.931641	73.047150
521.613831	1308.342651	24959.019531	18595.181641	73.092369
522.044739	1302.985107	25759.455078	19148.736328	72.969452
522.475586	1298.484741	26723.193359	19868.380859	73.038780
522.906372	1289.483643	27835.445313	20654.027344	72.947227
523.337219	1287.340698	28954.982422	21439.673828	72.837189
523.767944	1277.482422	29994.158203	22219.537109	72.926460
524.198669	1275.982300	31165.341797	23022.974609	72.758308
524.629333	1276.410889	32463.185547	23934.632813	72.653305
525.059875	1274.267822	33978.976563	25040.886719	72.670326
525.490356	1268.481567	35615.636719	26197.070313	72.578316
525.920898	1258.623535	37035.851563	27278.892578	72.728584
526.351379	1266.338501	38145.531250	28087.470703	72.727013
526.781860	1275.125000	38706.371094	28510.726563	72.761673
527.212219	1277.482544	38837.097656	28605.451172	72.758919
527.642639	1280.482910	38631.363281	28452.863281	72.748970
528.072876	1276.196655	38241.328125	28167.193359	72.746918
528.503113	1271.053223	37809.710938	27808.873047	72.629440
528.933350	1273.410767	37202.367188	27378.755859	72.658234
529.363525	1278.339722	36535.015625	26888.636719	72.639565
529.793640	1272.982056	35669.433594	26258.148438	72.638786
530.223694	1275.768188	34654.257813	25548.363281	72.719276
530.653748	1272.553467	33681.523438	24807.076172	72.617310
531.083679	1269.553223	32736.425781	24087.863281	72.515343
531.513672	1262.481079	31939.205078	23488.232422	72.451515
531.943542	1264.838379	31288.142578	23007.115234	72.417999
532.373413	1258.409180	30723.873047	22613.861328	72.476212
532.803284	1260.552246	30339.623047	22347.693359	72.516556
533.233093	1264.838501	30037.019531	22168.105469	72.650963
533.662781	1262.480957	29841.787109	22009.087891	72.593109
534.092468	1254.123169	29496.751953	21780.421875	72.678429
534.522095	1252.194336	29079.283203	21495.824219	72.747917
534.951721	1251.337036	28568.587891	21084.570313	72.603325
535.381226	1252.408691	28059.611328	20704.603516	72.563316
535.810730	1254.123047	27712.435547	20409.929688	72.399956
536.240234	1262.480957	27510.773438	20245.556641	72.321182
536.669678	1255.408813	27493.843750	20191.550781	72.169479
537.099060	1262.266724	27725.724609	20309.419922	71.975296
537.528381	1268.052856	28103.970703	20578.589844	71.957802
537.957703	1268.910156	28585.945313	20926.197266	71.959808
538.386841	1272.553345	29040.919922	21284.732422	72.068260
538.816040	1283.268677	29480.037109	21603.406250	72.065483
539.245239	1286.054565	29793.998047	21826.285156	72.050903
539.674377	1283.697266	29965.011719	21993.445313	72.206413
540.103455	1289.483643	30020.517578	22039.519531	72.221680
540.532471	1284.769043	29921.720703	22051.521484	72.517326
540.961426	1276.196777	29739.560547	21951.009766	72.636574
541.390381	1280.697144	29391.095703	21733.273438	72.758041
541.819275	1284.340332	28836.470703	21344.951172	72.809654
542.248108	1277.053833	28082.542969	20772.324219	72.728653
542.676880	1274.267944	27148.810547	20086.113281	72.704071
543.105713	1277.911255	26128.705078	19349.757813	72.721405
543.534424	1278.553955	25120.820313	18651.115234	72.864555
543.963074	1274.053589	24218.375000	17979.263672	72.807602
544.391663	1272.338989	23424.798828	17393.564453	72.773979
544.820251	1269.767456	22708.585938	16885.013672	72.836319
545.248779	1275.768066	22079.595703	16375.606445	72.582016
545.677246	1275.339355	21497.539063	15954.278320	72.588242
546.105713	1275.553711	20943.341797	15536.167969	72.507462
546.534119	1272.982056	20472.078125	15185.775391	72.465874
546.962524	1272.553467	20003.820313	14845.670898	72.462349
547.390747	1276.196655	19546.060547	14493.565430	72.345200
547.819031	1274.482300	19097.515625	14145.958984	72.218216
548.247253	1266.124146	18666.117188	13789.996094	71.976311
548.675476	1271.267578	18282.935547	13509.468750	71.940041
549.103577	1273.196289	17947.759766	13264.731445	71.915138
549.531677	1276.625122	17663.804688	13062.853516	71.923470
549.959717	1265.052612	17494.931641	12931.055664	71.879791
550.387695	1262.909668	17334.628906	12826.258789	71.948433
550.815674	1260.980835	17264.550781	12780.181641	71.978943
551.243530	1259.480835	17160.181641	12734.106445	72.164276
551.671448	1260.338013	17044.455078	12697.459961	72.459686
552.099304	1257.123413	16955.947266	12647.527344	72.555779
552.527039	1260.552246	16892.728516	12589.878906	72.474403
552.954834	1260.337891	16838.080078	12509.728516	72.214516
553.382446	1256.480347	16708.427734	12443.292969	72.397430
553.810120	1257.337646	16599.345703	12365.071289	72.400780
554.237671	1248.979614	16518.335938	12256.846680	72.091232
554.665222	1259.266357	16380.535156	12181.409180	72.230331
555.092712	1259.909302	16253.880859	12093.115234	72.250412
555.520203	1259.909302	16159.584961	11984.247070	71.976990
555.947632	1264.409668	16086.292969	11938.384766	72.014969
556.375061	1268.481689	16053.933594	11905.167969	71.940216
556.802307	1267.195801	16050.290039	11875.808594	71.761795
557.229614	1259.052124	16025.428711	11880.093750	71.927200
557.656799	1260.980957	16035.715820	11905.811523	72.047523
558.083984	1271.053223	16077.505859	11909.668945	71.851204
558.511169	1267.838745	16119.938477	11895.094727	71.553894
558.938232	1281.340088	16143.728516	11937.957031	71.701912
559.365356	1280.697144	16173.944336	11936.241211	71.546143
559.792297	1282.625854	16252.378906	11940.957031	71.199112
560.219238	1283.268677	16262.453125	11975.889648	71.383202
560.646179	1284.983154	16287.099609	11988.532227	71.346924
561.073059	1277.696777	16320.531250	11993.247070	71.233589
561.499939	1282.625854	16338.105469	12021.108398	71.326073
561.926697	1291.412354	16408.398438	12047.465820	71.152100
562.353455	1286.269043	16445.044922	12097.829102	71.322121
562.780151	1283.054565	16539.552734	12152.478516	71.244553
563.206726	1281.982910	16607.056641	12231.128906	71.445961
563.633301	1278.339722	16671.562500	12278.277344	71.459618
564.059875	1276.625244	16723.210938	12343.211914	71.644226
564.486450	1280.482788	16749.785156	12386.930664	71.796700
564.912903	1267.410034	16798.861328	12441.149414	71.942657
565.339355	1258.837769	16860.798828	12461.293945	71.801590
565.765747	1262.052368	16878.798828	12473.081055	71.788506
566.192017	1256.265991	16894.658203	12476.938477	71.750809
566.618347	1242.764648	16901.087891	12497.083984	71.874359
567.044495	1246.193604	16913.945313	12461.293945	71.580788
567.470703	1238.907349	16888.230469	12458.293945	71.692474
567.896912	1232.906616	16857.156250	12432.363281	71.679962
568.322998	1235.264038	16855.011719	12455.079102	71.830963
568.749023	1232.692261	16895.515625	12491.083984	71.879707
569.175049	1227.763184	16947.164063	12504.156250	71.735512
569.600952	1234.192383	17001.169922	12519.156250	71.573410
570.026917	1238.692871	17033.742188	12559.875977	71.675522
570.452759	1239.121582	17052.601563	12599.308594	71.838631
570.878601	1244.693481	17057.746094	12620.311523	71.938156
571.304443	1250.479858	17033.097656	12601.452148	71.920723
571.730164	1259.909302	16988.738281	12612.380859	72.176201
572.155823	1262.481079	16913.087891	12556.875000	72.165855
572.581482	1272.553589	16875.154297	12522.584961	72.103561
573.007080	1263.123901	16746.787109	12440.719727	72.189606
573.432556	1267.624390	16575.769531	12294.777344	72.034546
573.858093	1271.053345	16357.605469	12159.336914	72.172112
574.283508	1280.697144	16124.225586	11997.319336	72.197266
574.708984	1277.911255	15855.055664	11810.229492	72.252274
575.134399	1275.125122	15616.103516	11643.069336	72.295937
575.559631	1278.125488	15369.650391	11486.412109	72.442741
575.984924	1281.982910	15122.340820	11317.967773	72.512466
576.410156	1276.625122	14874.602539	11143.522461	72.561508
576.835327	1283.268677	14635.006836	10971.219727	72.559471
577.260437	1284.340332	14335.193359	10794.416992	72.869385
577.685547	1283.268799	14102.668945	10621.899414	72.847641
578.110657	1275.339478	13871.217773	10490.530273	73.160370
578.535645	1280.482788	13665.269531	10384.662109	73.510994
578.960571	1275.768066	13476.037109	10286.723633	73.858658
579.385498	1276.411011	13351.953125	10198.643555	73.886810
579.810303	1284.126099	13192.509766	10115.063477	74.157310
580.235107	1273.839355	13095.000000	10040.485352	74.160629
580.659912	1265.910034	12982.059570	9992.052734	74.479614
581.084656	1259.480835	12880.477539	9933.759766	74.643158
581.509338	1253.480347	12776.325195	9914.257813	75.161797
581.933899	1245.765137	12739.035156	9871.826172	75.053146
582.358521	1244.479370	12664.886719	9839.036133	75.256134
582.782959	1244.693604	12610.452148	9820.821289	75.455833
583.207520	1239.550171	12568.018555	9797.675781	75.545303
583.632019	1236.764160	12553.233398	9803.891602	75.704948
584.056396	1243.407715	12499.227539	9819.107422	76.189018
584.480774	1234.406860	12516.799805	9826.606445	76.155823
584.905029	1244.693481	12492.582031	9836.036133	76.381828
585.329285	1251.337036	12512.299805	9826.821289	76.152321
585.753418	1253.694458	12519.584961	9870.753906	76.488045
586.177612	1257.551880	12548.946289	9887.899414	76.432968
586.601746	1267.410156	12538.659180	9936.118164	76.909912
587.025818	1273.839355	12568.018555	9991.624023	77.188301
587.449890	1281.983032	12593.092773	10029.555664	77.336113
587.873901	1279.625610	12599.950195	10056.343750	77.530624
588.297729	1278.553955	12597.165039	10069.844727	77.671112
588.721680	1272.767700	12624.809570	10094.277344	77.708572
589.145447	1277.911133	12609.593750	10111.635742	77.955986
589.569275	1264.624146	12607.237305	10118.921875	78.062241
589.993042	1265.695801	12618.594727	10156.853516	78.316193
590.416687	1271.053345	12638.524414	10185.999023	78.425056
590.840393	1269.553223	12652.456055	10226.931641	78.691521
591.263916	1269.124512	12710.105469	10258.435547	78.571152
591.687561	1263.338257	12745.250977	10300.224609	78.705406
592.111023	1263.338379	12786.397461	10347.372070	78.833527
592.534485	1264.838379	12842.975586	10427.524414	79.137825
592.957886	1268.910278	12908.553711	10493.530273	79.251740
593.381226	1266.124146	12993.631836	10563.180664	79.275635
593.804626	1265.052734	13093.712891	10644.616211	79.295235
594.227905	1277.268311	13228.941406	10763.341797	79.370255
594.651062	1271.053345	13283.589844	10867.495117	79.886887
595.074280	1266.767212	13314.235352	10906.927734	80.018143
595.497375	1262.695313	13300.090820	10906.499023	80.115372
595.920471	1257.552002	13246.084961	10891.283203	80.357880
596.343567	1260.338013	13179.652344	10829.347656	80.281548
596.766541	1256.051758	13075.712891	10762.269531	80.427162
597.189514	1259.480713	12979.702148	10667.760742	80.273911
597.612366	1262.052368	12898.050781	10608.183594	80.320839
598.035278	1265.695679	12761.752930	10525.889648	80.551041
598.458008	1262.481079	12658.671875	10455.168945	80.664566
598.880737	1250.694092	12509.084961	10361.087891	80.920921
599.303528	1246.407959	12425.077148	10297.653320	80.968895
599.726135	1244.907715	12391.430664	10274.079102	81.004379
600.148804	1255.194580	12434.291016	10322.941406	81.113419
600.571411	1255.408936	12496.655273	10381.446289	81.183502
600.993835	1252.622925	12604.878906	10495.244141	81.416603
601.416382	1252.622925	12754.465820	10628.971680	81.520401
601.838684	1248.336792	12901.266602	10780.056641	81.796768
602.261169	1246.408081	13045.922852	10920.427734	81.986588
602.683472	1234.621216	13196.581055	11051.797852	82.069969
603.105774	1235.906982	13291.731445	11137.520508	82.131371
603.528015	1246.408081	13376.170898	11223.671875	82.254402
603.950134	1255.408936	13407.672852	11258.175781	82.311958
604.372314	1256.909058	13416.459961	11265.675781	82.311974
604.794434	1248.979614	13350.667969	11233.316406	82.503670
605.216431	1244.479248	13292.162109	11216.385742	82.770325
605.638489	1253.694458	13206.438477	11154.879883	82.836090
606.060425	1255.194580	13128.859375	11136.021484	83.216324
606.482361	1253.265747	13070.997070	11122.734375	83.514069
606.904236	1253.051636	13005.418945	11114.162109	83.907440
607.325928	1263.552612	12957.627930	11094.660156	84.069130
607.747742	1268.053101	12906.409180	11097.875000	84.460571
608.169434	1262.695313	12866.761719	11072.373047	84.536552
608.591125	1256.694824	12816.615234	11068.515625	84.877930
609.012756	1262.695313	12744.821289	11049.656250	85.236488
609.434326	1262.266724	12691.031250	11036.583008	85.523819
609.855896	1268.267090	12614.094727	11002.722656	85.797661
610.277283	1267.410034	12535.444336	10950.002930	85.929741
610.698792	1268.695801	12415.217773	10823.347656	85.718689
611.120056	1267.410034	12265.203125	10694.977539	85.722359
611.541382	1263.981201	12084.113281	10541.961914	85.747391
611.962708	1262.909668	11918.027344	10406.734375	85.816269
612.383972	1252.622925	11780.656250	10279.008789	85.736679
612.805176	1254.337402	11651.429688	10174.211914	85.792023
613.226318	1251.765747	11557.777344	10051.628906	85.385727
613.647339	1251.551514	11497.126953	9983.478516	85.226318
614.068359	1260.123779	11435.835938	9899.899414	84.905853
614.489380	1251.122925	11397.475586	9824.249023	84.494659
614.910400	1256.909302	11354.613281	9760.600586	84.214111
615.331299	1260.123901	11310.895508	9740.241211	84.372795
615.752136	1262.052490	11274.892578	9703.808594	84.309303
616.172974	1267.195801	11253.247070	9670.163086	84.147049
616.593628	1267.624390	11206.958008	9622.372070	84.057426
617.014404	1274.053589	11165.595703	9591.511719	84.086563
617.435059	1270.624756	11087.159180	9535.363281	84.192017
617.855652	1275.553711	11029.296875	9491.431641	84.233078
618.276245	1267.624390	10962.647461	9436.354492	84.256943
618.696716	1257.337646	10904.141602	9384.492188	84.247124
619.117249	1270.624634	10828.920898	9340.559570	84.428596
619.537598	1260.123535	10753.912109	9272.837891	84.399544
619.957947	1254.337280	10715.979492	9204.689453	84.027184
620.378235	1256.266113	10654.045898	9147.469727	83.968811
620.798523	1251.551270	10585.039063	9083.820313	83.915771
621.218811	1251.765747	10534.034180	9042.244141	83.928604
621.639038	1257.766357	10482.599609	8992.954102	83.851791
622.059082	1264.195435	10458.168945	8983.310547	83.958420
622.479248	1260.766602	10438.452148	8984.167969	84.154129
622.899231	1262.909668	10423.236328	8971.952148	84.156853
623.319153	1270.410400	10439.309570	8988.454102	84.176338
623.739136	1266.338501	10454.954102	9007.527344	84.247612
624.158997	1268.267334	10461.597656	9054.675781	84.696274
624.578918	1271.481934	10462.026367	9072.675781	84.882820
624.998657	1269.981689	10484.099609	9087.034180	84.837776
625.418457	1270.838989	10492.885742	9099.678711	84.892647
625.838074	1270.410278	10463.311523	9085.749023	85.014931
626.257751	1266.767212	10441.666992	9058.746094	84.927132
626.677307	1266.767212	10399.449219	9003.026367	84.709610
627.096802	1268.910278	10339.871094	8938.090820	84.546509
627.516357	1268.695801	10257.149414	8875.085938	84.624016
627.935791	1271.267578	10149.996094	8797.291016	84.764656
628.355225	1267.410034	10028.913086	8683.923828	84.648872
628.774536	1265.481201	9915.329102	8575.483398	84.510185
629.193848	1261.409424	9790.389648	8459.115234	84.391167
629.613098	1266.124146	9682.378906	8353.461914	84.210114
630.032349	1268.267334	9572.868164	8251.880859	84.093307
630.451477	1266.767090	9496.574219	8181.802734	84.024277
630.870605	1262.266724	9398.422852	8107.009766	84.127480
631.289673	1256.051880	9348.061523	8057.720215	84.054131
631.708740	1255.194580	9265.124023	8007.785645	84.302750
632.127625	1253.265747	9185.401367	7953.566895	84.470329
632.546509	1246.836670	9104.178711	7899.990234	84.674355
632.965393	1248.765259	9050.173828	7850.913574	84.627647
633.384155	1249.193848	8990.381836	7808.694824	84.735069
633.802979	1247.265259	8933.163086	7769.048340	84.853889
634.221741	1245.979370	8846.153320	7724.900391	85.247009
634.640381	1247.908081	8765.145508	7681.396484	85.583145
635.058960	1248.765381	8689.708984	7618.176270	85.599510
635.477600	1253.480103	8612.344727	7557.741699	85.668945
635.896057	1251.979980	8502.620117	7487.020508	85.992966
636.314514	1259.052246	8414.326172	7406.655762	85.917099
636.732910	1267.195801	8348.534180	7332.934082	85.658073
637.151367	1266.981567	8287.456055	7264.356445	85.426918
637.569641	1264.409790	8210.734375	7189.348145	85.296021
637.987976	1262.480957	8131.226074	7131.485840	85.445084
638.406189	1263.338135	8066.291016	7072.979980	85.398819
638.824402	1262.695313	7999.642090	7015.760742	85.395737
639.242432	1256.694824	7941.564453	6948.896484	85.150528
639.660522	1256.909058	7871.057617	6876.245605	84.959335
640.078613	1255.623169	7807.837402	6832.099609	85.108276
640.496582	1256.266113	7764.333008	6776.593750	84.822845
640.914490	1250.479858	7732.187500	6742.946777	84.737961
641.332397	1243.193481	7680.539063	6712.087402	84.955727
641.750183	1247.265137	7640.893555	6670.726563	84.826035
642.167969	1248.122437	7581.958984	6653.796387	85.345963
642.585693	1249.622559	7547.026367	6619.292480	85.267998
643.003357	1244.693481	7505.021973	6591.004395	85.399849
643.421021	1243.836426	7483.805176	6559.072266	85.180489
643.838684	1248.122559	7480.162598	6547.713867	85.037827
644.256226	1250.051270	7472.875488	6552.857422	85.215424
644.673645	1246.836792	7476.304688	6540.427734	84.976616
645.091064	1247.693970	7453.588867	6549.428223	85.430618
645.508423	1257.766479	7455.303223	6547.285645	85.348732
645.925842	1257.552002	7466.446777	6537.212891	85.033836
646.343079	1246.836670	7450.587891	6530.784180	85.173424
646.760376	1248.336792	7464.732910	6539.998535	85.124268
647.177551	1246.622314	7459.804199	6542.999512	85.244202
647.594604	1258.623535	7448.230957	6541.284668	85.347275
648.011719	1257.123291	7431.515625	6554.142578	85.790131
648.428772	1262.052368	7406.440918	6550.070801	86.062569
648.845764	1260.766724	7396.583008	6547.070801	86.154861
649.262756	1263.981201	7360.793457	6529.283203	86.361549
649.679626	1258.194946	7363.793945	6511.067383	86.033699
650.096497	1250.051270	7335.720215	6504.423828	86.340096
650.513245	1249.622559	7296.287598	6487.708008	86.627678
650.929993	1252.837280	7280.642578	6473.563965	86.610741
651.346619	1251.979980	7265.427734	6426.845215	86.054878
651.763245	1253.694458	7253.426270	6403.699707	85.837257
652.179871	1247.050903	7251.068848	6381.197266	85.511841
652.596436	1245.550781	7244.210938	6352.694824	85.138077
653.012939	1240.193237	7225.994141	6330.193359	85.034569
653.429443	1248.765503	7213.135742	6312.404785	84.898140
653.845703	1255.408936	7229.851563	6325.478027	84.862640
654.262146	1259.909302	7212.065430	6325.691895	85.108360
654.678345	1263.123901	7223.637695	6329.764160	85.003418
655.094604	1271.053223	7265.426758	6358.480957	84.870049
655.510803	1276.411011	7301.001953	6391.698730	84.906807
655.926941	1274.267944	7340.648926	6440.132324	85.155617
656.343079	1278.125488	7405.583984	6485.779785	84.988815
656.759094	1285.411987	7466.447266	6556.929199	85.285347
657.175049	1291.198120	7531.166992	6612.863770	85.283531
657.591003	1292.483887	7581.529297	6667.083008	85.459694
658.006897	1281.982910	7616.032715	6688.084473	85.349846
658.422729	1277.053833	7616.890137	6672.868652	85.109688
658.838562	1279.839844	7618.604980	6664.726074	84.951660
659.254333	1275.553589	7582.815918	6638.794922	85.032791
659.669983	1271.267578	7533.096680	6590.789551	84.951569
660.085571	1274.053589	7460.232422	6543.000000	85.172874
660.501221	1274.267944	7373.437500	6484.708008	85.428680
660.916687	1271.482056	7259.426270	6399.414063	85.637604
661.332214	1268.267456	7156.987793	6292.046387	85.311897
661.747681	1263.338257	7051.763672	6196.679688	85.227692
662.163025	1262.266846	6935.823730	6098.312500	85.238350
662.578430	1274.696533	6847.101074	6038.521484	85.489586
662.993652	1275.982300	6761.163574	5996.945801	86.067596
663.408936	1276.196655	6700.086426	5957.298828	86.305260
663.824036	1281.768677	6658.296387	5906.508301	86.017220
664.239197	1282.840088	6611.148438	5886.148926	86.393433
664.654297	1280.482788	6572.787598	5875.647949	86.827293
665.069336	1289.697998	6554.786133	5851.002930	86.633018
665.484314	1294.412720	6542.570313	5837.287109	86.561317
665.899292	1298.484497	6509.781250	5835.358398	87.058449
666.314148	1300.627686	6480.850098	5828.929688	87.415192
666.728943	1307.056885	6482.992676	5822.714355	87.243301
667.143677	1294.841309	6463.276855	5806.427734	87.291145
667.558472	1287.340698	6464.562500	5788.211426	86.936020
667.973206	1287.126221	6459.848145	5761.208496	86.493774
668.387756	1283.268677	6440.774902	5761.423340	86.827904
668.802368	1278.982544	6431.559570	5749.850098	86.769547
669.216858	1272.338989	6413.129395	5702.274414	86.172264
669.631409	1260.980957	6384.626465	5677.628906	86.201279
670.045776	1257.123413	6350.551270	5664.984863	86.540176
670.460144	1246.622314	6331.692383	5636.267578	86.324188
670.874512	1251.765747	6309.619141	5613.123047	86.229416
671.288757	1249.408325	6288.617188	5579.690918	85.931793
671.703003	1248.336792	6280.687988	5556.759766	85.614510
672.117126	1260.552246	6256.257324	5532.971680	85.521851
672.531311	1266.981445	6224.539063	5508.754395	85.561745
672.945313	1267.410034	6197.965332	5473.179688	85.300117
673.359314	1272.982056	6176.105957	5444.891113	85.086754
673.773315	1276.839722	6164.319824	5439.533203	85.170547
674.187256	1283.268799	6149.103516	5439.748047	85.421715
674.601135	1288.840698	6144.389160	5433.318848	85.355507
675.014954	1298.270386	6145.460449	5440.391113	85.454063
675.428650	1294.198364	6156.604492	5441.034180	85.283615
675.842407	1286.911987	6150.603516	5446.820801	85.529861
676.256042	1290.769531	6155.103516	5458.607422	85.681572
676.669678	1284.554688	6175.891113	5472.322266	85.616020
677.083191	1276.625244	6208.037598	5513.469238	85.915428
677.496704	1275.339600	6245.327637	5556.116699	86.132545
677.910217	1273.196411	6293.332520	5593.405762	86.057617
678.323547	1274.910889	6325.264160	5624.479980	86.124054
678.736938	1271.696167	6368.554199	5634.980957	85.607346
679.150208	1269.124512	6392.984375	5644.410645	85.390434
679.563477	1262.909668	6392.770508	5646.982422	85.461823
679.976685	1256.909058	6365.553223	5651.054688	86.013931
680.389832	1260.766479	6371.554199	5652.340332	85.927536
680.802979	1259.909302	6341.551270	5642.054199	86.234825
681.216064	1262.695435	6297.189453	5612.908203	86.408142
681.629028	1268.481689	6250.041992	5571.546875	86.379868
682.041870	1265.267090	6187.464355	5528.685547	86.616165
682.454773	1272.339233	6116.742676	5472.965332	86.710907
682.867615	1274.910889	6049.021973	5420.460449	86.833954
683.280457	1278.768433	5987.944824	5366.883789	86.811684
683.693237	1272.339111	5926.867676	5316.307617	86.882454
684.105896	1272.553345	5865.575684	5274.945801	87.140717
684.518555	1278.553955	5842.430664	5234.656738	86.682938
684.931030	1274.482056	5801.069824	5214.940430	87.051407
685.343567	1274.053589	5766.137695	5165.863770	86.637070
685.756042	1267.624268	5743.421387	5149.362793	86.727318
686.168518	1271.053223	5703.345703	5117.431152	86.780777
686.580872	1275.125122	5684.915039	5085.927734	86.416878
686.993225	1263.124023	5647.411621	5048.638672	86.342751
687.405518	1251.551392	5633.052734	5012.420898	85.835182
687.817627	1253.265991	5590.405762	4994.633301	86.263474
688.229858	1259.052246	5543.901367	4967.201660	86.540955
688.641907	1255.837524	5502.111328	4920.697266	86.307663
689.054077	1251.122681	5451.964355	4878.693359	86.353424
689.466064	1254.123047	5391.958008	4820.187500	86.181892
689.878052	1254.551636	5345.024902	4791.470703	86.467232
690.289978	1260.980957	5302.377930	4742.608887	86.149117
690.701843	1256.480591	5275.160645	4703.818848	85.782852
691.113586	1260.552368	5224.155273	4659.671387	85.758316
691.525330	1262.909668	5183.008301	4630.096680	85.895470
691.937073	1277.268311	5146.147949	4611.880859	86.190651
692.348755	1269.981812	5136.075684	4593.451172	85.964531
692.760315	1271.267578	5157.077637	4579.949707	85.147812
693.171875	1279.839966	5178.722656	4586.378906	84.807350
693.583435	1284.554688	5192.652344	4581.234863	84.355110
693.994751	1284.126099	5216.440430	4594.522461	84.184433
694.406128	1285.626221	5250.729492	4621.739258	84.136848
694.817444	1284.125977	5285.232910	4654.527832	84.236732
695.228760	1284.126099	5314.378418	4702.104492	84.808052
695.640076	1275.982422	5373.956055	4751.823242	84.818527
696.051208	1277.053955	5445.105469	4832.402832	85.300018
696.462402	1270.624878	5513.469727	4882.765137	85.134865
696.873474	1272.982178	5567.903809	4943.414063	85.459808
697.284424	1267.195801	5599.835449	4983.274902	85.769402
697.695374	1264.838379	5614.836426	4998.062012	85.821274
698.106323	1256.909058	5612.693848	5007.062500	86.095932
698.517212	1260.766602	5594.906738	4998.705078	86.244064
698.928101	1263.552612	5550.759277	4976.202637	86.598343
699.338867	1265.695679	5479.609375	4929.697754	86.950096
699.749573	1266.124268	5403.101563	4851.690430	86.671150
700.160095	1272.124878	5321.665039	4774.539551	86.489197
700.570740	1272.339233	5217.511719	4667.601074	86.061172
700.981262	1276.839722	5098.785645	4583.592773	86.520142
701.391785	1282.625977	4960.343750	4474.510254	86.789810
701.802307	1280.697266	4840.117676	4384.073242	87.187675
702.212708	1274.696655	4749.894531	4306.279785	87.234833
702.623108	1281.125854	4668.887207	4245.630859	87.506310
703.033264	1280.911377	4589.808105	4183.053223	87.707237
703.443481	1274.267944	4533.444824	4123.047363	87.407944
703.853699	1272.553467	4492.726563	4077.828857	87.115669
704.263855	1267.624390	4453.937012	4061.327148	87.678238
704.673950	1263.338257	4427.791992	4044.396973	87.884323
705.083984	1263.766846	4401.860352	4020.394775	87.844032
705.493958	1260.338013	4389.002441	3993.606201	87.362129
705.903931	1249.408325	4400.574707	3988.248535	86.915123
706.313721	1249.837036	4405.075195	3986.962646	86.748611
706.723511	1250.265503	4392.859863	3995.106201	87.343147
707.133301	1253.694458	4404.003418	3988.891357	86.823128
707.543030	1241.693237	4410.218262	4006.893555	87.270897
707.952698	1242.550415	4418.576660	4021.466309	87.496628
708.362305	1243.836304	4432.720703	4034.967773	87.526894
708.771912	1246.622437	4455.437012	4028.109619	86.682709
709.181335	1254.337402	4460.794922	4035.181396	86.726364
709.590820	1252.837158	4481.368652	4052.326416	86.710915
710.000183	1251.122681	4485.654297	4065.827881	87.020477
710.409546	1257.766357	4490.369141	4075.257568	87.158600
710.818848	1265.052856	4492.083496	4067.756836	86.850861
711.228088	1277.696777	4495.512207	4062.184570	86.533485
711.637329	1273.410767	4481.796875	4049.754883	86.533981
712.046448	1285.626099	4467.437988	4030.252930	86.259872
712.455444	1290.340942	4449.007813	3997.677979	85.711372
712.864441	1286.269043	4424.362793	3975.175781	85.685989
713.273438	1287.126343	4406.789551	3957.174072	85.587700
713.682434	1284.340332	4366.714355	3932.742920	85.920868
714.091309	1289.055176	4321.924316	3882.595947	85.514427
714.500061	1288.626465	4284.634766	3847.877930	85.422043
714.908875	1283.483154	4237.059082	3800.730225	85.227097
715.317505	1279.839966	4192.697266	3769.869629	85.484093
715.726135	1271.267700	4146.406738	3717.364746	85.077522
716.134766	1270.410400	4104.616699	3689.504883	85.353508
716.543274	1264.409790	4057.683594	3648.357910	85.346024
716.951843	1261.838135	4021.680420	3625.641357	85.649940
717.360291	1260.337891	3974.961670	3593.924316	85.963531
717.768738	1256.051880	3923.313477	3557.277588	86.276711
718.177063	1249.622681	3900.811523	3519.345215	85.611504
718.585205	1250.051270	3862.450684	3492.556885	85.840843
718.993469	1249.836914	3837.161865	3451.409912	85.090706
719.401672	1256.051636	3809.087646	3421.192871	84.806519
719.809814	1257.766235	3771.798340	3390.332764	84.826530
720.217896	1262.480957	3754.439941	3366.544678	84.434120
720.625916	1265.267090	3726.365723	3342.114014	84.386986
721.033875	1258.837891	3708.792236	3310.610352	83.747375
721.441650	1254.980469	3679.860840	3288.108398	83.844460
721.849548	1257.552002	3674.289063	3265.606201	83.089478
722.257385	1259.052246	3666.788818	3251.461914	82.750320
722.665161	1257.766235	3643.857666	3246.318604	83.339325
723.072876	1254.551758	3647.929443	3243.104004	83.085602
723.480469	1254.980347	3644.071777	3253.176514	83.638336
723.888123	1255.194580	3635.928223	3255.747803	84.030952
724.295532	1253.480347	3643.643555	3262.820313	84.067062
724.703064	1248.765503	3646.857910	3274.392822	84.468277
725.110474	1242.550537	3656.715820	3281.250732	84.447418
725.517822	1255.408936	3690.576416	3300.538330	83.983109
725.925171	1260.552246	3711.149414	3308.253662	83.559280
726.332520	1259.480713	3714.792725	3335.898682	84.568398
726.739685	1263.123901	3722.079590	3354.543213	85.053162
727.146851	1272.339233	3751.439209	3375.974365	84.854790
727.553894	1273.410645	3754.654053	3389.904053	85.299706
727.960938	1278.125488	3771.584473	3393.547119	84.838837
728.367981	1278.554077	3783.585693	3397.833496	84.600899
728.774902	1270.410278	3800.944336	3416.478271	84.806908
729.181824	1273.196289	3811.874023	3433.408447	85.092018
729.588684	1277.696777	3827.089600	3439.622803	84.801605
729.995422	1275.767944	3810.159424	3451.624268	85.853203
730.402039	1275.768066	3820.231934	3457.839600	85.757614
730.808777	1278.553955	3831.375977	3440.694580	84.696098
731.215393	1284.125854	3834.805420	3438.123291	84.447983
731.622009	1280.268433	3821.518066	3425.479004	84.415581
732.028503	1287.340576	3820.446045	3434.479736	84.763115
732.434998	1278.554077	3794.943848	3426.336182	85.351738
732.841370	1283.697388	3790.872070	3424.407715	85.383377
733.247742	1285.411865	3774.584961	3395.904785	84.786911
733.653931	1276.410889	3755.725830	3375.331299	84.657272
734.060181	1279.839722	3734.080566	3360.544434	84.779968
734.466370	1281.554199	3726.580322	3343.185059	84.319382
734.872559	1282.840088	3702.792236	3326.254883	84.440300
735.278625	1279.196899	3693.790771	3321.540527	84.583321
735.684692	1272.553467	3676.646240	3312.539063	84.854698
736.090698	1273.839355	3672.574463	3308.895996	84.838737
736.496460	1264.624146	3670.860352	3303.324219	84.725677
736.902344	1271.053345	3674.503662	3313.396729	84.975479
737.308167	1263.338257	3676.646729	3327.754883	85.542999
737.713928	1267.410156	3671.502930	3334.612549	85.986801
738.119690	1274.482300	3675.360352	3345.328125	86.253685
738.525330	1272.982056	3676.431885	3345.114014	86.214905
738.930908	1269.124634	3667.645508	3340.185059	86.347404
739.336426	1263.766846	3657.787598	3343.828125	86.885681
739.741821	1268.910278	3650.929932	3341.685059	87.017548
740.147278	1273.625000	3649.858398	3339.756348	86.949852
740.552673	1264.195435	3630.142090	3318.539795	86.829689
740.957947	1267.195801	3614.497559	3287.465088	86.067726
741.363220	1262.909668	3596.067139	3261.105469	85.643417
741.768494	1262.909668	3569.064209	3233.245850	85.438171
742.173645	1263.552612	3549.777100	3208.385986	85.067467
742.578613	1257.980591	3525.774414	3172.596924	84.426376
742.983704	1250.908447	3495.343018	3156.309570	84.894485
743.388733	1250.479736	3478.412598	3134.450195	84.561363
743.793640	1256.480347	3451.195557	3106.376465	84.288658
744.198547	1249.622559	3418.192383	3087.302979	84.741585
744.603394	1243.193359	3403.619629	3058.157227	84.009529
745.008179	1248.979614	3386.475098	3049.585205	84.239029
745.412781	1248.122437	3363.115723	3043.798584	84.902222
745.817444	1250.908325	3342.756836	3044.227295	85.728905
746.222107	1254.551636	3331.398438	3027.940430	85.388527
746.626648	1251.979980	3326.040771	3026.225586	85.544533
747.031189	1256.694824	3306.539063	3032.440674	86.628334
747.435669	1265.910034	3308.467773	3014.867432	85.625847
747.840027	1262.052612	3311.253662	3020.224854	85.797935
748.244385	1259.909424	3310.181885	3018.296143	85.763565
748.648499	1264.409668	3313.396729	3007.580566	85.074760
749.052795	1260.980835	3297.966553	3001.151611	85.428719
749.456970	1264.409668	3288.751465	2985.935791	85.041275
749.861084	1271.910400	3280.821777	2973.720215	84.713036
750.265137	1274.910767	3285.750732	2949.074951	83.256958
750.669189	1272.339111	3280.393066	2927.858398	82.443962
751.073181	1276.411011	3269.249756	2917.357666	82.342171
751.476929	1280.268555	3253.176514	2899.141357	82.055161
751.880798	1279.411255	3236.246094	2906.427734	83.145317
752.284546	1282.411621	3218.244385	2884.354248	82.752121
752.688354	1282.625854	3209.886475	2862.281006	81.963753
753.091980	1284.340210	3191.455566	2853.922852	82.301399
753.495667	1293.769775	3181.169434	2853.708740	82.650169
753.899231	1294.841309	3175.597412	2844.064941	82.372383
754.302734	1284.340332	3163.596191	2828.849121	82.187256
754.706055	1277.268188	3128.664063	2819.205322	83.285110
755.109497	1275.553711	3116.877197	2821.562500	83.961823
755.512878	1277.268188	3100.590088	2813.204590	84.238358
755.916199	1272.124878	3116.877197	2817.490479	83.770897
756.319397	1268.695801	3102.518799	2805.275391	83.791054
756.722595	1279.197021	3093.518066	2799.274902	83.782188
757.125732	1277.911133	3083.659912	2809.347412	84.808937
757.528687	1279.197021	3083.659912	2815.347412	85.130615
757.931702	1272.767700	3081.731201	2811.275879	85.049156
758.334656	1271.481934	3092.446777	2818.990967	84.982918
758.737610	1276.196655	3111.090820	2825.205566	84.419525
759.140442	1280.482910	3138.522461	2838.707275	83.863899
759.543274	1282.625854	3135.736572	2847.279297	84.433891
759.945984	1280.482910	3148.594727	2855.637207	84.317986
760.348572	1279.196899	3152.452393	2863.995117	84.601288
760.751221	1287.983643	3181.812256	2891.640869	84.678055
761.153809	1275.768066	3219.316162	2932.573486	85.246429
761.556274	1273.839355	3266.034912	2969.863037	85.133392
761.958740	1260.980835	3306.967285	2997.508545	84.874840
762.361206	1260.552246	3342.113525	3029.868896	84.999496
762.763550	1257.980591	3351.757080	3042.941406	85.250786
763.165833	1262.052490	3352.614746	3055.799805	85.802147
763.567932	1254.551636	3351.971680	3048.084961	85.511406
763.970154	1253.908813	3349.614746	3033.297607	84.906410
764.372253	1253.051636	3328.398438	3020.224854	85.150749
764.774353	1256.694824	3289.608643	2986.364258	85.083267
765.176453	1248.979736	3245.461182	2931.287598	84.263634
765.578369	1254.337402	3178.383057	2871.924805	84.072197
765.980286	1263.338257	3110.876709	2806.775391	83.540192
766.382019	1275.982422	3039.941162	2743.554932	83.197670
766.783813	1284.768799	2974.791992	2685.478027	82.881065
767.185608	1293.769653	2919.072021	2637.044678	82.647697
767.587219	1289.483643	2864.209473	2590.111328	82.593910
767.988892	1308.342651	2806.775146	2552.393311	83.023468
768.390442	1310.914185	2769.057373	2524.533447	83.230461
768.791992	1314.557495	2732.625244	2481.243408	82.272934
769.193420	1315.843384	2711.408936	2461.527100	82.094582
769.594788	1317.772095	2682.048828	2435.167480	81.903870
769.996094	1321.629639	2668.119141	2420.380371	81.601135
770.397400	1310.485718	2651.831787	2401.949951	81.370819
770.798645	1309.199829	2632.758545	2379.876465	80.893776
771.199829	1298.270264	2606.398682	2355.659912	80.832253
771.600952	1289.912354	2590.754150	2337.015137	80.494247
772.002014	1291.841064	2571.252197	2327.371338	80.938042
772.402893	1281.339966	2566.323242	2311.512451	80.170105
772.803894	1276.625366	2548.750000	2300.154053	80.458206
773.204773	1268.052979	2547.250000	2303.797363	80.968323
773.605652	1266.124268	2533.963135	2285.795898	80.425964
774.006409	1262.480957	2535.677734	2298.225586	81.349922
774.407104	1254.551636	2531.177490	2285.581543	80.762108
774.807861	1255.408813	2520.676270	2283.867188	81.283875
775.208435	1250.908325	2512.318115	2287.724609	82.195038
775.608948	1261.195190	2514.461182	2292.439209	82.284531
776.009399	1264.195435	2499.459473	2289.010498	82.963242
776.409851	1259.909302	2502.459961	2287.295898	82.683678
776.810242	1259.909302	2496.030518	2285.795654	82.992378
777.210632	1265.481323	2504.817383	2280.866699	81.929787
777.610901	1278.339722	2499.673828	2272.937256	81.435333
778.011108	1276.625244	2490.887451	2280.009521	82.633247
778.411133	1272.767700	2481.029297	2271.437012	82.653404
778.811279	1280.054199	2466.456299	2265.222168	83.038284
779.211304	1286.483398	2456.598145	2259.007324	83.113548
779.611328	1289.912231	2445.025635	2250.863525	83.191078
780.011292	1286.054810	2432.595459	2233.504883	82.635544
780.411133	1280.482788	2427.881104	2232.218994	82.947327
780.810974	1281.982910	2416.308594	2227.933105	83.393173
781.210632	1282.839966	2404.092773	2221.503662	83.715614
781.610352	1276.625122	2387.805664	2221.932617	85.072357
782.010071	1266.124146	2368.946777	2214.860352	86.027992
782.409668	1266.767090	2365.303711	2203.716553	85.290688
782.809204	1277.268188	2354.374023	2184.428711	84.222038
783.208679	1277.482544	2353.088135	2187.214844	84.578613
783.608093	1275.125122	2348.159180	2180.999756	84.421799
784.007507	1271.696411	2345.801758	2184.642822	84.995987
784.406677	1277.268311	2351.588135	2189.572021	84.919189
784.805969	1285.411865	2348.373291	2188.071777	84.919350
785.205139	1284.554565	2341.729980	2174.570557	84.188110
785.604370	1288.412231	2353.945313	2181.856934	83.849548
786.003418	1293.769775	2353.302490	2180.356934	83.677185
786.402466	1301.699219	2362.732178	2191.286377	83.841614
786.801453	1303.413574	2365.518066	2203.287354	84.725540
787.200256	1295.912964	2374.090088	2224.289551	86.106133
787.599121	1292.483887	2380.947998	2225.789795	85.745216
787.997864	1286.054688	2392.306152	2231.147461	85.431999
788.396667	1286.697632	2390.163086	2222.789795	84.832031
788.795349	1285.840332	2390.591797	2215.717529	84.170715
789.194031	1281.339966	2395.520752	2202.430664	82.669769
789.592590	1281.125732	2389.305908	2202.859131	83.175407
789.991089	1277.482544	2375.161865	2189.143555	83.053490
790.389465	1281.125732	2374.518799	2188.928955	83.026245
790.787903	1282.625854	2372.590088	2181.213867	82.441971
791.186218	1282.411621	2375.804688	2166.426758	80.850624
791.584473	1281.768677	2362.303223	2156.782959	80.979759
791.982788	1281.768555	2343.229736	2151.425537	81.930176
792.380920	1284.983276	2322.013672	2147.781982	83.198982
792.779053	1284.983276	2322.870850	2147.568115	83.109657
793.177002	1276.625244	2311.941162	2154.640137	84.806473
793.575012	1279.839966	2310.869629	2158.711914	85.242157
793.972961	1278.554077	2317.727539	2160.211914	84.842216
794.370850	1276.625244	2315.584229	2165.140869	85.519798
794.768677	1274.267944	2313.655518	2161.926270	85.402054
795.166504	1267.195801	2312.798584	2154.639893	84.873924
795.564209	1268.053101	2311.298340	2152.711182	84.798668
795.961731	1270.410522	2320.084961	2137.924072	82.645966
796.359375	1270.196167	2328.657227	2129.994629	81.230995
796.756897	1279.197021	2342.586914	2132.566406	80.249908
797.154358	1277.268066	2328.442871	2124.208496	80.570847
797.551819	1281.125610	2320.727539	2111.993164	79.921700
797.949219	1274.053467	2307.655273	2107.064209	80.593002
798.346558	1278.768188	2301.868652	2096.562988	79.932991
798.743774	1281.982910	2298.011475	2089.705078	79.497978
799.140869	1278.768433	2289.653320	2078.346924	79.096886
799.538025	1279.411377	2281.723877	2075.775146	79.452644
799.935120	1278.982788	2269.079834	2067.202881	79.610390
800.332153	1283.054565	2253.435303	2061.631104	80.234131
800.729126	1283.268799	2250.006348	2057.559082	80.093124
801.126038	1279.625488	2226.861328	2038.271606	80.090523
801.522888	1286.697754	2228.575928	2042.343262	80.227524
801.919556	1292.698242	2231.361816	2047.058105	80.365311
802.316345	1298.913208	2228.790039	2045.772217	80.318054
802.713013	1294.412842	2220.432129	2052.201416	81.832916
803.109680	1295.698608	2225.146729	2049.843994	81.139053
803.506226	1296.127319	2227.718750	2055.201660	81.481468
803.902710	1295.698730	2225.146973	2050.058350	81.162086
804.299194	1293.769897	2220.003662	2053.272949	81.999069
804.695557	1290.555176	2221.503906	2059.702148	82.619690
805.091797	1288.840820	2203.930176	2063.773926	84.683876
805.488098	1290.126709	2204.787842	2068.702881	85.121819
805.884277	1287.340698	2196.000977	2061.630859	85.212280
806.280457	1283.697388	2185.714600	2048.343994	84.770737
806.676636	1283.268799	2185.714600	2037.842896	83.614342
807.072632	1285.840332	2185.714600	2030.770752	82.781609
807.468628	1283.911621	2178.642334	2027.341675	83.089813
807.864441	1278.553955	2166.855469	2020.055420	83.474075
808.260315	1281.982910	2153.782715	2013.197632	83.874153
808.656128	1289.483643	2152.497070	1998.196045	82.120667
809.051941	1294.841309	2143.495850	1997.553101	82.803047
809.447571	1295.269897	2145.638916	1986.837891	81.325630
809.843262	1288.626465	2145.853516	1977.622925	80.375023
810.238831	1287.554810	2154.211426	1967.978882	78.511383
810.634338	1287.340698	2160.854980	1961.121094	77.134445
811.029724	1287.983521	2157.640381	1963.478394	77.673721
811.425110	1285.840576	2154.854492	1961.549683	77.755844
811.820496	1286.054810	2143.710205	1952.977295	77.761124
812.215759	1294.841309	2140.067139	1946.119507	77.053749
812.611023	1292.698364	2143.067383	1944.619507	76.663322
813.006165	1291.841064	2141.781494	1939.690552	76.222931
813.401245	1286.054810	2147.567871	1936.046997	75.447746
813.796265	1288.626465	2155.282959	1932.832520	74.332344
814.191223	1291.841064	2153.997070	1937.332886	74.869492
814.586182	1289.697998	2157.640381	1942.476440	75.209885
814.981018	1290.769409	2167.284180	1959.620728	76.308052
815.375916	1288.626465	2165.998291	1965.406982	77.137253
815.770630	1298.484497	2170.284424	1972.050659	77.261551
816.165344	1293.555542	2194.715576	1994.124268	77.740768
816.559875	1287.769043	2229.004639	2022.198486	78.028229
816.954468	1286.054688	2282.152588	2070.631836	78.765060
817.349060	1278.553955	2371.304443	2167.284180	81.329659
817.743469	1285.840332	2485.958252	2268.436768	81.874992
818.137939	1280.697144	2622.900146	2391.663330	82.771843
818.532288	1277.482422	2776.558350	2516.604248	82.659042
818.926575	1284.554565	2923.144043	2655.903564	83.690819
819.320862	1275.553711	3104.661865	2814.062256	84.112495
819.714844	1278.768311	3369.759277	3067.586914	85.548843
820.109009	1273.625000	3698.719727	3369.116455	86.408646
820.503052	1277.053955	4088.758057	3719.722412	86.875015
820.897095	1286.912109	4456.937012	4056.612305	87.371559
821.291016	1283.911865	4772.182617	4329.210449	87.301094
821.684875	1297.841797	4994.418457	4515.014648	87.031143
822.078735	1294.412842	5149.576660	4646.170410	86.942024
822.472412	1301.913452	5238.728516	4718.391602	86.782791
822.866089	1305.128052	5269.160645	4761.895508	87.203308
823.259766	1305.556641	5287.376953	4773.896973	87.104393
823.653381	1305.770996	5223.941406	4733.393555	87.480179
824.046875	1305.128052	5088.713867	4596.236816	86.983856
824.440369	1299.127441	4885.336426	4409.146973	86.721649
824.833801	1299.984741	4618.095703	4164.408691	86.326950
825.227112	1290.769531	4389.001953	3950.744629	85.854599
825.620300	1296.341675	4178.552734	3765.798340	85.679245
826.013550	1282.411621	4013.107910	3618.998291	85.567429
826.406799	1286.054810	3852.164063	3488.056396	85.810898
826.799866	1285.197510	3719.722412	3371.259277	85.686607
827.192932	1284.983276	3610.425781	3261.105713	84.978348
827.585938	1280.268677	3486.770508	3156.095459	85.013603
827.978882	1286.054810	3390.975586	3065.229492	84.524536
828.371643	1278.554199	3293.037598	2972.220215	84.074455
828.764465	1280.268433	3194.670410	2880.925537	83.611336
829.157227	1279.839966	3084.731201	2784.916260	83.388756
829.549988	1283.268921	2952.932617	2664.047119	82.697983
829.942627	1282.625977	2831.849365	2562.251221	82.597855
830.335144	1280.268677	2721.267090	2464.956299	82.212975
830.727722	1269.767456	2647.331299	2393.163330	81.549461
831.120178	1262.052368	2603.184326	2371.732910	82.742088
831.512451	1260.980835	2600.398193	2375.376221	83.200012
831.904846	1267.410034	2629.758057	2398.735107	83.042297
832.297119	1269.338867	2666.619141	2436.239258	83.512260
832.689331	1268.695923	2695.979004	2467.313477	83.978966
833.081543	1269.981812	2722.338623	2495.387695	84.373611
833.473694	1268.910278	2742.697754	2509.531982	84.179146
833.865723	1265.481323	2745.483643	2509.103271	84.028381
834.257568	1263.338257	2734.554199	2497.530762	83.889282
834.649536	1274.053589	2716.552246	2481.457764	83.702271
835.041382	1278.553955	2686.763672	2457.669678	83.731544
835.433228	1283.054443	2634.901367	2412.022461	83.513008
835.825012	1281.339966	2566.966309	2347.301758	82.913811
836.216675	1270.196045	2488.530029	2268.650879	81.952477
836.608337	1265.052734	2399.592529	2190.214844	81.545143
836.999756	1269.338745	2331.657227	2133.637695	81.359680
837.391296	1268.481567	2268.865479	2064.416748	79.562973
837.782715	1275.553711	2212.074219	2025.627441	80.091545
838.174194	1274.053589	2169.855713	1995.838745	80.574173
838.565491	1277.482422	2145.210693	1973.550903	80.217331
838.956787	1272.981934	2113.278809	1956.406250	81.331291
839.348022	1271.696167	2104.920898	1947.833984	81.147110
839.739197	1277.911011	2082.847412	1937.332886	81.922234
840.130127	1288.197754	2065.702881	1916.330933	80.788300
840.521179	1293.341309	2043.843262	1900.686401	80.925186
840.912170	1295.912964	2039.342896	1889.971069	79.907745
841.303101	1301.056152	2015.126221	1868.111816	79.411766
841.693970	1302.985107	1990.480957	1856.753540	80.548622
842.084778	1297.841675	1965.407104	1839.823486	81.187820
842.475464	1301.699219	1937.761597	1809.820679	79.885475
842.866028	1299.770386	1911.401855	1777.888794	78.170998
843.256653	1302.127808	1886.970703	1763.958862	78.966690
843.647217	1301.056152	1851.610229	1736.527710	79.096962
844.037720	1293.341309	1834.894409	1717.668457	78.353745
844.428223	1289.912354	1816.035278	1708.453247	79.551918
844.818604	1291.198242	1804.462769	1703.524292	80.334023
845.208923	1289.055176	1790.532837	1685.093872	78.974342
845.599182	1290.555298	1781.531982	1677.593262	78.830215
845.989258	1285.626099	1775.745728	1671.164063	78.662010
846.379395	1290.340820	1771.459717	1649.947632	74.743858
846.769470	1290.769409	1766.101929	1651.233521	75.834091
847.159546	1294.841309	1756.458130	1651.876221	77.344429
847.549438	1299.556152	1768.030762	1639.232056	72.506790
847.939392	1303.842285	1763.744507	1629.374268	70.782867
848.329163	1304.913696	1756.243774	1616.730103	69.088326
848.718872	1306.199585	1754.100830	1610.300903	67.894722
849.108582	1310.057129	1749.171753	1602.800293	66.666687
849.498230	1316.914917	1734.384644	1600.228516	67.864464
849.887817	1319.272217	1729.241333	1588.870239	65.760567
850.277405	1324.201294	1720.454712	1578.583496	64.196846
850.666870	1320.343872	1716.811279	1579.440674	65.351349
851.056274	1309.414185	1712.310913	1574.940308	65.904266
851.445496	1305.770996	1706.310425	1571.939941	66.452621
851.834839	1301.056274	1693.880493	1571.511353	68.848885
852.224060	1297.627441	1697.952393	1575.154663	69.325485
852.613220	1298.913208	1703.310059	1573.225830	67.832535
853.002380	1290.769531	1699.666870	1572.582886	68.920319
853.391418	1284.340332	1699.452393	1574.725830	69.953522
853.780396	1280.054199	1712.953857	1576.440552	68.465370
854.169312	1271.696289	1720.025757	1594.227783	71.940727
854.558105	1271.910645	1720.668823	1605.371826	74.307541
854.946899	1275.553711	1721.526123	1610.943726	75.204208
855.335693	1287.126221	1725.169189	1606.229004	72.847374
855.724365	1283.911621	1728.169556	1608.157715	72.986000
856.112976	1280.054077	1734.813232	1607.086304	71.913277
856.501526	1282.840088	1734.384644	1610.086426	72.472656
856.890076	1281.768555	1725.812134	1612.443848	74.469109
857.278381	1287.126221	1716.382813	1605.157471	74.088844
857.666809	1281.982910	1711.453613	1605.800415	75.399208
858.055115	1290.126587	1707.810425	1600.442871	74.294540
858.443420	1291.198120	1713.167969	1581.798096	68.867477
858.831543	1293.341309	1717.882813	1570.011230	65.169113
859.219788	1289.912354	1714.025391	1567.439453	65.437057
859.607788	1289.912231	1719.811646	1577.083252	66.799583
859.995850	1290.769409	1724.097778	1570.654175	64.589531
860.383728	1287.983398	1722.169067	1573.225708	65.695930
860.771606	1287.126221	1720.454590	1570.225464	65.331345
861.159424	1287.340698	1736.527710	1565.296509	61.879753
861.547241	1289.055054	1747.885864	1576.654663	62.680973
861.934937	1294.412842	1753.457886	1572.582886	60.597549
862.322632	1283.483154	1743.814087	1579.440674	64.292336
862.710205	1282.625854	1738.884888	1590.370361	67.449516
863.097656	1280.268555	1734.384644	1597.442505	69.844246
863.485107	1282.625854	1735.670288	1601.514404	70.387917
863.872498	1282.411621	1726.669434	1594.228027	70.188164
864.259827	1279.625488	1719.168701	1602.157104	73.378815
864.647156	1285.840454	1718.954590	1593.799316	71.103394
865.034424	1284.983276	1718.097168	1588.656128	70.113853
865.421570	1287.554932	1716.382813	1594.013672	71.464279
865.808655	1281.768677	1711.453491	1598.514038	73.715744
866.195557	1281.982910	1707.810547	1597.656738	74.131828
866.582581	1290.983887	1718.311646	1597.442505	71.715118
866.969482	1291.626831	1710.810669	1588.012939	70.705521
867.356323	1291.626831	1715.525391	1583.512573	68.857452
867.743225	1292.483887	1719.168823	1580.512207	67.503746
868.129883	1293.769897	1729.455200	1584.584106	66.748688
868.516602	1304.270752	1742.742310	1591.227783	65.444847
868.903076	1307.699707	1743.813965	1603.871582	67.911530
869.289673	1302.556396	1743.385254	1609.015137	69.518753
869.676147	1300.841919	1742.313721	1608.157715	69.611649
870.062561	1302.127808	1748.100098	1611.801147	69.437798
870.448914	1302.127808	1748.100098	1617.373047	70.687180
870.835266	1292.055420	1745.099976	1616.301514	71.570465
871.221558	1295.484253	1757.744019	1621.230469	70.468216
871.607544	1289.912354	1758.386841	1634.731934	73.604774
871.993713	1291.198120	1763.958862	1646.733154	75.204010
872.379761	1291.412476	1761.601440	1648.233276	75.888809
872.765747	1289.697998	1759.672363	1636.017700	73.689064
873.151672	1281.982910	1762.887207	1632.588745	72.905533
873.537598	1284.768921	1768.030518	1637.517700	72.993340
873.923401	1282.411621	1769.744995	1648.018677	75.021965
874.309204	1283.911743	1775.531250	1641.161011	72.667839
874.694763	1282.625854	1785.603638	1644.375488	71.921593
875.080383	1284.126099	1804.677002	1662.377441	72.663658
875.465942	1275.339478	1825.464844	1680.807861	73.704727
875.851440	1286.697754	1873.683960	1714.239746	72.836807
876.236938	1280.482788	1934.546875	1767.173340	74.410225
876.622314	1282.197266	2019.841064	1848.610107	76.786766
877.007629	1276.411011	2108.778320	1950.619873	80.998962
877.392761	1283.483154	2218.717773	2054.772949	82.470192
877.777954	1288.840698	2343.230225	2164.283691	83.028419
878.163086	1293.341187	2518.104004	2315.155518	83.429565
878.548218	1293.984131	2740.125977	2524.533447	85.091881
878.933167	1297.412964	3044.656006	2784.916016	85.134293
879.318176	1296.984497	3368.044678	3057.085693	84.985519
879.703003	1297.627319	3657.144287	3310.824951	85.322441
880.087830	1284.768799	3875.737549	3504.343994	85.665840
880.472534	1282.197144	4036.896240	3634.856445	85.405304
880.857239	1276.196533	4137.191406	3725.293945	85.602997
881.241882	1276.625122	4187.982422	3752.296875	85.034966
881.626465	1269.338745	4190.125488	3749.725098	84.921860
882.010986	1267.624390	4144.906738	3715.007568	85.058853
882.395447	1259.480591	4033.896240	3606.996338	84.612976
882.779846	1253.694458	3857.521240	3437.265869	83.860085
883.164063	1250.479736	3592.852295	3216.101318	83.915840
883.548340	1250.265503	3288.322754	2967.076660	84.237633
883.932495	1253.051514	2999.222900	2719.552734	83.983810
884.316650	1257.123413	2758.342041	2499.887939	82.783714
884.700745	1259.480835	2544.463867	2325.442627	82.955322
885.084778	1260.552368	2373.875732	2166.212646	81.347458
885.468750	1263.124146	2239.505615	2054.987305	81.101822
885.852661	1263.981323	2130.851807	1965.192993	80.890015
886.236389	1262.052612	2051.558594	1893.185913	79.940285
886.620117	1266.552856	1989.195313	1839.394897	79.270462
887.003845	1269.124634	1936.261597	1803.605591	80.115623
887.387451	1278.339844	1890.185425	1767.602051	79.964981
887.771057	1283.054565	1858.682373	1733.312988	78.220406
888.154602	1284.983276	1839.609009	1708.667603	76.391029
888.538086	1280.268555	1822.035889	1695.809082	76.700920
888.921326	1282.840210	1810.677734	1678.664795	74.989853
889.304688	1278.768311	1802.748413	1671.592651	74.969322
889.687927	1278.125488	1806.605835	1676.307373	75.344688
890.071167	1275.768066	1817.964111	1680.593384	74.664009
890.454285	1274.267944	1837.037476	1692.166016	74.257408
890.837402	1277.482544	1861.682861	1714.025391	74.724854
891.220459	1282.411621	1893.399902	1733.312866	73.798676
891.603271	1272.124878	1939.904663	1756.458130	72.528885
891.986145	1270.624756	1985.980591	1792.247314	72.917915
892.369019	1273.196411	2041.057495	1845.824097	74.574387
892.751770	1279.411255	2101.491943	1890.399902	74.322220
893.134460	1276.625244	2146.710693	1931.546753	75.270943
893.517151	1278.768433	2180.999756	1960.692261	75.581924
893.899658	1277.268188	2199.215820	1964.764160	74.569962
894.282227	1283.483276	2206.502197	1972.479370	74.645935
894.664612	1284.340332	2197.929932	1970.336304	75.087982
895.046997	1287.769287	2177.570801	1956.834839	75.192673
895.429321	1283.483276	2151.425537	1940.333252	75.678993
895.811523	1282.411621	2105.563477	1915.902344	76.959160
896.193726	1285.626099	2059.701904	1875.612549	76.218178
896.575928	1293.126953	1997.981689	1822.893066	75.159615
896.958008	1289.269409	1925.331909	1764.387207	74.696716
897.339905	1293.341309	1870.683716	1715.953979	73.199661
897.721863	1295.912964	1811.320679	1668.806519	72.349236
898.103760	1294.627075	1774.674194	1635.803467	71.071442
898.485535	1288.626465	1747.885864	1609.015137	69.762032
898.867310	1287.983521	1738.027710	1591.441895	67.428574
899.249084	1280.268433	1735.027344	1594.442139	69.085770
899.630676	1282.625854	1743.171021	1590.798828	66.914818
900.012268	1291.626709	1759.029663	1594.656372	64.832634
900.393616	1292.912598	1766.101929	1610.729370	67.164825
900.775085	1291.198120	1787.961060	1636.017578	69.413284
901.156494	1297.627319	1823.107544	1675.664429	71.941261
901.537842	1293.769897	1879.041382	1736.742065	75.686615
901.919067	1296.127197	1951.905884	1798.462402	76.601334
902.300293	1303.413696	2003.125122	1852.039063	78.407379
902.681458	1299.770508	2047.058105	1888.899658	78.835663
903.062378	1305.342529	2072.346191	1912.044800	79.100311
903.443359	1308.557007	2079.418213	1917.831177	79.038116
903.824341	1306.413940	2074.489258	1918.474121	79.687523
904.205200	1306.413940	2063.988281	1911.616333	79.886864
904.586060	1303.413574	2046.843384	1897.686279	79.936623
904.966797	1297.412964	2019.626587	1860.611328	77.982239
905.347473	1288.412231	1979.765747	1814.749512	76.131424
905.728027	1290.126587	1918.902710	1743.599609	72.119949
906.108521	1287.340576	1846.466797	1681.021973	70.410110
906.489075	1280.268433	1790.961304	1623.159302	67.142288
906.869507	1287.555054	1731.812866	1567.653809	63.048695
907.249878	1279.625610	1688.094238	1532.936035	62.014660
907.630188	1275.339600	1661.948730	1511.719604	61.141857
908.010437	1282.411621	1643.089722	1502.933105	61.140800
908.390625	1281.125854	1632.374512	1485.359985	58.145172
908.770630	1284.340332	1627.230957	1468.001221	53.562527
909.150696	1278.553955	1624.016357	1471.858643	55.955349
909.530640	1284.125854	1628.945435	1487.288818	58.918629
909.910583	1287.983521	1644.161255	1501.647339	59.987976
910.290527	1287.126221	1664.734741	1525.006714	62.996590
910.670288	1293.126831	1696.023560	1560.153076	66.276596
911.049988	1281.554199	1738.456299	1611.800903	72.279533
911.429565	1290.983887	1795.033203	1658.948486	73.001709
911.809204	1287.769287	1855.039063	1700.524170	72.761658
912.188721	1279.411255	1913.116089	1754.743652	75.008484
912.568237	1282.625977	1985.337769	1839.394897	79.231476
912.947632	1272.767700	2085.847900	1938.404663	81.866089
913.327026	1276.196777	2203.287598	2057.559326	84.281120
913.706299	1278.339722	2331.014648	2181.214111	85.769531
914.085510	1274.482300	2427.023682	2281.295410	87.355919
914.464539	1273.196411	2516.604248	2343.015625	86.039284
914.843628	1264.409790	2562.251221	2379.233398	85.898293
915.222717	1275.125122	2577.895752	2386.519775	85.310081
915.601685	1270.624878	2569.966553	2381.590820	85.502220
915.980591	1277.268188	2544.892334	2360.160400	85.426918
916.359436	1281.125732	2508.888916	2317.298828	84.395195
916.738220	1269.338745	2445.454346	2248.291992	83.236145
917.116821	1273.839355	2356.945557	2165.140869	82.291237
917.495483	1269.981689	2246.577881	2054.987305	80.381805
917.874023	1263.552612	2119.922363	1919.545410	76.601585
918.252563	1265.909912	2017.269165	1817.106934	73.359985
918.631042	1265.695557	1914.187622	1738.027466	72.835419
919.009399	1279.197021	1834.680054	1667.520630	69.907379
919.387695	1277.268188	1777.674316	1612.658203	67.023560
919.766052	1272.982056	1726.883545	1573.868652	66.288963
920.144104	1273.624878	1687.665649	1541.079712	64.596252
920.522278	1266.552856	1653.805054	1509.791016	62.811306
920.900269	1265.052856	1621.015991	1495.432373	64.720047
921.278320	1258.194946	1598.942505	1470.358521	62.264153
921.656311	1262.052368	1574.511719	1451.285278	60.562408
922.034180	1265.267090	1552.652344	1436.712402	59.656963
922.411987	1263.766968	1532.507446	1419.139282	57.815002
922.789612	1270.624878	1510.434082	1400.065918	53.976677
923.167297	1263.124146	1496.504028	1392.565308	55.463718
923.544922	1261.838013	1483.002808	1384.850098	55.620102
923.922485	1261.195190	1477.430664	1369.634399	50.148666
924.299988	1256.051880	1465.000854	1359.347534	49.435829
924.677429	1257.551880	1454.499878	1355.061401	49.510288
925.054810	1260.980835	1458.571655	1346.275024	43.167080
925.431946	1264.409790	1452.785400	1344.131958	42.320854
925.809204	1261.195190	1449.785034	1333.845215	38.522766
926.186401	1262.909546	1452.571045	1333.845215	37.401196
926.563477	1258.409180	1441.641479	1331.273438	39.766056
926.940491	1256.909058	1446.784912	1330.201904	38.600403
927.317505	1253.480103	1439.712769	1323.344238	37.514439
927.694397	1260.980957	1439.069824	1319.700928	32.972286
928.071289	1272.124878	1430.926025	1320.129517	30.229403
928.447937	1270.838989	1425.996948	1324.630005	34.668552
928.824707	1271.053223	1428.783081	1330.844849	37.907616
929.201355	1275.125122	1425.997192	1331.059082	37.073769
929.577881	1278.339722	1425.782837	1331.059082	35.755730
929.954407	1278.553955	1420.425293	1326.130127	33.534733
930.330933	1273.839111	1412.067261	1327.844604	39.069824
930.707336	1276.625122	1413.781616	1322.915527	33.750065
931.083496	1273.196289	1401.994629	1316.057617	33.277859
931.459778	1265.909912	1403.066284	1320.129639	39.531322
931.835938	1261.195190	1406.495239	1316.700684	38.200603
932.212158	1253.908813	1411.638550	1311.128784	36.277225
932.588196	1257.766479	1421.925293	1310.914429	32.375935
932.964172	1258.837891	1421.925293	1304.056519	27.726622
933.340149	1258.409302	1430.283325	1298.055908	23.067247
933.716003	1258.409302	1428.783081	1296.770142	22.515694
934.091736	1258.623535	1434.997925	1308.771362	28.432602
934.467468	1257.551880	1440.570068	1307.914063	27.517584
934.843140	1253.694458	1448.070679	1308.342651	28.114649
935.218750	1258.194946	1454.285522	1317.557739	30.273149
935.594299	1264.838379	1452.356689	1311.128662	24.685740
935.969788	1256.480469	1442.927246	1311.771606	29.655186
936.345276	1257.766357	1444.213135	1305.342407	25.517229
936.720459	1250.265503	1436.283691	1300.199097	26.843393
937.095764	1252.837158	1431.140503	1295.484253	23.918282
937.471008	1246.193604	1424.711304	1293.555542	26.530668
937.846130	1244.693604	1413.353027	1288.412109	25.921175
938.221252	1242.550659	1408.638184	1279.839844	22.451527
938.596252	1246.193848	1403.066284	1271.696167	16.256723
938.971191	1250.908569	1400.494629	1263.981201	8.739204
939.346130	1247.265259	1395.136841	1255.194580	5.362302
939.720886	1241.907715	1388.707764	1250.051270	5.547379
940.095581	1249.622559	1382.492798	1244.479248	-3.870927
940.470337	1253.908691	1371.348877	1252.837280	-0.912304
940.844971	1262.266846	1365.562622	1249.193970	-12.655770
941.219543	1257.552002	1363.633789	1245.765137	-11.111111
941.594055	1260.552246	1357.204590	1243.622070	-17.516571
941.968506	1261.623779	1359.776245	1239.335815	-22.707493
942.342712	1270.624634	1356.776001	1228.834839	-48.507408
942.717041	1268.052856	1352.061279	1230.120728	-45.152767
943.091309	1262.909668	1340.060059	1226.906128	-46.666698
943.465515	1268.052856	1340.274414	1226.263184	-57.863155
943.839600	1278.553833	1344.346191	1225.191528	-81.107147
944.213623	1282.197144	1349.275391	1232.263794	-74.440453
944.587646	1279.196899	1347.346558	1223.691406	-81.446472
944.961426	1276.625244	1343.060425	1230.549316	-69.354713
945.335266	1275.553711	1346.060669	1235.692749	-56.534790
945.709106	1281.339966	1347.560791	1243.193481	-57.604965
946.082825	1277.268311	1343.060425	1251.979980	-38.436718
946.456421	1264.838379	1337.916992	1259.909302	-6.744897
946.830017	1270.196045	1337.702637	1257.980469	-18.095383
947.203613	1271.696167	1341.560181	1265.481323	-8.895630
947.577026	1262.695313	1340.703003	1265.052734	3.022038
947.950317	1263.338257	1347.132080	1271.696167	9.974375
948.323669	1262.266724	1350.346802	1271.696289	10.705673
948.696899	1263.338257	1356.775879	1285.626099	23.853178
949.070068	1273.839355	1360.419189	1277.053833	3.712732
949.443237	1278.768433	1364.491089	1282.411377	4.249687
949.816284	1280.697144	1364.276733	1277.911011	-3.333508
950.189270	1286.269043	1369.420044	1270.410278	-19.072247
950.562073	1294.412842	1370.491577	1268.052856	-34.648296
950.934998	1291.198120	1366.419800	1265.052612	-34.757942
951.307739	1286.697754	1367.919922	1262.909546	-29.287827
951.680481	1290.769531	1364.062378	1263.338135	-37.427113
952.053162	1283.697388	1357.847534	1260.766479	-30.924967
952.425781	1282.411499	1349.489502	1252.194336	-45.047798
952.798279	1276.625366	1338.560059	1239.335938	-60.207661
953.170776	1266.124268	1340.060059	1238.692871	-37.101646
953.543030	1271.481934	1331.059204	1235.049683	-61.151260
953.915405	1265.052734	1326.987427	1221.334106	-70.588272
954.287659	1269.124512	1329.130493	1230.335083	-64.642601
954.659851	1270.410278	1332.988037	1226.048828	-70.890121
955.031982	1269.124512	1330.844849	1230.335083	-62.847080
955.404114	1273.839233	1324.630005	1229.692139	-86.919518
955.776123	1274.910767	1320.558228	1220.476929	-119.248337
956.147888	1274.696533	1319.915283	1219.405273	-122.275070
956.519775	1282.411621	1321.844116	1222.405762	-152.173630
956.891602	1279.411255	1327.416016	1221.119751	-121.428589
957.263306	1278.768433	1329.559082	1224.763062	-106.329361
957.635010	1268.052979	1331.273560	1214.476318	-84.745598
958.006592	1272.124878	1327.844604	1224.763062	-85.000084
958.378174	1260.552246	1322.701294	1214.905029	-73.447975
958.749512	1259.266479	1319.915283	1214.476440	-73.851479
959.120911	1262.695313	1317.772217	1216.190918	-84.435379
959.492310	1261.838257	1322.058472	1217.476685	-73.665581
959.863586	1256.051880	1323.772827	1223.048584	-48.734249
960.234741	1257.980591	1320.558228	1223.905884	-54.451893
960.605896	1243.836304	1319.915283	1222.834229	-27.605621
960.976990	1248.765381	1319.915161	1228.834961	-28.011921
961.347961	1247.693848	1317.986450	1227.977661	-28.048737
961.718811	1248.979736	1312.200317	1235.478394	-21.355930
962.089661	1249.193970	1319.272339	1232.906738	-23.241453
962.460510	1256.909058	1326.558716	1240.407471	-23.692272
962.831299	1256.909058	1335.130981	1239.764526	-21.917809
963.201965	1258.194824	1343.060425	1237.621460	-24.242289
963.572510	1265.695557	1340.488647	1244.050659	-28.939701
963.943054	1267.624390	1345.203247	1250.051270	-22.651945
964.313477	1262.909424	1346.274902	1249.622559	-15.938090
964.683838	1268.267212	1349.060913	1246.836670	-26.525015
965.054199	1267.624390	1354.418579	1246.193726	-24.691359
965.424500	1274.053589	1349.489502	1253.480103	-27.272800
965.794678	1279.411255	1353.989868	1252.194214	-36.494431
966.164795	1279.839966	1350.346802	1251.979980	-39.513878
966.534912	1267.838745	1345.203247	1244.050659	-30.748064
966.904907	1265.267090	1340.488647	1241.479004	-31.624027
967.274780	1263.766846	1341.131592	1244.907959	-24.376589
967.644592	1255.408936	1344.131836	1234.835449	-23.188473
968.014404	1257.337769	1344.989136	1230.977905	-30.073534
968.384155	1270.196045	1341.131592	1230.120728	-56.495396
968.753845	1279.196899	1347.346558	1238.692993	-59.433762
969.123474	1281.125732	1343.488892	1241.693115	-63.230629
969.492981	1280.268555	1351.418335	1241.907349	-53.916126
969.862305	1280.482788	1351.846924	1241.478760	-54.654945
970.231750	1272.553467	1351.846924	1245.336426	-34.324448
970.601135	1280.054199	1352.704224	1248.122437	-43.952858
970.970337	1285.411865	1347.560791	1254.337402	-50.000000
971.339539	1286.697632	1344.989136	1255.837524	-52.941006
971.708740	1291.198120	1342.417480	1256.694824	-67.363777
972.077759	1288.626465	1343.060425	1252.194458	-66.928818
972.446777	1285.197510	1351.204102	1262.480957	-34.415581
972.815613	1273.196167	1348.632324	1260.552368	-16.760927
973.184509	1268.052979	1350.132568	1259.909424	-9.921535
973.553284	1261.195190	1346.060669	1249.837036	-13.383716
973.921997	1260.338013	1357.204590	1256.051880	-4.424780
974.290710	1262.909790	1366.634155	1258.194946	-4.545551
974.659302	1266.981445	1377.135254	1266.124268	-0.778164
975.027771	1261.623901	1388.921997	1273.196289	9.090778
975.396118	1257.551880	1403.709106	1275.553589	12.316674
975.764526	1248.550903	1420.210815	1280.054199	18.352156
976.132874	1243.836304	1433.497925	1295.270020	27.118673
976.501160	1239.978760	1454.071289	1304.913696	30.330315
976.869324	1246.193726	1471.858765	1316.057617	30.959112
977.237488	1260.980835	1487.074463	1330.416260	30.710917
977.605530	1263.552612	1496.289795	1340.060059	32.872894
977.973450	1261.195190	1496.503906	1341.345825	34.061905
978.341309	1264.838379	1491.360596	1343.060303	34.531677
978.709167	1263.766846	1484.502808	1330.630493	30.291235
979.077026	1265.910034	1479.787964	1324.415527	27.354620
979.444702	1270.410400	1469.072754	1319.700928	24.811207
979.812378	1280.911499	1455.142700	1315.200439	19.680138
980.179932	1287.769287	1448.070557	1309.199829	13.368916
980.547485	1292.269653	1427.497192	1293.555542	0.950907
980.914795	1292.055420	1407.352417	1278.339722	-11.895972
981.282166	1288.626465	1389.350586	1260.980835	-27.446880
981.649475	1280.482788	1373.706177	1247.693848	-35.172440
982.016785	1277.696777	1363.848145	1237.621582	-46.517189
982.383911	1277.696777	1354.632935	1230.978027	-60.724049
982.751038	1281.554443	1344.346191	1234.621216	-74.744263
983.118103	1280.697144	1328.273315	1231.192261	-104.053940
983.484924	1278.554077	1319.701050	1231.406616	-114.583061
983.851868	1275.553833	1315.414917	1233.764038	-104.838585
984.218689	1279.625732	1302.556519	1229.263550	-219.626938
984.585449	1271.482056	1298.270264	1224.120117	-176.801437
984.952209	1271.267700	1291.198120	1227.548950	-219.356888
985.318787	1263.981201	1284.769043	1228.191895	-172.164612
985.685425	1275.553711	1288.412231	1229.906372	-354.996826
986.051880	1277.268066	1286.697754	1229.477783	-506.806641
986.418213	1276.196533	1290.555176	1231.192261	-313.429840
986.784607	1272.124878	1298.270264	1237.192749	-133.607239
987.150879	1267.410034	1312.200073	1246.622192	-46.411751
987.517090	1270.410522	1318.629395	1250.694214	-40.889194
987.883301	1276.625366	1326.344482	1254.980347	-43.534603
988.249390	1272.339233	1342.846069	1264.409668	-11.246520
988.615417	1283.697388	1358.061890	1274.053589	-12.968283
988.981262	1280.054199	1375.849243	1284.340332	4.474274
989.347168	1285.197632	1398.137207	1296.770020	10.246531
989.712952	1288.197876	1422.568237	1311.557251	17.384321
990.078674	1288.626465	1442.498535	1320.343872	20.612843
990.444397	1287.769165	1456.857300	1334.059448	27.376423
990.809998	1277.482422	1466.929688	1340.488770	33.257988
991.175537	1277.696777	1468.215454	1348.418091	37.120411
991.540894	1270.839111	1471.215820	1351.632690	40.320843
991.906311	1264.409790	1467.572510	1349.489746	41.877739
992.271729	1264.409790	1456.643066	1342.203125	40.468193
992.636963	1257.337769	1449.570801	1334.916748	40.356735
993.002136	1260.766602	1427.068726	1319.700928	35.438107
993.367310	1256.694824	1411.424316	1306.628052	32.271305
993.732361	1251.551270	1384.635986	1290.769409	29.468552
994.097351	1251.765625	1364.491089	1278.553955	23.764223
994.462219	1251.337158	1352.704224	1264.195435	12.684866
994.827026	1266.552856	1334.702393	1259.909302	-9.748496
995.191833	1270.410278	1327.201660	1243.621948	-47.169708
995.556580	1280.054199	1321.629761	1233.549561	-111.855705
995.921204	1282.625854	1312.414551	1228.834839	-180.575256
996.285828	1279.839722	1307.699707	1221.977051	-207.690964
996.650391	1284.554565	1297.627441	1213.190552	-545.893738
997.014648	1291.841064	1309.414185	1212.547485	-451.220825
997.379028	1308.985596	1319.915283	1228.620605	-735.290833
997.743408	1310.700073	1330.844849	1233.335205	-384.044342
998.107605	1315.200562	1328.916138	1243.407715	-523.440247
998.471802	1322.058350	1325.701538	1241.264648	-2217.664551
998.835938	1315.843506	1325.915894	1228.834839	-863.833557
999.199951	1321.844116	1326.987427	1222.191284	-1937.523193
999.563904	1314.129028	1325.487305	1218.119507	-845.282471
999.927673	1314.343262	1332.130859	1222.191406	-518.067993
1000.291565	1319.915161	1330.416382	1220.048340	-951.002014
1000.655396	1312.843262	1330.202026	1224.334473	-509.879547
1001.019043	1301.913330	1321.415405	1226.691895	-385.709900
1001.382629	1281.125732	1302.556396	1210.404541	-330.000000
1001.746216	1270.624634	1291.626831	1203.975220	-317.344971
1002.109741	1271.696167	1291.412354	1200.974976	-358.696106
1002.473022	1265.695557	1291.841064	1200.332031	-249.999069
1002.836365	1265.052612	1299.556152	1204.403931	-175.775238
1003.199646	1266.124146	1300.841919	1218.333862	-137.653656
1003.562866	1273.624878	1299.984619	1220.691284	-200.812271
1003.925964	1268.910156	1297.841675	1206.546997	-215.554398
1004.289124	1271.696167	1300.413208	1209.761597	-215.671844
1004.652100	1278.553955	1301.270630	1205.475464	-321.695374
1005.015076	1278.339722	1303.413574	1201.617920	-305.983307
1005.377747	1277.911011	1306.199585	1209.547241	-241.665665
1005.740662	1286.697754	1308.771240	1214.476318	-327.186371
1006.103333	1276.196655	1308.557007	1206.975586	-213.907043
1006.466003	1275.553833	1303.413696	1202.046509	-263.846680
1006.828552	1269.124634	1303.413696	1197.760376	-208.125427
1007.191101	1261.623779	1297.198730	1189.402466	-203.011703
1007.553528	1257.337646	1301.699219	1185.973511	-160.869263
1007.915771	1257.766235	1303.199341	1196.260254	-135.377014
1008.278137	1251.979980	1298.055908	1195.831543	-121.860680
1008.640442	1246.193726	1302.556396	1191.116943	-97.718544
1009.002563	1250.908447	1304.056519	1192.188354	-110.483955
1009.364624	1250.694092	1298.484619	1176.115356	-156.053391
1009.726685	1244.479370	1298.913208	1175.043945	-127.559303
1010.088684	1255.194580	1301.056274	1180.187378	-163.550873
1010.450439	1247.050903	1300.842041	1183.616089	-117.928001
1010.812256	1258.409058	1294.412842	1186.830811	-198.807571
1011.174011	1262.266724	1298.056030	1187.045044	-210.179199
1011.535706	1264.195435	1292.055420	1184.687622	-285.383545
1011.897400	1266.338623	1297.412964	1182.544556	-269.656769
1012.258911	1263.766846	1304.485107	1183.401855	-197.368423
1012.620361	1264.195435	1300.841919	1193.259888	-193.567123
1012.981812	1253.480103	1298.698853	1190.045410	-140.284042
1013.343079	1254.551636	1305.770874	1190.473877	-125.104866
1013.704285	1256.480347	1303.628052	1191.974121	-136.817322
1014.065430	1249.194092	1296.555786	1180.401489	-145.249451
1014.426575	1253.694458	1296.555786	1184.687622	-161.000229
1014.787720	1251.979980	1298.913208	1185.116333	-142.465485
1015.148743	1248.551025	1301.270630	1180.187134	-129.674515
1015.509644	1247.050903	1301.699219	1178.472656	-125.490143
1015.870361	1252.837158	1297.198730	1177.829834	-169.081757
1016.231140	1258.623535	1292.912598	1178.472656	-233.750565
1016.591919	1259.909302	1289.269531	1175.901123	-286.129150
1016.952515	1267.195801	1286.483276	1176.972656	-467.781006
1017.313049	1269.553223	1282.197266	1178.901489	-716.952087
1017.673584	1273.839355	1280.911377	1170.757813	-1457.596558
1018.034058	1278.768433	1289.269409	1185.116333	-891.841797
1018.394348	1282.197388	1298.484497	1179.330078	-631.587280
1018.754639	1284.769043	1293.126953	1182.116089	-1228.213135
1019.114868	1285.840576	1283.054443	1188.330933	3499.820313
1019.475037	1284.554688	1285.411865	1193.688599	-10600.612305
1019.835022	1277.053955	1280.268555	1191.545532	-2660.002197
1020.195129	1274.053589	1285.197510	1192.831299	-728.848389
1020.555054	1275.339478	1286.269043	1194.545776	-739.221558
1020.914917	1281.125732	1287.126343	1193.474243	-1460.709595
1021.274536	1285.626343	1290.983765	1188.973755	-1804.087646
1021.634338	1289.269531	1293.341187	1197.546021	-2252.732666
1021.993958	1286.697754	1284.125977	1186.401978	3899.862305
1022.353577	1287.126465	1270.196045	1186.187622	596.198120
1022.713135	1285.411865	1271.267578	1185.544800	706.059387
1023.072632	1282.625854	1273.410645	1178.258423	1132.556152
1023.431946	1274.053467	1268.052856	1172.900879	1685.704956
1023.791260	1276.839600	1273.624878	1173.329346	3219.882324
1024.150391	1269.553101	1265.266968	1171.186401	2294.998779
1024.509644	1265.909790	1265.266846	1172.043457	14599.449219
1024.868652	1257.337524	1264.838379	1179.329956	-1039.982422
1025.227661	1247.693848	1267.838745	1182.758911	-322.339386
1025.586670	1248.765503	1267.195801	1178.687012	-380.235260
1025.945557	1253.908813	1277.482544	1181.044434	-309.091431
1026.304443	1255.408936	1282.840210	1184.901978	-257.031281
1026.663086	1256.909058	1287.769287	1185.116333	-232.638336
1027.021729	1259.480835	1293.126953	1190.688232	-204.459259
1027.380371	1272.767700	1296.984497	1201.832153	-292.918793
1027.738892	1276.625244	1287.983521	1202.475098	-652.829224
1028.097290	1276.839600	1294.841309	1202.903809	-410.715393
1028.455688	1277.482422	1296.984375	1200.975098	-392.305969
1028.814087	1285.197388	1304.913696	1198.403198	-440.215210
1029.172241	1289.697998	1298.056030	1200.332153	-1069.221069
1029.530518	1294.841431	1296.555908	1198.188965	-5637.429688
1029.888550	1290.769653	1290.555176	1199.474854	42566.136719
1030.246582	1292.912720	1290.555176	1201.403564	3881.546143
1030.604614	1287.340698	1291.198120	1195.831665	-2372.284912
1030.962524	1286.483521	1287.340576	1190.473999	-11202.250000
1031.320313	1277.053955	1281.125854	1181.258789	-2352.591553
1031.678101	1272.767700	1277.053955	1182.115967	-2114.940430
1032.035645	1278.768433	1276.411011	1184.687622	3990.834717
1032.393311	1281.125610	1267.838745	1192.402710	667.748901
1032.750977	1277.482422	1265.695679	1192.402832	721.824402
1033.108398	1278.339844	1273.196411	1194.331543	1633.312012
1033.465820	1265.481323	1267.838867	1193.688599	-3045.233887
1033.823120	1265.910034	1261.409668	1193.045654	1619.076660
1034.180298	1262.052612	1261.195313	1185.544922	8924.262695
1034.537476	1262.052612	1261.838257	1179.758667	38391.343750
1034.894653	1260.338013	1267.410034	1184.259155	-1075.772461
1035.251709	1262.052368	1276.411011	1188.116699	-514.921021
1035.608643	1257.337524	1277.696899	1188.116699	-339.994843
1035.965576	1277.696777	1272.982056	1155.113403	2600.012939
1036.322388	1251.765747	1336.631226	1119.752686	-155.555664
1036.679077	1237.621460	1313.057373	1173.972290	-84.375160
1037.035889	1247.050903	1313.057373	1199.903442	-71.428543
1037.392456	1232.906738	1206.975586	1195.188721	145.454453
>>>>>End Processed Spectral Data<<<<<
