# Supplementary material for: Avian learning favors colorful, not bright, signals
Source: PLoS One. 2018 Mar 22;13(3):e0194279. doi: 10.1371/journal.pone.0194279 (PMC5864004; doi:10.1371/journal.pone.0194279)
Supplement: S1 Text — (ZIP) [file pone.0194279.s001.zip › YellowBand3.txt]

Jaz Data File
++++++++++++++++++++++++++++++++++++
Date: Wed May 31 03:39:30 2017
User: jaz
Dark Spectrum Present: Yes
Reference Spectrum Present: Yes
Processed Spectrum Present: Yes
Spectrometers: JAZA3305
Integration Time (usec): 450000 (JAZA3305)
Spectra Averaged: 1 (JAZA3305)
Boxcar Smoothing: 5 (JAZA3305)
Correct for Electrical Dark: No (JAZA3305)
Strobe/Lamp Enabled: Yes (JAZA3305)
Correct for Detector Non-linearity: No (JAZA3305)
Correct for Stray Light: No (JAZA3305)
Number of Pixels in Processed Spectrum: 2048
>>>>>Begin Processed Spectral Data<<<<<
W	D	R	S	P
189.090729	0.000000	0.000000	0.000000	0.000000
189.548096	0.000000	0.000000	0.000000	0.000000
190.005432	1251.765747	1270.624634	1067.890503	-975.005798
190.462753	1308.342651	1261.195190	1093.821655	455.000092
190.920044	0.000000	0.000000	0.000000	0.000000
191.377304	1046.674072	1056.317871	947.021545	-1033.332642
191.834534	1166.042969	1178.901367	1054.174927	-869.999817
192.291718	1287.769165	1296.984375	1164.542969	-1337.204468
192.748886	1294.198364	1302.127686	1184.259033	-1386.491089
193.206039	1292.055420	1305.556519	1192.402710	-738.108154
193.663162	1289.912231	1307.485474	1205.046753	-482.924438
194.120255	1295.698608	1314.129028	1213.404785	-446.510834
194.577316	1300.841919	1314.557495	1203.118042	-712.502869
195.034348	1306.413940	1309.199951	1205.689819	-3615.353027
195.491364	1306.413940	1310.914307	1209.118774	-2161.938965
195.948349	1316.700684	1299.770386	1212.761841	613.922119
196.405304	1320.343750	1294.626953	1216.190918	404.999237
196.862228	1317.557861	1290.340820	1216.405151	371.652130
197.319122	1311.557373	1291.626831	1209.332886	512.903687
197.775986	1307.699951	1284.769043	1195.831543	487.849884
198.232819	1305.771118	1288.197876	1196.260254	623.168213
198.689636	1320.129639	1296.555786	1197.117310	521.816833
199.146423	1320.772583	1314.343262	1206.546997	1776.635254
199.603180	1320.558350	1314.343262	1211.261719	1758.569336
200.059921	1321.843994	1316.057617	1209.975952	1933.300293
200.516617	1332.559448	1320.772461	1216.190796	987.263733
200.973297	1322.487061	1342.203125	1213.190430	-554.353210
201.429932	1321.843994	1349.703857	1215.976440	-380.000275
201.886551	1322.701294	1354.204224	1211.690308	-352.383057
202.343140	1320.558105	1356.775879	1212.976074	-297.042084
202.799713	1318.415161	1367.705566	1215.547729	-208.696671
203.256241	1324.415649	1371.348877	1213.619141	-236.072632
203.712753	1316.057739	1377.778076	1217.262451	-160.069260
204.169220	1312.414551	1361.490845	1204.618286	-219.650375
204.625671	1311.985840	1372.420410	1209.547241	-169.503311
205.082092	1307.271118	1378.421021	1209.118652	-137.951645
205.538483	1296.127319	1379.706909	1203.546753	-110.769348
205.994843	1301.699219	1377.992554	1201.403564	-131.460571
206.451187	1299.984863	1378.421021	1188.759521	-141.803665
206.907486	1298.484619	1382.921387	1194.760010	-122.842941
207.363770	1299.341797	1385.921753	1196.903198	-118.316757
207.820023	1299.984741	1390.207886	1208.904297	-100.950203
208.276260	1287.340698	1395.994019	1210.404419	-70.808952
208.732452	1287.554810	1389.779297	1197.760498	-87.840317
209.188599	1282.839966	1404.566284	1195.188599	-72.006912
209.644760	1279.411255	1411.638550	1193.474121	-64.991974
210.100845	1270.624756	1415.495972	1192.831177	-53.698437
210.556931	1272.339355	1428.997314	1191.759644	-51.436718
211.012985	1271.053467	1440.569946	1192.402588	-46.397186
211.469009	1267.838745	1460.286133	1194.545776	-38.084679
211.925003	1269.767456	1471.430176	1198.831909	-35.175339
212.380966	1266.767212	1486.860229	1201.617920	-29.600800
212.836914	1269.553223	1498.004272	1197.546021	-31.519751
213.292816	1282.625854	1509.362427	1192.188354	-39.886597
213.748703	1288.412109	1529.935913	1199.046265	-37.000843
214.204559	1290.555176	1545.365967	1214.690674	-29.772877
214.660385	1290.769531	1560.581909	1212.976318	-28.832336
215.116165	1293.984009	1574.726074	1219.405396	-26.564816
215.571960	1291.198120	1595.728149	1224.120239	-22.026688
216.027664	1286.269165	1618.658936	1222.405762	-19.213408
216.483383	1280.911499	1635.589111	1226.691772	-15.287045
216.939056	1273.625122	1659.162964	1222.619995	-13.229603
217.394730	1279.625610	1682.522217	1217.476685	-15.425528
217.850342	1276.839600	1714.025269	1213.833374	-14.411777
218.305939	1267.838623	1759.458496	1225.620239	-8.587607
218.761505	1264.195435	1791.818848	1229.263550	-6.620609
219.217041	1259.909302	1841.752075	1217.476563	-7.292819
219.672546	1267.838745	1889.756958	1218.976685	-7.856670
220.128036	1273.625000	1951.048462	1223.905762	-7.339462
220.583496	1269.124634	2015.340576	1229.049194	-5.370488
221.038895	1263.552612	2081.132813	1244.907715	-2.280498
221.494308	1272.767822	2187.857666	1253.908691	-2.060905
221.949646	1277.911255	2297.796875	1256.694580	-2.080299
222.404984	1271.267700	2439.453613	1270.195923	-0.091747
222.860291	1275.339478	2606.184326	1286.483276	0.837348
223.315567	1275.982422	2790.488281	1296.770020	1.372566
223.770813	1271.053345	3010.795410	1307.485474	2.094111
224.226044	1268.481567	3271.392334	1325.058594	2.824740
224.681229	1258.194946	3582.780273	1340.060059	3.521708
225.136383	1254.551636	3941.743652	1353.775757	3.692484
225.591522	1256.480469	4321.280762	1369.634399	3.692049
226.046616	1261.623779	4667.601074	1378.420898	3.429181
226.501694	1256.266113	4915.125488	1384.850098	3.514319
226.956726	1256.694824	5106.287109	1401.780396	3.768856
227.411743	1254.122925	5230.370605	1407.566650	3.859008
227.866714	1253.051514	5306.020508	1406.066528	3.775381
228.321671	1264.624146	5333.023438	1409.924072	3.571427
228.776611	1262.052490	5300.448730	1405.852295	3.560815
229.231506	1264.838379	5194.366699	1402.852051	3.512220
229.686371	1271.482056	5045.423828	1393.636841	3.236796
230.141220	1271.696289	4857.048340	1383.350098	3.114166
230.596024	1279.196899	4634.812012	1375.635010	2.873932
231.050797	1287.340576	4440.435547	1366.634033	2.514782
231.505554	1292.483887	4303.708008	1367.276855	2.483806
231.960281	1291.840942	4211.770508	1354.418457	2.143117
232.414963	1304.913818	4162.051270	1351.846802	1.642658
232.869614	1297.412964	4128.405273	1350.775391	1.884937
233.324265	1286.697754	4111.046387	1351.846924	2.306697
233.778839	1289.697998	4133.548828	1347.560669	2.034659
234.233414	1289.483643	4180.267578	1346.917969	1.986808
234.687973	1283.697388	4231.486328	1350.989746	2.282808
235.142487	1283.054565	4294.706543	1356.561646	2.440756
235.596954	1279.839966	4371.857910	1355.704346	2.453556
236.051422	1270.410400	4479.868164	1354.632935	2.624198
236.505859	1269.124512	4605.023438	1355.918823	2.601827
236.960251	1265.481323	4818.258301	1370.705933	2.961757
237.414612	1254.551758	5052.495605	1383.564453	3.396909
237.868942	1258.409180	5339.238770	1397.279907	3.403002
238.323257	1256.051880	5690.916016	1410.566895	3.484098
238.777512	1260.980957	6078.167480	1439.069702	3.696945
239.231781	1266.124268	6464.349609	1460.928955	3.747523
239.685974	1261.838257	6808.525391	1484.288452	4.010506
240.140167	1262.695435	7112.412109	1498.646973	4.033555
240.594330	1257.123413	7349.650391	1513.005493	4.199934
241.048462	1263.766846	7572.742676	1529.507080	4.212098
241.502563	1264.838379	7810.193848	1531.221558	4.069805
241.956619	1266.552856	8045.074707	1541.294067	4.053114
242.410660	1269.981812	8309.530273	1555.009644	4.048951
242.864670	1269.553223	8648.348633	1567.868042	4.042866
243.318649	1279.411255	8984.166992	1583.083862	3.941366
243.772583	1270.196045	9299.841797	1598.299683	4.086154
244.226517	1265.266968	9541.793945	1603.228638	4.083375
244.680389	1272.553467	9697.380859	1607.086304	3.970798
245.134247	1275.125122	9742.813477	1606.657715	3.915267
245.588074	1272.767700	9791.675781	1607.086304	3.924430
246.041870	1265.481323	9761.671875	1598.085449	3.914744
246.495636	1263.552612	9649.803711	1600.014160	4.012062
246.949387	1265.267090	9441.069336	1592.084717	3.997377
247.403091	1265.695679	9187.757813	1580.083618	3.968512
247.856766	1265.267090	8834.366211	1560.367310	3.898750
248.310410	1262.266724	8440.470703	1533.578979	3.779668
248.764023	1272.124878	8032.645508	1502.504639	3.407722
249.217606	1273.410645	7648.822266	1483.002686	3.287506
249.671158	1274.482300	7342.578125	1463.929321	3.122018
250.124695	1276.411011	7110.054688	1445.713257	2.902170
250.578171	1279.411255	6918.250000	1439.498413	2.839009
251.031662	1282.411621	6817.097168	1435.426636	2.764656
251.485077	1282.411621	6783.665527	1431.997681	2.719127
251.938477	1287.554810	6803.382324	1422.568237	2.447746
252.391861	1289.483643	6858.887695	1422.568237	2.389566
252.845200	1299.127441	6933.251465	1427.068604	2.270826
253.298508	1301.056396	7050.477051	1431.997681	2.277469
253.751801	1292.484009	7218.065918	1441.641479	2.517178
254.205048	1297.413208	7484.448730	1454.499878	2.538965
254.658279	1289.483765	7849.413574	1465.215210	2.678862
255.111465	1286.483521	8350.890625	1491.789429	2.906202
255.564621	1293.555542	8982.453125	1508.291016	2.792799
256.017761	1293.769897	9682.592773	1528.007080	2.792253
256.470825	1294.841309	10383.589844	1551.580811	2.824806
256.923950	1286.054810	10974.434570	1578.369263	3.017165
257.376953	1289.269409	11368.972656	1592.727783	3.010588
257.829987	1282.840210	11574.493164	1599.371216	3.075609
258.282928	1274.267944	11629.569336	1604.729004	3.191226
258.735870	1282.411499	11591.209961	1610.515259	3.182755
259.188812	1282.625854	11469.697266	1609.872314	3.212370
259.641693	1282.411621	11301.038086	1604.729004	3.217181
260.094543	1280.268433	11010.866211	1593.370728	3.217709
260.547333	1273.196411	10608.612305	1580.083618	3.287344
261.000183	1269.767456	10086.990234	1567.653931	3.378462
261.452911	1272.124756	9579.082031	1556.295654	3.420878
261.905640	1272.339111	9195.473633	1542.579956	3.410782
262.358337	1265.267090	8989.524414	1529.078613	3.415364
262.811035	1262.052368	8947.949219	1526.292603	3.437988
263.263641	1266.338623	9022.743164	1537.007935	3.489624
263.716217	1263.123901	9159.255859	1542.579956	3.539151
264.168823	1258.194946	9306.913086	1541.508301	3.519981
264.621368	1261.838257	9457.141602	1553.509644	3.559006
265.073883	1259.695190	9647.446289	1556.724243	3.541224
265.526367	1260.980835	9827.678711	1569.582764	3.602344
265.978821	1266.124146	10056.344727	1578.154785	3.549747
266.431244	1259.052124	10297.439453	1592.513306	3.689388
266.883636	1262.909668	10541.320313	1609.229370	3.732533
267.335999	1262.695313	10825.491211	1625.730957	3.796334
267.788330	1261.623779	11114.375977	1642.232544	3.862969
268.240601	1266.767090	11376.259766	1654.447998	3.834821
268.692871	1263.766846	11552.205078	1672.021118	3.968088
269.145081	1257.337646	11708.220703	1681.450684	4.058155
269.597351	1257.980591	11803.586914	1691.308716	4.109087
270.049500	1253.908691	11882.666016	1704.810181	4.242278
270.501587	1256.051880	11923.170898	1704.595825	4.204921
270.953735	1250.908447	11929.170898	1715.739746	4.353061
271.405823	1253.051636	11908.811523	1716.811279	4.352197
271.857849	1257.980591	11825.874023	1720.025879	4.372161
272.309875	1268.053101	11698.577148	1730.312500	4.431795
272.761871	1274.910767	11565.278320	1737.813232	4.498406
273.213806	1265.695679	11439.908203	1728.598145	4.549762
273.665741	1267.838745	11372.402344	1714.882446	4.424176
274.117615	1274.268066	11292.250977	1715.096924	4.400376
274.569489	1275.982422	11252.603516	1714.668335	4.397139
275.021271	1285.626343	11245.532227	1715.311279	4.314147
275.473083	1281.554565	11295.250977	1727.312500	4.451482
275.924835	1284.769043	11362.542969	1735.455933	4.472088
276.376587	1286.269165	11464.553711	1741.885254	4.476355
276.828308	1278.768433	11625.927734	1754.529297	4.597985
277.279938	1269.338989	11748.939453	1763.101440	4.711653
277.731598	1262.695313	11939.671875	1777.888672	4.825274
278.183197	1260.766479	12147.121094	1798.462158	4.939171
278.634796	1262.695190	12351.784180	1832.751221	5.140693
279.086304	1261.409424	12583.449219	1865.111694	5.332098
279.537842	1253.694458	12800.969727	1885.685181	5.473072
279.989288	1251.337036	12962.342773	1897.257813	5.515502
280.440765	1253.908691	13134.431641	1907.329956	5.499937
280.892151	1253.265869	13310.805664	1922.760132	5.552495
281.343567	1249.193970	13479.037109	1937.547241	5.628472
281.794891	1252.622925	13612.764648	1946.119629	5.610751
282.246216	1251.551270	13735.991211	1954.048950	5.626986
282.697510	1248.979614	13818.712891	1960.906738	5.663820
283.148773	1254.122925	13827.928711	1972.907837	5.716527
283.599976	1253.694458	13782.281250	1974.193848	5.750843
284.051178	1251.122681	13739.420898	1968.407471	5.743655
284.502350	1254.123047	13662.697266	1973.122314	5.794374
284.953461	1256.480347	13636.125000	1984.908936	5.884083
285.404602	1261.623779	13611.265625	1997.553101	5.959115
285.855621	1262.481201	13601.191406	2011.268677	6.068604
286.306671	1265.910156	13554.687500	2014.055054	6.088034
286.757660	1263.552612	13543.756836	2022.841675	6.183033
287.208618	1263.981201	13573.975586	2035.914063	6.270782
287.659546	1265.481445	13503.038086	2041.700317	6.342924
288.110504	1270.410522	13444.961914	2039.771484	6.319419
288.561340	1275.982422	13418.600586	2042.986206	6.316626
289.012207	1279.197144	13411.530273	2057.987549	6.419131
289.463013	1280.482910	13495.109375	2069.774414	6.461855
289.913757	1274.696533	13604.619141	2092.062500	6.629125
290.364532	1273.410645	13756.134766	2115.850586	6.748847
290.815216	1269.124512	13900.579102	2133.209229	6.840738
291.265900	1266.552734	14031.090820	2159.783447	6.997752
291.716553	1263.123901	14131.172852	2185.714600	7.169624
292.167206	1271.910522	14205.965820	2198.572754	7.164514
292.617767	1281.768677	14340.549805	2224.075439	7.215886
293.068298	1278.339844	14535.355469	2257.721436	7.387648
293.518829	1278.554199	14741.733398	2285.152832	7.476678
293.969299	1282.840332	14904.391602	2309.797852	7.539211
294.419769	1286.054810	14956.896484	2328.657227	7.626468
294.870209	1285.626221	14911.035156	2328.442871	7.653471
295.320587	1280.482788	14699.728516	2325.871338	7.790218
295.770935	1285.411865	14469.777344	2321.799316	7.860731
296.221252	1282.840210	14212.822266	2316.227539	7.992179
296.671539	1286.269043	13908.508789	2307.655273	8.091957
297.121796	1279.197021	13571.832031	2304.440674	8.340308
297.572021	1271.267578	13237.728516	2285.152832	8.472724
298.022217	1268.267334	12856.688477	2263.079102	8.584533
298.472382	1256.694824	12488.725586	2247.220459	8.818758
298.922485	1254.337402	12113.687500	2223.218018	8.922087
299.372589	1249.837036	11781.512695	2208.859619	9.106078
299.822693	1253.908691	11504.842773	2205.001953	9.278113
300.272705	1251.551270	11327.182617	2200.287109	9.416143
300.722687	1249.837036	11140.735352	2207.573730	9.683010
301.172668	1255.837524	10969.290039	2213.360107	9.857696
301.622559	1259.909302	10835.992188	2208.431152	9.905113
302.072510	1262.052490	10742.125977	2211.645508	10.016726
302.522339	1266.552856	10645.259766	2229.647461	10.268949
302.972198	1272.553589	10575.180664	2236.719727	10.364450
303.421997	1272.339233	10513.246094	2244.006104	10.514843
303.871735	1264.838379	10480.457031	2262.864990	10.829729
304.321503	1270.410400	10506.816406	2273.365967	10.858721
304.771210	1269.981689	10553.535156	2294.153809	11.032113
305.220856	1273.196289	10610.969727	2311.726807	11.121821
305.670471	1270.196045	10655.116211	2323.299316	11.221228
306.120117	1270.410278	10728.409180	2338.300781	11.290872
306.569702	1270.838867	10780.700195	2360.802979	11.461410
307.019226	1266.981323	10831.491211	2375.590332	11.590860
307.468719	1266.338501	10875.852539	2389.520264	11.688227
307.918213	1266.124268	10909.071289	2400.664063	11.765488
308.367645	1270.196045	10906.928711	2410.736572	11.835345
308.817047	1276.839722	10917.428711	2409.236572	11.746138
309.266388	1268.481567	10864.923828	2418.237305	11.981062
309.715790	1263.766968	10778.344727	2410.093506	12.048107
310.165070	1260.766479	10685.977539	2400.664063	12.094133
310.614319	1261.409424	10605.613281	2381.376709	11.985689
311.063568	1260.766479	10547.320313	2370.018311	11.944709
311.512817	1257.552002	10490.100586	2360.374512	11.944941
311.961945	1268.267212	10402.663086	2349.230469	11.833988
312.411072	1272.982056	10247.290039	2324.371094	11.715545
312.860199	1265.267090	10103.705078	2313.869873	11.864120
313.309265	1263.123901	9957.333984	2301.868896	11.947549
313.758331	1262.909668	9824.035156	2288.153320	11.975572
314.207336	1268.910278	9713.881836	2267.579590	11.825609
314.656311	1278.339722	9646.803711	2251.292725	11.626423
315.105225	1281.554321	9563.652344	2245.720459	11.641569
315.554138	1278.125488	9495.931641	2245.506104	11.771762
316.003021	1271.481812	9423.711914	2234.576416	11.813879
316.451874	1265.695557	9373.133789	2226.218506	11.847428
316.900665	1259.694946	9348.703125	2220.432129	11.877070
317.349426	1256.909058	9367.562500	2225.361328	11.940496
317.798187	1263.338257	9411.280273	2227.504150	11.833244
318.246918	1263.981079	9515.648438	2217.217285	11.552044
318.695557	1257.551880	9623.444336	2225.361084	11.568511
319.144196	1259.052002	9771.315430	2234.790527	11.462738
319.592834	1251.980103	9936.974609	2256.007080	11.560479
320.041382	1256.480591	10131.565430	2273.794678	11.462584
320.489899	1258.837891	10338.158203	2287.081543	11.325117
320.938416	1256.266113	10488.386719	2304.226074	11.351237
321.386932	1259.695190	10611.183594	2314.084229	11.275093
321.835327	1254.337402	10697.764648	2319.441895	11.278791
322.283722	1254.766113	10795.916016	2312.584229	11.086904
322.732117	1244.907959	10844.779297	2306.154785	11.054803
323.180450	1247.265381	10867.280273	2300.368652	10.947002
323.628754	1251.980103	10861.066406	2303.797363	10.946070
324.077026	1248.765381	10795.488281	2291.367676	10.921049
324.525238	1245.550781	10691.334961	2266.722412	10.810872
324.973480	1243.407837	10550.320313	2228.790039	10.587639
325.421600	1251.122803	10365.160156	2199.429932	10.404907
325.869751	1261.838257	10253.291016	2184.000000	10.255981
326.317871	1259.266479	10158.997070	2162.569336	10.149777
326.765930	1263.552612	10077.347656	2150.139404	10.059081
327.213959	1258.837891	10035.342773	2141.138672	10.052986
327.661957	1271.053223	10008.768555	2134.923828	9.886688
328.109924	1273.625122	9987.980469	2140.066895	9.942695
328.557831	1276.411011	9980.694336	2132.995117	9.840949
329.005737	1284.340210	10028.697266	2134.709229	9.724774
329.453613	1291.412354	10069.844727	2125.494385	9.501492
329.901459	1289.483643	10139.065430	2139.209961	9.601881
330.349213	1284.125977	10205.714844	2138.567139	9.577230
330.796967	1281.982910	10238.503906	2131.709229	9.487236
331.244720	1286.054810	10270.222656	2121.636719	9.300604
331.692413	1291.412476	10315.655273	2123.993896	9.226052
332.140045	1295.270020	10327.440430	2116.921875	9.096949
332.587677	1285.411865	10347.584961	2117.993408	9.187438
333.035309	1286.269043	10327.227539	2113.064453	9.144997
333.482819	1280.268555	10334.514648	2101.277588	9.067669
333.930328	1280.268555	10295.509766	2089.062256	8.971404
334.377838	1281.982910	10268.293945	2090.776611	9.000286
334.825317	1277.911133	10212.359375	2074.060791	8.911011
335.272705	1273.196411	10186.857422	2079.847168	9.049601
335.720062	1272.982056	10171.856445	2069.988770	8.956264
336.167450	1273.625000	10131.566406	2077.918213	9.079911
336.614777	1268.696045	10099.847656	2068.702881	9.058919
337.062012	1266.767090	10111.634766	2065.702637	9.032759
337.509277	1273.839355	10125.779297	2059.916260	8.880279
337.956482	1268.695801	10178.712891	2057.773193	8.856070
338.403687	1273.410645	10217.288086	2050.701172	8.690756
338.850800	1271.053345	10280.508789	2058.630615	8.741674
339.297913	1272.553589	10344.372070	2068.702881	8.776072
339.745026	1284.768921	10427.737305	2078.346924	8.679653
340.192047	1291.841064	10524.604492	2078.775391	8.523280
340.639038	1295.484253	10627.257813	2079.418213	8.400697
341.086029	1295.055664	10741.483398	2071.060303	8.214794
341.532959	1288.626465	10878.425781	2065.916992	8.105390
341.979828	1293.341187	10959.218750	2078.775391	8.125844
342.426727	1293.984131	11043.441406	2076.846680	8.029807
342.873535	1297.841675	11082.874023	2078.561523	7.978715
343.320343	1292.912598	11084.802734	2075.989746	7.997201
343.767059	1290.983887	11080.301758	2064.202881	7.898599
344.213806	1286.697754	11045.155273	2047.486816	7.796202
344.660522	1279.411255	11000.792969	2042.557739	7.850185
345.107178	1283.054565	10934.144531	2030.770630	7.747478
345.553772	1283.483032	10864.065430	2020.698120	7.694888
346.000366	1286.269165	10817.990234	2021.769653	7.716345
346.446960	1287.769287	10769.342773	2014.269043	7.662228
346.893463	1281.125854	10745.341797	1998.624634	7.581175
347.339905	1286.697754	10720.695313	1992.624146	7.482791
347.786377	1286.269043	10733.982422	1978.051270	7.322219
348.232788	1293.126953	10791.416016	1978.694092	7.217796
348.679169	1286.054688	10873.709961	1977.194092	7.208639
349.125519	1286.269043	11008.722656	1984.051880	7.177024
349.571838	1291.412476	11180.167969	1977.837036	6.941465
350.018097	1280.697021	11368.330078	1974.622314	6.878971
350.464325	1276.411011	11587.351563	1990.480957	6.925362
350.910553	1274.053711	11819.660156	1994.552734	6.832220
351.356720	1272.124878	12056.468750	2003.982422	6.786296
351.802856	1270.838989	12317.066406	2019.198120	6.774794
352.248932	1260.338013	12579.592773	2028.413330	6.785564
352.695007	1260.337891	12846.188477	2041.700439	6.744111
353.141052	1269.981689	13204.081055	2062.273682	6.638892
353.587036	1275.339355	13568.402344	2089.276367	6.621109
354.032990	1274.267822	13951.369141	2103.849365	6.543937
354.478912	1272.982056	14320.406250	2134.923584	6.606220
354.924774	1276.411011	14637.578125	2168.570068	6.677254
355.370605	1275.339355	14875.244141	2181.856934	6.665617
355.816467	1279.197021	15141.200195	2191.929443	6.584419
356.262238	1287.126221	15370.079102	2205.859375	6.523725
356.708008	1292.698364	15618.675781	2211.859863	6.416047
357.153656	1296.555786	15884.417969	2221.289307	6.339061
357.599365	1292.912598	16188.087891	2235.005127	6.324816
358.045013	1284.125977	16426.826172	2261.150635	6.452116
358.490631	1283.054565	16665.136719	2264.150635	6.378175
358.936157	1284.983276	16713.353516	2263.293213	6.340981
359.381714	1288.412109	16611.773438	2254.935303	6.307514
359.827209	1291.841064	16451.898438	2228.146973	6.176137
360.272644	1296.127197	16244.021484	2208.002197	6.100358
360.718109	1291.840942	15961.352539	2187.428955	6.105098
361.163513	1291.626831	15665.394531	2166.855469	6.089069
361.608856	1289.055054	15296.785156	2142.210205	6.090602
362.054169	1284.983154	14880.172852	2116.707764	6.117786
362.499481	1287.554810	14407.199219	2083.704590	6.068379
362.944733	1281.768677	13911.937500	2033.128052	5.948926
363.389923	1281.554321	13370.168945	1999.267578	5.937101
363.835083	1277.482544	12942.842773	1971.407837	5.948597
364.280243	1269.124634	12656.741211	1945.262451	5.937483
364.725372	1262.695435	12424.003906	1927.046387	5.952268
365.170410	1259.480835	12284.277344	1917.188232	5.965710
365.615448	1260.980957	12146.906250	1905.186768	5.917786
366.060455	1260.766602	12061.612305	1885.685059	5.785829
366.505402	1256.909058	12002.034180	1873.255127	5.736053
366.950317	1268.267334	11979.105469	1865.968750	5.580342
367.395233	1269.553101	12008.678711	1854.610596	5.447906
367.840088	1271.696289	12016.608398	1838.751953	5.277434
368.284882	1270.838989	12019.393555	1823.107544	5.138072
368.729675	1270.838989	12056.683594	1821.821777	5.108388
369.174438	1274.696533	12095.900391	1817.535522	5.016438
369.619141	1280.911377	12159.336914	1820.750122	4.962471
370.063812	1277.482422	12243.558594	1809.606201	4.852454
370.508453	1274.482056	12376.214844	1816.678223	4.883888
370.953094	1273.839355	12490.655273	1823.107422	4.896827
371.397614	1274.267944	12632.096680	1836.180176	4.947356
371.842133	1259.909302	12781.255859	1841.109253	5.044549
372.286652	1257.551880	12907.696289	1848.395630	5.071557
372.731140	1256.694702	13051.924805	1854.396362	5.067317
373.175537	1270.838989	13258.944336	1879.470215	5.076959
373.619904	1272.553467	13473.464844	1882.470337	4.998945
374.064270	1271.910645	13682.413086	1881.184692	4.909342
374.508606	1267.838501	13869.931641	1883.113281	4.882322
374.952881	1276.625122	13986.300781	1889.756958	4.824134
375.397095	1280.482666	14039.449219	1877.969971	4.682881
375.841339	1278.768188	14031.734375	1875.183960	4.676683
376.285522	1278.339600	14003.446289	1857.825073	4.553875
376.729645	1285.626099	13951.369141	1844.752441	4.414477
377.173706	1286.269043	13911.079102	1843.895264	4.416908
377.617767	1289.269287	13841.000977	1847.538574	4.447747
378.061798	1281.768677	13733.847656	1833.180054	4.428267
378.505768	1285.197510	13602.049805	1830.179810	4.424688
378.949738	1286.697754	13502.183594	1830.394043	4.450877
379.393677	1288.412231	13452.034180	1823.536011	4.399379
379.837524	1279.839966	13453.962891	1816.035278	4.404386
380.281372	1277.268311	13504.753906	1826.964966	4.495582
380.725189	1271.481934	13621.336914	1832.965576	4.546479
381.168976	1271.910645	13763.850586	1843.038208	4.571969
381.612701	1272.339111	13877.218750	1857.825073	4.644915
382.056396	1267.838623	13964.227539	1858.896606	4.655324
382.500031	1263.552612	14060.665039	1853.538940	4.610308
382.943665	1253.908691	14172.747070	1853.753174	4.643177
383.387238	1241.693237	14283.759766	1849.467163	4.660105
383.830811	1239.550171	14380.840820	1844.109497	4.600456
384.274323	1243.407715	14471.062500	1844.323853	4.542878
384.717804	1253.265747	14535.140625	1850.538696	4.496902
385.161224	1257.766235	14591.502930	1848.824341	4.432802
385.604645	1267.838745	14652.579102	1843.466675	4.300628
386.048035	1270.196167	14694.800781	1846.252441	4.291049
386.491333	1273.196411	14733.589844	1837.251831	4.190483
386.934631	1280.482910	14793.165039	1833.608521	4.093381
387.377869	1283.697388	14899.034180	1836.608887	4.060946
387.821136	1291.198120	15061.907227	1842.823853	4.005790
388.264282	1289.697876	15221.350586	1856.325073	4.067193
388.707428	1285.197510	15348.005859	1864.468750	4.119172
389.150543	1284.554565	15409.083984	1872.612427	4.163380
389.593597	1281.982910	15450.447266	1873.898315	4.177696
390.036621	1283.268799	15476.377930	1874.541138	4.165911
390.479614	1274.267822	15495.235352	1881.613159	4.270773
390.922638	1275.339478	15529.522461	1877.112793	4.221732
391.365509	1272.767700	15553.096680	1882.470337	4.269528
391.808411	1268.481567	15510.665039	1895.971802	4.405857
392.251251	1266.124390	15384.868164	1889.756958	4.417054
392.694092	1260.552368	15144.202148	1870.683594	4.394603
393.136871	1278.125366	14917.678711	1865.111450	4.303558
393.579590	1276.839600	14659.868164	1856.324951	4.330002
394.022308	1282.197388	14502.137695	1847.752441	4.278045
394.464966	1280.482788	14349.980469	1846.466797	4.330572
394.907562	1277.911133	14197.393555	1840.680542	4.355975
395.350159	1283.054565	14034.947266	1834.679810	4.325830
395.792755	1278.339722	13871.002930	1833.822754	4.411164
396.235229	1279.197021	13707.488281	1828.465210	4.419499
396.677704	1277.911133	13620.481445	1814.535156	4.347749
397.120148	1278.339722	13581.477539	1815.821045	4.368652
397.562561	1284.340332	13581.262695	1830.822388	4.444056
398.004944	1268.481689	13599.049805	1822.893066	4.496235
398.447235	1269.338745	13650.483398	1823.107422	4.472678
398.889557	1265.909912	13692.274414	1826.107788	4.508140
399.331818	1265.910034	13750.349609	1823.750366	4.468285
399.774017	1266.338501	13865.431641	1838.966309	4.544992
400.216187	1272.124878	13987.586914	1842.609497	4.486543
400.658356	1277.268188	14107.170898	1851.610474	4.476591
401.100433	1273.196289	14282.687500	1856.110840	4.480687
401.542511	1280.482788	14412.128906	1864.897217	4.450428
401.984558	1283.911621	14502.996094	1887.828125	4.568520
402.426575	1286.911987	14612.934570	1892.114136	4.541506
402.868500	1292.483887	14647.866211	1904.115356	4.579663
403.310394	1297.841675	14731.231445	1913.116333	4.580189
403.752289	1296.770020	14748.375977	1924.688721	4.667984
404.194153	1295.484253	14785.238281	1940.547363	4.781875
404.635956	1301.699219	14776.021484	1946.119507	4.782580
405.077698	1295.484253	14765.305664	1967.121582	4.986238
405.519440	1290.983887	14726.730469	1975.693848	5.096181
405.961090	1288.840698	14687.511719	1999.053223	5.300619
406.402740	1281.554199	14696.727539	2000.339111	5.357999
406.844391	1282.197144	14714.514648	2004.839478	5.379879
407.285980	1283.054443	14750.089844	2027.984741	5.531509
407.727509	1284.554565	14824.454102	2037.842896	5.563471
408.168976	1283.483154	14812.668945	2046.200806	5.637573
408.610474	1285.411865	14872.246094	2061.845215	5.714601
409.051910	1282.411499	14869.458984	2061.416504	5.733438
409.493317	1276.625366	14919.821289	2062.702393	5.761678
409.934631	1274.482300	15000.828125	2065.274170	5.761125
410.375946	1276.625244	15052.261719	2079.846924	5.830741
410.817230	1281.554199	15117.410156	2080.489990	5.774387
411.258453	1283.268677	15170.346680	2100.634521	5.885801
411.699677	1282.411499	15314.144531	2113.921875	5.925928
412.140839	1283.697388	15455.802734	2111.135742	5.838500
412.581940	1284.554688	15650.393555	2127.851807	5.870156
413.023010	1285.411865	15910.347656	2143.924805	5.870200
413.464081	1282.411499	16200.089844	2152.282959	5.831145
413.905090	1288.626465	16581.556641	2176.070801	5.802971
414.346069	1284.768921	16986.593750	2204.359375	5.856583
414.786987	1292.055420	17425.708984	2221.075195	5.758273
415.227875	1294.841309	17962.548828	2238.219727	5.659917
415.668762	1297.198730	18507.957031	2259.650146	5.592150
416.109558	1303.413574	19067.083984	2286.010010	5.531495
416.550323	1305.770996	19641.000000	2303.154541	5.439712
416.991119	1302.342163	20231.841797	2332.300537	5.441022
417.431793	1304.270874	20884.623047	2356.945557	5.376179
417.872437	1307.699707	21492.181641	2385.662598	5.340552
418.313080	1313.485962	22071.880859	2409.021973	5.277556
418.753662	1308.342651	22547.423828	2426.595459	5.265071
419.194214	1315.629028	22913.888672	2440.525146	5.208272
419.634705	1313.057495	23169.558594	2444.168457	5.175169
420.075226	1307.913940	23412.794922	2452.312256	5.177130
420.515656	1303.413574	23623.888672	2464.098877	5.200092
420.956055	1300.627563	23769.617188	2468.170654	5.196242
421.396393	1293.555542	23793.619141	2466.670410	5.213829
421.836700	1292.055420	23701.468750	2458.741211	5.206231
422.276978	1285.840454	23483.732422	2450.597656	5.247152
422.717194	1288.412109	23215.207031	2435.381836	5.230905
423.157440	1278.982666	22872.744141	2412.450928	5.249054
423.597626	1288.197876	22581.501953	2403.664551	5.238579
424.037720	1288.626465	22217.394531	2393.377930	5.278626
424.477783	1287.340576	21858.429688	2386.948486	5.345404
424.917847	1288.626465	21443.103516	2367.232666	5.351696
425.357880	1283.911743	20996.486328	2350.087891	5.408609
425.797882	1276.196777	20522.656250	2331.657227	5.483920
426.237793	1273.625000	20086.328125	2323.084961	5.578465
426.677673	1278.768433	19771.511719	2313.012451	5.592702
427.117554	1285.411865	19410.189453	2299.510986	5.595098
427.557343	1274.910767	19131.376953	2293.082275	5.701976
427.997131	1273.625000	18880.207031	2283.866943	5.737865
428.436890	1262.909668	18644.255859	2285.795898	5.884966
428.876587	1261.838013	18556.392578	2276.580566	5.867411
429.316223	1264.195435	18537.320313	2285.152588	5.910668
429.755859	1270.196045	18559.177734	2294.582031	5.925080
430.195465	1270.196167	18580.394531	2286.224365	5.869535
430.634979	1275.125244	18684.548828	2296.939697	5.869318
431.074493	1278.339844	18748.625000	2290.939209	5.796124
431.513947	1275.339478	18760.626953	2293.082275	5.820567
431.953430	1266.981567	18838.205078	2297.154053	5.862839
432.392792	1274.267944	18915.353516	2306.583740	5.851770
432.832153	1275.982422	19022.937500	2325.656982	5.914674
433.271454	1284.768921	19150.236328	2325.870850	5.827455
433.710693	1274.482300	19232.314453	2330.371338	5.879825
434.149963	1278.982544	19315.039063	2336.157715	5.861454
434.589172	1267.624390	19430.548828	2338.515137	5.896026
435.028320	1271.696167	19601.351563	2359.517334	5.934760
435.467407	1267.410034	19746.652344	2352.016602	5.869324
435.906494	1279.197021	19944.029297	2373.447021	5.862630
436.345551	1272.767700	20131.332031	2383.305176	5.888770
436.784546	1279.625488	20388.929688	2392.948975	5.826081
437.223511	1283.697388	20654.455078	2406.879150	5.798337
437.662415	1293.555542	20916.550781	2416.522705	5.722710
438.101318	1289.055176	21145.218750	2431.310059	5.752646
438.540161	1299.770386	21362.095703	2451.883545	5.742670
438.978912	1295.698486	21467.750000	2448.668701	5.715682
439.417725	1301.056152	21528.398438	2448.240234	5.671453
439.856445	1299.984619	21527.755859	2454.026367	5.705234
440.295135	1307.056885	21544.255859	2469.670654	5.744934
440.733765	1297.413086	21520.683594	2475.885742	5.827310
441.172394	1298.270386	21544.900391	2489.815430	5.885152
441.610962	1302.556519	21511.683594	2494.530273	5.898195
442.049469	1291.412476	21547.472656	2504.174072	5.987154
442.487946	1285.411865	21584.976563	2512.746338	6.046113
442.926422	1290.126465	21652.267578	2519.175537	6.035952
443.364807	1286.697632	21701.558594	2517.889893	6.030863
443.803192	1284.340210	21873.216797	2537.606445	6.087103
444.241516	1284.554688	21959.583984	2553.250732	6.136369
444.679810	1287.769287	22089.236328	2557.322510	6.103191
445.118073	1289.055054	22135.742188	2551.964844	6.058084
445.556274	1293.769653	22157.388672	2541.677979	5.981265
445.994415	1296.770142	22121.597656	2531.177002	5.927573
446.432587	1301.056274	22079.164063	2530.534180	5.917180
446.870667	1308.556885	21926.794922	2528.819824	5.918366
447.308716	1311.557373	21692.126953	2517.032959	5.914827
447.746735	1312.628906	21375.597656	2503.959961	5.937960
448.184692	1312.200195	21141.359375	2491.744385	5.948533
448.622620	1320.343872	20884.835938	2484.886719	5.952329
449.060516	1330.202026	20645.667969	2482.100830	5.963608
449.498383	1335.130981	20411.216797	2469.670898	5.947446
449.936188	1338.345581	20185.767578	2472.671631	6.018468
450.373993	1336.845459	19983.031250	2478.243164	6.121347
450.811707	1339.202881	19770.011719	2478.886475	6.183579
451.249420	1337.274170	19529.130859	2479.314697	6.277757
451.687042	1335.988281	19324.039063	2464.098877	6.271444
452.124664	1330.844849	19226.312500	2464.741943	6.336226
452.562225	1326.130127	19207.240234	2461.527100	6.349701
452.999756	1326.773071	19164.167969	2468.813721	6.402508
453.437256	1325.701538	19117.234375	2477.600342	6.474421
453.874725	1325.915894	19121.304688	2482.743652	6.500717
454.312164	1329.773315	19167.810547	2495.173340	6.533230
454.749512	1327.201660	19292.107422	2506.746094	6.565826
455.186829	1328.273193	19519.486328	2514.675537	6.521843
455.624115	1326.344482	19844.162109	2532.034180	6.510971
456.061401	1326.130127	20315.423828	2565.894531	6.528755
456.498596	1333.845093	20764.611328	2601.040771	6.521594
456.935791	1338.131348	21224.513672	2645.831055	6.575855
457.372894	1340.274414	21545.328125	2671.976807	6.590937
457.810028	1338.559937	21741.205078	2698.336182	6.664706
458.247070	1338.774292	21838.929688	2705.836914	6.668547
458.684052	1340.917236	21861.429688	2725.553223	6.747571
459.121033	1331.487793	21751.062500	2735.839844	6.877480
459.557953	1331.273560	21668.982422	2749.769775	6.974710
459.994873	1335.131104	21431.316406	2752.341553	7.052136
460.431702	1331.487793	21123.144531	2759.413818	7.214788
460.868530	1334.059448	20730.533203	2756.413330	7.333054
461.305298	1322.486938	20353.783203	2757.270752	7.539075
461.742035	1326.987427	19928.382813	2748.055664	7.639579
462.178741	1327.844604	19668.857422	2768.843506	7.856703
462.615387	1335.559692	19433.763672	2789.631104	8.034341
463.051971	1336.202637	19369.257813	2814.704834	8.198845
463.488586	1334.059570	19344.398438	2839.350342	8.357925
463.925079	1343.917725	19408.689453	2865.709717	8.424087
464.361572	1345.203491	19421.333984	2893.783691	8.566989
464.798035	1345.846313	19477.054688	2937.288086	8.777362
465.234406	1356.775879	19533.632813	2986.364746	8.965185
465.670776	1356.132935	19528.488281	3024.082275	9.178498
466.107117	1368.134155	19497.199219	3053.228271	9.294987
466.543396	1366.848511	19441.693359	3095.660889	9.564742
466.979645	1370.491577	19356.398438	3129.735840	9.781238
467.415863	1373.063354	19340.539063	3165.310791	9.974954
467.851990	1371.777466	19219.671875	3209.029053	10.293941
468.288116	1367.920044	19158.595703	3240.746826	10.527013
468.724182	1360.847900	19088.945313	3288.965576	10.876055
469.160248	1367.277100	19075.443359	3334.398682	11.108556
469.596252	1361.919434	19101.804688	3390.761475	11.436613
470.032196	1359.990723	19163.308594	3436.836914	11.665501
470.468109	1358.490479	19242.816406	3499.629150	11.972152
470.903992	1352.275513	19348.041016	3583.851563	12.400562
471.339844	1346.060669	19473.839844	3655.644287	12.740576
471.775604	1346.703491	19566.205078	3738.366943	13.126943
472.211395	1340.917236	19719.863281	3823.017822	13.505131
472.647095	1339.417114	19909.953125	3905.954834	13.820482
473.082794	1336.845337	20073.039063	4018.679932	14.313657
473.518402	1337.488403	20299.777344	4144.049316	14.800750
473.954010	1337.274048	20491.367188	4280.991699	15.368609
474.389557	1338.131348	20781.966797	4410.646484	15.802001
474.825073	1338.988770	21078.998047	4568.162598	16.358522
475.260529	1347.346680	21443.746094	4727.820801	16.821293
475.695923	1350.132568	21887.576172	4916.625488	17.365808
476.131348	1359.347656	22459.130859	5134.575195	17.892258
476.566681	1356.990356	23277.570313	5396.243652	18.426764
477.001984	1361.276367	24234.664063	5714.703613	19.032719
477.437256	1364.491089	25368.773438	6102.170410	19.736807
477.872467	1375.634888	26711.619141	6555.857910	20.446110
478.307648	1384.207275	28097.970703	7004.187012	21.037767
478.742767	1382.921387	29568.970703	7495.164063	21.685349
479.177887	1384.635864	31119.267578	8021.930176	22.321766
479.612946	1385.707397	32968.949219	8630.776367	22.939598
480.047943	1381.206909	35273.386719	9374.634766	23.584873
480.482941	1382.492676	37874.214844	10256.292969	24.317297
480.917847	1384.635864	40468.187500	11137.949219	24.955034
481.352722	1385.064575	42709.406250	11956.172852	25.580828
481.787598	1385.921753	44388.070313	12629.311523	26.146111
482.222382	1386.136230	45424.246094	13146.647461	26.705305
482.657166	1380.778442	45985.296875	13538.184570	27.255997
483.091888	1375.206421	46336.332031	13914.937500	27.890163
483.526581	1369.848755	46664.433594	14283.329102	28.509987
483.961212	1368.777222	46960.609375	14687.941406	29.213926
484.395844	1367.705566	47043.546875	15060.621094	29.978466
484.830353	1365.776733	46581.285156	15325.931641	30.874706
485.264893	1361.062134	45593.757813	15388.295898	31.712364
485.699371	1351.847046	44268.058594	15375.222656	32.676174
486.133820	1356.347412	42848.277344	15323.575195	33.662518
486.568176	1351.203979	41570.152344	15284.571289	34.643787
487.002533	1356.561646	40676.066406	15337.718750	35.557816
487.436859	1356.132935	40031.214844	15452.587891	36.448418
487.871094	1355.704346	39637.316406	15637.962891	37.308403
488.305359	1360.847778	39244.703125	15810.480469	38.141930
488.739502	1357.418823	38695.011719	15957.922852	39.104031
489.173676	1353.989990	37811.421875	15952.137695	40.041622
489.607788	1347.775146	36654.597656	15828.268555	41.013298
490.041840	1352.275513	35451.050781	15625.747070	41.859196
490.475861	1360.204956	34261.218750	15425.583984	42.750591
490.909851	1354.632935	33166.109375	15237.421875	43.640820
491.343750	1351.418335	32204.300781	15098.124023	44.555660
491.777649	1346.060669	31310.861328	14970.825195	45.469231
492.211517	1347.132324	30367.050781	14799.381836	46.355232
492.645294	1344.774902	29298.732422	14581.217773	47.350876
493.079071	1349.061035	28157.123047	14336.907227	48.447536
493.512787	1356.561768	27055.798828	14090.668945	49.550529
493.946503	1359.347778	26125.279297	13932.938477	50.769707
494.380096	1363.205200	25440.568359	13797.068359	51.641300
494.813751	1357.847656	24919.375000	13762.136719	52.646370
495.247284	1358.919067	24580.343750	13778.422852	53.482956
495.680786	1363.419434	24319.101563	13848.500977	54.387764
496.114258	1366.205444	24093.867188	13902.078125	55.156895
496.547699	1361.490723	23849.554688	13916.008789	55.827469
496.981079	1358.276123	23636.105469	13938.297852	56.468792
497.414429	1359.562012	23356.433594	13933.153320	57.160820
497.847717	1358.490356	23040.761719	13906.579102	57.872574
498.280975	1355.918701	22668.294922	13835.858398	58.557240
498.714203	1358.061646	22316.617188	13770.708984	59.224731
499.147369	1356.561523	22036.949219	13755.493164	59.955029
499.580505	1359.347534	21763.492188	13762.136719	60.785637
500.013611	1351.632690	21544.042969	13746.062500	61.381626
500.446655	1343.917603	21364.667969	13724.846680	61.840485
500.879639	1344.560425	21254.513672	13744.778320	62.281502
501.312653	1346.703613	21126.789063	13773.922852	62.826920
501.745544	1347.989380	21057.781250	13818.928711	63.272816
502.178436	1347.560669	21010.632813	13893.292969	63.803520
502.611267	1339.417114	21002.060547	13996.800781	64.372749
503.044037	1334.059326	20992.632813	14062.378906	64.746910
503.476807	1335.345215	21000.345703	14114.456055	64.984039
503.909515	1337.273926	21012.775391	14212.822266	65.439491
504.342194	1335.559692	21068.923828	14300.045898	65.698311
504.774841	1337.916870	21096.355469	14419.200195	66.206055
505.207428	1340.274292	21137.931641	14520.568359	66.575012
505.639954	1346.489258	21188.937500	14657.937500	67.085709
506.072449	1350.561035	21272.517578	14794.237305	67.481705
506.504852	1345.846313	21377.312500	14936.322266	67.845634
506.937286	1346.274902	21464.750000	15081.624023	68.272324
507.369690	1339.845703	21580.904297	15193.490234	68.443283
507.802032	1343.274658	21727.917969	15348.434570	68.704468
508.234314	1335.130981	21829.927734	15485.375977	69.043106
508.666504	1333.202271	21917.150391	15603.674805	69.328163
509.098724	1337.274170	22009.300781	15702.684570	69.492027
509.530853	1329.987793	22067.164063	15784.549805	69.703621
509.962952	1329.344849	22113.882813	15871.769531	69.967522
510.395050	1327.844727	22136.171875	15907.346680	70.065704
510.827118	1323.987183	22148.386719	15963.921875	70.301826
511.259125	1327.201660	22114.310547	16008.071289	70.624870
511.691040	1322.701294	22125.669922	16045.146484	70.770889
512.122925	1320.129517	22127.814453	16113.081055	71.093689
512.554810	1314.557617	22158.246094	16163.872070	71.241302
512.986572	1313.485962	22254.041016	16239.952148	71.280182
513.418396	1305.556641	22339.121094	16302.313477	71.299171
513.850098	1297.627319	22490.207031	16402.179688	71.272835
514.281799	1300.841919	22679.654297	16555.410156	71.353676
514.713440	1290.983887	22893.314453	16725.785156	71.449707
515.145020	1288.197998	23195.917969	16951.023438	71.494545
515.576599	1280.911499	23530.666016	17169.187500	71.408775
516.008057	1281.768677	23812.265625	17361.845703	71.370277
516.439575	1285.197632	24009.855469	17496.644531	71.338577
516.870972	1299.341675	24150.654297	17577.867188	71.236717
517.302368	1302.127808	24205.091797	17641.945313	71.343681
517.733704	1304.270874	24221.806641	17668.519531	71.404922
518.165039	1311.557373	24210.445313	17676.662109	71.466805
518.596252	1314.557617	24135.439453	17697.236328	71.788101
519.027466	1322.272583	24107.150391	17665.091797	71.726608
519.458618	1326.130127	24073.718750	17640.873047	71.720764
519.889771	1315.843384	24007.498047	17626.515625	71.879608
520.320862	1319.915161	23986.925781	17601.869141	71.831062
520.751892	1321.415405	24109.724609	17700.451172	71.874733
521.182922	1323.772705	24462.470703	17917.757813	71.715294
521.613831	1308.342651	24959.019531	18317.011719	71.916206
522.044739	1302.985107	25759.455078	18863.066406	71.801376
522.475586	1298.484741	26723.193359	19550.132813	71.787048
522.906372	1289.483643	27835.445313	20295.064453	71.595001
523.337219	1287.340698	28954.982422	21054.351563	71.444511
523.767944	1277.482422	29994.158203	21826.710938	71.558517
524.198669	1275.982300	31165.341797	22617.931641	71.403168
524.629333	1276.410889	32463.185547	23504.304688	71.273460
525.059875	1274.267822	33978.976563	24628.126953	71.408249
525.490356	1268.481567	35615.636719	25797.386719	71.414658
525.920898	1258.623535	37035.851563	26850.492188	71.531174
526.351379	1266.338501	38145.531250	27607.638672	71.425919
526.781860	1275.125000	38706.371094	28036.894531	71.495804
527.212219	1277.482544	38837.097656	28123.257813	71.475113
527.642639	1280.482910	38631.363281	28027.037109	71.608902
528.072876	1276.196655	38241.328125	27729.789063	71.563629
528.503113	1271.053223	37809.710938	27392.470703	71.489815
528.933350	1273.410767	37202.367188	26979.501953	71.547005
529.363525	1278.339722	36535.015625	26510.173828	71.566116
529.793640	1272.982056	35669.433594	25876.255859	71.528519
530.223694	1275.768188	34654.257813	25150.826172	71.528282
530.653748	1272.553467	33681.523438	24454.113281	71.528221
531.083679	1269.553223	32736.425781	23784.619141	71.551651
531.513672	1262.481079	31939.205078	23174.273438	71.428070
531.943542	1264.838379	31288.142578	22668.724609	71.290909
532.373413	1258.409180	30723.873047	22275.900391	71.329239
532.803284	1260.552246	30339.623047	22040.806641	71.461205
533.233093	1264.838501	30037.019531	21837.214844	71.500931
533.662781	1262.480957	29841.787109	21678.841797	71.437569
534.092468	1254.123169	29496.751953	21437.748047	71.465111
534.522095	1252.194336	29079.283203	21112.216797	71.369385
534.951721	1251.337036	28568.587891	20735.462891	71.325356
535.381226	1252.408691	28059.611328	20349.283203	71.237846
535.810730	1254.123047	27712.435547	20066.398438	71.101570
536.240234	1262.480957	27510.773438	19933.742188	71.133240
536.669678	1255.408813	27493.843750	19934.812500	71.191002
537.099060	1262.266724	27725.724609	20067.466797	71.061005
537.528381	1268.052856	28103.970703	20285.417969	70.865341
537.957703	1268.910156	28585.945313	20625.736328	70.859909
538.386841	1272.553345	29040.919922	21002.916016	71.053383
538.816040	1283.268677	29480.037109	21338.519531	71.126060
539.245239	1286.054565	29793.998047	21578.544922	71.181877
539.674377	1283.697266	29965.011719	21702.841797	71.193199
540.103455	1289.483643	30020.517578	21756.419922	71.236336
540.532471	1284.769043	29921.720703	21752.990234	71.474861
540.961426	1276.196777	29739.560547	21646.052734	71.565170
541.390381	1280.697144	29391.095703	21451.033203	71.754005
541.819275	1284.340332	28836.470703	21069.566406	71.810150
542.248108	1277.053833	28082.542969	20543.228516	71.873993
542.676880	1274.267944	27148.810547	19887.880859	71.937943
543.105713	1277.911255	26128.705078	19122.806641	71.808151
543.534424	1278.553955	25120.820313	18428.236328	71.929749
543.963074	1274.053589	24218.375000	17782.531250	71.950165
544.391663	1272.338989	23424.798828	17243.548828	72.096779
544.820251	1269.767456	22708.585938	16745.285156	72.184563
545.248779	1275.768066	22079.595703	16224.734375	71.856812
545.677246	1275.339355	21497.539063	15790.334961	71.777534
546.105713	1275.553711	20943.341797	15385.082031	71.739273
546.534119	1272.982056	20472.078125	15015.832031	71.580711
546.962524	1272.553467	20003.820313	14701.230469	71.691231
547.390747	1276.196655	19546.060547	14362.194336	71.626144
547.819031	1274.482300	19097.515625	14048.449219	71.671120
548.247253	1266.124146	18666.117188	13683.913086	71.366638
548.675476	1271.267578	18282.935547	13432.532227	71.487785
549.103577	1273.196289	17947.759766	13175.150391	71.377907
549.531677	1276.625122	17663.804688	12955.913086	71.270889
549.959717	1265.052612	17494.931641	12837.831055	71.305389
550.387695	1262.909668	17334.628906	12732.821289	71.367050
550.815674	1260.980835	17264.550781	12663.171875	71.247795
551.243530	1259.480835	17160.181641	12617.738281	71.432434
551.671448	1260.338013	17044.455078	12536.086914	71.437309
552.099304	1257.123413	16955.947266	12461.508789	71.370857
552.527039	1260.552246	16892.728516	12416.933594	71.368065
552.954834	1260.337891	16838.080078	12387.787109	71.431717
553.382446	1256.480347	16708.427734	12292.206055	71.419640
553.810120	1257.337646	16599.345703	12205.412109	71.360115
554.237671	1248.979614	16518.335938	12131.261719	71.268768
554.665222	1259.266357	16380.535156	12049.825195	71.360138
555.092712	1259.909302	16253.880859	11971.818359	71.441437
555.520203	1259.909302	16159.584961	11900.239258	71.413162
555.947632	1264.409668	16086.292969	11831.661133	71.294937
556.375061	1268.481689	16053.933594	11790.298828	71.163315
556.802307	1267.195801	16050.290039	11759.010742	70.971710
557.229614	1259.052124	16025.428711	11753.223633	71.068024
557.656799	1260.980957	16035.715820	11740.366211	70.927734
558.083984	1271.053223	16077.505859	11751.724609	70.784485
558.511169	1267.838745	16119.938477	11767.155273	70.692474
558.938232	1281.340088	16143.728516	11784.299805	70.668045
559.365356	1280.697144	16173.944336	11797.158203	70.612274
559.792297	1282.625854	16252.378906	11827.375977	70.440376
560.219238	1283.268677	16262.453125	11840.875977	70.481857
560.646179	1284.983154	16287.099609	11869.593750	70.554115
561.073059	1277.696777	16320.531250	11902.167969	70.628120
561.499939	1282.625854	16338.105469	11934.099609	70.748154
561.926697	1291.412354	16408.398438	11966.674805	70.617668
562.353455	1286.269043	16445.044922	12010.178711	70.743912
562.780151	1283.054565	16539.552734	12081.115234	70.776794
563.206726	1281.982910	16607.056641	12130.618164	70.790092
563.633301	1278.339722	16671.562500	12177.124023	70.802483
564.059875	1276.625244	16723.210938	12239.272461	70.971329
564.486450	1280.482788	16749.785156	12270.346680	71.043045
564.912903	1267.410034	16798.861328	12308.494141	71.088554
565.339355	1258.837769	16860.798828	12335.924805	70.998039
565.765747	1262.052368	16878.798828	12349.212891	70.995331
566.192017	1256.265991	16894.658203	12357.141602	70.984764
566.618347	1242.764648	16901.087891	12350.069336	70.935471
567.044495	1246.193604	16913.945313	12333.782227	70.766945
567.470703	1238.907349	16888.230469	12297.565430	70.665405
567.896912	1232.906616	16857.156250	12291.993164	70.781555
568.322998	1235.264038	16855.011719	12298.849609	70.830757
568.749023	1232.692261	16895.515625	12314.707031	70.753624
569.175049	1227.763184	16947.164063	12345.355469	70.725288
569.600952	1234.192383	17001.169922	12372.571289	70.643715
570.026917	1238.692871	17033.742188	12388.428711	70.590073
570.452759	1239.121582	17052.601563	12398.931641	70.571503
570.878601	1244.693481	17057.746094	12443.078125	70.817352
571.304443	1250.479858	17033.097656	12434.505859	70.862938
571.730164	1259.909302	16988.738281	12419.503906	70.949936
572.155823	1262.481079	16913.087891	12369.356445	70.967697
572.581482	1272.553589	16875.154297	12320.708984	70.809708
573.007080	1263.123901	16746.787109	12221.913086	70.776466
573.432556	1267.624390	16575.769531	12105.545898	70.798401
573.858093	1271.053345	16357.605469	11939.886719	70.717506
574.283508	1280.697144	16124.225586	11777.441406	70.715965
574.708984	1277.911255	15855.055664	11641.785156	71.096733
575.134399	1275.125122	15616.103516	11470.983398	71.095978
575.559631	1278.125488	15369.650391	11280.464844	70.981239
575.984924	1281.982910	15122.340820	11118.234375	71.069351
576.410156	1276.625122	14874.602539	10956.646484	71.187218
576.835327	1283.268677	14635.006836	10803.204102	71.301094
577.260437	1284.340332	14335.193359	10605.398438	71.421066
577.685547	1283.268799	14102.668945	10458.812500	71.575455
578.110657	1275.339478	13871.217773	10317.583984	71.787331
578.535645	1280.482788	13665.269531	10211.501953	72.112823
578.960571	1275.768066	13476.037109	10089.132813	72.239105
579.385498	1276.411011	13351.953125	9967.621094	71.973663
579.810303	1284.126099	13192.509766	9908.257813	72.420677
580.235107	1273.839355	13095.000000	9865.825195	72.683105
580.659912	1265.910034	12982.059570	9832.821289	73.120537
581.084656	1259.480835	12880.477539	9787.817383	73.387306
581.509338	1253.480347	12776.325195	9750.313477	73.739021
581.933899	1245.765137	12739.035156	9759.099609	74.072342
582.358521	1244.479370	12664.886719	9756.743164	74.535553
582.782959	1244.693604	12610.452148	9759.099609	74.912781
583.207520	1239.550171	12568.018555	9757.600586	75.191544
583.632019	1236.764160	12553.233398	9786.959961	75.555328
584.056396	1243.407715	12499.227539	9805.605469	76.069061
584.480774	1234.406860	12516.799805	9817.607422	76.076065
584.905029	1244.693481	12492.582031	9799.389648	76.056015
585.329285	1251.337036	12512.299805	9798.961914	75.904922
585.753418	1253.694458	12519.584961	9845.894531	76.267387
586.177612	1257.551880	12548.946289	9883.613281	76.395004
586.601746	1267.410156	12538.659180	9901.399414	76.601883
587.025818	1273.839355	12568.018555	9934.618164	76.683563
587.449890	1281.983032	12593.092773	9939.761719	76.542259
587.873901	1279.625610	12599.950195	9983.266602	76.885086
588.297729	1278.553955	12597.165039	9997.624023	77.033043
588.721680	1272.767700	12624.809570	10015.840820	77.017624
589.145447	1277.911133	12609.593750	10011.125000	77.068993
589.569275	1264.624146	12607.237305	10054.201172	77.491638
589.993042	1265.695801	12618.594727	10091.061523	77.736671
590.416687	1271.053345	12638.524414	10100.706055	77.674728
590.840393	1269.553223	12652.456055	10152.996094	78.041992
591.263916	1269.124512	12710.105469	10213.002930	78.174057
591.687561	1263.338257	12745.250977	10265.292969	78.401176
592.111023	1263.338379	12786.397461	10320.797852	78.602905
592.534485	1264.838379	12842.975586	10343.085938	78.408539
592.957886	1268.910278	12908.553711	10401.376953	78.460022
593.381226	1266.124146	12993.631836	10475.313477	78.526398
593.804626	1265.052734	13093.712891	10585.895508	78.798805
594.227905	1277.268311	13228.941406	10690.263672	78.758812
594.651062	1271.053345	13283.589844	10772.128906	79.093002
595.074280	1266.767212	13314.235352	10820.990234	79.304817
595.497375	1262.695313	13300.090820	10811.346680	79.324898
595.920471	1257.552002	13246.084961	10798.058594	79.580269
596.343567	1260.338013	13179.652344	10727.337891	79.425713
596.766541	1256.051758	13075.712891	10651.688477	79.491592
597.189514	1259.480713	12979.702148	10606.041016	79.747299
597.612366	1262.052368	12898.050781	10562.108398	79.924866
598.035278	1265.695679	12761.752930	10496.101563	80.291931
598.458008	1262.481079	12658.671875	10422.378906	80.376839
598.880737	1250.694092	12509.084961	10344.586914	80.774353
599.303528	1246.407959	12425.077148	10294.438477	80.940140
599.726135	1244.907715	12391.430664	10273.865234	81.002449
600.148804	1255.194580	12434.291016	10305.795898	80.960045
600.571411	1255.408936	12496.655273	10358.516602	80.979523
600.993835	1252.622925	12604.878906	10453.024414	81.044701
601.416382	1252.622925	12754.465820	10623.614258	81.473824
601.838684	1248.336792	12901.266602	10772.342773	81.730568
602.261169	1246.408081	13045.922852	10912.071289	81.915771
602.683472	1234.621216	13196.581055	11072.373047	82.241974
603.105774	1235.906982	13291.731445	11166.667969	82.373138
603.528015	1246.408081	13376.170898	11220.887695	82.231445
603.950134	1255.408936	13407.672852	11249.603516	82.241425
604.372314	1256.909058	13416.459961	11243.817383	82.132210
604.794434	1248.979614	13350.667969	11237.816406	82.540855
605.216431	1244.479248	13292.162109	11208.457031	82.704514
605.638489	1253.694458	13206.438477	11183.168945	83.072762
606.060425	1255.194580	13128.859375	11115.019531	83.039444
606.482361	1253.265747	13070.997070	11085.874023	83.202164
606.904236	1253.051636	13005.418945	11052.871094	83.385918
607.325928	1263.552612	12957.627930	10998.865234	83.249954
607.747742	1268.053101	12906.409180	10989.864258	83.532509
608.169434	1262.695313	12866.761719	10988.579102	83.814445
608.591125	1256.694824	12816.615234	10967.147461	84.001045
609.012756	1262.695313	12744.821289	10949.360352	84.362991
609.434326	1262.266724	12691.031250	10909.713867	84.413734
609.855896	1268.267090	12614.094727	10851.636719	84.466019
610.277283	1267.410034	12535.444336	10797.845703	84.579399
610.698792	1268.695801	12415.217773	10700.549805	84.617012
611.120056	1267.410034	12265.203125	10574.324219	84.625290
611.541382	1263.981201	12084.113281	10433.952148	84.749161
611.962708	1262.909668	11918.027344	10305.583008	84.866959
612.383972	1252.622925	11780.656250	10151.282227	84.523476
612.805176	1254.337402	11651.429688	10017.769531	84.287338
613.226318	1251.765747	11557.777344	9920.259766	84.111046
613.647339	1251.551514	11497.126953	9872.897461	84.147018
614.068359	1260.123779	11435.835938	9807.319336	83.996040
614.489380	1251.122925	11397.475586	9762.528320	83.886353
614.910400	1256.909302	11354.613281	9718.809570	83.800240
615.331299	1260.123901	11310.895508	9685.378906	83.826950
615.752136	1262.052490	11274.892578	9655.589844	83.827736
616.172974	1267.195801	11253.247070	9612.084961	83.565453
616.593628	1267.624390	11206.958008	9543.936523	83.268280
617.014404	1274.053589	11165.595703	9530.220703	83.466934
617.435059	1270.624756	11087.159180	9507.291016	83.906052
617.855652	1275.553711	11029.296875	9457.357422	83.883728
618.276245	1267.624390	10962.647461	9382.348633	83.699890
618.696716	1257.337646	10904.141602	9318.914063	83.567329
619.117249	1270.624634	10828.920898	9276.481445	83.758202
619.537598	1260.123535	10753.912109	9209.618164	83.733635
619.957947	1254.337280	10715.979492	9157.112305	83.524345
620.378235	1256.266113	10654.045898	9080.175781	83.252747
620.798523	1251.551270	10585.039063	9049.102539	83.543808
621.218811	1251.765747	10534.034180	9023.599609	83.727745
621.639038	1257.766357	10482.599609	8991.024414	83.830872
622.059082	1264.195435	10458.168945	8943.663086	83.527191
622.479248	1260.766602	10438.452148	8964.237305	83.936966
622.899231	1262.909668	10423.236328	8981.595703	84.262131
623.319153	1270.410400	10439.309570	8992.954102	84.225418
623.739136	1266.338501	10454.954102	8990.381836	84.061020
624.158997	1268.267334	10461.597656	8998.526367	84.085510
624.578918	1271.481934	10462.026367	9009.669922	84.197273
624.998657	1269.981689	10484.099609	9014.598633	84.051636
625.418457	1270.838989	10492.885742	8999.168945	83.802765
625.838074	1270.410278	10463.311523	8971.952148	83.777054
626.257751	1266.767212	10441.666992	8938.519531	83.616745
626.677307	1266.767212	10399.449219	8909.802734	83.688843
627.096802	1268.910278	10339.871094	8809.721680	83.131340
627.516357	1268.695801	10257.149414	8723.355469	82.935959
627.935791	1271.267578	10149.996094	8641.490234	83.009888
628.355225	1267.410034	10028.913086	8557.267578	83.203278
628.774536	1265.481201	9915.329102	8468.973633	83.278831
629.193848	1261.409424	9790.389648	8368.035156	83.323273
629.613098	1266.124146	9682.378906	8293.243164	83.494606
630.032349	1268.267334	9572.868164	8204.304688	83.520416
630.451477	1266.767090	9496.574219	8144.728027	83.573784
630.870605	1262.266724	9398.422852	8075.507324	83.740288
631.289673	1256.051880	9348.061523	8007.142578	83.429100
631.708740	1255.194580	9265.124023	7966.639160	83.789055
632.127625	1253.265747	9185.401367	7911.562500	83.940781
632.546509	1246.836670	9104.178711	7856.484863	84.120667
632.965393	1248.765259	9050.173828	7800.551270	83.982094
633.384155	1249.193848	8990.381836	7748.260742	83.954384
633.802979	1247.265259	8933.163086	7688.683105	83.808266
634.221741	1245.979370	8846.153320	7638.534668	84.110641
634.640381	1247.908081	8765.145508	7590.744141	84.377220
635.058960	1248.765381	8689.708984	7518.095215	84.254509
635.477600	1253.480103	8612.344727	7454.231445	84.262337
635.896057	1251.979980	8502.620117	7390.796875	84.665863
636.314514	1259.052246	8414.326172	7327.147949	84.805916
636.732910	1267.195801	8348.534180	7253.854980	84.541351
637.151367	1266.981567	8287.456055	7201.349609	84.529442
637.569641	1264.409790	8210.734375	7133.628418	84.493874
637.987976	1262.480957	8131.226074	7067.836426	84.518433
638.406189	1263.338135	8066.291016	7022.831543	84.661659
638.824402	1262.695313	7999.642090	6938.609375	84.250542
639.242432	1256.694824	7941.564453	6880.318359	84.124657
639.660522	1256.909058	7871.057617	6829.098633	84.246513
640.078613	1255.623169	7807.837402	6776.164551	84.254593
640.496582	1256.266113	7764.333008	6722.802734	83.996323
640.914490	1250.479858	7732.187500	6683.370605	83.818817
641.332397	1243.193481	7680.539063	6654.009766	84.053528
641.750183	1247.265137	7640.893555	6610.291992	83.880806
642.167969	1248.122437	7581.958984	6586.075195	84.276772
642.585693	1249.622559	7547.026367	6567.430176	84.444443
643.003357	1244.693481	7505.021973	6558.643555	84.882927
643.421021	1243.836426	7483.805176	6558.000488	85.163315
643.838684	1248.122559	7480.162598	6551.571777	85.099731
644.256226	1250.051270	7472.875488	6549.213867	85.156876
644.673645	1246.836792	7476.304688	6541.284668	84.990372
645.091064	1247.693970	7453.588867	6542.142090	85.313210
645.508423	1257.766479	7455.303223	6532.712402	85.113586
645.925842	1257.552002	7466.446777	6532.498047	84.957901
646.343079	1246.836670	7450.587891	6535.926758	85.256325
646.760376	1248.336792	7464.732910	6516.424805	84.745049
647.177551	1246.622314	7459.804199	6495.423340	84.478470
647.594604	1258.623535	7448.230957	6475.921387	84.291260
648.011719	1257.123291	7431.515625	6474.421387	84.498962
648.428772	1262.052368	7406.440918	6446.132324	84.370964
648.845764	1260.766724	7396.583008	6437.345703	84.366592
649.262756	1263.981201	7360.793457	6428.345215	84.705971
649.679626	1258.194946	7363.793945	6426.201660	84.643730
650.096497	1250.051270	7335.720215	6427.487793	85.075882
650.513245	1249.622559	7296.287598	6414.200195	85.412003
650.929993	1252.837280	7280.642578	6392.770020	85.270386
651.346619	1251.979980	7265.427734	6382.697266	85.320724
651.763245	1253.694458	7253.426270	6377.340332	85.397919
652.179871	1247.050903	7251.068848	6364.481445	85.233429
652.596436	1245.550781	7244.210938	6342.836426	84.973740
653.012939	1240.193237	7225.994141	6338.550293	85.174187
653.429443	1248.765503	7213.135742	6326.763672	85.138885
653.845703	1255.408936	7229.851563	6342.408203	85.146004
654.262146	1259.909302	7212.065430	6337.908203	85.313606
654.678345	1263.123901	7223.637695	6314.762695	84.751732
655.094604	1271.053223	7265.426758	6332.550293	84.437462
655.510803	1276.411011	7301.001953	6352.480957	84.255844
655.926941	1274.267944	7340.648926	6403.485840	84.551529
656.343079	1278.125488	7405.583984	6452.990723	84.453697
656.759094	1285.411987	7466.447266	6521.140625	84.706337
657.175049	1291.198120	7531.166992	6566.787598	84.545128
657.591003	1292.483887	7581.529297	6624.649902	84.784981
658.006897	1281.982910	7616.032715	6670.083008	85.065643
658.422729	1277.053833	7616.890137	6680.583984	85.231384
658.838562	1279.839844	7618.604980	6681.012695	85.208595
659.254333	1275.553589	7582.815918	6687.656250	85.807480
659.669983	1271.267578	7533.096680	6641.794922	85.766113
660.085571	1274.053589	7460.232422	6603.004883	86.142860
660.501221	1274.267944	7373.437500	6541.928223	86.366844
660.916687	1271.482056	7259.426270	6450.847168	86.496552
661.332214	1268.267456	7156.987793	6346.908203	86.243538
661.747681	1263.338257	7051.763672	6262.257813	86.360611
662.163025	1262.266846	6935.823730	6154.890137	86.235558
662.578430	1274.696533	6847.101074	6064.237793	85.951065
662.993652	1275.982300	6761.163574	5972.729492	85.626106
663.408936	1276.196655	6700.086426	5904.364746	85.329315
663.824036	1281.768677	6658.296387	5844.358887	84.861282
664.239197	1282.840088	6611.148438	5801.283203	84.800705
664.654297	1280.482788	6572.787598	5763.565430	84.709457
665.069336	1289.697998	6554.786133	5743.849121	84.597855
665.484314	1294.412720	6542.570313	5732.919922	84.572678
665.899292	1298.484497	6509.781250	5726.061523	84.961136
666.314148	1300.627686	6480.850098	5717.489258	85.263931
666.728943	1307.056885	6482.992676	5721.132813	85.280739
667.143677	1294.841309	6463.276855	5709.988770	85.425217
667.558472	1287.340698	6464.562500	5712.774902	85.478935
667.973206	1287.126221	6459.848145	5716.632324	85.632019
668.387756	1283.268677	6440.774902	5700.773926	85.651962
668.802368	1278.982544	6431.559570	5699.916504	85.800446
669.216858	1272.338989	6413.129395	5685.129395	85.838753
669.631409	1260.980957	6384.626465	5638.839355	85.444206
670.045776	1257.123413	6350.551270	5621.265625	85.681831
670.460144	1246.622314	6331.692383	5591.477051	85.443352
670.874512	1251.765747	6309.619141	5562.117676	85.220978
671.288757	1249.408325	6288.617188	5528.899902	84.923882
671.703003	1248.336792	6280.687988	5511.326172	84.711685
672.117126	1260.552246	6256.257324	5491.181641	84.685333
672.531311	1266.981445	6224.539063	5460.107422	84.580482
672.945313	1267.410034	6197.965332	5444.034180	84.709000
673.359314	1272.982056	6176.105957	5436.533203	84.916298
673.773315	1276.839722	6164.319824	5419.817383	84.767151
674.187256	1283.268799	6149.103516	5429.461426	85.210297
674.601135	1288.840698	6144.389160	5416.388672	85.006836
675.014954	1298.270386	6145.460449	5400.315918	84.627289
675.428650	1294.198364	6156.604492	5406.530762	84.574020
675.842407	1286.911987	6150.603516	5417.031738	84.917389
676.256042	1290.769531	6155.103516	5431.390137	85.122047
676.669678	1284.554688	6175.891113	5444.891113	85.055206
677.083191	1276.625244	6208.037598	5462.893555	84.889854
677.496704	1275.339600	6245.327637	5495.682617	84.916557
677.910217	1273.196411	6293.332520	5525.471191	84.704376
678.323547	1274.910889	6325.264160	5552.473633	84.698280
678.736938	1271.696167	6368.554199	5559.117188	84.118904
679.150208	1269.124512	6392.984375	5594.477539	84.415909
679.563477	1262.909668	6392.770508	5629.624023	85.123444
679.976685	1256.909058	6365.553223	5624.480469	85.493752
680.389832	1260.766479	6371.554199	5608.621582	85.072113
680.802979	1259.909302	6341.551270	5589.120117	85.193146
681.216064	1262.695435	6297.189453	5553.116211	85.220497
681.629028	1268.481689	6250.041992	5516.041504	85.265640
682.041870	1265.267090	6187.464355	5469.751465	85.418854
682.454773	1272.339233	6116.742676	5412.316895	85.458977
682.867615	1274.910889	6049.021973	5349.096680	85.339142
683.280457	1278.768433	5987.944824	5303.020508	85.455536
683.693237	1272.339111	5926.867676	5241.728516	85.280167
684.105896	1272.553345	5865.575684	5180.008301	85.073723
684.518555	1278.553955	5842.430664	5144.004395	84.696640
684.931030	1274.482056	5801.069824	5118.930664	84.930389
685.343567	1274.053589	5766.137695	5080.998535	84.747856
685.756042	1267.624268	5743.421387	5064.496582	84.831200
686.168518	1271.053223	5703.345703	5054.853027	85.368912
686.580872	1275.125122	5684.915039	5035.565430	85.274818
686.993225	1263.124023	5647.411621	5008.777344	85.433571
687.405518	1251.551392	5633.052734	5000.633301	85.566147
687.817627	1253.265991	5590.405762	4978.560547	85.892883
688.229858	1259.052246	5543.901367	4946.414551	86.055824
688.641907	1255.837524	5502.111328	4904.838867	85.934196
689.054077	1251.122681	5451.964355	4869.049805	86.123863
689.466064	1254.123047	5391.958008	4810.115234	85.938477
689.878052	1254.551636	5345.024902	4768.324707	85.901382
690.289978	1260.980957	5302.377930	4721.391602	85.624123
690.701843	1256.480591	5275.160645	4664.386230	84.801620
691.113586	1260.552368	5224.155273	4614.238770	84.612068
691.525330	1262.909668	5183.008301	4566.876953	84.282761
691.937073	1277.268311	5146.147949	4540.730957	84.351624
692.348755	1269.981812	5136.075684	4514.156738	83.913506
692.760315	1271.267578	5157.077637	4494.226074	82.941742
693.171875	1279.839966	5178.722656	4514.799805	82.971458
693.583435	1284.554688	5192.652344	4518.014648	82.737442
693.994751	1284.126099	5216.440430	4548.446289	83.012695
694.406128	1285.626221	5250.729492	4562.590332	82.645111
694.817444	1284.125977	5285.232910	4590.664551	82.640594
695.228760	1284.126099	5314.378418	4640.812500	83.287254
695.640076	1275.982422	5373.956055	4681.316895	83.098007
696.051208	1277.053955	5445.105469	4753.751953	83.413025
696.462402	1270.624878	5513.469727	4806.900391	83.346802
696.873474	1272.982178	5567.903809	4858.762207	83.488831
697.284424	1267.195801	5599.835449	4908.052734	84.033226
697.695374	1264.838379	5614.836426	4914.267578	83.894958
698.106323	1256.909058	5612.693848	4915.768066	83.999992
698.517212	1260.766602	5594.906738	4905.267090	84.088203
698.928101	1263.552612	5550.759277	4883.622070	84.438881
699.338867	1265.695679	5479.609375	4830.259766	84.590340
699.749573	1266.124268	5403.101563	4764.253418	84.557602
700.160095	1272.124878	5321.665039	4702.318848	84.705765
700.570740	1272.339233	5217.511719	4608.666992	84.567345
700.981262	1276.839722	5098.785645	4515.229004	84.731422
701.391785	1282.625977	4960.343750	4427.791504	85.519493
701.802307	1280.697266	4840.117676	4330.067871	85.670425
702.212708	1274.696655	4749.894531	4248.416992	85.569817
702.623108	1281.125854	4668.887207	4172.124023	85.336533
703.033264	1280.911377	4589.808105	4115.761230	85.673569
703.443481	1274.267944	4533.444824	4073.756836	85.895576
703.853699	1272.553467	4492.726563	4048.254150	86.197250
704.263855	1267.624390	4453.937012	4020.180420	86.386887
704.673950	1263.338257	4427.791992	3997.249756	86.394432
705.083984	1263.766846	4401.860352	3981.819580	86.614777
705.493958	1260.338013	4389.002441	3968.103760	86.547012
705.903931	1249.408325	4400.574707	3949.030273	85.670563
706.313721	1249.837036	4405.075195	3961.031494	85.926773
706.723511	1250.265503	4392.859863	3976.890381	86.763512
707.133301	1253.694458	4404.003418	3996.820557	87.074821
707.543030	1241.693237	4410.218262	4008.607666	87.325005
707.952698	1242.550415	4418.576660	4012.679688	87.219978
708.362305	1243.836304	4432.720703	4027.681152	87.298393
708.771912	1246.622437	4455.437012	4044.825928	87.203659
709.181335	1254.337402	4460.794922	4067.970459	87.748955
709.590820	1252.837158	4481.368652	4080.614746	87.587112
710.000183	1251.122681	4485.654297	4077.186035	87.371643
710.409546	1257.766357	4490.369141	4083.400879	87.410507
710.818848	1265.052856	4492.083496	4078.043213	87.169617
711.228088	1277.696777	4495.512207	4060.041260	86.466873
711.637329	1273.410767	4481.796875	4036.467773	86.119843
712.046448	1285.626099	4467.437988	4010.536621	85.640213
712.455444	1290.340942	4449.007813	3986.963135	85.372154
712.864441	1286.269043	4424.362793	3961.674316	85.255745
713.273438	1287.126343	4406.789551	3917.527100	84.316826
713.682434	1284.340332	4366.714355	3884.523682	84.356514
714.091309	1289.055176	4321.924316	3845.520264	84.291969
714.500061	1288.626465	4284.634766	3825.375244	84.670952
714.908875	1283.483154	4237.059082	3796.872559	85.096489
715.317505	1279.839966	4192.697266	3750.367920	84.814583
715.726135	1271.267700	4146.406738	3719.078857	85.137131
716.134766	1270.410400	4104.616699	3688.004883	85.300583
716.543274	1264.409790	4057.683594	3653.072754	85.514816
716.951843	1261.838135	4021.680420	3609.354492	85.059799
717.360291	1260.337891	3974.961670	3572.064697	85.158279
717.768738	1256.051880	3923.313477	3544.204834	85.786591
718.177063	1249.622681	3900.811523	3497.700195	84.795074
718.585205	1250.051270	3862.450684	3477.555420	85.266602
718.993469	1249.836914	3837.161865	3440.909180	84.684853
719.401672	1256.051636	3809.087646	3407.477295	84.269302
719.809814	1257.766235	3771.798340	3376.188232	84.263908
720.217896	1262.480957	3754.439941	3348.114746	83.694550
720.625916	1265.267090	3726.365723	3320.468750	83.507492
721.033875	1258.837891	3708.792236	3288.965576	82.863899
721.441650	1254.980469	3679.860840	3278.678711	83.455589
721.849548	1257.552002	3674.289063	3268.177979	83.195892
722.257385	1259.052246	3666.788818	3254.676514	82.883827
722.665161	1257.766235	3643.857666	3249.104736	83.456093
723.072876	1254.551758	3647.929443	3229.602539	82.521484
723.480469	1254.980347	3644.071777	3224.459229	82.436317
723.888123	1255.194580	3635.928223	3229.388184	82.923752
724.295532	1253.480347	3643.643555	3223.816162	82.435204
724.703064	1248.765503	3646.857910	3221.673340	82.269890
725.110474	1242.550537	3656.715820	3238.175049	82.663124
725.517822	1255.408936	3690.576416	3271.821045	82.803841
725.925171	1260.552246	3711.149414	3297.966553	83.139503
726.332520	1259.480713	3714.792725	3300.538086	83.128227
726.739685	1263.123901	3722.079590	3312.110352	83.327507
727.146851	1272.339233	3751.439209	3323.040527	82.719582
727.553894	1273.410645	3754.654053	3335.898682	83.123161
727.960938	1278.125488	3771.584473	3341.899414	82.767509
728.367981	1278.554077	3783.585693	3346.185303	82.539131
728.774902	1270.410278	3800.944336	3371.045166	83.011513
729.181824	1273.196289	3811.874023	3377.688477	82.897179
729.588684	1277.696777	3827.089600	3378.546143	82.405869
729.995422	1275.767944	3810.159424	3373.831299	82.783714
730.402039	1275.768066	3820.231934	3364.830322	82.102257
730.808777	1278.553955	3831.375977	3374.902588	82.118874
731.215393	1284.125854	3834.805420	3381.332031	82.221458
731.622009	1280.268433	3821.518066	3386.689697	82.889198
732.028503	1287.340576	3820.446045	3393.547607	83.147232
732.434998	1278.554077	3794.943848	3399.547852	84.287170
732.841370	1283.697388	3790.872070	3383.903320	83.767838
733.247742	1285.411865	3774.584961	3379.617188	84.132568
733.653931	1276.410889	3755.725830	3379.831299	84.838776
734.060181	1279.839722	3734.080566	3359.043701	84.718834
734.466370	1281.554199	3726.580322	3346.828857	84.468407
734.872559	1282.840088	3702.792236	3332.898438	84.714828
735.278625	1279.196899	3693.790771	3316.611084	84.379173
735.684692	1272.553467	3676.646240	3312.753662	84.863625
736.090698	1273.839355	3672.574463	3302.681396	84.579659
736.496460	1264.624146	3670.860352	3293.251709	84.307076
736.902344	1271.053345	3674.503662	3298.609375	84.360229
737.308167	1263.338257	3676.646729	3303.109375	84.521767
737.713928	1267.410156	3671.502930	3301.609619	84.614014
738.119690	1274.482300	3675.360352	3300.109375	84.370262
738.525330	1272.982056	3676.431885	3296.680420	84.199738
738.930908	1269.124634	3667.645508	3290.036865	84.256599
739.336426	1263.766846	3657.787598	3285.322510	84.441864
739.741821	1268.910278	3650.929932	3279.322021	84.399467
740.147278	1273.625000	3649.858398	3265.391602	83.820328
740.552673	1264.195435	3630.142090	3241.389648	83.568840
740.957947	1267.195801	3614.497559	3212.458008	82.872269
741.363220	1262.909668	3596.067139	3181.168945	82.217308
741.768494	1262.909668	3569.064209	3168.096680	82.613152
742.173645	1263.552612	3549.777100	3137.021973	81.945992
742.578613	1257.980591	3525.774414	3110.233643	81.676430
742.983704	1250.908447	3495.343018	3099.304443	82.354637
743.388733	1250.479736	3478.412598	3087.517090	82.454788
743.793640	1256.480347	3451.195557	3065.657959	82.433357
744.198547	1249.622559	3418.192383	3041.226807	82.616859
744.603394	1243.193359	3403.619629	3012.081299	81.876801
745.008179	1248.979614	3386.475098	3001.794678	82.003212
745.412781	1248.122437	3363.115723	2994.293945	82.561569
745.817444	1250.908325	3342.756836	2982.721191	82.788635
746.222107	1254.551636	3331.398438	2970.291260	82.612724
746.626648	1251.979980	3326.040771	2977.791992	83.209328
747.031189	1256.694824	3306.539063	2978.649414	84.004166
747.435669	1265.910034	3308.467773	2981.221191	83.978592
747.840027	1262.052612	3311.253662	2975.863525	83.633125
748.244385	1259.909424	3310.181885	2973.506104	83.578972
748.648499	1264.409668	3313.396729	2977.792236	83.620956
749.052795	1260.980835	3297.966553	2979.506836	84.366127
749.456970	1264.409668	3288.751465	2974.149170	84.459030
749.861084	1271.910400	3280.821777	2964.933838	84.275665
750.265137	1274.910767	3285.750732	2964.933838	84.045631
750.669189	1272.339111	3280.393066	2948.217773	83.457848
751.073181	1276.411011	3269.249756	2933.645020	83.159462
751.476929	1280.268555	3253.176514	2915.857666	82.902451
751.880798	1279.411255	3236.246094	2892.926758	82.455376
752.284546	1282.411621	3218.244385	2883.497070	82.707840
752.688354	1282.625854	3209.886475	2880.068359	82.886688
753.091980	1284.340210	3191.455566	2868.495850	83.065536
753.495667	1293.769775	3181.169434	2866.566895	83.331429
753.899231	1294.841309	3175.597412	2862.495361	83.352333
754.302734	1284.340332	3163.596191	2855.637207	83.612717
754.706055	1277.268188	3128.664063	2849.422607	84.917244
755.109497	1275.553711	3116.877197	2849.208008	85.463219
755.512878	1277.268188	3100.590088	2842.350342	85.836853
755.916199	1272.124878	3116.877197	2844.708008	85.246300
756.319397	1268.695801	3102.518799	2851.565918	86.315315
756.722595	1279.197021	3093.518066	2836.992920	85.861092
757.125732	1277.911133	3083.659912	2835.921143	86.280548
757.528687	1279.197021	3083.659912	2830.563477	85.973862
757.931702	1272.767700	3081.731201	2829.491943	86.056145
758.334656	1271.481934	3092.446777	2826.277344	85.383057
758.737610	1276.196655	3111.090820	2837.206787	85.073578
759.140442	1280.482910	3138.522461	2837.207031	83.783150
759.543274	1282.625854	3135.736572	2842.350342	84.167908
759.945984	1280.482910	3148.594727	2850.065430	84.019730
760.348572	1279.196899	3152.452393	2853.922852	84.063599
760.751221	1287.983643	3181.812256	2883.282959	84.236732
761.153809	1275.768066	3219.316162	2925.715820	84.893593
761.556274	1273.839355	3266.034912	2966.219727	84.950516
761.958740	1260.980835	3306.967285	3005.009277	85.241447
762.361206	1260.552246	3342.113525	3041.012695	85.534859
762.763550	1257.980591	3351.757080	3071.230225	86.601875
763.165833	1262.052490	3352.614746	3077.659180	86.847771
763.567932	1254.551636	3351.971680	3085.159912	87.279053
763.970154	1253.908813	3349.614746	3074.444580	86.869804
764.372253	1253.051636	3328.398438	3069.086914	87.505150
764.774353	1256.694824	3289.608643	3048.941650	88.161476
765.176453	1248.979736	3245.461182	2990.221924	87.215546
765.578369	1254.337402	3178.383057	2924.001221	86.778801
765.980286	1263.338257	3110.876709	2871.495850	87.043251
766.382019	1275.982422	3039.941162	2809.775635	86.951759
766.783813	1284.768799	2974.791992	2736.054443	85.873711
767.185608	1293.769653	2919.072021	2680.334717	85.311203
767.587219	1289.483643	2864.209473	2624.614746	84.784988
767.988892	1308.342651	2806.775146	2570.823975	84.253464
768.390442	1310.914185	2769.057373	2539.749512	84.273979
768.791992	1314.557495	2732.625244	2503.531250	83.844635
769.193420	1315.843384	2711.408936	2471.599854	82.816353
769.594788	1317.772095	2682.048828	2454.669678	83.333359
769.996094	1321.629639	2668.119141	2438.382080	82.938072
770.397400	1310.485718	2651.831787	2404.521729	81.562546
770.798645	1309.199829	2632.758545	2387.805908	81.492874
771.199829	1298.270264	2606.398682	2379.662354	82.667122
771.600952	1289.912354	2590.754150	2348.159180	81.350922
772.002014	1291.841064	2571.252197	2338.729736	81.825821
772.402893	1281.339966	2566.323242	2331.228760	81.704468
772.803894	1276.625366	2548.750000	2313.869629	81.536369
773.204773	1268.052979	2547.250000	2290.724609	79.946373
773.605652	1266.124268	2533.963135	2282.152588	80.138603
774.006409	1262.480957	2535.677734	2273.365967	79.397392
774.407104	1254.551636	2531.177490	2267.793945	79.368774
774.807861	1255.408813	2520.676270	2255.364258	79.031151
775.208435	1250.908325	2512.318115	2236.933838	78.168533
775.608948	1261.195190	2514.461182	2221.718018	76.641579
776.009399	1264.195435	2499.459473	2226.218506	77.879951
776.409851	1259.909302	2502.459961	2227.718506	77.888916
776.810242	1259.909302	2496.030518	2224.289307	78.016624
777.210632	1265.481323	2504.817383	2226.003906	77.502998
777.610901	1278.339722	2499.673828	2228.790039	77.820663
778.011108	1276.625244	2490.887451	2238.862549	79.244606
778.411133	1272.767700	2481.029297	2239.291260	79.992905
778.811279	1280.054199	2466.456299	2230.504883	80.112022
779.211304	1286.483398	2456.598145	2226.646973	80.347984
779.611328	1289.912231	2445.025635	2230.718994	81.447136
780.011292	1286.054810	2432.595459	2227.932861	82.149559
780.411133	1280.482788	2427.881104	2223.646729	82.200218
780.810974	1281.982910	2416.308594	2220.861084	82.769722
781.210632	1282.839966	2404.092773	2215.503174	83.180458
781.610352	1276.625122	2387.805664	2211.217041	84.108017
782.010071	1266.124146	2368.946777	2204.359131	85.075783
782.409668	1266.767090	2365.303711	2191.715088	84.198196
782.809204	1277.268188	2354.374023	2188.928955	84.639847
783.208679	1277.482544	2353.088135	2191.072021	84.937218
783.608093	1275.125122	2348.159180	2187.428711	85.020935
784.007507	1271.696411	2345.801758	2178.642334	84.437332
784.406677	1277.268311	2351.588135	2179.071045	83.941742
784.805969	1285.411865	2348.373291	2174.356201	83.629028
785.205139	1284.554565	2341.729980	2173.713623	84.107048
785.604370	1288.412231	2353.945313	2174.785156	83.185867
786.003418	1293.769775	2353.302490	2180.142578	83.656952
786.402466	1301.699219	2362.732178	2181.642822	82.932732
786.801453	1303.413574	2365.518066	2184.000000	82.909584
787.200256	1295.912964	2374.090088	2197.072754	83.581795
787.599121	1292.483887	2380.947998	2200.073242	83.382568
787.997864	1286.054688	2392.306152	2205.859619	83.146095
788.396667	1286.697632	2390.163086	2215.931641	84.210518
788.795349	1285.840332	2390.591797	2221.289307	84.675064
789.194031	1281.339966	2395.520752	2219.146240	84.170029
789.592590	1281.125732	2389.305908	2202.859131	83.175407
789.991089	1277.482544	2375.161865	2196.858398	83.756325
790.389465	1281.125732	2374.518799	2186.357422	82.791061
790.787903	1282.625854	2372.590088	2182.071289	82.520638
791.186218	1282.411621	2375.804688	2175.427734	81.673843
791.584473	1281.768677	2362.303223	2156.568604	80.959923
791.982788	1281.768555	2343.229736	2150.353760	81.829201
792.380920	1284.983276	2322.013672	2145.210693	82.951035
792.779053	1284.983276	2322.870850	2130.852051	81.499077
793.177002	1276.625244	2311.941162	2123.136963	81.763618
793.575012	1279.839966	2310.869629	2126.994629	82.165886
793.972961	1278.554077	2317.727539	2135.566895	82.470619
794.370850	1276.625244	2315.584229	2141.996094	83.292107
794.768677	1274.267944	2313.655518	2143.281982	83.608276
795.166504	1267.195801	2312.798584	2147.353760	84.177086
795.564209	1268.053101	2311.298340	2147.353760	84.285133
795.961731	1270.410522	2320.084961	2147.139404	83.523888
796.359375	1270.196167	2328.657227	2143.495850	82.506546
796.756897	1279.197021	2342.586914	2152.068115	82.083824
797.154358	1277.268066	2328.442871	2149.710938	82.996933
797.551819	1281.125610	2320.727539	2139.638672	82.580940
797.949219	1274.053467	2307.655273	2140.067383	83.786026
798.346558	1278.768188	2301.868652	2133.423584	83.535820
798.743774	1281.982910	2298.011475	2112.421631	81.733795
799.140869	1278.768433	2289.653320	2113.278809	82.552460
799.538025	1279.411377	2281.723877	2102.777832	82.146683
799.935120	1278.982788	2269.079834	2093.777100	82.294388
800.332153	1283.054565	2253.435303	2085.633301	82.707611
800.729126	1283.268799	2250.006348	2080.918701	82.509460
801.126038	1279.625488	2226.861328	2060.559326	82.443443
801.522888	1286.697754	2228.575928	2058.416260	81.934006
801.919556	1292.698242	2231.361816	2063.345215	82.100449
802.316345	1298.913208	2228.790039	2056.916260	81.516502
802.713013	1294.412842	2220.432129	2055.201660	82.156906
803.109680	1295.698608	2225.146729	2058.201904	82.038284
803.506226	1296.127319	2227.718750	2046.843750	80.584297
803.902710	1295.698730	2225.146973	2042.771973	80.378143
804.299194	1293.769897	2220.003662	2042.128906	80.795914
804.695557	1290.555176	2221.503906	2036.557007	80.133507
805.091797	1288.840820	2203.930176	2038.699951	81.943817
805.488098	1290.126709	2204.787842	2039.557129	81.935310
805.884277	1287.340698	2196.000977	2044.700684	83.349083
806.280457	1283.697388	2185.714600	2035.914063	83.392715
806.676636	1283.268799	2185.714600	2029.270386	82.664421
807.072632	1285.840332	2185.714600	2025.198730	82.162415
807.468628	1283.911621	2178.642334	2020.698120	82.347290
807.864441	1278.553955	2166.855469	2017.269165	83.160416
808.260315	1281.982910	2153.782715	2019.626587	84.611588
808.656128	1289.483643	2152.497070	2007.411255	83.188461
809.051941	1294.841309	2143.495850	2010.197266	84.292953
809.447571	1295.269897	2145.638916	1994.981567	82.283295
809.843262	1288.626465	2145.853516	1991.338379	81.975006
810.238831	1287.554810	2154.211426	1972.693726	79.055405
810.634338	1287.340698	2160.854980	1968.836060	78.017654
811.029724	1287.983521	2157.640381	1957.049194	76.934441
811.425110	1285.840576	2154.854492	1952.334351	76.695412
811.820496	1286.054810	2143.710205	1948.262573	77.211403
812.215759	1294.841309	2140.067139	1943.762451	76.774879
812.611023	1292.698364	2143.067383	1934.975708	75.529251
813.006165	1291.841064	2141.781494	1940.547607	76.323769
813.401245	1286.054810	2147.567871	1929.403564	74.676613
813.796265	1288.626465	2155.282959	1938.618774	74.999992
814.191223	1291.841064	2153.997070	1939.261597	75.093201
814.586182	1289.697998	2157.640381	1945.047974	75.506165
814.981018	1290.769409	2167.284180	1954.263184	75.696815
815.375916	1288.626465	2165.998291	1967.335938	77.357109
815.770630	1298.484497	2170.284424	1969.907471	77.015717
816.165344	1293.555542	2194.715576	1981.908691	76.385231
816.559875	1287.769043	2229.004639	2012.769043	77.026413
816.954468	1286.054688	2282.152588	2070.845947	78.786560
817.349060	1278.553955	2371.304443	2151.854004	79.917610
817.743469	1285.840332	2485.958252	2260.293213	81.196426
818.137939	1280.697144	2622.900146	2384.591064	82.244926
818.532288	1277.482422	2776.558350	2503.959961	81.815575
818.926575	1284.554565	2923.144043	2654.403320	83.599266
819.320862	1275.553711	3104.661865	2820.277100	84.452271
819.714844	1278.768311	3369.759277	3064.800781	85.415596
820.109009	1273.625000	3698.719727	3377.688477	86.762115
820.503052	1277.053955	4088.758057	3728.937500	87.202759
820.897095	1286.912109	4456.937012	4063.898682	87.601410
821.291016	1283.911865	4772.182617	4336.711426	87.516129
821.684875	1297.841797	4994.418457	4542.445801	87.773209
822.078735	1294.412842	5149.576660	4670.387207	87.570190
822.472412	1301.913452	5238.728516	4746.465820	87.495918
822.866089	1305.128052	5269.160645	4789.327637	87.895332
823.259766	1305.556641	5287.376953	4780.969238	87.282005
823.653381	1305.770996	5223.941406	4726.964355	87.316093
824.046875	1305.128052	5088.713867	4581.664063	86.598694
824.440369	1299.127441	4885.336426	4387.073730	86.106148
824.833801	1299.984741	4618.095703	4154.979492	86.042778
825.227112	1290.769531	4389.001953	3923.956299	84.989967
825.620300	1296.341675	4178.552734	3725.722656	84.288795
826.013550	1282.411621	4013.107910	3549.991455	83.040352
826.406799	1286.054810	3852.164063	3415.620850	82.988121
826.799866	1285.197510	3719.722412	3290.250977	82.359131
827.192932	1284.983276	3610.425781	3192.099121	82.010887
827.585938	1280.268677	3486.770508	3094.160889	82.206688
827.978882	1286.054810	3390.975586	3008.009521	81.806145
828.371643	1278.554199	3293.037598	2927.001709	81.829788
828.764465	1280.268433	3194.670410	2832.706787	81.092598
829.157227	1279.839966	3084.731201	2728.124756	80.242218
829.549988	1283.268921	2952.932617	2615.399414	79.784363
829.942627	1282.625977	2831.849365	2506.531494	79.001228
830.335144	1280.268677	2721.267090	2425.094971	79.446739
830.727722	1269.767456	2647.331299	2369.375244	79.822639
831.120178	1262.052368	2603.184326	2333.371826	79.881737
831.512451	1260.980835	2600.398193	2330.157227	79.823990
831.904846	1267.410034	2629.758057	2373.875977	81.217567
832.297119	1269.338867	2666.619141	2421.023193	82.423286
832.689331	1268.695923	2695.979004	2453.597900	83.018005
833.081543	1269.981812	2722.338623	2478.029053	83.178406
833.473694	1268.910278	2742.697754	2492.816162	83.044937
833.865723	1265.481323	2745.483643	2494.958984	83.072685
834.257568	1263.338257	2734.554199	2493.673340	83.627090
834.649536	1274.053589	2716.552246	2478.885986	83.523987
835.041382	1278.553955	2686.763672	2443.525391	82.727127
835.433228	1283.054443	2634.901367	2404.950195	82.989853
835.825012	1281.339966	2566.966309	2344.086914	82.663750
836.216675	1270.196045	2488.530029	2259.864502	81.231293
836.608337	1265.052734	2399.592529	2174.356201	80.147339
836.999756	1269.338745	2331.657227	2102.134521	78.394173
837.391296	1268.481567	2268.865479	2049.200928	78.041977
837.782715	1275.553711	2212.074219	2011.697388	78.604118
838.174194	1274.053589	2169.855713	1993.481201	80.310997
838.565491	1277.482422	2145.210693	1971.836426	80.019753
838.956787	1272.981934	2113.278809	1956.835083	81.382324
839.348022	1271.696167	2104.920898	1933.904175	79.475319
839.739197	1277.911011	2082.847412	1920.617188	79.845581
840.130127	1288.197754	2065.702881	1900.900879	78.803741
840.521179	1293.341309	2043.843262	1885.470825	78.897797
840.912170	1295.912964	2039.342896	1873.469849	77.688141
841.303101	1301.056152	2015.126221	1860.611206	78.361366
841.693970	1302.985107	1990.480957	1842.180786	78.428932
842.084778	1297.841675	1965.407104	1815.606567	77.560173
842.475464	1301.699219	1937.761597	1784.103638	75.842316
842.866028	1299.770386	1911.401855	1758.172607	74.947456
843.256653	1302.127808	1886.970703	1733.313232	73.726707
843.647217	1301.056152	1851.610229	1719.168701	75.943954
844.037720	1293.341309	1834.894409	1701.166870	75.306664
844.428223	1289.912354	1816.035278	1694.737549	76.944984
844.818604	1291.198242	1804.462769	1678.450317	75.448830
845.208923	1289.055176	1790.532837	1663.877441	74.743561
845.599182	1290.555298	1781.531982	1661.091675	75.469238
845.989258	1285.626099	1775.745728	1654.662476	75.295166
846.379395	1290.340820	1771.459717	1649.304688	74.610222
846.769470	1290.769409	1766.101929	1650.804810	75.743904
847.159546	1294.841309	1756.458130	1644.375488	75.719551
847.549438	1299.556152	1768.030762	1639.660889	72.598328
847.939392	1303.842285	1763.744507	1636.232056	72.274010
848.329163	1304.913696	1756.243774	1624.659424	70.845207
848.718872	1306.199585	1754.100830	1612.872559	68.468880
849.108582	1310.057129	1749.171753	1607.729248	67.789162
849.498230	1316.914917	1734.384644	1606.657715	69.404503
849.887817	1319.272217	1729.241333	1601.728638	68.897003
850.277405	1324.201294	1720.454712	1589.084473	66.846916
850.666870	1320.343872	1716.811279	1585.226929	66.810806
851.056274	1309.414185	1712.310913	1570.011230	64.680855
851.445496	1305.770996	1706.310425	1562.510498	64.098434
851.834839	1301.056274	1693.880493	1556.081299	64.920898
852.224060	1297.627441	1697.952393	1556.081299	64.561020
852.613220	1298.913208	1703.310059	1553.295410	62.904102
853.002380	1290.769531	1699.666870	1554.581299	64.517853
853.391418	1284.340332	1699.452393	1559.296021	66.236496
853.780396	1280.054199	1712.953857	1547.294800	61.732689
854.169312	1271.696289	1720.025757	1550.295044	62.141521
854.558105	1271.910645	1720.668823	1552.652344	62.559685
854.946899	1275.553711	1721.526123	1552.866821	62.181675
855.335693	1287.126221	1725.169189	1560.367554	62.377747
855.724365	1283.911621	1728.169556	1555.009766	61.022690
856.112976	1280.054077	1734.813232	1558.224243	61.168678
856.501526	1282.840088	1734.384644	1561.224609	61.651619
856.890076	1281.768555	1725.812134	1562.939087	63.320480
857.278381	1287.126221	1716.382813	1558.224243	63.155239
857.666809	1281.982910	1711.453613	1561.653198	65.119759
858.055115	1290.126587	1707.810425	1572.582886	67.624428
858.443420	1291.198120	1713.167969	1575.369019	67.343887
858.831543	1293.341309	1717.882813	1579.869263	67.491150
859.219788	1289.912354	1714.025391	1589.513184	70.641739
859.607788	1289.912231	1719.811646	1592.299194	70.339005
859.995850	1290.769409	1724.097778	1604.300415	72.354141
860.383728	1287.983398	1722.169067	1602.157349	72.359352
860.771606	1287.126221	1720.454590	1598.728149	71.908958
861.159424	1287.340698	1736.527710	1607.729248	71.326317
861.547241	1289.055054	1747.885864	1616.301514	71.321815
861.934937	1294.412842	1753.457886	1612.229614	69.234329
862.322632	1283.483154	1743.814087	1612.443848	71.461784
862.710205	1282.625854	1738.884888	1606.014771	70.878357
863.097656	1280.268555	1734.384644	1599.585571	70.316162
863.485107	1282.625854	1735.670288	1590.370361	67.928108
863.872498	1282.411621	1726.669434	1579.655029	66.907860
864.259827	1279.625488	1719.168701	1579.440918	68.210686
864.647156	1285.840454	1718.954590	1579.226440	67.738724
865.034424	1284.983276	1718.097168	1576.654663	67.342888
865.421570	1287.554932	1716.382813	1575.368774	67.116402
865.808655	1281.768677	1711.453491	1567.868042	66.583542
866.195557	1281.982910	1707.810547	1565.939331	66.683418
866.582581	1290.983887	1718.311646	1566.796509	64.543579
866.969482	1291.626831	1710.810669	1568.296875	66.002075
867.356323	1291.626831	1715.525391	1571.296997	65.975731
867.743225	1292.483887	1719.168823	1568.082397	64.590637
868.129883	1293.769897	1729.455200	1574.083130	64.338463
868.516602	1304.270752	1742.742310	1579.012085	62.658871
868.903076	1307.699707	1743.813965	1588.012939	64.275185
869.289673	1302.556396	1743.385254	1591.870361	65.629539
869.676147	1300.841919	1742.313721	1586.941406	64.805832
870.062561	1302.127808	1748.100098	1595.085083	65.689568
870.448914	1302.127808	1748.100098	1593.156250	65.257065
870.835266	1292.055420	1745.099976	1593.584839	66.556236
871.221558	1295.484253	1757.744019	1596.156616	65.044029
871.607544	1289.912354	1758.386841	1603.871826	67.017410
871.993713	1291.198120	1763.958862	1611.158203	67.679070
872.379761	1291.412476	1761.601440	1621.659302	70.237045
872.765747	1289.697998	1759.672363	1620.373413	70.360306
873.151672	1281.982910	1762.887207	1611.158203	68.449234
873.537598	1284.768921	1768.030518	1618.444580	69.046593
873.923401	1282.411621	1769.744995	1630.874268	71.503960
874.309204	1283.911743	1775.531250	1637.303589	71.883202
874.694763	1282.625854	1785.603638	1649.947754	73.029449
875.080383	1284.126099	1804.677002	1669.449707	74.022270
875.465942	1275.339478	1825.464844	1689.165894	75.224022
875.851440	1286.697754	1873.683960	1731.169922	75.721062
876.236938	1280.482788	1934.546875	1791.604370	78.145493
876.622314	1282.197266	2019.841064	1859.539551	78.268440
877.007629	1276.411011	2108.778320	1947.833984	80.664268
877.392761	1283.483154	2218.717773	2056.273193	82.630608
877.777954	1288.840698	2343.230225	2169.855713	83.556885
878.163086	1293.341187	2518.104004	2325.871094	84.304482
878.548218	1293.984131	2740.125977	2531.820068	85.595749
878.933167	1297.412964	3044.656006	2801.203369	86.066467
879.318176	1296.984497	3368.044678	3071.230225	85.668480
879.703003	1297.627319	3657.144287	3314.468506	85.476860
880.087830	1284.768799	3875.737549	3495.986084	85.343262
880.472534	1282.197144	4036.896240	3640.214600	85.599823
880.857239	1276.196533	4137.191406	3732.581055	85.857704
881.241882	1276.625122	4187.982422	3769.869629	85.638565
881.626465	1269.338745	4190.125488	3754.225098	85.075928
882.010986	1267.624390	4144.906738	3705.363281	84.723656
882.395447	1259.480591	4033.896240	3590.709473	84.025948
882.779846	1253.694458	3857.521240	3420.764160	83.226349
883.164063	1250.479736	3592.852295	3181.383789	82.433685
883.548340	1250.265503	3288.322754	2918.428955	81.850670
883.932495	1253.051514	2999.222900	2670.905029	81.197845
884.316650	1257.123413	2758.342041	2466.241943	80.542465
884.700745	1259.480835	2544.463867	2283.652588	79.703133
885.084778	1260.552368	2373.875732	2129.351807	78.036575
885.468750	1263.124146	2239.505615	2009.125854	76.404739
885.852661	1263.981323	2130.851807	1926.403442	76.415352
886.236389	1262.052612	2051.558594	1864.468872	76.302940
886.620117	1266.552856	1989.195313	1817.749878	76.275208
887.003845	1269.124634	1936.261597	1773.173950	75.554100
887.387451	1278.339844	1890.185425	1737.170410	74.991234
887.771057	1283.054565	1858.682373	1710.596436	74.274010
888.154602	1284.983276	1839.609009	1703.095581	75.386391
888.538086	1280.268555	1822.035889	1682.307861	74.208847
888.921326	1282.840210	1810.677734	1661.091675	71.660583
889.304688	1278.768311	1802.748413	1664.520386	73.619606
889.687927	1278.125488	1806.605835	1676.307373	75.344688
890.071167	1275.768066	1817.964111	1686.808472	75.810295
890.454285	1274.267944	1837.037476	1700.952637	75.818726
890.837402	1277.482544	1861.682861	1719.168701	75.605255
891.220459	1282.411621	1893.399902	1745.528442	75.797989
891.603271	1272.124878	1939.904663	1773.816895	75.128365
891.986145	1270.624756	1985.980591	1816.249634	76.273216
892.369019	1273.196411	2041.057495	1858.039551	76.165230
892.751770	1279.411255	2101.491943	1907.544434	76.407730
893.134460	1276.625244	2146.710693	1941.619141	76.428574
893.517151	1278.768433	2180.999756	1964.121216	75.961983
893.899658	1277.268188	2199.215820	1969.693359	75.104607
894.282227	1283.483276	2206.502197	1972.479370	74.645935
894.664612	1284.340332	2197.929932	1966.050293	74.618843
895.046997	1287.769287	2177.570801	1956.835083	75.192703
895.429321	1283.483276	2151.425537	1923.617310	73.753067
895.811523	1282.411621	2105.563477	1892.756958	74.147354
896.193726	1285.626099	2059.701904	1848.824219	72.757492
896.575928	1293.126953	1997.981689	1796.533569	71.419907
896.958008	1289.269409	1925.331909	1734.170044	69.946053
897.339905	1293.341309	1870.683716	1685.093872	67.854462
897.721863	1295.912964	1811.320679	1632.160156	65.239067
898.103760	1294.627075	1774.674194	1600.657104	63.750000
898.485535	1288.626465	1747.885864	1582.655396	64.022408
898.867310	1287.983521	1738.027710	1570.225464	62.714272
899.249084	1280.268433	1735.027344	1566.796509	63.006588
899.630676	1282.625854	1743.171021	1585.655518	65.798035
900.012268	1291.626709	1759.029663	1599.156982	65.795532
900.393616	1292.912598	1766.101929	1619.301636	68.976418
900.775085	1291.198120	1787.961060	1636.875000	69.585884
901.156494	1297.627319	1823.107544	1681.879272	73.123962
901.537842	1293.769897	1879.041382	1740.385132	76.309074
901.919067	1296.127197	1951.905884	1795.462036	76.143806
902.300293	1303.413696	2003.125122	1841.537964	76.906601
902.681458	1299.770508	2047.058105	1867.254761	75.939201
903.062378	1305.342529	2072.346191	1886.970825	75.831230
903.443359	1308.557007	2079.418213	1902.401123	77.036453
903.824341	1306.413940	2074.489258	1899.615112	77.232162
904.205200	1306.413940	2063.988281	1889.756958	77.001419
904.586060	1303.413574	2046.843384	1867.683228	75.900864
904.966797	1297.412964	2019.626587	1842.395264	75.459984
905.347473	1288.412231	1979.765747	1802.105347	74.302521
905.728027	1290.126587	1918.902710	1747.028442	72.665268
906.108521	1287.340576	1846.466797	1699.238159	73.668083
906.489075	1280.268433	1790.961304	1655.305420	73.436897
906.869507	1287.555054	1731.812866	1615.015625	73.709579
907.249878	1279.625610	1688.094238	1575.368774	72.402908
907.630188	1275.339600	1661.948730	1541.937134	68.957901
908.010437	1282.411621	1643.089722	1523.506714	66.844948
908.390625	1281.125854	1632.374512	1510.433960	65.283699
908.770630	1284.340332	1627.230957	1505.290649	64.437553
909.150696	1278.553955	1624.016357	1507.005127	66.129097
909.530640	1284.125854	1628.945435	1504.647705	63.952820
909.910583	1287.983521	1644.161255	1515.148804	63.778629
910.290527	1287.126221	1664.734741	1532.721924	65.039764
910.670288	1293.126831	1696.023560	1563.153442	67.021294
911.049988	1281.554199	1738.456299	1601.728638	70.075066
911.429565	1290.983887	1795.033203	1646.518677	70.535713
911.809204	1287.769287	1855.039063	1696.023560	71.968277
912.188721	1279.411255	1913.116089	1751.529175	74.501236
912.568237	1282.625977	1985.337769	1828.679565	77.706619
912.947632	1272.767700	2085.847900	1927.689331	80.548218
913.327026	1276.196777	2203.287598	2035.699707	81.923248
913.706299	1278.339722	2331.014648	2160.211914	83.774406
914.085510	1274.482300	2427.023682	2248.935059	84.548180
914.464539	1273.196411	2516.604248	2308.726563	83.281616
914.843628	1264.409790	2562.251221	2340.015381	82.876503
915.222717	1275.125122	2577.895752	2356.945557	83.039978
915.601685	1270.624878	2569.966553	2355.445313	83.490005
915.980591	1277.268188	2544.892334	2334.014648	83.364334
916.359436	1281.125732	2508.888916	2300.368408	83.016228
916.738220	1269.338745	2445.454346	2235.218994	82.124603
917.116821	1273.839355	2356.945557	2142.424561	80.193909
917.495483	1269.981689	2246.577881	2045.343628	79.394325
917.874023	1263.552612	2119.922363	1921.474243	76.826820
918.252563	1265.909912	2017.269165	1827.393677	74.729065
918.631042	1265.695557	1914.187622	1750.243042	74.719109
919.009399	1279.197021	1834.680054	1680.164917	72.183647
919.387695	1277.268188	1777.674316	1627.873779	70.064209
919.766052	1272.982056	1726.883545	1594.656372	70.868752
920.144104	1273.624878	1687.665649	1554.366699	67.805359
920.522278	1266.552856	1653.805054	1522.006592	65.965729
920.900269	1265.052856	1621.015991	1505.505005	67.549736
921.278320	1258.194946	1598.942505	1493.289429	68.993736
921.656311	1262.052368	1574.511719	1471.001465	66.872406
922.034180	1265.267090	1552.652344	1459.428833	67.561485
922.411987	1263.766968	1532.507446	1441.212891	66.028732
922.789612	1270.624878	1510.434082	1418.924927	61.840851
923.167297	1263.124146	1496.504028	1406.709473	61.524296
923.544922	1261.838013	1483.002808	1392.136597	58.914703
923.922485	1261.195190	1477.430664	1372.848999	51.635288
924.299988	1256.051880	1465.000854	1368.562988	53.846210
924.677429	1257.551880	1454.499878	1362.990967	53.536510
925.054810	1260.980835	1458.571655	1347.775269	43.926350
925.431946	1264.409790	1452.785400	1334.702271	37.315063
925.809204	1261.195190	1449.785034	1330.202026	36.590961
926.186401	1262.909546	1452.571045	1329.558960	35.141247
926.563477	1258.409180	1441.641479	1321.629517	34.502834
926.940491	1256.909058	1446.784912	1317.772095	32.054123
927.317505	1253.480103	1439.712769	1308.771362	29.689346
927.694397	1260.980957	1439.069824	1305.985229	25.270683
928.071289	1272.124878	1430.926025	1306.413940	21.592453
928.447937	1270.838989	1425.996948	1300.627686	19.198948
928.824707	1271.053223	1428.783081	1297.627441	16.847931
929.201355	1275.125122	1425.997192	1298.913208	15.767057
929.577881	1278.339722	1425.782837	1300.199097	14.825633
929.954407	1278.553955	1420.425293	1290.983887	8.761412
930.330933	1273.839111	1412.067261	1279.839844	4.341180
930.707336	1276.625122	1413.781616	1284.125977	5.468829
931.083496	1273.196289	1401.994629	1284.768921	8.985079
931.459778	1265.909912	1403.066284	1286.911987	15.312504
931.835938	1261.195190	1406.495239	1286.697754	17.551655
932.212158	1253.908813	1411.638550	1282.411621	18.070662
932.588196	1257.766479	1421.925293	1291.626831	20.626581
932.964172	1258.837891	1421.925293	1288.197998	18.002682
933.340149	1258.409302	1430.283325	1290.983887	18.952593
933.716003	1258.409302	1428.783081	1292.055420	19.748413
934.091736	1258.623535	1434.997925	1300.413330	23.693800
934.467468	1257.551880	1440.570068	1307.056763	27.049160
934.843140	1253.694458	1448.070679	1307.485474	27.673660
935.218750	1258.194946	1454.285522	1315.200317	29.070938
935.594299	1264.838379	1452.356689	1319.486450	29.142792
935.969788	1256.480469	1442.927246	1310.485718	28.965504
936.345276	1257.766357	1444.213135	1314.771973	30.574739
936.720459	1250.265503	1436.283691	1309.199951	31.682089
937.095764	1252.837158	1431.140503	1307.485474	30.649069
937.471008	1246.193604	1424.711304	1299.341797	29.771946
937.846130	1244.693604	1413.353027	1293.984253	29.224960
938.221252	1242.550659	1408.638184	1291.412354	29.419245
938.596252	1246.193848	1403.066284	1288.412109	26.912479
938.971191	1250.908569	1400.494629	1284.126099	22.206301
939.346130	1247.265259	1395.136841	1268.696045	14.492836
939.720886	1241.907715	1388.707764	1262.909668	14.306503
940.095581	1249.622559	1382.492798	1266.981445	13.064541
940.470337	1253.908691	1371.348877	1257.552002	3.102269
940.844971	1262.266846	1365.562622	1250.051270	-11.825824
941.219543	1257.552002	1363.633789	1250.694214	-6.464623
941.594055	1260.552246	1357.204590	1252.622925	-8.203961
941.968506	1261.623779	1359.776245	1255.623169	-6.113561
942.342712	1270.624634	1356.776001	1250.265503	-23.631815
942.717041	1268.052856	1352.061279	1240.193115	-33.163033
943.091309	1262.909668	1340.060059	1237.621460	-32.777809
943.465515	1268.052856	1340.274414	1244.907837	-32.047245
943.839600	1278.553833	1344.346191	1241.479004	-56.351269
944.213623	1282.197144	1349.275391	1236.335571	-68.370262
944.587646	1279.196899	1347.346558	1240.836060	-56.289116
944.961426	1276.625244	1343.060425	1242.764771	-50.967686
945.335266	1275.553711	1346.060669	1242.550415	-46.808567
945.709106	1281.339966	1347.560791	1246.836548	-52.103577
946.082825	1277.268311	1343.060425	1242.764771	-52.443275
946.456421	1264.838379	1337.916992	1240.407349	-33.431164
946.830017	1270.196045	1337.702637	1243.836426	-39.047474
947.203613	1271.696167	1341.560181	1241.693237	-42.944756
947.577026	1262.695313	1340.703003	1238.478638	-31.043959
947.950317	1263.338257	1347.132080	1245.122192	-21.739149
948.323669	1262.266724	1350.346802	1245.550781	-18.978119
948.696899	1263.338257	1356.775879	1245.550903	-19.036608
949.070068	1273.839355	1360.419189	1245.979492	-32.178234
949.443237	1278.768433	1364.491089	1248.551147	-35.250057
949.816284	1280.697144	1364.276733	1251.337036	-35.128323
950.189270	1286.269043	1369.420044	1249.836792	-43.814568
950.562073	1294.412842	1370.491577	1251.337036	-56.620033
950.934998	1291.198120	1366.419800	1254.337402	-49.002785
951.307739	1286.697754	1367.919922	1254.980347	-39.050186
951.680481	1290.769531	1364.062378	1263.981201	-36.549721
952.053162	1283.697388	1357.847534	1262.266724	-28.901714
952.425781	1282.411499	1349.489502	1264.195557	-27.156357
952.798279	1276.625366	1338.560059	1261.195313	-24.913425
953.170776	1266.124268	1340.060059	1260.123535	-8.116140
953.543030	1271.481934	1331.059204	1262.695190	-14.748483
953.915405	1265.052734	1326.987427	1253.051514	-19.377218
954.287659	1269.124512	1329.130493	1254.765991	-23.928482
954.659851	1270.410278	1332.988037	1255.194580	-24.314867
955.031982	1269.124512	1330.844849	1248.765503	-32.985901
955.404114	1273.839233	1324.630005	1243.193359	-60.337486
955.776123	1274.910767	1320.558228	1233.335205	-91.079681
956.147888	1274.696533	1319.915283	1228.620483	-101.895897
956.519775	1282.411621	1321.844116	1228.620605	-136.412918
956.891602	1279.411255	1327.416016	1226.477539	-110.267639
957.263306	1278.768433	1329.559082	1223.477173	-108.861099
957.635010	1268.052979	1331.273560	1214.047729	-85.423523
958.006592	1272.124878	1327.844604	1216.190796	-100.384705
958.378174	1260.552246	1322.701294	1215.333496	-72.758553
958.749512	1259.266479	1319.915283	1209.547241	-81.978928
959.120911	1262.695313	1317.772217	1213.619019	-89.105034
959.492310	1261.838257	1322.058472	1214.690552	-78.292160
959.863586	1256.051880	1323.772827	1222.619995	-49.367126
960.234741	1257.980591	1320.558228	1225.191528	-52.397411
960.605896	1243.836304	1319.915283	1221.977051	-28.732317
960.976990	1248.765381	1319.915161	1218.119385	-43.072510
961.347961	1247.693848	1317.986450	1226.477417	-30.183020
961.718811	1248.979736	1312.200317	1230.120605	-29.830683
962.089661	1249.193970	1319.272339	1225.405884	-33.944977
962.460510	1256.909058	1326.558716	1223.477051	-48.000244
962.831299	1256.909058	1335.130981	1220.262573	-46.849377
963.201965	1258.194824	1343.060425	1224.119995	-40.151520
963.572510	1265.695557	1340.488647	1224.334351	-55.300838
963.943054	1267.624390	1345.203247	1215.547852	-67.127228
964.313477	1262.909424	1346.274902	1213.619019	-59.125679
964.683838	1268.267212	1349.060913	1212.976196	-68.434807
965.054199	1267.624390	1354.418579	1218.333862	-56.790123
965.424500	1274.053589	1349.489502	1220.262573	-71.306908
965.794678	1279.411255	1353.989868	1221.762817	-77.298889
966.164795	1279.839966	1350.346802	1222.405762	-81.459061
966.534912	1267.838745	1345.203247	1226.263184	-53.739841
966.904907	1265.267090	1340.488647	1238.478638	-35.612732
967.274780	1263.766846	1341.131592	1234.406860	-37.950085
967.644592	1255.408936	1344.131836	1235.692749	-22.222206
968.014404	1257.337769	1344.989136	1238.264404	-21.760487
968.384155	1270.196045	1341.131592	1235.478394	-48.942532
968.753845	1279.196899	1347.346558	1243.836426	-51.886501
969.123474	1281.125732	1343.488892	1246.193726	-56.013851
969.492981	1280.268555	1351.418335	1237.192871	-60.542259
969.862305	1280.482788	1351.846924	1234.621216	-64.264175
970.231750	1272.553467	1351.846924	1237.192871	-44.594593
970.601135	1280.054199	1352.704224	1235.264038	-61.651955
970.970337	1285.411865	1347.560791	1236.549805	-78.620926
971.339539	1286.697632	1344.989136	1233.335205	-91.544090
971.708740	1291.198120	1342.417480	1234.192505	-111.297005
972.077759	1288.626465	1343.060425	1235.478394	-97.637711
972.446777	1285.197510	1351.204102	1247.479614	-57.142620
972.815613	1273.196167	1348.632324	1243.621948	-39.204300
973.184509	1268.052979	1350.132568	1238.692871	-35.770290
973.553284	1261.195190	1346.060669	1239.121582	-26.010115
973.921997	1260.338013	1357.204590	1238.050171	-23.008804
974.290710	1262.909790	1366.634155	1242.550415	-19.628344
974.659302	1266.981445	1377.135254	1248.336914	-16.925907
975.027771	1261.623901	1388.921997	1249.837036	-9.259263
975.396118	1257.551880	1403.709106	1262.481201	3.372616
975.764526	1248.550903	1420.210815	1277.053833	16.604301
976.132874	1243.836304	1433.497925	1294.841309	26.892633
976.501160	1239.978760	1454.071289	1301.056274	28.528559
976.869324	1246.193726	1471.858765	1316.057617	30.959112
977.237488	1260.980835	1487.074463	1341.131592	35.450249
977.605530	1263.552612	1496.289795	1358.276001	40.699722
977.973450	1261.195190	1496.503906	1371.777466	46.994553
978.341309	1264.838379	1491.360596	1368.777222	45.884613
978.709167	1263.766846	1484.502808	1365.562500	46.116478
979.077026	1265.910034	1479.787964	1367.276978	47.394764
979.444702	1270.410400	1469.072754	1355.918823	43.042088
979.812378	1280.911499	1455.142700	1350.989624	40.221340
980.179932	1287.769287	1448.070557	1342.417358	34.090855
980.547485	1292.269653	1427.497192	1328.058960	26.465990
980.914795	1292.055420	1407.352417	1317.343628	21.933102
981.282166	1288.626465	1389.350586	1293.555542	4.893641
981.649475	1280.482788	1373.706177	1274.910889	-5.976933
982.016785	1277.696777	1363.848145	1261.195190	-19.154179
982.383911	1277.696777	1354.632935	1259.266479	-23.955315
982.751038	1281.554443	1344.346191	1253.479980	-44.710434
983.118103	1280.697144	1328.273315	1243.407837	-78.378113
983.484924	1278.554077	1319.701050	1243.622070	-84.895691
983.851868	1275.553833	1315.414917	1227.977661	-119.354935
984.218689	1279.625732	1302.556519	1225.620361	-235.514694
984.585449	1271.482056	1298.270264	1217.905396	-200.000916
984.952209	1271.267700	1291.198120	1208.047241	-317.205841
985.318787	1263.981201	1284.769043	1208.904419	-264.947083
985.685425	1275.553711	1288.412231	1212.333374	-491.661041
986.051880	1277.268066	1286.697754	1220.476929	-602.258972
986.418213	1276.196533	1290.555176	1222.619995	-373.130951
986.784607	1272.124878	1298.270264	1226.691772	-173.771027
987.150879	1267.410034	1312.200073	1232.478027	-77.990570
987.517090	1270.410522	1318.629395	1241.264771	-60.444698
987.883301	1276.625366	1326.344482	1251.979980	-49.569237
988.249390	1272.339233	1342.846069	1241.479004	-43.769131
988.615417	1283.697388	1358.061890	1256.909058	-36.023006
988.981262	1280.054199	1375.849243	1268.910278	-11.633087
989.347168	1285.197632	1398.137207	1281.339966	-3.415690
989.712952	1288.197876	1422.568237	1292.055420	2.870830
990.078674	1288.626465	1442.498535	1292.484009	2.506981
990.444397	1287.769165	1456.857300	1292.269653	2.661623
990.809998	1277.482422	1466.929688	1293.769775	8.597302
991.175537	1277.696777	1468.215454	1292.269653	7.649054
991.540894	1270.839111	1471.215820	1289.483765	9.304801
991.906311	1264.409790	1467.572510	1285.840454	10.548522
992.271729	1264.409790	1456.643066	1287.769287	12.151641
992.636963	1257.337769	1449.570801	1285.840332	14.827089
993.002136	1260.766602	1427.068726	1284.554565	14.304065
993.367310	1256.694824	1411.424316	1278.553955	14.127320
993.732361	1251.551270	1384.635986	1270.196045	14.009705
994.097351	1251.765625	1364.491089	1266.552856	13.117916
994.462219	1251.337158	1352.704224	1267.410034	15.856112
994.827026	1266.552856	1334.702393	1260.980957	-8.175990
995.191833	1270.410278	1327.201660	1257.337769	-23.018475
995.556580	1280.054199	1321.629761	1245.765137	-82.474083
995.921204	1282.625854	1312.414551	1237.407104	-151.798355
996.285828	1279.839722	1307.699707	1235.049805	-160.767914
996.650391	1284.554565	1297.627441	1227.977661	-432.780853
997.014648	1291.841064	1309.414185	1228.406250	-360.976379
997.379028	1308.985596	1319.915283	1237.835693	-650.978394
997.743408	1310.700073	1330.844849	1236.335571	-369.150330
998.107605	1315.200562	1328.916138	1228.834839	-629.690796
998.471802	1322.058350	1325.701538	1221.977051	-2747.079834
998.835938	1315.843506	1325.915894	1221.548340	-936.174927
999.199951	1321.844116	1326.987427	1214.047729	-2095.855957
999.563904	1314.129028	1325.487305	1218.333862	-843.395264
999.927673	1314.343262	1332.130859	1222.191284	-518.068726
1000.291565	1319.915161	1330.416382	1225.620239	-897.942505
1000.655396	1312.843262	1330.202026	1222.619995	-519.756287
1001.019043	1301.913330	1321.415405	1213.619019	-452.743164
1001.382629	1281.125732	1302.556396	1192.617065	-413.000122
1001.746216	1270.624634	1291.626831	1194.974487	-360.201111
1002.109741	1271.696167	1291.412354	1196.046021	-383.695618
1002.473022	1265.695557	1291.841064	1194.974487	-270.490326
1002.836365	1265.052612	1299.556152	1192.831421	-209.315308
1003.199646	1266.124146	1300.841919	1198.831909	-193.826477
1003.562866	1273.624878	1299.984619	1201.832275	-272.356995
1003.925964	1268.910156	1297.841675	1208.475708	-208.887924
1004.289124	1271.696167	1300.413208	1206.332764	-227.611908
1004.652100	1278.553955	1301.270630	1206.332642	-317.922028
1005.015076	1278.339722	1303.413574	1206.332642	-287.179962
1005.377747	1277.911011	1306.199585	1215.333618	-221.210846
1005.740662	1286.697754	1308.771240	1212.119019	-337.865692
1006.103333	1276.196655	1308.557007	1207.832886	-211.257813
1006.466003	1275.553833	1303.413696	1208.261353	-241.539169
1006.828552	1269.124634	1303.413696	1212.976196	-163.750290
1007.191101	1261.623779	1297.198730	1213.404785	-135.541977
1007.553528	1257.337646	1301.699219	1207.618652	-112.076721
1007.915771	1257.766235	1303.199341	1206.761230	-112.263962
1008.278137	1251.979980	1298.055908	1206.975586	-97.674416
1008.640442	1246.193726	1302.556396	1209.975830	-64.258659
1009.002563	1250.908447	1304.056519	1214.047729	-69.354759
1009.364624	1250.694092	1298.484619	1212.547485	-79.820435
1009.726685	1244.479370	1298.913208	1210.833130	-61.811260
1010.088684	1255.194580	1301.056274	1214.690552	-88.317772
1010.450439	1247.050903	1300.842041	1219.191040	-51.792664
1010.812256	1258.409058	1294.412842	1206.332764	-144.641174
1011.174011	1262.266724	1298.056030	1207.832886	-152.095261
1011.535706	1264.195435	1292.055420	1206.975708	-205.383194
1011.897400	1266.338623	1297.412964	1199.903442	-213.794342
1012.258911	1263.766846	1304.485107	1194.760254	-169.473328
1012.620361	1264.195435	1300.841919	1191.331177	-198.830139
1012.981812	1253.480103	1298.698853	1185.545044	-150.236481
1013.343079	1254.551636	1305.770874	1175.901123	-153.556580
1013.704285	1256.480347	1303.628052	1171.400757	-180.453293
1014.065430	1249.194092	1296.555786	1172.900757	-161.086578
1014.426575	1253.694458	1296.555786	1171.186401	-192.500000
1014.787720	1251.979980	1298.913208	1182.330322	-148.401596
1015.148743	1248.551025	1301.270630	1173.543823	-142.275726
1015.509644	1247.050903	1301.699219	1174.829590	-132.156525
1015.870361	1252.837158	1297.198730	1183.616333	-156.037811
1016.231140	1258.623535	1292.912598	1188.973999	-203.124649
1016.591919	1259.909302	1289.269531	1193.903076	-224.815094
1016.952515	1267.195801	1286.483276	1191.331177	-393.336212
1017.313049	1269.553223	1282.197266	1201.403687	-538.985352
1017.673584	1273.839355	1280.911377	1201.189331	-1027.287964
1018.034058	1278.768433	1289.269409	1199.474731	-755.107849
1018.394348	1282.197388	1298.484497	1195.188721	-534.217957
1018.754639	1284.769043	1293.126953	1197.760254	-1041.035278
1019.114868	1285.840576	1283.054443	1202.260864	2999.846680
1019.475037	1284.554688	1285.411865	1198.831909	-10000.583984
1019.835022	1277.053955	1280.268555	1187.687988	-2780.002930
1020.195129	1274.053589	1285.197510	1186.830811	-782.693787
1020.555054	1275.339478	1286.269043	1181.044434	-862.752014
1020.914917	1281.125732	1287.126343	1182.973267	-1635.708008
1021.274536	1285.626343	1290.983765	1180.830200	-1956.092773
1021.634338	1289.269531	1293.341187	1180.830200	-2663.273926
1021.993958	1286.697754	1284.125977	1173.543823	4399.833984
1022.353577	1287.126465	1270.196045	1172.043579	679.740295
1022.713135	1285.411865	1271.267578	1161.971191	872.724609
1023.072632	1282.625854	1273.410645	1163.042603	1297.672607
1023.431946	1274.053467	1268.052856	1165.614380	1807.134277
1023.791260	1276.839600	1273.624878	1174.186646	3193.214355
1024.150391	1269.553101	1265.266968	1169.900513	2325.000000
1024.509644	1265.909790	1265.266846	1175.043945	14132.770508
1024.868652	1257.337524	1264.838379	1170.972168	-1151.406860
1025.227661	1247.693848	1267.838745	1162.828491	-421.274689
1025.586670	1248.765503	1267.195801	1167.328979	-441.862213
1025.945557	1253.908813	1277.482544	1176.972656	-326.363953
1026.304443	1255.408936	1282.840210	1175.901123	-289.843658
1026.663086	1256.909058	1287.769287	1182.330322	-241.666168
1027.021729	1259.480835	1293.126953	1185.330566	-220.382828
1027.380371	1272.767700	1296.984497	1190.045288	-341.591064
1027.738892	1276.625244	1287.983521	1188.759399	-773.584290
1028.097290	1276.839600	1294.841309	1193.688599	-461.906158
1028.455688	1277.482422	1296.984375	1188.759521	-454.943665
1028.814087	1285.197388	1304.913696	1202.046631	-421.735931
1029.172241	1289.697998	1298.056030	1205.475464	-1007.683777
1029.530518	1294.841431	1296.555908	1208.047119	-5062.435059
1029.888550	1290.769653	1290.555176	1213.404785	36071.316406
1030.246582	1292.912720	1290.555176	1217.691040	3190.679932
1030.604614	1287.340698	1291.198120	1217.476563	-1811.161377
1030.962524	1286.483521	1287.340576	1209.332886	-9001.823242
1031.320313	1277.053955	1281.125854	1205.689697	-1752.603638
1031.678101	1272.767700	1277.053955	1199.903320	-1699.954468
1032.035645	1278.768433	1276.411011	1202.046387	3254.489502
1032.393311	1281.125610	1267.838745	1202.475098	591.941833
1032.750977	1277.482422	1265.695679	1194.331543	705.460999
1033.108398	1278.339844	1273.196411	1191.331177	1691.645874
1033.465820	1265.481323	1267.838867	1180.615845	-3599.741211
1033.823120	1265.910034	1261.409668	1170.329102	2123.847900
1034.180298	1262.052612	1261.195313	1170.114868	10724.106445
1034.537476	1262.052612	1261.838257	1167.543213	44090.035156
1034.894653	1260.338013	1267.410034	1178.472778	-1157.593140
1035.251709	1262.052368	1276.411011	1177.615601	-588.055359
1035.608643	1257.337524	1277.696899	1179.758667	-381.047333
1035.965576	1277.696777	1272.982056	1176.329712	2150.011719
1036.322388	1251.765747	1336.631226	1166.900269	-100.000000
1036.679077	1237.621460	1313.057373	1254.123047	21.874975
1037.035889	1247.050903	1313.057373	1178.687134	-103.571320
1037.392456	1232.906738	1206.975586	1188.116577	172.727234
>>>>>End Processed Spectral Data<<<<<
