# Supplementary material for: Avian learning favors colorful, not bright, signals
Source: PLoS One. 2018 Mar 22;13(3):e0194279. doi: 10.1371/journal.pone.0194279 (PMC5864004; doi:10.1371/journal.pone.0194279)
Supplement: S1 Text — (ZIP) [file pone.0194279.s001.zip › YellowBlackCenter1.txt]

Jaz Data File
++++++++++++++++++++++++++++++++++++
Date: Wed May 31 03:39:47 2017
User: jaz
Dark Spectrum Present: Yes
Reference Spectrum Present: Yes
Processed Spectrum Present: Yes
Spectrometers: JAZA3305
Integration Time (usec): 450000 (JAZA3305)
Spectra Averaged: 1 (JAZA3305)
Boxcar Smoothing: 5 (JAZA3305)
Correct for Electrical Dark: No (JAZA3305)
Strobe/Lamp Enabled: Yes (JAZA3305)
Correct for Detector Non-linearity: No (JAZA3305)
Correct for Stray Light: No (JAZA3305)
Number of Pixels in Processed Spectrum: 2048
>>>>>Begin Processed Spectral Data<<<<<
W	D	R	S	P
189.090729	0.000000	0.000000	0.000000	0.000000
189.548096	0.000000	0.000000	0.000000	0.000000
190.005432	1251.765747	1270.624634	1086.749512	-875.005188
190.462753	1308.342651	1261.195190	1074.962646	495.000153
190.920044	0.000000	0.000000	0.000000	0.000000
191.377304	1046.674072	1056.317871	956.236694	-937.777527
191.834534	1166.042969	1178.901367	1058.032349	-840.000549
192.291718	1287.769165	1296.984375	1159.399536	-1393.019043
192.748886	1294.198364	1302.127686	1170.972046	-1554.058838
193.206039	1292.055420	1305.556519	1184.473389	-796.839111
193.663162	1289.912231	1307.485474	1185.759277	-592.679199
194.120255	1295.698608	1314.129028	1205.046875	-491.859283
194.577316	1300.841919	1314.557495	1203.546753	-709.377197
195.034348	1306.413940	1309.199951	1200.117798	-3815.353027
195.491364	1306.413940	1310.914307	1199.260620	-2380.991211
195.948349	1316.700684	1299.770386	1198.189087	699.997131
196.405304	1320.343750	1294.626953	1199.046265	471.666382
196.862228	1317.557861	1290.340820	1206.118408	409.447357
197.319122	1311.557373	1291.626831	1215.119263	483.871002
197.775986	1307.699951	1284.769043	1207.189941	438.316742
198.232819	1305.771118	1288.197876	1206.761353	563.412048
198.689636	1320.129639	1296.555786	1212.547729	456.361176
199.146423	1320.772583	1314.343262	1219.834106	1569.970947
199.603180	1320.558350	1314.343262	1219.834106	1620.640747
200.059921	1321.843994	1316.057617	1215.762085	1833.304443
200.516617	1332.559448	1320.772461	1214.047729	1005.445374
200.973297	1322.487061	1342.203125	1215.976440	-540.222534
201.429932	1321.843994	1349.703857	1214.690552	-384.615814
201.886551	1322.701294	1354.204224	1211.261597	-353.743927
202.343140	1320.558105	1356.775879	1212.547607	-298.225128
202.799713	1318.415161	1367.705566	1214.047607	-211.740097
203.256241	1324.415649	1371.348877	1217.262207	-228.310410
203.712753	1316.057739	1377.778076	1205.475464	-179.166672
204.169220	1312.414551	1361.490845	1194.331421	-240.611343
204.625671	1311.985840	1372.420410	1190.473999	-201.063461
205.082092	1307.271118	1378.421021	1196.260254	-156.023911
205.538483	1296.127319	1379.706909	1196.046021	-119.743706
205.994843	1301.699219	1377.992554	1191.759766	-144.100998
206.451187	1299.984863	1378.421021	1192.402710	-137.158875
206.907486	1298.484619	1382.921387	1189.616699	-128.934265
207.363770	1299.341797	1385.921753	1183.187622	-134.158279
207.820023	1299.984741	1390.207886	1186.187866	-126.128250
208.276260	1287.340698	1395.994019	1176.544067	-101.972610
208.732452	1287.554810	1389.779297	1180.401489	-104.821579
209.188599	1282.839966	1404.566284	1175.258301	-88.379951
209.644760	1279.411255	1411.638550	1181.258667	-74.230202
210.100845	1270.624756	1415.495972	1183.830444	-59.911358
210.556931	1272.339355	1428.997314	1185.759155	-55.267029
211.012985	1271.053467	1440.569946	1187.687988	-49.178391
211.469009	1267.838745	1460.286133	1184.473389	-43.318520
211.925003	1269.767456	1471.430176	1189.616821	-39.744896
212.380966	1266.767212	1486.860229	1194.974487	-32.619267
212.836914	1269.553223	1498.004272	1199.474976	-30.675388
213.292816	1282.625854	1509.362427	1207.404297	-33.175751
213.748703	1288.412109	1529.935913	1210.404541	-32.298088
214.204559	1290.555176	1545.365967	1210.190186	-31.539083
214.660385	1290.769531	1560.581909	1199.689209	-33.756908
215.116165	1293.984009	1574.726074	1200.546387	-33.282372
215.571960	1291.198120	1595.728149	1196.688843	-31.034470
216.027664	1286.269165	1618.658936	1203.760986	-24.822720
216.483383	1280.911499	1635.589111	1208.261475	-20.483397
216.939056	1273.625122	1659.162964	1208.904297	-16.787153
217.394730	1279.625610	1682.522217	1209.975830	-17.287260
217.850342	1276.839600	1714.025269	1210.833130	-15.098041
218.305939	1267.838623	1759.458496	1205.689819	-12.641638
218.761505	1264.195435	1791.818848	1198.617676	-12.428895
219.217041	1259.909302	1841.752075	1204.832520	-9.465921
219.672546	1267.838745	1889.756958	1213.190552	-8.787039
220.128036	1273.625000	1951.048462	1216.190918	-8.478313
220.583496	1269.124634	2015.340576	1221.119873	-6.433092
221.038895	1263.552612	2081.132813	1215.547852	-5.871566
221.494308	1272.767822	2187.857666	1222.834229	-5.456687
221.949646	1277.911255	2297.796875	1230.549316	-4.643848
222.404984	1271.267700	2439.453613	1234.621094	-3.137053
222.860291	1275.339478	2606.184326	1245.550781	-2.238330
223.315567	1275.982422	2790.488281	1262.266724	-0.905622
223.770813	1271.053345	3010.795410	1280.911377	0.566638
224.226044	1268.481567	3271.392334	1290.769531	1.112779
224.681229	1258.194946	3582.780273	1314.343262	2.415412
225.136383	1254.551636	3941.743652	1341.560181	3.237898
225.591522	1256.480469	4321.280762	1368.777222	3.664081
226.046616	1261.623779	4667.601074	1392.779419	3.850749
226.501694	1256.266113	4915.125488	1405.852295	4.088328
226.956726	1256.694824	5106.287109	1415.495972	4.125142
227.411743	1254.122925	5230.370605	1426.639893	4.338688
227.866714	1253.051514	5306.020508	1436.926636	4.536800
228.321671	1264.624146	5333.023438	1436.069458	4.214073
228.776611	1262.052490	5300.448730	1442.927246	4.478876
229.231506	1264.838379	5194.366699	1434.569458	4.319376
229.686371	1271.482056	5045.423828	1419.567871	3.923903
230.141220	1271.696289	4857.048340	1400.923218	3.604302
230.596024	1279.196899	4634.812012	1379.921143	3.001662
231.050797	1287.340576	4440.435547	1366.848511	2.521584
231.505554	1292.483887	4303.708008	1356.133179	2.113735
231.960281	1291.840942	4211.770508	1349.703979	1.981659
232.414963	1304.913818	4162.051270	1349.703979	1.567659
232.869614	1297.412964	4128.405273	1337.917114	1.430740
233.324265	1286.697754	4111.046387	1339.417236	1.866607
233.778839	1289.697998	4133.548828	1328.487427	1.363976
234.233414	1289.483643	4180.267578	1341.131592	1.786642
234.687973	1283.697388	4231.486328	1346.917969	2.144678
235.142487	1283.054565	4294.706543	1349.061035	2.191703
235.596954	1279.839966	4371.857910	1353.775879	2.391186
236.051422	1270.410400	4479.868164	1361.919434	2.851230
236.505859	1269.124512	4605.023438	1368.991577	2.993708
236.960251	1265.481323	4818.258301	1373.063354	3.028111
237.414612	1254.551758	5052.495605	1390.207886	3.571831
237.868942	1258.409180	5339.238770	1407.352417	3.649827
238.323257	1256.051880	5690.916016	1419.567871	3.687057
238.777512	1260.980957	6078.167480	1451.285156	3.950526
239.231781	1266.124268	6464.349609	1460.286011	3.735154
239.685974	1261.838257	6808.525391	1479.788086	3.929369
240.140167	1262.695435	7112.412109	1494.575073	3.963946
240.594330	1257.123413	7349.650391	1512.576904	4.192899
241.048462	1263.766846	7572.742676	1529.078613	4.205307
241.502563	1264.838379	7810.193848	1544.508667	4.272805
241.956619	1266.552856	8045.074707	1567.010864	4.432500
242.410660	1269.981812	8309.530273	1569.796997	4.259012
242.864670	1269.553223	8648.348633	1577.083252	4.167754
243.318649	1279.411255	8984.166992	1603.443237	4.205610
243.772583	1270.196045	9299.841797	1606.229248	4.184907
244.226517	1265.266968	9541.793945	1618.444580	4.267220
244.680389	1272.553467	9697.380859	1619.944824	4.123424
245.134247	1275.125122	9742.813477	1623.373535	4.112674
245.588074	1272.767700	9791.675781	1617.158691	4.042666
246.041870	1265.481323	9761.671875	1605.371826	4.000505
246.495636	1263.552612	9649.803711	1599.371216	4.004395
246.949387	1265.267090	9441.069336	1587.798706	3.944954
247.403091	1265.695679	9187.757813	1581.369507	3.984743
247.856766	1265.267090	8834.366211	1567.868042	3.997846
248.310410	1262.266724	8440.470703	1539.151123	3.857294
248.764023	1272.124878	8032.645508	1519.649170	3.661320
249.217606	1273.410645	7648.822266	1500.575806	3.563145
249.671158	1274.482300	7342.578125	1488.360229	3.524630
250.124695	1276.411011	7110.054688	1468.429810	3.291576
250.578171	1279.411255	6918.250000	1458.357300	3.173455
251.031662	1282.411621	6817.097168	1454.285645	3.105398
251.485077	1282.411621	6783.665527	1448.713623	3.022984
251.938477	1287.554810	6803.382324	1451.928223	2.980032
252.391861	1289.483643	6858.887695	1443.141602	2.758966
252.845200	1299.127441	6933.251465	1451.713989	2.708257
253.298508	1301.056396	7050.477051	1463.286499	2.821677
253.751801	1292.484009	7218.065918	1478.073730	3.132008
254.205048	1297.413208	7484.448730	1491.360840	3.134742
254.658279	1289.483765	7849.413574	1499.289917	3.198299
255.111465	1286.483521	8350.890625	1527.364136	3.409778
255.564621	1293.555542	8982.453125	1561.224609	3.481241
256.017761	1293.769897	9682.592773	1596.156738	3.604640
256.470825	1294.841309	10383.589844	1634.731934	3.739686
256.923950	1286.054810	10974.434570	1651.233521	3.769244
257.376953	1289.269409	11368.972656	1664.949097	3.727091
257.829987	1282.840210	11574.493164	1668.377808	3.746119
258.282928	1274.267944	11629.569336	1661.091431	3.735512
258.735870	1282.411499	11591.209961	1651.019043	3.575660
259.188812	1282.625854	11469.697266	1654.233643	3.647837
259.641693	1282.411621	11301.038086	1653.162231	3.700613
260.094543	1280.268433	11010.866211	1636.446411	3.660392
260.547333	1273.196411	10608.612305	1606.014771	3.565115
261.000183	1269.767456	10086.990234	1574.297241	3.453806
261.452911	1272.124756	9579.082031	1545.151611	3.286725
261.905640	1272.339111	9195.473633	1528.650024	3.234968
262.358337	1265.267090	8989.524414	1527.364136	3.393168
262.811035	1262.052368	8947.949219	1527.149902	3.449142
263.263641	1266.338623	9022.743164	1537.007935	3.489624
263.716217	1263.123901	9159.255859	1543.437134	3.550007
264.168823	1258.194946	9306.913086	1541.079712	3.514656
264.621368	1261.838257	9457.141602	1544.937134	3.454404
265.073883	1259.695190	9647.446289	1557.152710	3.546332
265.526367	1260.980835	9827.678711	1583.083862	3.759944
265.978821	1266.124146	10056.344727	1594.656372	3.737474
266.431244	1259.052124	10297.439453	1608.371948	3.864847
266.883636	1262.909668	10541.320313	1617.801636	3.824922
267.335999	1262.695313	10825.491211	1637.089111	3.915108
267.788330	1261.623779	11114.375977	1647.161621	3.912997
268.240601	1266.767090	11376.259766	1649.947632	3.790305
268.692871	1263.766846	11552.205078	1663.234741	3.882687
269.145081	1257.337646	11708.220703	1669.020996	3.939221
269.597351	1257.980591	11803.586914	1677.593384	3.979029
270.049500	1253.908691	11882.666016	1686.808472	4.072910
270.501587	1256.051880	11923.170898	1673.735840	3.915621
270.953735	1250.908447	11929.170898	1676.735840	3.987797
271.405823	1253.051636	11908.811523	1672.449951	3.935884
271.857849	1257.980591	11825.874023	1668.163696	3.881408
272.309875	1268.053101	11698.577148	1653.590942	3.696246
272.761871	1274.910767	11565.278320	1653.590942	3.679948
273.213806	1265.695679	11439.908203	1654.233887	3.818853
273.665741	1267.838745	11372.402344	1648.876099	3.770943
274.117615	1274.268066	11292.250977	1648.661743	3.737216
274.569489	1275.982422	11252.603516	1645.018677	3.699010
275.021271	1285.626343	11245.532227	1628.731201	3.444860
275.473083	1281.554565	11295.250977	1629.374268	3.473440
275.924835	1284.769043	11362.542969	1632.803101	3.453482
276.376587	1286.269165	11464.553711	1631.731567	3.394112
276.828308	1278.768433	11625.927734	1646.090210	3.549977
277.279938	1269.338989	11748.939453	1646.732910	3.601224
277.731598	1262.695313	11939.671875	1646.304321	3.592862
278.183197	1260.766479	12147.121094	1654.233643	3.614315
278.634796	1262.695190	12351.784180	1667.735107	3.652599
279.086304	1261.409424	12583.449219	1681.236328	3.708050
279.537842	1253.694458	12800.969727	1683.593750	3.722950
279.989288	1251.337036	12962.342773	1702.238647	3.850238
280.440765	1253.908691	13134.431641	1720.240234	3.925177
280.892151	1253.265869	13310.805664	1730.741333	3.959974
281.343567	1249.193970	13479.037109	1741.456665	4.025094
281.794891	1252.622925	13612.764648	1742.742554	3.965324
282.246216	1251.551270	13735.991211	1745.099976	3.953311
282.697510	1248.979614	13818.712891	1745.957031	3.953763
283.148773	1254.122925	13827.928711	1748.528809	3.932031
283.599976	1253.694458	13782.281250	1747.885864	3.944510
284.051178	1251.122681	13739.420898	1738.884888	3.905754
284.502350	1254.123047	13662.697266	1738.884888	3.906668
284.953461	1256.480347	13636.125000	1727.312500	3.803277
285.404602	1261.623779	13611.265625	1720.454590	3.715337
285.855621	1262.481201	13601.191406	1713.811035	3.657836
286.306671	1265.910156	13554.687500	1707.596191	3.594223
286.757660	1263.552612	13543.756836	1698.166504	3.539142
287.208618	1263.981201	13573.975586	1707.810547	3.605439
287.659546	1265.481445	13503.038086	1708.239014	3.618023
288.110504	1270.410522	13444.961914	1700.309692	3.531129
288.561340	1275.982422	13418.600586	1694.952026	3.450406
289.012207	1279.197144	13411.530273	1694.737793	3.425068
289.463013	1280.482910	13495.109375	1706.953125	3.491472
289.913757	1274.696533	13604.619141	1715.311279	3.573540
290.364532	1273.410645	13756.134766	1724.526489	3.613921
290.815216	1269.124512	13900.579102	1739.313599	3.722367
291.265900	1266.552734	14031.090820	1749.600342	3.784294
291.716553	1263.123901	14131.172852	1755.172241	3.823799
292.167206	1271.910522	14205.965820	1754.958130	3.734696
292.617767	1281.768677	14340.549805	1774.031250	3.769590
293.068298	1278.339844	14535.355469	1781.317871	3.794052
293.518829	1278.554199	14741.733398	1791.818726	3.812357
293.969299	1282.840332	14904.391602	1795.033203	3.760166
294.419769	1286.054810	14956.896484	1786.460938	3.660390
294.870209	1285.626221	14911.035156	1791.818726	3.715063
295.320587	1280.482788	14699.728516	1783.674927	3.749779
295.770935	1285.411865	14469.777344	1768.030762	3.660539
296.221252	1282.840210	14212.822266	1756.458130	3.662943
296.671539	1286.269043	13908.508789	1755.814941	3.719989
297.121796	1279.197021	13571.832031	1744.885620	3.788355
297.572021	1271.267578	13237.728516	1725.597778	3.796696
298.022217	1268.267334	12856.688477	1711.453613	3.824389
298.472382	1256.694824	12488.725586	1691.308716	3.869415
298.922485	1254.337402	12113.687500	1678.450317	3.905509
299.372589	1249.837036	11781.512695	1666.878052	3.959873
299.822693	1253.908691	11504.842773	1649.947754	3.863444
300.272705	1251.551270	11327.182617	1638.375000	3.839201
300.722687	1249.837036	11140.735352	1629.374146	3.837236
301.172668	1255.837524	10969.290039	1614.587036	3.693327
301.622559	1259.909302	10835.992188	1600.014160	3.551607
302.072510	1262.052490	10742.125977	1602.800049	3.594356
302.522339	1266.552856	10645.259766	1595.513672	3.507529
302.972198	1272.553589	10575.180664	1591.227417	3.425633
303.421997	1272.339233	10513.246094	1590.584473	3.443874
303.871735	1264.838379	10480.457031	1595.299316	3.585879
304.321503	1270.410400	10506.816406	1594.442139	3.508201
304.771210	1269.981689	10553.535156	1600.014038	3.555022
305.220856	1273.196289	10610.969727	1603.871582	3.541265
305.670471	1270.196045	10655.116211	1603.228638	3.548593
306.120117	1270.410278	10728.409180	1608.586426	3.575557
306.569702	1270.838867	10780.700195	1620.158936	3.673240
307.019226	1266.981323	10831.491211	1617.587402	3.665698
307.468719	1266.338501	10875.852539	1624.444946	3.726582
307.918213	1266.124268	10909.071289	1630.874268	3.782557
308.367645	1270.196045	10906.928711	1627.659790	3.709388
308.817047	1276.839722	10917.428711	1620.587769	3.565633
309.266388	1268.481567	10864.923828	1615.229980	3.613302
309.715790	1263.766968	10778.344727	1613.086792	3.671417
310.165070	1260.766479	10685.977539	1607.514893	3.678946
310.614319	1261.409424	10605.613281	1609.229370	3.722307
311.063568	1260.766479	10547.320313	1612.872559	3.791569
311.512817	1257.552002	10490.100586	1605.371948	3.767323
311.961945	1268.267212	10402.663086	1602.371582	3.657652
312.411072	1272.982056	10247.290039	1588.227295	3.512753
312.860199	1265.267090	10103.705078	1581.369507	3.576451
313.309265	1263.123901	9957.333984	1574.725830	3.584017
313.758331	1262.909668	9824.035156	1573.868652	3.632221
314.207336	1268.910278	9713.881836	1578.155029	3.661880
314.656311	1278.339722	9646.803711	1562.510498	3.395734
315.105225	1281.554321	9563.652344	1565.296509	3.425970
315.554138	1278.125488	9495.931641	1564.439331	3.484066
316.003021	1271.481812	9423.711914	1556.724243	3.498950
316.451874	1265.695557	9373.133789	1553.295288	3.547356
316.900665	1259.694946	9348.703125	1546.008911	3.539543
317.349426	1256.909058	9367.562500	1549.652222	3.609366
317.798187	1263.338257	9411.280273	1554.581177	3.574435
318.246918	1263.981079	9515.648438	1558.009888	3.563266
318.695557	1257.551880	9623.444336	1557.367188	3.583781
319.144196	1259.052002	9771.315430	1560.367554	3.539782
319.592834	1251.980103	9936.974609	1572.797241	3.693925
320.041382	1256.480591	10131.565430	1573.440186	3.571342
320.489899	1258.837891	10338.158203	1578.155029	3.516972
320.938416	1256.266113	10488.386719	1589.298828	3.607326
321.386932	1259.695190	10611.183594	1591.441895	3.547529
321.835327	1254.337402	10697.764648	1594.227783	3.599227
322.283722	1254.766113	10795.916016	1590.798828	3.521931
322.732117	1244.907959	10844.779297	1582.226685	3.513784
323.180450	1247.265381	10867.280273	1585.869873	3.519792
323.628754	1251.980103	10861.066406	1587.584351	3.492572
324.077026	1248.765381	10795.488281	1578.583496	3.454778
324.525238	1245.550781	10691.334961	1572.797241	3.464471
324.973480	1243.407837	10550.320313	1565.510620	3.460898
325.421600	1251.122803	10365.160156	1555.223877	3.336623
325.869751	1261.838257	10253.291016	1552.009277	3.227187
326.317871	1259.266479	10158.997070	1554.581177	3.318243
326.765930	1263.552612	10077.347656	1548.151855	3.229021
327.213959	1258.837891	10035.342773	1547.080444	3.284252
327.661957	1271.053223	10008.768555	1551.366455	3.208084
328.109924	1273.625122	9987.980469	1551.580811	3.189630
328.557831	1276.411011	9980.694336	1547.937622	3.119460
329.005737	1284.340210	10028.697266	1544.722778	2.977721
329.453613	1291.412354	10069.844727	1547.080444	2.912457
329.901459	1289.483643	10139.065430	1550.723511	2.952002
330.349213	1284.125977	10205.714844	1553.723877	3.021860
330.796967	1281.982910	10238.503906	1556.509888	3.065107
331.244720	1286.054810	10270.222656	1556.724243	3.012738
331.692413	1291.412476	10315.655273	1561.653198	2.994608
332.140045	1295.270020	10327.440430	1568.725464	3.027572
332.587677	1285.411865	10347.584961	1567.653931	3.114508
333.035309	1286.269043	10327.227539	1562.296387	3.053076
333.482819	1280.268555	10334.514648	1568.725342	3.185873
333.930328	1280.268555	10295.509766	1576.869019	3.289989
334.377838	1281.982910	10268.293945	1581.369507	3.331585
334.825317	1277.911133	10212.359375	1579.012207	3.370114
335.272705	1273.196411	10186.857422	1578.369141	3.423652
335.720062	1272.982056	10171.856445	1568.296753	3.318563
336.167450	1273.625000	10131.566406	1569.368286	3.338736
336.614777	1268.696045	10099.847656	1568.296753	3.392544
337.062012	1266.767090	10111.634766	1562.724731	3.346095
337.509277	1273.839355	10125.779297	1567.010864	3.311947
337.956482	1268.695801	10178.712891	1573.011353	3.415431
338.403687	1273.410645	10217.288086	1567.439453	3.287487
338.850800	1271.053345	10280.508789	1567.439453	3.289723
339.297913	1272.553589	10344.372070	1570.225708	3.281284
339.745026	1284.768921	10427.737305	1577.512085	3.201839
340.192047	1291.841064	10524.604492	1580.083618	3.121953
340.639038	1295.484253	10627.257813	1581.583862	3.065865
341.086029	1295.055664	10741.483398	1575.369019	2.967401
341.532959	1288.626465	10878.425781	1578.369141	3.021363
341.979828	1293.341187	10959.218750	1583.298096	2.999799
342.426727	1293.984131	11043.441406	1580.083618	2.934517
342.873535	1297.841675	11082.874023	1574.725830	2.829670
343.320343	1292.912598	11084.802734	1575.797363	2.888970
343.767059	1290.983887	11080.301758	1577.726196	2.929135
344.213806	1286.697754	11045.155273	1566.367920	2.865926
344.660522	1279.411255	11000.792969	1556.295654	2.848200
345.107178	1283.054565	10934.144531	1555.652710	2.824532
345.553772	1283.483032	10864.065430	1556.938599	2.854269
346.000366	1286.269165	10817.990234	1565.510864	2.929604
346.446960	1287.769287	10769.342773	1561.010254	2.881810
346.893463	1281.125854	10745.341797	1560.367310	2.950498
347.339905	1286.697754	10720.695313	1563.582031	2.934962
347.786377	1286.269043	10733.982422	1572.154297	3.025973
348.232788	1293.126953	10791.416016	1574.511719	2.962478
348.679169	1286.054688	10873.709961	1582.226563	3.089096
349.125519	1286.269043	11008.722656	1588.655884	3.110191
349.571838	1291.412476	11180.167969	1593.370605	3.053550
350.018097	1280.697021	11368.330078	1598.299683	3.148436
350.464325	1276.411011	11587.351563	1610.943726	3.244444
350.910553	1274.053711	11819.660156	1610.943848	3.194602
351.356720	1272.124878	12056.468750	1622.516357	3.249076
351.802856	1270.838989	12317.066406	1622.302002	3.181747
352.248932	1260.338013	12579.592773	1624.445190	3.216706
352.695007	1260.337891	12846.188477	1628.731201	3.179683
353.141052	1269.981689	13204.081055	1640.518066	3.104854
353.587036	1275.339355	13568.402344	1653.590698	3.076950
354.032990	1274.267822	13951.369141	1667.949341	3.105454
354.478912	1272.982056	14320.406250	1687.451294	3.176637
354.924774	1276.411011	14637.578125	1707.167603	3.223944
355.370605	1275.339355	14875.244141	1707.167480	3.175229
355.816467	1279.197021	15141.200195	1725.597778	3.220319
356.262238	1287.126221	15370.079102	1735.027344	3.180449
356.708008	1292.698364	15618.675781	1755.172241	3.228219
357.153656	1296.555786	15884.417969	1769.316406	3.240781
357.599365	1292.912598	16188.087891	1783.246460	3.291897
358.045013	1284.125977	16426.826172	1792.247314	3.355553
358.490631	1283.054565	16665.136719	1797.176514	3.342343
358.936157	1284.983276	16713.353516	1797.819214	3.323980
359.381714	1288.412109	16611.773438	1789.246948	3.268440
359.827209	1291.841064	16451.898438	1774.888672	3.186318
360.272644	1296.127197	16244.021484	1778.531738	3.227241
360.718109	1291.840942	15961.352539	1763.958984	3.218362
361.163513	1291.626831	15665.394531	1753.457764	3.213012
361.608856	1289.055054	15296.785156	1735.670044	3.188347
362.054169	1284.983154	14880.172852	1720.025879	3.199975
362.499481	1287.554810	14407.199219	1693.023315	3.090545
362.944733	1281.768677	13911.937500	1669.878174	3.072876
363.389923	1281.554321	13370.168945	1646.090210	3.015531
363.835083	1277.482544	12942.842773	1628.088257	3.005528
364.280243	1269.124634	12656.741211	1625.945313	3.133410
364.725372	1262.695435	12424.003906	1613.087036	3.139342
365.170410	1259.480835	12284.277344	1597.013794	3.061580
365.615448	1260.980957	12146.906250	1591.013306	3.031734
366.060455	1260.766602	12061.612305	1582.226685	2.976249
366.505402	1256.909058	12002.034180	1577.726440	2.985702
366.950317	1268.267334	11979.105469	1574.726074	2.861202
367.395233	1269.553101	12008.678711	1576.869019	2.861647
367.840088	1271.696289	12016.608398	1584.583984	2.911961
368.284882	1270.838989	12019.393555	1583.512573	2.908983
368.729675	1270.838989	12056.683594	1593.584839	2.992309
369.174438	1274.696533	12095.900391	1588.655884	2.901335
369.619141	1280.911377	12159.336914	1598.728394	2.921535
370.063812	1277.482422	12243.558594	1600.014160	2.941177
370.508453	1274.482056	12376.214844	1609.872314	3.021062
370.953094	1273.839355	12490.655273	1610.515259	3.001528
371.397614	1274.267944	12632.096680	1618.658936	3.032190
371.842133	1259.909302	12781.255859	1631.945801	3.229106
372.286652	1257.551880	12907.696289	1647.590210	3.347927
372.731140	1256.694702	13051.924805	1647.161743	3.310381
373.175537	1270.838989	13258.944336	1668.378052	3.316113
373.619904	1272.553467	13473.464844	1676.735962	3.312724
374.064270	1271.910645	13682.413086	1684.879639	3.327577
374.508606	1267.838501	13869.931641	1682.522339	3.290595
374.952881	1276.625122	13986.300781	1689.808716	3.250937
375.397095	1280.482666	14039.449219	1681.236328	3.140957
375.841339	1278.768188	14031.734375	1684.451172	3.181087
376.285522	1278.339600	14003.446289	1680.164795	3.157735
376.729645	1285.626099	13951.369141	1667.734863	3.016868
377.173706	1286.269043	13911.079102	1651.447632	2.892547
377.617767	1289.269287	13841.000977	1651.019043	2.882071
378.061798	1281.768677	13733.847656	1639.446533	2.872435
378.505768	1285.197510	13602.049805	1631.945801	2.815235
378.949738	1286.697754	13502.183594	1629.802734	2.808770
379.393677	1288.412231	13452.034180	1636.017578	2.857745
379.837524	1279.839966	13453.962891	1635.374878	2.920415
380.281372	1277.268311	13504.753906	1640.946777	2.974270
380.725189	1271.481934	13621.336914	1650.161987	3.066271
381.168976	1271.910645	13763.850586	1659.591431	3.103447
381.612701	1272.339111	13877.218750	1667.092285	3.131749
382.056396	1267.838623	13964.227539	1685.093872	3.286409
382.500031	1263.552612	14060.665039	1685.951172	3.300733
382.943665	1253.908691	14172.747070	1689.808594	3.374142
383.387238	1241.693237	14283.759766	1698.595215	3.503294
383.830811	1239.550171	14380.840820	1706.524658	3.553490
384.274323	1243.407715	14471.062500	1704.167236	3.483305
384.717804	1253.265747	14535.140625	1720.025879	3.514264
385.161224	1257.766235	14591.502930	1728.383911	3.529526
385.604645	1267.838745	14652.579102	1733.312866	3.477648
386.048035	1270.196167	14694.800781	1728.812500	3.416237
386.491333	1273.196411	14733.589844	1736.098877	3.438997
386.934631	1280.482910	14793.165039	1725.383545	3.292467
387.377869	1283.697388	14899.034180	1724.740601	3.239312
387.821136	1291.198120	15061.907227	1732.669922	3.205876
388.264282	1289.697876	15221.350586	1734.812866	3.194991
388.707428	1285.197510	15348.005859	1740.385132	3.236819
389.150543	1284.554565	15409.083984	1750.457520	3.298538
389.593597	1281.982910	15450.447266	1745.528564	3.271672
390.036621	1283.268799	15476.377930	1747.671387	3.272028
390.479614	1274.267822	15495.235352	1747.671387	3.328912
390.922638	1275.339478	15529.522461	1756.029419	3.372273
391.365509	1272.767700	15553.096680	1759.244019	3.406618
391.808411	1268.481567	15510.665039	1771.030884	3.528597
392.251251	1266.124390	15384.868164	1776.388550	3.614090
392.694092	1260.552368	15144.202148	1767.387573	3.650591
393.136871	1278.125366	14917.678711	1778.103149	3.665646
393.579590	1276.839600	14659.868164	1764.173096	3.641429
394.022308	1282.197388	14502.137695	1759.672607	3.611780
394.464966	1280.482788	14349.980469	1750.457520	3.595966
394.907562	1277.911133	14197.393555	1741.670776	3.589615
395.350159	1283.054565	14034.947266	1731.812866	3.519150
395.792755	1278.339722	13871.002930	1729.455444	3.582370
396.235229	1279.197021	13707.488281	1723.669189	3.576293
396.677704	1277.911133	13620.481445	1717.239868	3.559459
397.120148	1278.339722	13581.477539	1714.453979	3.544740
397.562561	1284.340332	13581.262695	1709.953491	3.461136
398.004944	1268.481689	13599.049805	1688.737183	3.408241
398.447235	1269.338745	13650.483398	1692.808716	3.420281
398.889557	1265.909912	13692.274414	1692.808716	3.435428
399.331818	1265.910034	13750.349609	1695.380737	3.440048
399.774017	1266.338501	13865.431641	1706.524536	3.493792
400.216187	1272.124878	13987.586914	1718.311646	3.509010
400.658356	1277.268188	14107.170898	1724.740601	3.487731
401.100433	1273.196289	14282.687500	1725.812134	3.479120
401.542511	1280.482788	14412.128906	1729.026855	3.415749
401.984558	1283.911621	14502.996094	1735.241699	3.414231
402.426575	1286.911987	14612.934570	1749.385864	3.470457
402.868500	1292.483887	14647.866211	1760.315552	3.502945
403.310394	1297.841675	14731.231445	1765.030396	3.477817
403.752289	1296.770020	14748.375977	1765.244629	3.482667
404.194153	1295.484253	14785.238281	1762.887451	3.464876
404.635956	1301.699219	14776.021484	1753.886353	3.355917
405.077698	1295.484253	14765.305664	1754.100830	3.404771
405.519440	1290.983887	14726.730469	1753.457764	3.442115
405.961090	1288.840698	14687.511719	1751.528931	3.453240
406.402740	1281.554199	14696.727539	1746.385620	3.464967
406.844391	1282.197144	14714.514648	1740.385132	3.411087
407.285980	1283.054443	14750.089844	1737.598877	3.375238
407.727509	1284.554565	14824.454102	1732.241333	3.306426
408.168976	1283.483154	14812.668945	1730.955566	3.307460
408.610474	1285.411865	14872.246094	1738.884766	3.337591
409.051910	1282.411499	14869.458984	1741.027832	3.375394
409.493317	1276.625366	14919.821289	1746.599731	3.444753
409.934631	1274.482300	15000.828125	1748.957153	3.456673
410.375946	1276.625244	15052.261719	1747.242920	3.416304
410.817230	1281.554199	15117.410156	1753.029175	3.407632
411.258453	1283.268677	15170.346680	1765.887451	3.475308
411.699677	1282.411499	15314.144531	1787.103882	3.596793
412.140839	1283.697388	15455.802734	1792.461670	3.589899
412.581940	1284.554688	15650.393555	1803.605591	3.613091
413.023010	1285.411865	15910.347656	1817.749878	3.639934
413.464081	1282.411499	16200.089844	1825.893433	3.643207
413.905090	1288.626465	16581.556641	1852.038696	3.684135
414.346069	1284.768921	16986.593750	1865.111694	3.696021
414.786987	1292.055420	17425.708984	1889.114014	3.700703
415.227875	1294.841309	17962.548828	1911.187500	3.697846
415.668762	1297.198730	18507.957031	1936.904419	3.716894
416.109558	1303.413574	19067.083984	1956.192139	3.674796
416.550323	1305.770996	19641.000000	1973.765137	3.643228
416.991119	1302.342163	20231.841797	1997.553101	3.672632
417.431793	1304.270874	20884.623047	2026.270264	3.687367
417.872437	1307.699707	21492.181641	2046.200806	3.658757
418.313080	1313.485962	22071.880859	2062.273682	3.607156
418.753662	1308.342651	22547.423828	2078.560791	3.626419
419.194214	1315.629028	22913.888672	2105.135010	3.655415
419.634705	1313.057495	23169.558594	2110.278564	3.647524
420.075226	1307.913940	23412.794922	2123.136963	3.687978
420.515656	1303.413574	23623.888672	2135.352539	3.727246
420.956055	1300.627563	23769.617188	2134.709473	3.712147
421.396393	1293.555542	23793.619141	2131.280518	3.723212
421.836700	1292.055420	23701.468750	2130.423340	3.741142
422.276978	1285.840454	23483.732422	2120.136719	3.758448
422.717194	1288.412109	23215.207031	2105.135010	3.724771
423.157440	1278.982666	22872.744141	2092.919678	3.769315
423.597626	1288.197876	22581.501953	2079.204102	3.714812
424.037720	1288.626465	22217.394531	2057.987549	3.676094
424.477783	1287.340576	21858.429688	2037.628418	3.647293
424.917847	1288.626465	21443.103516	2011.911621	3.588707
425.357880	1283.911743	20996.486328	1980.622925	3.534349
425.797882	1276.196777	20522.656250	1977.837036	3.645555
426.237793	1273.625000	20086.328125	1963.264038	3.665816
426.677673	1278.768433	19771.511719	1949.119873	3.624943
427.117554	1285.411865	19410.189453	1941.833496	3.621681
427.557343	1274.910767	19131.376953	1940.333496	3.726508
427.997131	1273.625000	18880.207031	1938.190308	3.774528
428.436890	1262.909668	18644.255859	1938.404663	3.886322
428.876587	1261.838013	18556.392578	1938.618774	3.913259
429.316223	1264.195435	18537.320313	1938.833130	3.905707
429.755859	1270.196045	18559.177734	1944.405029	3.899645
430.195465	1270.196167	18580.394531	1953.406128	3.946864
430.634979	1275.125244	18684.548828	1945.476685	3.850509
431.074493	1278.339844	18748.625000	1945.690918	3.819921
431.513947	1275.339478	18760.626953	1943.333496	3.820321
431.953430	1266.981567	18838.205078	1944.619263	3.856520
432.392792	1274.267944	18915.353516	1949.119873	3.825456
432.832153	1275.982422	19022.937500	1955.120361	3.826786
433.271454	1284.768921	19150.236328	1956.191895	3.758217
433.710693	1274.482300	19232.314453	1955.120361	3.790202
434.149963	1278.982544	19315.039063	1961.549927	3.784460
434.589172	1267.624390	19430.548828	1968.407471	3.858316
435.028320	1271.696167	19601.351563	1975.050903	3.837250
435.467407	1267.410034	19746.652344	1982.337402	3.868813
435.906494	1279.197021	19944.029297	2000.553223	3.864788
436.345551	1272.767700	20131.332031	2010.197144	3.910316
436.784546	1279.625488	20388.929688	2012.554688	3.835457
437.223511	1283.697388	20654.455078	2024.984497	3.826836
437.662415	1293.555542	20916.550781	2038.271484	3.795118
438.101318	1289.055176	21145.218750	2043.200684	3.798042
438.540161	1299.770386	21362.095703	2057.987793	3.779310
438.978912	1295.698486	21467.750000	2069.989014	3.838432
439.417725	1301.056152	21528.398438	2073.417725	3.818404
439.856445	1299.984619	21527.755859	2074.703613	3.829977
440.295135	1307.056885	21544.255859	2081.561523	3.827134
440.733765	1297.413086	21520.683594	2080.704102	3.873217
441.172394	1298.270386	21544.900391	2086.918945	3.895209
441.610962	1302.556519	21511.683594	2093.990967	3.916223
442.049469	1291.412476	21547.472656	2090.562256	3.945238
442.487946	1285.411865	21584.976563	2089.062012	3.958953
442.926422	1290.126465	21652.267578	2097.848633	3.966784
443.364807	1286.697632	21701.558594	2099.991943	3.983835
443.803192	1284.340210	21873.216797	2103.849365	3.980349
444.241516	1284.554688	21959.583984	2113.921875	4.011444
444.679810	1287.769287	22089.236328	2121.422363	4.007665
445.118073	1289.055054	22135.742188	2133.637939	4.051401
445.556274	1293.769653	22157.388672	2132.137695	4.018325
445.994415	1296.770142	22121.597656	2132.566406	4.013461
446.432587	1301.056274	22079.164063	2132.995117	4.003920
446.870667	1308.556885	21926.794922	2130.208984	3.985074
447.308716	1311.557373	21692.126953	2121.422607	3.973712
447.746735	1312.628906	21375.597656	2108.778320	3.968253
448.184692	1312.200195	21141.359375	2094.634277	3.945876
448.622620	1320.343872	20884.835938	2090.562256	3.936818
449.060516	1330.202026	20645.667969	2073.631836	3.848883
449.498383	1335.130981	20411.216797	2065.273926	3.827530
449.936188	1338.345581	20185.767578	2049.415283	3.772769
450.373993	1336.845459	19983.031250	2045.986450	3.803142
450.811707	1339.202881	19770.011719	2031.199341	3.754564
451.249420	1337.274170	19529.130859	2030.127686	3.808591
451.687042	1335.988281	19324.039063	2026.055908	3.836256
452.124664	1330.844849	19226.312500	2021.555420	3.859696
452.562225	1326.130127	19207.240234	2024.341675	3.904744
452.999756	1326.773071	19164.167969	2020.055542	3.886680
453.437256	1325.701538	19117.234375	2010.840210	3.850925
453.874725	1325.915894	19121.304688	2018.340942	3.891036
454.312164	1329.773315	19167.810547	2021.126953	3.875727
454.749512	1327.201660	19292.107422	2029.913574	3.911581
455.186829	1328.273193	19519.486328	2031.413696	3.865276
455.624115	1326.344482	19844.162109	2050.272461	3.909359
456.061401	1326.130127	20315.423828	2060.559326	3.867596
456.498596	1333.845093	20764.611328	2080.918457	3.844796
456.935791	1338.131348	21224.513672	2097.205811	3.817056
457.372894	1340.274414	21545.328125	2100.634766	3.763218
457.810028	1338.559937	21741.205078	2115.421875	3.807653
458.247070	1338.774292	21838.929688	2126.565918	3.842857
458.684052	1340.917236	21861.429688	2129.994629	3.845310
459.121033	1331.487793	21751.062500	2124.208252	3.882160
459.557953	1331.273560	21668.982422	2114.564453	3.851422
459.994873	1335.131104	21431.316406	2115.421875	3.882781
460.431702	1331.487793	21123.144531	2101.491943	3.890549
460.868530	1334.059448	20730.533203	2089.704834	3.895787
461.305298	1322.486938	20353.783203	2077.703857	3.968289
461.742035	1326.987427	19928.382813	2066.345703	3.974746
462.178741	1327.844604	19668.857422	2066.988525	4.030006
462.615387	1335.559692	19433.763672	2068.917480	4.052103
463.051971	1336.202637	19369.257813	2068.917236	4.063175
463.488586	1334.059570	19344.398438	2069.560303	4.083769
463.925079	1343.917725	19408.689453	2075.775146	4.051296
464.361572	1345.203491	19421.333984	2081.775879	4.074834
464.798035	1345.846313	19477.054688	2084.776123	4.075458
465.234406	1356.775879	19533.632813	2098.062988	4.078192
465.670776	1356.132935	19528.488281	2095.491211	4.068588
466.107117	1368.134155	19497.199219	2099.348877	4.033384
466.543396	1366.848511	19441.693359	2107.063965	4.095280
466.979645	1370.491577	19356.398438	2107.278320	4.096467
467.415863	1373.063354	19340.539063	2093.348145	4.008826
467.851990	1371.777466	19219.671875	2095.277100	4.053698
468.288116	1367.920044	19158.595703	2089.705078	4.057097
468.724182	1360.847900	19088.945313	2085.418945	4.087134
469.160248	1367.277100	19075.443359	2096.562744	4.118358
469.596252	1361.919434	19101.804688	2099.991943	4.160526
470.032196	1359.990723	19163.308594	2095.491211	4.131255
470.468109	1358.490479	19242.816406	2109.635498	4.200018
470.903992	1352.275513	19348.041016	2107.492432	4.196637
471.339844	1346.060669	19473.839844	2102.777588	4.174350
471.775604	1346.703491	19566.205078	2103.420898	4.153337
472.211395	1340.917236	19719.863281	2117.779297	4.226913
472.647095	1339.417114	19909.953125	2120.136963	4.204078
473.082794	1336.845337	20073.039063	2134.066650	4.254980
473.518402	1337.488403	20299.777344	2146.282227	4.265275
473.954010	1337.274048	20491.367188	2147.568115	4.230396
474.389557	1338.131348	20781.966797	2158.497803	4.219160
474.825073	1338.988770	21078.998047	2169.855957	4.209052
475.260529	1347.346680	21443.746094	2181.856934	4.152536
475.695923	1350.132568	21887.576172	2210.573975	4.189623
476.131348	1359.347656	22459.130859	2250.006592	4.221176
476.566681	1356.990356	23277.570313	2280.652344	4.213675
477.001984	1361.276367	24234.664063	2320.299072	4.192745
477.437256	1364.491089	25368.773438	2385.662354	4.254121
477.872467	1375.634888	26711.619141	2446.739990	4.227604
478.307648	1384.207275	28097.970703	2519.604248	4.250232
478.742767	1382.921387	29568.970703	2589.039551	4.279132
479.177887	1384.635864	31119.267578	2659.546631	4.287630
479.612946	1385.707397	32968.949219	2749.341064	4.317586
480.047943	1381.206909	35273.386719	2847.493896	4.326328
480.482941	1382.492676	37874.214844	2963.648193	4.332915
480.917847	1384.635864	40468.187500	3087.517822	4.357030
481.352722	1385.064575	42709.406250	3196.385254	4.383181
481.787598	1385.921753	44388.070313	3276.750000	4.397055
482.222382	1386.136230	45424.246094	3317.468506	4.385593
482.657166	1380.778442	45985.296875	3351.114258	4.417346
483.091888	1375.206421	46336.332031	3367.830566	4.431882
483.526581	1369.848755	46664.433594	3387.546875	4.454612
483.961212	1368.777222	46960.609375	3411.548584	4.480564
484.395844	1367.705566	47043.546875	3420.121094	4.493438
484.830353	1365.776733	46581.285156	3401.047852	4.501268
485.264893	1361.062134	45593.757813	3360.329590	4.519886
485.699371	1351.847046	44268.058594	3293.037598	4.523211
486.133820	1356.347412	42848.277344	3242.246826	4.545220
486.568176	1351.203979	41570.152344	3200.457031	4.597965
487.002533	1356.561646	40676.066406	3155.238281	4.574515
487.436859	1356.132935	40031.214844	3125.235352	4.574269
487.871094	1355.704346	39637.316406	3103.161865	4.564744
488.305359	1360.847778	39244.703125	3086.017090	4.553838
488.739502	1357.418823	38695.011719	3054.514160	4.545272
489.173676	1353.989990	37811.421875	3010.795410	4.544493
489.607788	1347.775146	36654.597656	2969.005615	4.591833
490.041840	1352.275513	35451.050781	2918.000732	4.591735
490.475861	1360.204956	34261.218750	2871.924805	4.594751
490.909851	1354.632935	33166.109375	2821.348633	4.610650
491.343750	1351.418335	32204.300781	2768.629150	4.593447
491.777649	1346.060669	31310.861328	2727.696289	4.610862
492.211517	1347.132324	30367.050781	2688.906738	4.623633
492.645294	1344.774902	29298.732422	2641.330566	4.638183
493.079071	1349.061035	28157.123047	2586.896484	4.617400
493.512787	1356.561768	27055.798828	2545.963867	4.628161
493.946503	1359.347778	26125.279297	2510.174805	4.646815
494.380096	1363.205200	25440.568359	2475.885742	4.621273
494.813751	1357.847656	24919.375000	2442.668457	4.604204
495.247284	1358.919067	24580.343750	2420.166260	4.570121
495.680786	1363.419434	24319.101563	2403.235596	4.529668
496.114258	1366.205444	24093.867188	2392.948975	4.517594
496.547699	1361.490723	23849.554688	2388.663086	4.567634
496.981079	1358.276123	23636.105469	2369.375244	4.538589
497.414429	1359.562012	23356.433594	2349.659180	4.501082
497.847717	1358.490356	23040.761719	2343.658691	4.543658
498.280975	1355.918701	22668.294922	2313.227051	4.491796
498.714203	1358.061646	22316.617188	2298.868652	4.488893
499.147369	1356.561523	22036.949219	2290.510742	4.516111
499.580505	1359.347534	21763.492188	2282.152832	4.522636
500.013611	1351.632690	21544.042969	2265.436523	4.525482
500.446655	1343.917603	21364.667969	2249.363525	4.522538
500.879639	1344.560425	21254.513672	2243.363037	4.514338
501.312653	1346.703613	21126.789063	2229.861572	4.464884
501.745544	1347.989380	21057.781250	2223.218262	4.440579
502.178436	1347.560669	21010.632813	2226.004150	4.467478
502.611267	1339.417114	21002.060547	2208.216553	4.418529
503.044037	1334.059326	20992.632813	2213.145752	4.471771
503.476807	1335.345215	21000.345703	2206.073486	4.427807
503.909515	1337.273926	21012.775391	2197.286865	4.370984
504.342194	1335.559692	21068.923828	2186.786133	4.313641
504.774841	1337.916870	21096.355469	2186.785889	4.296235
505.207428	1340.274292	21137.931641	2182.499756	4.254167
505.639954	1346.489258	21188.937500	2181.642822	4.208924
506.072449	1350.561035	21272.517578	2181.856934	4.172762
506.504852	1345.846313	21377.312500	2181.213867	4.170277
506.937286	1346.274902	21464.750000	2184.857178	4.168220
507.369690	1339.845703	21580.904297	2198.358398	4.241442
507.802032	1343.274658	21727.917969	2202.001953	4.212619
508.234314	1335.130981	21829.927734	2198.573242	4.212983
508.666504	1333.202271	21917.150391	2204.145020	4.231174
509.098724	1337.274170	22009.300781	2217.003662	4.255652
509.530853	1329.987793	22067.164063	2215.074463	4.268116
509.962952	1329.344849	22113.882813	2221.074951	4.290353
510.395050	1327.844727	22136.171875	2219.146240	4.283389
510.827118	1323.987183	22148.386719	2210.788330	4.258471
511.259125	1327.201660	22114.310547	2206.287842	4.228997
511.691040	1322.701294	22125.669922	2202.216064	4.227833
512.122925	1320.129517	22127.814453	2199.215820	4.224815
512.554810	1314.557617	22158.246094	2185.714600	4.179476
512.986572	1313.485962	22254.041016	2189.143311	4.181634
513.418396	1305.556641	22339.121094	2183.785400	4.175368
513.850098	1297.627319	22490.207031	2177.999268	4.154152
514.281799	1300.841919	22679.654297	2182.928223	4.125984
514.713440	1290.983887	22893.314453	2179.499756	4.113056
515.145020	1288.197998	23195.917969	2189.786377	4.115391
515.576599	1280.911499	23530.666016	2196.215576	4.113772
516.008057	1281.768677	23812.265625	2209.288330	4.116730
516.439575	1285.197632	24009.855469	2214.002930	4.087214
516.870972	1299.341675	24150.654297	2209.288086	3.982031
517.302368	1302.127808	24205.091797	2215.503174	3.988022
517.733704	1304.270874	24221.806641	2214.645996	3.972395
518.165039	1311.557373	24210.445313	2202.216309	3.889529
518.596252	1314.557617	24135.439453	2205.002197	3.901885
519.027466	1322.272583	24107.150391	2201.359131	3.858202
519.458618	1326.130127	24073.718750	2205.859375	3.867352
519.889771	1315.843384	24007.498047	2192.572510	3.863663
520.320862	1319.915161	23986.925781	2191.500732	3.845172
520.751892	1321.415405	24109.724609	2184.857422	3.788969
521.182922	1323.772705	24462.470703	2194.501221	3.763083
521.613831	1308.342651	24959.019531	2204.144775	3.787638
522.044739	1302.985107	25759.455078	2222.146484	3.758357
522.475586	1298.484741	26723.193359	2253.864014	3.757680
522.906372	1289.483643	27835.445313	2297.582520	3.797560
523.337219	1287.340698	28954.982422	2325.871094	3.753592
523.767944	1277.482422	29994.158203	2367.875244	3.797072
524.198669	1275.982300	31165.341797	2409.022217	3.790780
524.629333	1276.410889	32463.185547	2451.026367	3.766390
525.059875	1274.267822	33978.976563	2506.317383	3.767193
525.490356	1268.481567	35615.636719	2566.322998	3.778599
525.920898	1258.623535	37035.851563	2611.970459	3.782705
526.351379	1266.338501	38145.531250	2657.403564	3.771951
526.781860	1275.125000	38706.371094	2678.191406	3.748383
527.212219	1277.482544	38837.097656	2677.762695	3.728154
527.642639	1280.482910	38631.363281	2671.547852	3.724317
528.072876	1276.196655	38241.328125	2652.688721	3.723758
528.503113	1271.053223	37809.710938	2624.186279	3.703292
528.933350	1273.410767	37202.367188	2582.824951	3.644454
529.363525	1278.339722	36535.015625	2554.107666	3.618515
529.793640	1272.982056	35669.433594	2522.819092	3.633622
530.223694	1275.768188	34654.257813	2487.029541	3.628868
530.653748	1272.553467	33681.523438	2440.953857	3.605176
531.083679	1269.553223	32736.425781	2395.306396	3.577582
531.513672	1262.481079	31939.205078	2365.946289	3.597076
531.943542	1264.838379	31288.142578	2343.658447	3.593276
532.373413	1258.409180	30723.873047	2315.798584	3.588572
532.803284	1260.552246	30339.623047	2300.797119	3.577297
533.233093	1264.838501	30037.019531	2281.723877	3.534266
533.662781	1262.480957	29841.787109	2284.724365	3.576866
534.092468	1254.123169	29496.751953	2270.794189	3.599775
534.522095	1252.194336	29079.283203	2247.649414	3.577288
534.951721	1251.337036	28568.587891	2219.789063	3.545203
535.381226	1252.408691	28059.611328	2208.002197	3.564689
535.810730	1254.123047	27712.435547	2190.857910	3.540418
536.240234	1262.480957	27510.773438	2182.928467	3.506695
536.669678	1255.408813	27493.843750	2178.642334	3.518630
537.099060	1262.266724	27725.724609	2183.357178	3.480613
537.528381	1268.052856	28103.970703	2191.072266	3.439493
537.957703	1268.910156	28585.945313	2215.717285	3.465995
538.386841	1272.553345	29040.919922	2228.790039	3.443619
538.816040	1283.268677	29480.037109	2241.005615	3.396620
539.245239	1286.054565	29793.998047	2244.005859	3.360296
539.674377	1283.697266	29965.011719	2250.435059	3.370619
540.103455	1289.483643	30020.517578	2240.148193	3.308842
540.532471	1284.769043	29921.720703	2242.720215	3.345158
540.961426	1276.196777	29739.560547	2231.790527	3.357276
541.390381	1280.697144	29391.095703	2207.145508	3.295750
541.819275	1284.340332	28836.470703	2182.071289	3.258300
542.248108	1277.053833	28082.542969	2151.425537	3.261913
542.676880	1274.267944	27148.810547	2106.849609	3.217764
543.105713	1277.911255	26128.705078	2064.416748	3.164911
543.534424	1278.553955	25120.820313	2026.698730	3.137893
543.963074	1274.053589	24218.375000	2002.696411	3.175700
544.391663	1272.338989	23424.798828	1970.979004	3.153781
544.820251	1269.767456	22708.585938	1947.619629	3.161798
545.248779	1275.768066	22079.595703	1915.902222	3.077002
545.677246	1275.339355	21497.539063	1896.828979	3.073304
546.105713	1275.553711	20943.341797	1879.898926	3.072766
546.534119	1272.982056	20472.078125	1866.397705	3.090852
546.962524	1272.553467	20003.820313	1858.253784	3.126859
547.390747	1276.196655	19546.060547	1841.752075	3.095565
547.819031	1274.482300	19097.515625	1828.679565	3.109444
548.247253	1266.124146	18666.117188	1810.248901	3.127155
548.675476	1271.267578	18282.935547	1793.747559	3.071304
549.103577	1273.196289	17947.759766	1780.889038	3.044714
549.531677	1276.625122	17663.804688	1780.246094	3.073262
549.959717	1265.052612	17494.931641	1771.459473	3.120214
550.387695	1262.909668	17334.628906	1763.316040	3.113583
550.815674	1260.980835	17264.550781	1764.387451	3.145589
551.243530	1259.480835	17160.181641	1762.887451	3.165940
551.671448	1260.338013	17044.455078	1751.957520	3.114647
552.099304	1257.123413	16955.947266	1745.957031	3.113823
552.527039	1260.552246	16892.728516	1741.027832	3.073632
552.954834	1260.337891	16838.080078	1736.956177	3.059611
553.382446	1256.480347	16708.427734	1727.955200	3.051233
553.810120	1257.337646	16599.345703	1727.740967	3.066113
554.237671	1248.979614	16518.335938	1718.097168	3.072281
554.665222	1259.266357	16380.535156	1715.739868	3.018751
555.092712	1259.909302	16253.880859	1710.596436	3.005789
555.520203	1259.909302	16159.584961	1703.095703	2.974470
555.947632	1264.409668	16086.292969	1695.380737	2.907667
556.375061	1268.481689	16053.933594	1693.023438	2.871348
556.802307	1267.195801	16050.290039	1692.380493	2.876155
557.229614	1259.052124	16025.428711	1696.666382	2.963586
557.656799	1260.980957	16035.715820	1702.452759	2.988019
558.083984	1271.053223	16077.505859	1708.453247	2.954118
558.511169	1267.838745	16119.938477	1703.738403	2.934936
558.938232	1281.340088	16143.728516	1701.595337	2.827643
559.365356	1280.697144	16173.944336	1705.453003	2.852003
559.792297	1282.625854	16252.378906	1703.524170	2.811658
560.219238	1283.268677	16262.453125	1703.524170	2.805597
560.646179	1284.983154	16287.099609	1704.381592	2.795595
561.073059	1277.696777	16320.531250	1708.667847	2.864959
561.499939	1282.625854	16338.105469	1711.239502	2.846895
561.926697	1291.412354	16408.398438	1710.596436	2.772934
562.353455	1286.269043	16445.044922	1707.810425	2.780841
562.780151	1283.054565	16539.552734	1706.739014	2.777075
563.206726	1281.982910	16607.056641	1707.810425	2.778633
563.633301	1278.339722	16671.562500	1706.739014	2.783038
564.059875	1276.625244	16723.210938	1711.239380	2.813658
564.486450	1280.482788	16749.785156	1712.096558	2.790131
564.912903	1267.410034	16798.861328	1708.667603	2.841058
565.339355	1258.837769	16860.798828	1705.881714	2.865306
565.765747	1262.052368	16878.798828	1703.095703	2.824169
566.192017	1256.265991	16894.658203	1708.881958	2.894261
566.618347	1242.764648	16901.087891	1704.167236	2.946692
567.044495	1246.193604	16913.945313	1700.952759	2.902517
567.470703	1238.907349	16888.230469	1702.667114	2.963449
567.896912	1232.906616	16857.156250	1703.953003	3.014842
568.322998	1235.264038	16855.011719	1700.738403	2.980038
568.749023	1232.692261	16895.515625	1692.166138	2.933532
569.175049	1227.763184	16947.164063	1696.452271	2.981596
569.600952	1234.192383	17001.169922	1700.738281	2.959007
570.026917	1238.692871	17033.742188	1710.810669	2.989024
570.452759	1239.121582	17052.601563	1708.667847	2.969278
570.878601	1244.693481	17057.746094	1707.596069	2.927345
571.304443	1250.479858	17033.097656	1705.024536	2.880033
571.730164	1259.909302	16988.738281	1711.453613	2.870807
572.155823	1262.481079	16913.087891	1713.382446	2.881047
572.581482	1272.553589	16875.154297	1713.382324	2.825354
573.007080	1263.123901	16746.787109	1719.382935	2.946712
573.432556	1267.624390	16575.769531	1712.739380	2.907700
573.858093	1271.053345	16357.605469	1700.738281	2.848132
574.283508	1280.697144	16124.225586	1695.809326	2.796587
574.708984	1277.911255	15855.055664	1684.879639	2.791825
575.134399	1275.125122	15616.103516	1673.735840	2.779522
575.559631	1278.125488	15369.650391	1669.664063	2.778539
575.984924	1281.982910	15122.340820	1663.020386	2.753090
576.410156	1276.625122	14874.602539	1654.019409	2.775371
576.835327	1283.268677	14635.006836	1643.089844	2.694939
577.260437	1284.340332	14335.193359	1634.303223	2.681533
577.685547	1283.268799	14102.668945	1626.159424	2.674779
578.110657	1275.339478	13871.217773	1623.587891	2.764781
578.535645	1280.482788	13665.269531	1628.731201	2.811905
578.960571	1275.768066	13476.037109	1626.159668	2.871999
579.385498	1276.411011	13351.953125	1615.015625	2.804053
579.810303	1284.126099	13192.509766	1630.874268	2.911799
580.235107	1273.839355	13095.000000	1625.945190	2.978606
580.659912	1265.910034	12982.059570	1623.159302	3.049204
581.084656	1259.480835	12880.477539	1627.230957	3.164531
581.509338	1253.480347	12776.325195	1629.374146	3.262161
581.933899	1245.765137	12739.035156	1617.158691	3.231400
582.358521	1244.479370	12664.886719	1616.944458	3.261399
582.782959	1244.693604	12610.452148	1612.015259	3.231827
583.207520	1239.550171	12568.018555	1605.800415	3.233007
583.632019	1236.764160	12553.233398	1604.514526	3.249692
584.056396	1243.407715	12499.227539	1617.158691	3.320513
584.480774	1234.406860	12516.799805	1603.014526	3.267106
584.905029	1244.693481	12492.582031	1597.228149	3.134230
585.329285	1251.337036	12512.299805	1603.657349	3.128687
585.753418	1253.694458	12519.584961	1598.299683	3.058837
586.177612	1257.551880	12548.946289	1591.441895	2.957031
586.601746	1267.410156	12538.659180	1603.657349	2.983229
587.025818	1273.839355	12568.018555	1604.300293	2.925940
587.449890	1281.983032	12593.092773	1618.015991	2.970822
587.873901	1279.625610	12599.950195	1615.229980	2.964618
588.297729	1278.553955	12597.165039	1618.873047	3.006721
588.721680	1272.767700	12624.809570	1612.443848	2.992203
589.145447	1277.911133	12609.593750	1617.587402	2.997580
589.569275	1264.624146	12607.237305	1626.802368	3.193076
589.993042	1265.695801	12618.594727	1624.016479	3.156204
590.416687	1271.053345	12638.524414	1629.160034	3.150276
590.840393	1269.553223	12652.456055	1633.231689	3.194954
591.263916	1269.124512	12710.105469	1630.874268	3.161877
591.687561	1263.338257	12745.250977	1632.803101	3.217799
592.111023	1263.338379	12786.397461	1629.802734	3.180270
592.534485	1264.838379	12842.975586	1633.017456	3.179951
592.957886	1268.910278	12908.553711	1637.089355	3.163147
593.381226	1266.124146	12993.631836	1642.446899	3.208889
593.804626	1265.052734	13093.712891	1636.660645	3.141589
594.227905	1277.268311	13228.941406	1642.446899	3.055460
594.651062	1271.053345	13283.589844	1650.376221	3.157725
595.074280	1266.767212	13314.235352	1641.589722	3.111214
595.497375	1262.695313	13300.090820	1641.161011	3.144083
595.920471	1257.552002	13246.084961	1645.447144	3.235551
596.343567	1260.338013	13179.652344	1636.660645	3.157251
596.766541	1256.051758	13075.712891	1637.946533	3.231013
597.189514	1259.480713	12979.702148	1636.231934	3.214540
597.612366	1262.052368	12898.050781	1629.802856	3.160455
598.035278	1265.695679	12761.752930	1623.373535	3.111309
598.458008	1262.481079	12658.671875	1622.302002	3.157379
598.880737	1250.694092	12509.084961	1613.515503	3.222676
599.303528	1246.407959	12425.077148	1604.300293	3.201565
599.726135	1244.907715	12391.430664	1611.586670	3.289626
600.148804	1255.194580	12434.291016	1617.587402	3.241700
600.571411	1255.408936	12496.655273	1624.445190	3.282877
600.993835	1252.622925	12604.878906	1634.946167	3.367817
601.416382	1252.622925	12754.465820	1631.517212	3.294205
601.838684	1248.336792	12901.266602	1646.732910	3.418849
602.261169	1246.408081	13045.922852	1650.804810	3.427232
602.683472	1234.621216	13196.581055	1653.162109	3.498932
603.105774	1235.906982	13291.731445	1664.520386	3.555239
603.528015	1246.408081	13376.170898	1668.163696	3.477031
603.950134	1255.408936	13407.672852	1668.377808	3.398288
604.372314	1256.909058	13416.459961	1661.305908	3.325755
604.794434	1248.979614	13350.667969	1653.376465	3.341656
605.216431	1244.479248	13292.162109	1639.232422	3.276590
605.638489	1253.694458	13206.438477	1634.946045	3.189657
606.060425	1255.194580	13128.859375	1628.088257	3.140510
606.482361	1253.265747	13070.997070	1617.801514	3.084651
606.904236	1253.051636	13005.418945	1608.586304	3.025218
607.325928	1263.552612	12957.627930	1614.801270	3.003646
607.747742	1268.053101	12906.409180	1606.014771	2.903861
608.169434	1262.695313	12866.761719	1596.585205	2.877352
608.591125	1256.694824	12816.615234	1595.085083	2.927272
609.012756	1262.695313	12744.821289	1594.013550	2.885513
609.434326	1262.266724	12691.031250	1594.013550	2.902736
609.855896	1268.267090	12614.094727	1592.727783	2.859736
610.277283	1267.410034	12535.444336	1594.656616	2.904203
610.698792	1268.695801	12415.217773	1598.728394	2.960857
611.120056	1267.410034	12265.203125	1594.442139	2.973616
611.541382	1263.981201	12084.113281	1591.656250	3.028383
611.962708	1262.909668	11918.027344	1580.297974	2.978741
612.383972	1252.622925	11780.656250	1580.512207	3.114440
612.805176	1254.337402	11651.429688	1581.155151	3.143357
613.226318	1251.765747	11557.777344	1582.226563	3.206486
613.647339	1251.551514	11497.126953	1592.513550	3.327895
614.068359	1260.123779	11435.835938	1592.084839	3.262288
614.489380	1251.122925	11397.475586	1592.513306	3.364661
614.910400	1256.909302	11354.613281	1578.797729	3.187739
615.331299	1260.123901	11310.895508	1577.083252	3.153582
615.752136	1262.052490	11274.892578	1571.939941	3.094901
616.172974	1267.195801	11253.247070	1572.154297	3.053845
616.593628	1267.624390	11206.958008	1570.868408	3.050949
617.014404	1274.053589	11165.595703	1569.368286	2.985528
617.435059	1270.624756	11087.159180	1561.867554	2.966860
617.855652	1275.553711	11029.296875	1552.009399	2.834355
618.276245	1267.624390	10962.647461	1532.721802	2.734366
618.696716	1257.337646	10904.141602	1530.792969	2.834673
619.117249	1270.624634	10828.920898	1528.435547	2.697248
619.537598	1260.123535	10753.912109	1535.936646	2.905195
619.957947	1254.337280	10715.979492	1536.365112	2.980749
620.378235	1256.266113	10654.045898	1536.365112	2.980481
620.798523	1251.551270	10585.039063	1531.864746	3.003309
621.218811	1251.765747	10534.034180	1530.364380	3.001407
621.639038	1257.766357	10482.599609	1525.435425	2.901614
622.059082	1264.195435	10458.168945	1527.364014	2.862403
622.479248	1260.766602	10438.452148	1520.077759	2.825453
622.899231	1262.909668	10423.236328	1523.720825	2.847182
623.319153	1270.410400	10439.309570	1523.078003	2.755703
623.739136	1266.338501	10454.954102	1526.721191	2.833753
624.158997	1268.267334	10461.597656	1519.649170	2.734394
624.578918	1271.481934	10462.026367	1521.149292	2.716568
624.998657	1269.981689	10484.099609	1516.648804	2.677056
625.418457	1270.838989	10492.885742	1520.292114	2.704965
625.838074	1270.410278	10463.311523	1519.649170	2.711210
626.257751	1266.767212	10441.666992	1517.505981	2.732877
626.677307	1266.767212	10399.449219	1521.792114	2.792443
627.096802	1268.910278	10339.871094	1529.078613	2.868145
627.516357	1268.695801	10257.149414	1531.650391	2.925471
627.935791	1271.267578	10149.996094	1527.792847	2.889212
628.355225	1267.410034	10028.913086	1524.578125	2.935205
628.774536	1265.481201	9915.329102	1528.435669	3.039989
629.193848	1261.409424	9790.389648	1523.506592	3.073019
629.613098	1266.124146	9682.378906	1517.505981	2.986861
630.032349	1268.267334	9572.868164	1513.862915	2.957344
630.451477	1266.767090	9496.574219	1512.362549	2.984219
630.870605	1262.266724	9398.422852	1503.576050	2.965889
631.289673	1256.051880	9348.061523	1498.646973	2.997958
631.708740	1255.194580	9265.124023	1498.218384	3.034032
632.127625	1253.265747	9185.401367	1492.217896	3.012457
632.546509	1246.836670	9104.178711	1487.503052	3.062949
632.965393	1248.765259	9050.173828	1487.503174	3.060190
633.384155	1249.193848	8990.381836	1475.930542	2.928965
633.802979	1247.265259	8933.163086	1468.001221	2.871961
634.221741	1245.979370	8846.153320	1474.216187	3.003047
634.640381	1247.908081	8765.145508	1475.073364	3.021925
635.058960	1248.765381	8689.708984	1475.716187	3.050027
635.477600	1253.480103	8612.344727	1476.573486	3.031628
635.896057	1251.979980	8502.620117	1474.644653	3.070966
636.314514	1259.052246	8414.326172	1470.358521	2.953154
636.732910	1267.195801	8348.534180	1467.358276	2.826619
637.151367	1266.981567	8287.456055	1456.214233	2.695440
637.569641	1264.409790	8210.734375	1439.498291	2.520592
637.987976	1262.480957	8131.226074	1438.212524	2.558423
638.406189	1263.338135	8066.291016	1432.212036	2.482362
638.824402	1262.695313	7999.642090	1426.211304	2.427153
639.242432	1256.694824	7941.564453	1418.924927	2.426825
639.660522	1256.909058	7871.057617	1419.782227	2.462497
640.078613	1255.623169	7807.837402	1424.282593	2.574083
640.496582	1256.266113	7764.333008	1409.495605	2.354455
640.914490	1250.479858	7732.187500	1399.851685	2.304513
641.332397	1243.193481	7680.539063	1395.779785	2.370329
641.750183	1247.265137	7640.893555	1404.780762	2.463634
642.167969	1248.122437	7581.958984	1407.352417	2.513958
642.585693	1249.622559	7547.026367	1404.352051	2.457036
643.003357	1244.693481	7505.021973	1405.423584	2.567439
643.421021	1243.836426	7483.805176	1403.280518	2.555207
643.838684	1248.122559	7480.162598	1408.423950	2.572214
644.256226	1250.051270	7472.875488	1400.494507	2.417604
644.673645	1246.836792	7476.304688	1393.422485	2.353101
645.091064	1247.693970	7453.588867	1406.495117	2.558876
645.508423	1257.766479	7455.303223	1414.210205	2.524289
645.925842	1257.552002	7466.446777	1419.139160	2.602511
646.343079	1246.836670	7450.587891	1416.353394	2.732487
646.760376	1248.336792	7464.732910	1419.782349	2.757957
647.177551	1246.622314	7459.804199	1417.853516	2.755934
647.594604	1258.623535	7448.230957	1422.782471	2.652170
648.011719	1257.123291	7431.515625	1426.640137	2.745482
648.428772	1262.052368	7406.440918	1414.210205	2.476371
648.845764	1260.766724	7396.583008	1406.923706	2.382030
649.262756	1263.981201	7360.793457	1409.495483	2.386727
649.679626	1258.194946	7363.793945	1406.495117	2.428921
650.096497	1250.051270	7335.720215	1409.066895	2.612952
650.513245	1249.622559	7296.287598	1407.138062	2.604998
650.929993	1252.837280	7280.642578	1403.280640	2.495823
651.346619	1251.979980	7265.427734	1403.066284	2.512474
651.763245	1253.694458	7253.426270	1405.852173	2.536075
652.179871	1247.050903	7251.068848	1399.851685	2.544975
652.596436	1245.550781	7244.210938	1388.707520	2.386479
653.012939	1240.193237	7225.994141	1392.350708	2.541974
653.429443	1248.765503	7213.135742	1401.994629	2.569075
653.845703	1255.408936	7229.851563	1409.709717	2.582681
654.262146	1259.909302	7212.065430	1413.995850	2.588752
654.678345	1263.123901	7223.637695	1407.995239	2.430518
655.094604	1271.053223	7265.426758	1405.637817	2.245182
655.510803	1276.411011	7301.001953	1405.209229	2.137875
655.926941	1274.267944	7340.648926	1401.994629	2.105484
656.343079	1278.125488	7405.583984	1407.780884	2.115973
656.759094	1285.411987	7466.447266	1411.424194	2.038691
657.175049	1291.198120	7531.166992	1416.996216	2.016005
657.591003	1292.483887	7581.529297	1415.067383	1.949159
658.006897	1281.982910	7616.032715	1409.066772	2.006360
658.422729	1277.053833	7616.890137	1402.209106	1.974109
658.838562	1279.839844	7618.604980	1395.565552	1.825682
659.254333	1275.553589	7582.815918	1397.708618	1.936736
659.669983	1271.267578	7533.096680	1393.422485	1.950786
660.085571	1274.053589	7460.232422	1394.708252	1.950391
660.501221	1274.267944	7373.437500	1390.850708	1.911453
660.916687	1271.482056	7259.426270	1384.207153	1.882534
661.332214	1268.267456	7156.987793	1377.778076	1.859668
661.747681	1263.338257	7051.763672	1383.349976	2.073305
662.163025	1262.266846	6935.823730	1383.564331	2.137944
662.578430	1274.696533	6847.101074	1387.636230	2.026768
662.993652	1275.982300	6761.163574	1383.564331	1.961321
663.408936	1276.196655	6700.086426	1379.278198	1.900510
663.824036	1281.768677	6658.296387	1379.706909	1.821589
664.239197	1282.840088	6611.148438	1380.349731	1.830030
664.654297	1280.482788	6572.787598	1383.135742	1.939664
665.069336	1289.697998	6554.786133	1385.278809	1.815370
665.484314	1294.412720	6542.570313	1388.922119	1.800811
665.899292	1298.484497	6509.781250	1389.564941	1.747750
666.314148	1300.627686	6480.850098	1378.849609	1.510011
666.728943	1307.056885	6482.992676	1383.350098	1.473999
667.143677	1294.841309	6463.276855	1382.492920	1.695902
667.558472	1287.340698	6464.562500	1382.492920	1.837901
667.973206	1287.126221	6459.848145	1385.921753	1.909933
668.387756	1283.268677	6440.774902	1382.064331	1.915570
668.802368	1278.982544	6431.559570	1386.779053	2.092089
669.216858	1272.338989	6413.129395	1382.278564	2.138573
669.631409	1260.980957	6384.626465	1384.421631	2.409235
670.045776	1257.123413	6350.551270	1378.635254	2.385659
670.460144	1246.622314	6331.692383	1376.492188	2.553945
670.874512	1251.765747	6309.619141	1386.135986	2.656665
671.288757	1249.408325	6288.617188	1377.992310	2.551670
671.703003	1248.336792	6280.687988	1365.348389	2.325187
672.117126	1260.552246	6256.257324	1362.990967	2.050536
672.531311	1266.981445	6224.539063	1360.419189	1.884754
672.945313	1267.410034	6197.965332	1353.989990	1.755988
673.359314	1272.982056	6176.105957	1352.275513	1.617203
673.773315	1276.839722	6164.319824	1346.489258	1.425060
674.187256	1283.268799	6149.103516	1342.203003	1.211184
674.601135	1288.840698	6144.389160	1341.988770	1.094584
675.014954	1298.270386	6145.460449	1347.132080	1.008042
675.428650	1294.198364	6156.604492	1334.273682	0.824187
675.842407	1286.911987	6150.603516	1334.488159	0.978191
676.256042	1290.769531	6155.103516	1341.774536	1.048551
676.669678	1284.554688	6175.891113	1345.203369	1.239920
677.083191	1276.625244	6208.037598	1347.560669	1.438440
677.496704	1275.339600	6245.327637	1352.918457	1.560946
677.910217	1273.196411	6293.332520	1357.847534	1.686232
678.323547	1274.910889	6325.264160	1363.419434	1.752522
678.736938	1271.696167	6368.554199	1365.134033	1.833244
679.150208	1269.124512	6392.984375	1369.634399	1.961605
679.563477	1262.909668	6392.770508	1367.705566	2.042861
679.976685	1256.909058	6365.553223	1376.063599	2.332410
680.389832	1260.766479	6371.554199	1379.278198	2.318854
680.802979	1259.909302	6341.551270	1383.992920	2.441802
681.216064	1262.695435	6297.189453	1385.493164	2.439127
681.629028	1268.481689	6250.041992	1385.278809	2.344589
682.041870	1265.267090	6187.464355	1386.564697	2.464298
682.454773	1272.339233	6116.742676	1375.635010	2.132270
682.867615	1274.910889	6049.021973	1377.563721	2.150198
683.280457	1278.768433	5987.944824	1377.992432	2.107035
683.693237	1272.339111	5926.867676	1380.349731	2.320549
684.105896	1272.553345	5865.575684	1380.135498	2.342295
684.518555	1278.553955	5842.430664	1383.778564	2.305597
684.931030	1274.482056	5801.069824	1386.993164	2.485561
685.343567	1274.053589	5766.137695	1376.920776	2.289966
685.756042	1267.624268	5743.421387	1382.492798	2.566437
686.168518	1271.053223	5703.345703	1373.491821	2.311188
686.580872	1275.125122	5684.915039	1376.277832	2.293821
686.993225	1263.124023	5647.411621	1378.206543	2.624885
687.405518	1251.551392	5633.052734	1372.420410	2.758621
687.817627	1253.265991	5590.405762	1369.420044	2.678126
688.229858	1259.052246	5543.901367	1368.348511	2.550761
688.641907	1255.837524	5502.111328	1367.276978	2.624406
689.054077	1251.122681	5451.964355	1358.919067	2.566066
689.466064	1254.123047	5391.958008	1344.774780	2.190801
689.878052	1254.551636	5345.024902	1345.203369	2.216167
690.289978	1260.980957	5302.377930	1332.773560	1.776430
690.701843	1256.480591	5275.160645	1340.060059	2.079774
691.113586	1260.552368	5224.155273	1329.344849	1.735605
691.525330	1262.909668	5183.008301	1330.630737	1.727535
691.937073	1277.268311	5146.147949	1328.916260	1.334959
692.348755	1269.981812	5136.075684	1325.487183	1.435696
692.760315	1271.267578	5157.077637	1318.629395	1.218840
693.171875	1279.839966	5178.722656	1317.986450	0.978395
693.583435	1284.554688	5192.652344	1320.343872	0.915770
693.994751	1284.126099	5216.440430	1327.201660	1.095425
694.406128	1285.626221	5250.729492	1329.773315	1.113391
694.817444	1284.125977	5285.232910	1326.773071	1.065882
695.228760	1284.126099	5314.378418	1327.844604	1.084759
695.640076	1275.982422	5373.956055	1332.344971	1.375376
696.051208	1277.053955	5445.105469	1329.987549	1.269984
696.462402	1270.624878	5513.469727	1335.773926	1.535504
696.873474	1272.982178	5567.903809	1335.773926	1.462000
697.284424	1267.195801	5599.835449	1336.416870	1.597665
697.695374	1264.838379	5614.836426	1335.773926	1.630703
698.106323	1256.909058	5612.693848	1332.130737	1.726938
698.517212	1260.766602	5594.906738	1328.916138	1.572389
698.928101	1263.552612	5550.759277	1331.059326	1.574608
699.338867	1265.695679	5479.609375	1329.987793	1.525710
699.749573	1266.124268	5403.101563	1322.486938	1.362412
700.160095	1272.124878	5321.665039	1318.843750	1.153683
700.570740	1272.339233	5217.511719	1315.200317	1.086419
700.981262	1276.839722	5098.785645	1310.485718	0.880337
701.391785	1282.625977	4960.343750	1310.485718	0.757528
701.802307	1280.697266	4840.117676	1306.628174	0.728515
702.212708	1274.696655	4749.894531	1306.413940	0.912676
702.623108	1281.125854	4668.887207	1306.199585	0.740127
703.033264	1280.911377	4589.808105	1304.485229	0.712438
703.443481	1274.267944	4533.444824	1293.341187	0.585217
703.853699	1272.553467	4492.726563	1286.054810	0.419274
704.263855	1267.624390	4453.937012	1286.054688	0.578421
704.673950	1263.338257	4427.791992	1283.268677	0.629822
705.083984	1263.766846	4401.860352	1283.483032	0.628286
705.493958	1260.338013	4389.002441	1284.768921	0.780873
705.903931	1249.408325	4400.574707	1282.625854	1.054134
706.313721	1249.837036	4405.075195	1283.054565	1.052774
706.723511	1250.265503	4392.859863	1280.054199	0.947901
707.133301	1253.694458	4404.003418	1276.411011	0.721090
707.543030	1241.693237	4410.218262	1278.554077	1.163344
707.952698	1242.550415	4418.576660	1286.054688	1.369771
708.362305	1243.836304	4432.720703	1295.270020	1.612906
708.771912	1246.622437	4455.437012	1291.626709	1.402520
709.181335	1254.337402	4460.794922	1296.770142	1.323353
709.590820	1252.837158	4481.368652	1291.198120	1.188186
710.000183	1251.122681	4485.654297	1284.126099	1.020346
710.409546	1257.766357	4490.369141	1286.697754	0.894988
710.818848	1265.052856	4492.083496	1285.411987	0.630894
711.228088	1277.696777	4495.512207	1285.411865	0.239762
711.637329	1273.410767	4481.796875	1288.626465	0.474248
712.046448	1285.626099	4467.437988	1291.626831	0.188595
712.455444	1290.340942	4449.007813	1289.483643	-0.027141
712.864441	1286.269043	4424.362793	1284.768921	-0.047804
713.273438	1287.126343	4406.789551	1289.483765	0.075567
713.682434	1284.340332	4366.714355	1290.769531	0.208579
714.091309	1289.055176	4321.924316	1305.342407	0.537024
714.500061	1288.626465	4284.634766	1306.628296	0.600861
714.908875	1283.483154	4237.059082	1307.056763	0.798138
715.317505	1279.839966	4192.697266	1308.342651	0.978513
715.726135	1271.267700	4146.406738	1303.199341	1.110612
716.134766	1270.410400	4104.616699	1299.770386	1.035916
716.543274	1264.409790	4057.683594	1294.627075	1.081787
716.951843	1261.838135	4021.680420	1294.627075	1.188073
717.360291	1260.337891	3974.961670	1297.841675	1.381546
717.768738	1256.051880	3923.313477	1288.412109	1.213238
718.177063	1249.622681	3900.811523	1278.339722	1.083176
718.585205	1250.051270	3862.450684	1270.196167	0.771126
718.993469	1249.836914	3837.161865	1271.053345	0.820014
719.401672	1256.051636	3809.087646	1274.696533	0.730303
719.809814	1257.766235	3771.798340	1267.410156	0.383604
720.217896	1262.480957	3754.439941	1266.552856	0.163402
720.625916	1265.267090	3726.365723	1265.481323	0.008705
721.033875	1258.837891	3708.792236	1269.767456	0.446113
721.441650	1254.980469	3679.860840	1267.410156	0.512590
721.849548	1257.552002	3674.289063	1266.981567	0.390178
722.257385	1259.052246	3666.788818	1275.768066	0.694255
722.665161	1257.766235	3643.857666	1279.197021	0.898154
723.072876	1254.551758	3647.929443	1276.839722	0.931235
723.480469	1254.980347	3644.071777	1276.625488	0.905999
723.888123	1255.194580	3635.928223	1271.481934	0.684132
724.295532	1253.480347	3643.643555	1280.268677	1.120774
724.703064	1248.765503	3646.857910	1288.197876	1.644323
725.110474	1242.550537	3656.715820	1284.983154	1.757652
725.517822	1255.408936	3690.576416	1287.340576	1.311271
725.925171	1260.552246	3711.149414	1287.340576	1.093135
726.332520	1259.480713	3714.792725	1289.269287	1.213230
726.739685	1263.123901	3722.079590	1288.412109	1.028413
727.146851	1272.339233	3751.439209	1285.840576	0.544607
727.553894	1273.410645	3754.654053	1278.339722	0.198654
727.960938	1278.125488	3771.584473	1276.625244	-0.060167
728.367981	1278.554077	3783.585693	1275.553589	-0.119778
728.774902	1270.410278	3800.944336	1268.910156	-0.059281
729.181824	1273.196289	3811.874023	1268.267212	-0.194159
729.588684	1277.696777	3827.089600	1277.268066	-0.016816
729.995422	1275.767944	3810.159424	1270.196045	-0.219852
730.402039	1275.768066	3820.231934	1276.410889	0.025264
730.808777	1278.553955	3831.375977	1278.553955	0.000000
731.215393	1284.125854	3834.805420	1275.553589	-0.336078
731.622009	1280.268433	3821.518066	1289.483521	0.362620
732.028503	1287.340576	3820.446045	1299.556152	0.482237
732.434998	1278.554077	3794.943848	1302.770752	0.962358
732.841370	1283.697388	3790.872070	1307.056763	0.931701
733.247742	1285.411865	3774.584961	1315.629028	1.213944
733.653931	1276.410889	3755.725830	1314.343262	1.529954
734.060181	1279.839722	3734.080566	1311.557129	1.292351
734.466370	1281.554199	3726.580322	1307.485474	1.060573
734.872559	1282.840088	3702.792236	1303.413574	0.850161
735.278625	1279.196899	3693.790771	1296.341431	0.710038
735.684692	1272.553467	3676.646240	1301.056274	1.185595
736.090698	1273.839355	3672.574463	1296.984375	0.964884
736.496460	1264.624146	3670.860352	1302.342041	1.567506
736.902344	1271.053345	3674.503662	1306.842529	1.489075
737.308167	1263.338257	3676.646729	1300.627563	1.545153
737.713928	1267.410156	3671.502930	1296.127075	1.194501
738.119690	1274.482300	3675.360352	1292.055298	0.731941
738.525330	1272.982056	3676.431885	1292.698242	0.820329
738.930908	1269.124634	3667.645508	1299.770386	1.277694
739.336426	1263.766846	3657.787598	1300.199097	1.521802
739.741821	1268.910278	3650.929932	1304.485107	1.493473
740.147278	1273.625000	3649.858398	1304.699463	1.307719
740.552673	1264.195435	3630.142090	1304.699341	1.711953
740.957947	1267.195801	3614.497559	1294.627075	1.168630
741.363220	1262.909668	3596.067139	1288.840698	1.111414
741.768494	1262.909668	3569.064209	1288.840698	1.124427
742.173645	1263.552612	3549.777100	1288.197754	1.077984
742.578613	1257.980591	3525.774414	1293.984253	1.587607
742.983704	1250.908447	3495.343018	1285.197510	1.527737
743.388733	1250.479736	3478.412598	1280.911255	1.365908
743.793640	1256.480347	3451.195557	1278.554077	1.005767
744.198547	1249.622559	3418.192383	1279.197021	1.363777
744.603394	1243.193359	3403.619629	1274.482300	1.448276
745.008179	1248.979614	3386.475098	1266.124268	0.802091
745.412781	1248.122437	3363.115723	1262.909668	0.699162
745.817444	1250.908325	3342.756836	1259.266479	0.399558
746.222107	1254.551636	3331.398438	1265.481201	0.526258
746.626648	1251.979980	3326.040771	1265.909912	0.671626
747.031189	1256.694824	3306.539063	1257.980591	0.062725
747.435669	1265.910034	3308.467773	1260.552124	-0.262314
747.840027	1262.052612	3311.253662	1271.481934	0.460146
748.244385	1259.909424	3310.181885	1273.410645	0.658509
748.648499	1264.409668	3313.396729	1270.410278	0.292857
749.052795	1260.980835	3297.966553	1274.482178	0.662810
749.456970	1264.409668	3288.751465	1276.625244	0.603434
749.861084	1271.910400	3280.821777	1282.840210	0.544066
750.265137	1274.910767	3285.750732	1287.126343	0.607486
750.669189	1272.339111	3280.393066	1289.912354	0.875138
751.073181	1276.411011	3269.249756	1293.341309	0.849557
751.476929	1280.268555	3253.176514	1294.627075	0.727785
751.880798	1279.411255	3236.246094	1298.055908	0.952796
752.284546	1282.411621	3218.244385	1291.841187	0.487106
752.688354	1282.625854	3209.886475	1293.984253	0.589355
753.091980	1284.340210	3191.455566	1297.841675	0.707952
753.495667	1293.769775	3181.169434	1294.627075	0.045422
753.899231	1294.841309	3175.597412	1294.198486	-0.034179
754.302734	1284.340332	3163.596191	1290.126587	0.307901
754.706055	1277.268188	3128.664063	1287.554932	0.555621
755.109497	1275.553711	3116.877197	1278.125488	0.139670
755.512878	1277.268188	3100.590088	1277.911011	0.035256
755.916199	1272.124878	3116.877197	1276.625122	0.243948
756.319397	1268.695801	3102.518799	1273.410645	0.257105
756.722595	1279.197021	3093.518066	1274.053589	-0.283491
757.125732	1277.911133	3083.659912	1272.124878	-0.320435
757.528687	1279.197021	3083.659912	1275.553711	-0.201906
757.931702	1272.767700	3081.731201	1273.839233	0.059235
758.334656	1271.481934	3092.446777	1282.197144	0.588436
758.737610	1276.196655	3111.090820	1296.127197	1.086196
759.140442	1280.482910	3138.522461	1299.341797	1.014988
759.543274	1282.625854	3135.736572	1296.984497	0.774840
759.945984	1280.482910	3148.594727	1295.055786	0.780086
760.348572	1279.196899	3152.452393	1300.413452	1.132603
760.751221	1287.983643	3181.812256	1307.485474	1.029757
761.153809	1275.768066	3219.316162	1313.057495	1.918627
761.556274	1273.839355	3266.034912	1316.057739	2.119189
761.958740	1260.980835	3306.967285	1317.772217	2.775746
762.361206	1260.552246	3342.113525	1325.701538	3.129828
762.763550	1257.980591	3351.757080	1317.557861	2.845446
763.165833	1262.052490	3352.614746	1310.914551	2.337269
763.567932	1254.551636	3351.971680	1309.414185	2.615716
763.970154	1253.908813	3349.614746	1320.129639	3.159834
764.372253	1253.051636	3328.398438	1323.129883	3.376701
764.774353	1256.694824	3289.608643	1322.915527	3.257428
765.176453	1248.979736	3245.461182	1326.130005	3.864312
765.578369	1254.337402	3178.383057	1321.201050	3.475159
765.980286	1263.338257	3110.876709	1316.914917	2.899894
766.382019	1275.982422	3039.941162	1309.842773	1.919566
766.783813	1284.768799	2974.791992	1298.484497	0.811569
767.185608	1293.769653	2919.072021	1305.985229	0.751588
767.587219	1289.483643	2864.209473	1305.128052	0.993469
767.988892	1308.342651	2806.775146	1304.913818	-0.228828
768.390442	1310.914185	2769.057373	1299.341797	-0.793639
768.791992	1314.557495	2732.625244	1293.341309	-1.496133
769.193420	1315.843384	2711.408936	1290.555420	-1.812023
769.594788	1317.772095	2682.048828	1286.911987	-2.262012
769.996094	1321.629639	2668.119141	1284.126099	-2.785283
770.397400	1310.485718	2651.831787	1285.197510	-1.885286
770.798645	1309.199829	2632.758545	1284.983276	-1.829655
771.199829	1298.270264	2606.398682	1286.697632	-0.884671
771.600952	1289.912354	2590.754150	1275.982300	-1.070849
772.002014	1291.841064	2571.252197	1276.625244	-1.189283
772.402893	1281.339966	2566.323242	1275.553711	-0.450298
772.803894	1276.625366	2548.750000	1275.125122	-0.117932
773.204773	1268.052979	2547.250000	1276.196655	0.636624
773.605652	1266.124268	2533.963135	1273.624878	0.591606
774.006409	1262.480957	2535.677734	1271.267578	0.690123
774.407104	1254.551636	2531.177490	1269.553101	1.175087
774.807861	1255.408813	2520.676270	1263.123901	0.609759
775.208435	1250.908325	2512.318115	1257.552002	0.526687
775.608948	1261.195190	2514.461182	1258.194946	-0.239394
776.009399	1264.195435	2499.459473	1262.481201	-0.138775
776.409851	1259.909302	2502.459961	1257.123413	-0.224207
776.810242	1259.909302	2496.030518	1259.480835	-0.034662
777.210632	1265.481323	2504.817383	1263.552612	-0.155625
777.610901	1278.339722	2499.673828	1259.695068	-1.526581
778.011108	1276.625244	2490.887451	1263.552612	-1.076591
778.411133	1272.767700	2481.029297	1262.695313	-0.833626
778.811279	1280.054199	2466.456299	1260.123535	-1.679925
779.211304	1286.483398	2456.598145	1265.695679	-1.776554
779.611328	1289.912231	2445.025635	1266.981567	-1.985144
780.011292	1286.054810	2432.595459	1274.910889	-0.971960
780.411133	1280.482788	2427.881104	1275.768066	-0.410905
780.810974	1281.982910	2416.308594	1279.625488	-0.207826
781.210632	1282.839966	2404.092773	1278.553955	-0.382252
781.610352	1276.625122	2387.805664	1268.695923	-0.713583
782.010071	1266.124146	2368.946777	1272.982056	0.621851
782.409668	1266.767090	2365.303711	1275.982422	0.838873
782.809204	1277.268188	2354.374023	1278.339722	0.099483
783.208679	1277.482544	2353.088135	1287.769287	0.956368
783.608093	1275.125122	2348.159180	1291.626831	1.537855
784.007507	1271.696411	2345.801758	1295.484375	2.214677
784.406677	1277.268311	2351.588135	1292.698242	1.436251
784.805969	1285.411865	2348.373291	1292.055420	0.625004
785.205139	1284.554565	2341.729980	1293.984131	0.891958
785.604370	1288.412231	2353.945313	1288.412109	-0.000011
786.003418	1293.769775	2353.302490	1301.484863	0.728159
786.402466	1301.699219	2362.732178	1297.841675	-0.363565
786.801453	1303.413574	2365.518066	1297.841675	-0.524609
787.200256	1295.912964	2374.090088	1292.698242	-0.298163
787.599121	1292.483887	2380.947998	1284.983276	-0.689100
787.997864	1286.054688	2392.306152	1288.412231	0.213111
788.396667	1286.697632	2390.163086	1292.269653	0.504957
788.795349	1285.840332	2390.591797	1290.769531	0.446182
789.194031	1281.339966	2395.520752	1290.769531	0.846323
789.592590	1281.125732	2389.305908	1286.269165	0.464133
789.991089	1277.482544	2375.161865	1291.841309	1.308102
790.389465	1281.125732	2374.518799	1287.126343	0.548806
790.787903	1282.625854	2372.590088	1291.198120	0.786472
791.186218	1282.411621	2375.804688	1295.055664	1.156404
791.584473	1281.768677	2362.303223	1295.698608	1.289170
791.982788	1281.768555	2343.229736	1300.627563	1.776703
792.380920	1284.983276	2322.013672	1289.483643	0.433967
792.779053	1284.983276	2322.870850	1280.911377	-0.392326
793.177002	1276.625244	2311.941162	1278.125366	0.144895
793.575012	1279.839966	2310.869629	1275.768066	-0.394935
793.972961	1278.554077	2317.727539	1282.411621	0.371213
794.370850	1276.625244	2315.584229	1282.411621	0.556940
794.768677	1274.267944	2313.655518	1281.982910	0.742261
795.166504	1267.195801	2312.798584	1291.626831	2.336550
795.564209	1268.053101	2311.298340	1282.197266	1.355785
795.961731	1270.410522	2320.084961	1283.911743	1.286229
796.359375	1270.196167	2328.657227	1277.053955	0.647902
796.756897	1279.197021	2342.586914	1291.412354	1.148716
797.154358	1277.268066	2328.442871	1292.269653	1.427126
797.551819	1281.125610	2320.727539	1299.770386	1.793453
797.949219	1274.053467	2307.655273	1300.841919	2.591758
798.346558	1278.768188	2301.868652	1291.412354	1.235867
798.743774	1281.982910	2298.011475	1295.484253	1.328835
799.140869	1278.768433	2289.653320	1288.626465	0.975188
799.538025	1279.411377	2281.723877	1278.554077	-0.085532
799.935120	1278.982788	2269.079834	1280.911377	0.194788
800.332153	1283.054565	2253.435303	1283.483032	0.044155
800.729126	1283.268799	2250.006348	1281.125732	-0.221680
801.126038	1279.625488	2226.861328	1269.124634	-1.108579
801.522888	1286.697754	2228.575928	1273.839233	-1.365200
801.919556	1292.698242	2231.361816	1268.481689	-2.579897
802.316345	1298.913208	2228.790039	1273.839355	-2.696470
802.713013	1294.412842	2220.432129	1278.982666	-1.666291
803.109680	1295.698608	2225.146729	1281.768555	-1.498745
803.506226	1296.127319	2227.718750	1284.340332	-1.265253
803.902710	1295.698730	2225.146973	1280.268433	-1.660157
804.299194	1293.769897	2220.003662	1280.268433	-1.457674
804.695557	1290.555176	2221.503906	1279.839722	-1.151025
805.091797	1288.840820	2203.930176	1289.483643	0.070247
805.488098	1290.126709	2204.787842	1285.626099	-0.492052
805.884277	1287.340698	2196.000977	1280.054199	-0.801895
806.280457	1283.697388	2185.714600	1277.053955	-0.736508
806.676636	1283.268799	2185.714600	1275.982300	-0.807417
807.072632	1285.840332	2185.714600	1270.410400	-1.714676
807.468628	1283.911621	2178.642334	1258.623535	-2.826335
807.864441	1278.553955	2166.855469	1262.052368	-1.857656
808.260315	1281.982910	2153.782715	1268.481567	-1.548675
808.656128	1289.483643	2152.497070	1272.124878	-2.011413
809.051941	1294.841309	2143.495850	1276.196655	-2.196966
809.447571	1295.269897	2145.638916	1275.768066	-2.293337
809.843262	1288.626465	2145.853516	1280.911377	-0.900005
810.238831	1287.554810	2154.211426	1282.840210	-0.543999
810.634338	1287.340698	2160.854980	1285.626221	-0.196274
811.029724	1287.983521	2157.640381	1281.982910	-0.689997
811.425110	1285.840576	2154.854492	1283.911743	-0.221957
811.820496	1286.054810	2143.710205	1289.698120	0.424799
812.215759	1294.841309	2140.067139	1286.269165	-1.014184
812.611023	1292.698364	2143.067383	1281.554443	-1.310481
813.006165	1291.841064	2141.781494	1275.982422	-1.865853
813.401245	1286.054810	2147.567871	1266.981445	-2.213938
813.796265	1288.626465	2155.282959	1253.694458	-4.030663
814.191223	1291.841064	2153.997070	1254.123047	-4.374848
814.586182	1289.697998	2157.640381	1259.909302	-3.432105
814.981018	1290.769409	2167.284180	1259.909302	-3.520774
815.375916	1288.626465	2165.998291	1260.766724	-3.175363
815.770630	1298.484497	2170.284424	1268.053101	-3.490640
816.165344	1293.555542	2194.715576	1268.910278	-2.734838
816.559875	1287.769043	2229.004639	1268.052979	-2.094700
816.954468	1286.054688	2282.152588	1268.267212	-1.785716
817.349060	1278.553955	2371.304443	1278.768311	0.019616
817.743469	1285.840332	2485.958252	1290.126587	0.357153
818.137939	1280.697144	2622.900146	1314.771851	2.538715
818.532288	1277.482422	2776.558350	1327.416016	3.330958
818.926575	1284.554565	2923.144043	1338.131226	3.269682
819.320862	1275.553711	3104.661865	1350.561035	4.100760
819.714844	1278.768311	3369.759277	1364.062378	4.079122
820.109009	1273.625000	3698.719727	1384.421631	4.568755
820.503052	1277.053955	4088.758057	1417.210449	4.984753
820.897095	1286.912109	4456.937012	1444.427490	4.968900
821.291016	1283.911865	4772.182617	1472.930176	5.418682
821.684875	1297.841797	4994.418457	1490.932007	5.223487
822.078735	1294.412842	5149.576660	1500.575806	5.347710
822.472412	1301.913452	5238.728516	1498.432495	4.991828
822.866089	1305.128052	5269.160645	1486.217163	4.568305
823.259766	1305.556641	5287.376953	1487.717285	4.574808
823.653381	1305.770996	5223.941406	1487.074463	4.627248
824.046875	1305.128052	5088.713867	1477.216431	4.548288
824.440369	1299.127441	4885.336426	1460.071899	4.487872
824.833801	1299.984741	4618.095703	1431.997681	3.978557
825.227112	1290.769531	4389.001953	1414.638794	3.998062
825.620300	1296.341675	4178.552734	1401.566040	3.650821
826.013550	1282.411621	4013.107910	1388.064819	3.869094
826.406799	1286.054810	3852.164063	1376.920776	3.541001
826.799866	1285.197510	3719.722412	1364.490967	3.257040
827.192932	1284.983276	3610.425781	1368.348511	3.584919
827.585938	1280.268677	3486.770508	1362.133667	3.710171
827.978882	1286.054810	3390.975586	1350.561157	3.064550
828.371643	1278.554199	3293.037598	1342.203125	3.159566
828.764465	1280.268433	3194.670410	1336.631104	2.944140
829.157227	1279.839966	3084.731201	1332.987915	2.944662
829.549988	1283.268921	2952.932617	1329.987671	2.798093
829.942627	1282.625977	2831.849365	1318.200806	2.296301
830.335144	1280.268677	2721.267090	1305.342285	1.740016
830.727722	1269.767456	2647.331299	1293.555542	1.726823
831.120178	1262.052368	2603.184326	1302.342285	3.004173
831.512451	1260.980835	2600.398193	1304.913818	3.280007
831.904846	1267.410034	2629.758057	1296.341553	2.123651
832.297119	1269.338867	2666.619141	1302.556396	2.377299
832.689331	1268.695923	2695.979004	1310.914429	2.957963
833.081543	1269.981812	2722.338623	1313.485962	2.995418
833.473694	1268.910278	2742.697754	1316.057739	3.199068
833.865723	1265.481323	2745.483643	1316.700684	3.460762
834.257568	1263.338257	2734.554199	1311.985840	3.306624
834.649536	1274.053589	2716.552246	1306.628296	2.258214
835.041382	1278.553955	2686.763672	1314.128906	2.526254
835.433228	1283.054443	2634.901367	1309.199951	1.934058
835.825012	1281.339966	2566.966309	1298.698853	1.350228
836.216675	1270.196045	2488.530029	1292.912598	1.864559
836.608337	1265.052734	2399.592529	1283.054565	1.586708
836.999756	1269.338745	2331.657227	1275.125000	0.544682
837.391296	1268.481567	2268.865479	1264.624023	-0.385606
837.782715	1275.553711	2212.074219	1254.551636	-2.242564
838.174194	1274.053589	2169.855713	1251.122681	-2.559819
838.565491	1277.482422	2145.210693	1255.837524	-2.494433
838.956787	1272.981934	2113.278809	1257.551880	-1.836262
839.348022	1271.696167	2104.920898	1254.337402	-2.083323
839.739197	1277.911011	2082.847412	1246.193848	-3.940331
840.130127	1288.197754	2065.702881	1243.836426	-5.705599
840.521179	1293.341309	2043.843262	1246.408081	-6.253578
840.912170	1295.912964	2039.342896	1248.336792	-6.399550
841.303101	1301.056152	2015.126221	1253.051636	-6.722662
841.693970	1302.985107	1990.480957	1255.408813	-6.920230
842.084778	1297.841675	1965.407104	1255.194458	-6.388470
842.475464	1301.699219	1937.761597	1254.551636	-7.412415
842.866028	1299.770386	1911.401855	1250.265503	-8.093907
843.256653	1302.127808	1886.970703	1250.479980	-8.831060
843.647217	1301.056152	1851.610229	1248.122559	-9.614604
844.037720	1293.341309	1834.894409	1252.837280	-7.479235
844.428223	1289.912354	1816.035278	1255.194580	-6.598795
844.818604	1291.198242	1804.462769	1259.052124	-6.263070
845.208923	1289.055176	1790.532837	1260.338013	-5.726509
845.599182	1290.555298	1781.531982	1261.838135	-5.848987
845.989258	1285.626099	1775.745728	1253.694458	-6.515071
846.379395	1290.340820	1771.459717	1251.979980	-7.973256
846.769470	1290.769409	1766.101929	1251.122803	-8.340816
847.159546	1294.841309	1756.458130	1253.265747	-9.006509
847.549438	1299.556152	1768.030762	1255.194580	-9.469365
847.939392	1303.842285	1763.744507	1253.908691	-10.857437
848.329163	1304.913696	1756.243774	1251.765625	-11.775876
848.718872	1306.199585	1754.100830	1248.122437	-12.966508
849.108582	1310.057129	1749.171753	1239.764526	-16.007803
849.498230	1316.914917	1734.384644	1239.764526	-18.480476
849.887817	1319.272217	1729.241333	1226.691895	-22.582268
850.277405	1324.201294	1720.454712	1233.763916	-22.823116
850.666870	1320.343872	1716.811279	1239.550171	-20.378397
851.056274	1309.414185	1712.310913	1235.692627	-18.297880
851.445496	1305.770996	1706.310425	1230.334961	-18.833611
851.834839	1301.056274	1693.880493	1227.120361	-18.821629
852.224060	1297.627441	1697.952393	1226.048950	-17.880098
852.613220	1298.913208	1703.310059	1228.620605	-17.382084
853.002380	1290.769531	1699.666870	1222.405518	-16.719114
853.391418	1284.340332	1699.452393	1226.048828	-14.042354
853.780396	1280.054199	1712.953857	1220.691162	-13.712886
854.169312	1271.696289	1720.025757	1231.406372	-8.986676
854.558105	1271.910645	1720.668823	1226.048828	-10.219717
854.946899	1275.553711	1721.526123	1226.906128	-10.908205
855.335693	1287.126221	1725.169189	1221.977051	-14.872781
855.724365	1283.911621	1728.169556	1224.977417	-13.265763
856.112976	1280.054077	1734.813232	1218.976807	-13.430685
856.501526	1282.840088	1734.384644	1212.547607	-15.567120
856.890076	1281.768555	1725.812134	1206.118286	-17.036676
857.278381	1287.126221	1716.382813	1213.404785	-17.174212
857.666809	1281.982910	1711.453613	1207.189941	-17.415150
858.055115	1290.126587	1707.810425	1213.619141	-18.317072
858.443420	1291.198120	1713.167969	1209.332886	-19.400730
858.831543	1293.341309	1717.882813	1209.333130	-19.787977
859.219788	1289.912354	1714.025391	1207.189941	-19.504803
859.607788	1289.912231	1719.811646	1209.333008	-18.743738
859.995850	1290.769409	1724.097778	1205.904175	-19.584509
860.383728	1287.983398	1722.169067	1211.047363	-17.719616
860.771606	1287.126221	1720.454590	1214.904907	-16.666647
861.159424	1287.340698	1736.527710	1214.261963	-16.269112
861.547241	1289.055054	1747.885864	1217.476563	-15.600193
861.934937	1294.412842	1753.457886	1216.619385	-16.946802
862.322632	1283.483154	1743.814087	1203.118042	-17.458117
862.710205	1282.625854	1738.884888	1201.618042	-17.754786
863.097656	1280.268555	1734.384644	1201.189331	-17.413877
863.485107	1282.625854	1735.670288	1198.617676	-18.543034
863.872498	1282.411621	1726.669434	1206.118408	-17.173183
864.259827	1279.625488	1719.168701	1211.690308	-15.455859
864.647156	1285.840454	1718.954590	1206.118408	-18.406706
865.034424	1284.983276	1718.097168	1211.904663	-16.872839
865.421570	1287.554932	1716.382813	1217.262451	-16.391769
865.808655	1281.768677	1711.453491	1218.762573	-14.663330
866.195557	1281.982910	1707.810547	1226.906128	-12.934055
866.582581	1290.983887	1718.311646	1240.193237	-11.885642
866.969482	1291.626831	1710.810669	1239.764526	-12.372210
867.356323	1291.626831	1715.525391	1240.407471	-12.082929
867.743225	1292.483887	1719.168823	1245.765137	-10.949238
868.129883	1293.769897	1729.455200	1240.621704	-12.198757
868.516602	1304.270752	1742.742310	1236.121460	-15.542466
868.903076	1307.699707	1743.813965	1244.908081	-14.397976
869.289673	1302.556396	1743.385254	1247.265259	-12.542541
869.676147	1300.841919	1742.313721	1242.121948	-13.300956
870.062561	1302.127808	1748.100098	1235.906982	-14.848641
870.448914	1302.127808	1748.100098	1230.120605	-16.146116
870.835266	1292.055420	1745.099976	1227.548950	-14.238439
871.221558	1295.484253	1757.744019	1231.406372	-13.861877
871.607544	1289.912354	1758.386841	1240.407471	-10.567253
871.993713	1291.198120	1763.958862	1229.692139	-13.009959
872.379761	1291.412476	1761.601440	1235.478394	-11.896086
872.765747	1289.697998	1759.672363	1234.406738	-11.764739
873.151672	1281.982910	1762.887207	1231.406494	-10.516940
873.537598	1284.768921	1768.030518	1223.262817	-12.727290
873.923401	1282.411621	1769.744995	1224.334473	-11.917335
874.309204	1283.911743	1775.531250	1229.692139	-11.028774
874.694763	1282.625854	1785.603638	1229.477783	-10.566684
875.080383	1284.126099	1804.677002	1226.691895	-11.033350
875.465942	1275.339478	1825.464844	1220.905396	-9.894851
875.851440	1286.697754	1873.683960	1218.762451	-11.573577
876.236938	1280.482788	1934.546875	1228.620605	-7.929220
876.622314	1282.197266	2019.841064	1231.192261	-6.914585
877.007629	1276.411011	2108.778320	1239.764526	-4.402682
877.392761	1283.483154	2218.717773	1242.550537	-4.376722
877.777954	1288.840698	2343.230225	1245.765137	-4.085356
878.163086	1293.341187	2518.104004	1261.195190	-2.624671
878.548218	1293.984131	2740.125977	1262.695435	-2.163598
878.933167	1297.412964	3044.656006	1287.769409	-0.551930
879.318176	1296.984497	3368.044678	1312.200317	0.734688
879.703003	1297.627319	3657.144287	1337.059814	1.671210
880.087830	1284.768799	3875.737549	1347.132324	2.406958
880.472534	1282.197144	4036.896240	1361.490723	2.878484
880.857239	1276.196533	4137.191406	1377.349487	3.535587
881.241882	1276.625122	4187.982422	1385.921753	3.754147
881.626465	1269.338745	4190.125488	1387.421875	4.042854
882.010986	1267.624390	4144.906738	1394.922729	4.424256
882.395447	1259.480591	4033.896240	1387.207520	4.603742
882.779846	1253.694458	3857.521240	1381.849976	4.921814
883.164063	1250.479736	3592.852295	1362.990967	4.803302
883.548340	1250.265503	3288.322754	1343.274780	4.563624
883.932495	1253.051514	2999.222900	1326.773071	4.221897
884.316650	1257.123413	2758.342041	1316.486328	3.954315
884.700745	1259.480835	2544.463867	1306.628296	3.669111
885.084778	1260.552368	2373.875732	1286.054810	2.290659
885.468750	1263.124146	2239.505615	1265.910034	0.285328
885.852661	1263.981323	2130.851807	1264.624146	0.074154
886.236389	1262.052612	2051.558594	1255.623291	-0.814347
886.620117	1266.552856	1989.195313	1247.050903	-2.698700
887.003845	1269.124634	1936.261597	1250.694214	-2.762614
887.387451	1278.339844	1890.185425	1239.335938	-6.374796
887.771057	1283.054565	1858.682373	1234.192505	-8.488482
888.154602	1284.983276	1839.609009	1229.477783	-10.007738
888.538086	1280.268555	1822.035889	1221.334106	-10.878184
888.921326	1282.840210	1810.677734	1214.476440	-12.951669
889.304688	1278.768311	1802.748413	1211.047363	-12.924335
889.687927	1278.125488	1806.605835	1215.976440	-11.759954
890.071167	1275.768066	1817.964111	1207.404175	-12.608704
890.454285	1274.267944	1837.037476	1205.689697	-12.185849
890.837402	1277.482544	1861.682861	1208.046997	-11.885571
891.220459	1282.411621	1893.399902	1206.118286	-12.486874
891.603271	1272.124878	1939.904663	1210.833130	-9.178437
891.986145	1270.624756	1985.980591	1209.761597	-8.508096
892.369019	1273.196411	2041.057495	1214.476196	-7.647244
892.751770	1279.411255	2101.491943	1218.976807	-7.351401
893.134460	1276.625244	2146.710693	1220.262695	-6.477818
893.517151	1278.768433	2180.999756	1224.977295	-5.962012
893.899658	1277.268188	2199.215820	1221.977051	-5.997210
894.282227	1283.483276	2206.502197	1231.620850	-5.618783
894.664612	1284.340332	2197.929932	1234.835571	-5.418709
895.046997	1287.769287	2177.570801	1233.978271	-6.045282
895.429321	1283.483276	2151.425537	1233.335449	-5.777784
895.811523	1282.411621	2105.563477	1232.906738	-6.014064
896.193726	1285.626099	2059.701904	1236.764404	-6.312262
896.575928	1293.126953	1997.981689	1234.192505	-8.361219
896.958008	1289.269409	1925.331909	1232.692383	-8.894885
897.339905	1293.341309	1870.683716	1228.406250	-11.247235
897.721863	1295.912964	1811.320679	1220.262573	-14.677776
898.103760	1294.627075	1774.674194	1221.548340	-15.223242
898.485535	1288.626465	1747.885864	1208.475708	-17.452175
898.867310	1287.983521	1738.027710	1208.261353	-17.714298
899.249084	1280.268433	1735.027344	1204.618286	-16.635220
899.630676	1282.625854	1743.171021	1208.047241	-16.193550
900.012268	1291.626709	1759.029663	1213.619141	-16.689575
900.393616	1292.912598	1766.101929	1212.119019	-17.074261
900.775085	1291.198120	1787.961060	1208.475708	-16.652292
901.156494	1297.627319	1823.107544	1213.190430	-16.068520
901.537842	1293.769897	1879.041382	1225.191650	-11.717340
901.919067	1296.127197	1951.905884	1236.121338	-9.150322
902.300293	1303.413696	2003.125122	1234.835449	-9.800933
902.681458	1299.770508	2047.058105	1247.265259	-7.026110
903.062378	1305.342529	2072.346191	1248.122559	-7.460195
903.443359	1308.557007	2079.418213	1251.551392	-7.395056
903.824341	1306.413940	2074.489258	1241.050293	-8.510057
904.205200	1306.413940	2063.988281	1239.121582	-8.882607
904.586060	1303.413574	2046.843384	1238.907349	-8.676842
904.966797	1297.412964	2019.626587	1232.478149	-8.991081
905.347473	1288.412231	1979.765747	1224.334351	-9.268468
905.728027	1290.126587	1918.902710	1212.333130	-12.372203
906.108521	1287.340576	1846.466797	1205.904053	-14.564962
906.489075	1280.268433	1790.961304	1204.189575	-14.897184
906.869507	1287.555054	1731.812866	1198.403198	-20.067595
907.249878	1279.625610	1688.094238	1194.760010	-20.776529
907.630188	1275.339600	1661.948730	1200.117676	-19.456841
908.010437	1282.411621	1643.089722	1209.118652	-20.320881
908.390625	1281.125854	1632.374512	1210.404419	-20.134293
908.770630	1284.340332	1627.230957	1210.618652	-21.500057
909.150696	1278.553955	1624.016357	1216.190796	-18.052082
909.530640	1284.125854	1628.945435	1215.333496	-19.950247
909.910583	1287.983521	1644.161255	1217.690918	-19.735260
910.290527	1287.126221	1664.734741	1211.261719	-20.090782
910.670288	1293.126831	1696.023560	1209.547241	-20.744669
911.049988	1281.554199	1738.456299	1218.548218	-13.789821
911.429565	1290.983887	1795.033203	1221.977051	-13.690493
911.809204	1287.769287	1855.039063	1219.833984	-11.975837
912.188721	1279.411255	1913.116089	1222.405762	-8.995591
912.568237	1282.625977	1985.337769	1225.834717	-8.081729
912.947632	1272.767700	2085.847900	1227.763306	-5.535050
913.327026	1276.196777	2203.287598	1237.835815	-4.137778
913.706299	1278.339722	2331.014648	1255.194580	-2.198698
914.085510	1274.482300	2427.023682	1258.194824	-1.413179
914.464539	1273.196411	2516.604248	1264.195435	-0.723896
914.843628	1264.409790	2562.251221	1282.411499	1.387050
915.222717	1275.125122	2577.895752	1276.410889	0.098695
915.601685	1270.624878	2569.966553	1277.482422	0.527771
915.980591	1277.268188	2544.892334	1277.911011	0.050711
916.359436	1281.125732	2508.888916	1273.410645	-0.628386
916.738220	1269.338745	2445.454346	1270.624634	0.109334
917.116821	1273.839355	2356.945557	1255.623169	-1.681847
917.495483	1269.981689	2246.577881	1247.051025	-2.348019
917.874023	1263.552612	2119.922363	1237.621582	-3.028018
918.252563	1265.909912	2017.269165	1235.907104	-3.993137
918.631042	1265.695557	1914.187622	1234.406860	-4.824839
919.009399	1279.197021	1834.680054	1222.405640	-10.223783
919.387695	1277.268188	1777.674316	1215.762085	-12.291237
919.766052	1272.982056	1726.883545	1212.761841	-13.267243
920.144104	1273.624878	1687.665649	1206.975586	-16.097277
920.522278	1266.552856	1653.805054	1203.760864	-16.214754
920.900269	1265.052856	1621.015991	1190.259644	-21.011505
921.278320	1258.194946	1598.942505	1198.403320	-17.547192
921.656311	1262.052368	1574.511719	1200.332031	-19.753077
922.034180	1265.267090	1552.652344	1198.403320	-23.266249
922.411987	1263.766968	1532.507446	1198.188965	-24.401981
922.789612	1270.624878	1510.434082	1198.188965	-30.205643
923.167297	1263.124146	1496.504028	1186.830811	-32.690620
923.544922	1261.838013	1483.002808	1192.402832	-31.395224
923.922485	1261.195190	1477.430664	1193.688599	-31.219019
924.299988	1256.051880	1465.000854	1192.188354	-30.564173
924.677429	1257.551880	1454.499878	1191.545654	-33.514545
925.054810	1260.980835	1458.571655	1197.117554	-32.320976
925.431946	1264.409790	1452.785400	1194.331543	-37.201336
925.809204	1261.195190	1449.785034	1187.259399	-39.204544
926.186401	1262.909546	1452.571045	1184.687622	-41.242912
926.563477	1258.409180	1441.641479	1180.401489	-42.573112
926.940491	1256.909058	1446.784912	1175.686768	-42.776524
927.317505	1253.480103	1439.712769	1184.259033	-37.169132
927.694397	1260.980957	1439.069824	1183.616089	-43.441719
928.071289	1272.124878	1430.926025	1179.115723	-58.569572
928.447937	1270.838989	1425.996948	1178.258545	-59.668510
928.824707	1271.053223	1428.783081	1180.830200	-57.200977
929.201355	1275.125122	1425.997192	1190.902710	-55.823727
929.577881	1278.339722	1425.782837	1197.117554	-55.087120
929.954407	1278.553955	1420.425293	1197.117554	-57.401588
930.330933	1273.839111	1412.067261	1197.546143	-55.193512
930.707336	1276.625122	1413.781616	1197.760498	-57.499737
931.083496	1273.196289	1401.994629	1203.118042	-54.409279
931.459778	1265.909912	1403.066284	1199.903442	-48.124973
931.835938	1261.195190	1406.495239	1196.688965	-44.395184
932.212158	1253.908813	1411.638550	1196.046021	-36.684772
932.588196	1257.766479	1421.925293	1197.117554	-36.945274
932.964172	1258.837891	1421.925293	1195.831543	-38.633484
933.340149	1258.409302	1430.283325	1184.473267	-43.017574
933.716003	1258.409302	1428.783081	1177.401245	-47.547256
934.091736	1258.623535	1434.997925	1180.187256	-44.471466
934.467468	1257.551880	1440.570068	1176.115356	-44.496410
934.843140	1253.694458	1448.070679	1172.257935	-41.896339
935.218750	1258.194946	1454.285522	1175.043823	-42.404446
935.594299	1264.838379	1452.356689	1172.043457	-49.485794
935.969788	1256.480469	1442.927246	1171.614990	-45.517269
936.345276	1257.766357	1444.213135	1167.328857	-48.505798
936.720459	1250.265503	1436.283691	1170.329102	-42.972359
937.095764	1252.837158	1431.140503	1173.758057	-44.350880
937.471008	1246.193604	1424.711304	1181.901611	-36.014351
937.846130	1244.693604	1413.353027	1188.330933	-33.418037
938.221252	1242.550659	1408.638184	1192.188354	-30.322750
938.596252	1246.193848	1403.066284	1199.260498	-29.918161
938.971191	1250.908569	1400.494629	1205.475464	-30.372553
939.346130	1247.265259	1395.136841	1195.831543	-34.782692
939.720886	1241.907715	1388.707764	1198.831909	-29.343182
940.095581	1249.622559	1382.492798	1198.403320	-38.548313
940.470337	1253.908691	1371.348877	1202.046509	-44.160507
940.844971	1262.266846	1365.562622	1197.546143	-62.655712
941.219543	1257.552002	1363.633789	1190.045410	-63.636364
941.594055	1260.552246	1357.204590	1182.330200	-80.931351
941.968506	1261.623779	1359.776245	1182.758911	-80.349350
942.342712	1270.624634	1356.776001	1171.400635	-115.174026
942.717041	1268.052856	1352.061279	1166.471680	-120.917847
943.091309	1262.909668	1340.060059	1160.256714	-133.055649
943.465515	1268.052856	1340.274414	1156.613525	-154.302032
943.839600	1278.553833	1344.346191	1162.399780	-176.546417
944.213623	1282.197144	1349.275391	1152.970215	-192.651016
944.587646	1279.196899	1347.346558	1155.970581	-180.817215
944.961426	1276.625244	1343.060425	1154.255981	-184.193466
945.335266	1275.553711	1346.060669	1159.828125	-164.133575
945.709106	1281.339966	1347.560791	1172.043457	-165.048538
946.082825	1277.268311	1343.060425	1169.686279	-163.518127
946.456421	1264.838379	1337.916992	1177.615723	-119.354561
946.830017	1270.196045	1337.702637	1175.258301	-140.634781
947.203613	1271.696167	1341.560181	1172.686646	-141.717484
947.577026	1262.695313	1340.703003	1178.472778	-107.966965
947.950317	1263.338257	1347.132080	1174.829590	-105.626717
948.323669	1262.266724	1350.346802	1187.687988	-84.671516
948.696899	1263.338257	1356.775879	1190.045410	-78.440399
949.070068	1273.839355	1360.419189	1193.045654	-93.316994
949.443237	1278.768433	1364.491089	1189.616821	-104.000053
949.816284	1280.697144	1364.276733	1176.972656	-124.102654
950.189270	1286.269043	1369.420044	1172.043457	-137.371277
950.562073	1294.412842	1370.491577	1169.686279	-163.944046
950.934998	1291.198120	1366.419800	1168.185913	-163.532913
951.307739	1286.697754	1367.919922	1173.329346	-139.578156
951.680481	1290.769531	1364.062378	1176.115479	-156.432800
952.053162	1283.697388	1357.847534	1171.186401	-151.734009
952.425781	1282.411499	1349.489502	1173.115112	-162.939240
952.798279	1276.625366	1338.560059	1174.400879	-165.052063
953.170776	1266.124268	1340.060059	1176.543945	-121.159622
953.543030	1271.481934	1331.059204	1178.044189	-156.834549
953.915405	1265.052734	1326.987427	1181.473022	-134.948135
954.287659	1269.124512	1329.130493	1182.330200	-144.642761
954.659851	1270.410278	1332.988037	1185.330566	-135.958389
955.031982	1269.124512	1330.844849	1194.545776	-120.833328
955.404114	1273.839233	1324.630005	1191.116821	-162.868988
955.776123	1274.910767	1320.558228	1187.687988	-191.079147
956.147888	1274.696533	1319.915283	1181.687378	-205.687149
956.519775	1282.411621	1321.844116	1177.615601	-265.760559
956.891602	1279.411255	1327.416016	1177.829956	-211.606720
957.263306	1278.768433	1329.559082	1173.329346	-207.595474
957.635010	1268.052979	1331.273560	1167.328979	-159.321533
958.006592	1272.124878	1327.844604	1166.471680	-189.615433
958.378174	1260.552246	1322.701294	1170.329224	-145.172012
958.749512	1259.266479	1319.915283	1165.185669	-155.123932
959.120911	1262.695313	1317.772217	1162.185425	-182.490082
959.492310	1261.838257	1322.058472	1161.971191	-165.836441
959.863586	1256.051880	1323.772827	1164.971436	-134.493759
960.234741	1257.980591	1320.558228	1178.472778	-127.054672
960.605896	1243.836304	1319.915283	1180.615845	-83.098457
960.976990	1248.765381	1319.915161	1179.544434	-97.289055
961.347961	1247.693848	1317.986450	1191.116821	-80.487885
961.718811	1248.979736	1312.200317	1195.617310	-84.406731
962.089661	1249.193970	1319.272339	1195.188721	-77.064079
962.460510	1256.909058	1326.558716	1190.045410	-95.999962
962.831299	1256.909058	1335.130981	1189.616699	-86.027489
963.201965	1258.194824	1343.060425	1191.759888	-78.282524
963.572510	1265.695557	1340.488647	1197.546021	-91.117424
963.943054	1267.624390	1345.203247	1190.902588	-98.895248
964.313477	1262.909424	1346.274902	1187.259399	-90.745026
964.683838	1268.267212	1349.060913	1191.117065	-95.490295
965.054199	1267.624390	1354.418579	1188.759521	-90.864227
965.424500	1274.053589	1349.489502	1183.616089	-119.886536
965.794678	1279.411255	1353.989868	1185.330566	-126.149689
966.164795	1279.839966	1350.346802	1185.330566	-134.042892
966.534912	1267.838745	1345.203247	1188.330933	-102.770409
966.904907	1265.267090	1340.488647	1186.187866	-105.128403
967.274780	1263.766846	1341.131592	1184.044800	-103.046997
967.644592	1255.408936	1344.131836	1181.258789	-83.574982
968.014404	1257.337769	1344.989136	1182.544678	-85.330208
968.384155	1270.196045	1341.131592	1182.116089	-124.168999
968.753845	1279.196899	1347.346558	1176.972656	-149.999649
969.123474	1281.125732	1343.488892	1182.973267	-157.388535
969.492981	1280.268555	1351.418335	1182.973267	-136.747131
969.862305	1280.482788	1351.846924	1181.044556	-139.339218
970.231750	1272.553467	1351.846924	1183.401855	-112.432495
970.601135	1280.054199	1352.704224	1183.401855	-133.038284
970.970337	1285.411865	1347.560791	1191.759888	-150.689621
971.339539	1286.697632	1344.989136	1187.902222	-169.485092
971.708740	1291.198120	1342.417480	1187.902344	-201.673309
972.077759	1288.626465	1343.060425	1191.545410	-178.346481
972.446777	1285.197510	1351.204102	1188.973877	-145.778824
972.815613	1273.196167	1348.632324	1193.259888	-105.965469
973.184509	1268.052979	1350.132568	1183.830444	-102.610809
973.553284	1261.195190	1346.060669	1179.758545	-95.959686
973.921997	1260.338013	1357.204590	1182.758911	-80.088615
974.290710	1262.909790	1366.634155	1179.972900	-79.958931
974.659302	1266.981445	1377.135254	1184.473389	-74.902588
975.027771	1261.623901	1388.921997	1181.044434	-63.299820
975.396118	1257.551880	1403.709106	1186.616455	-48.533642
975.764526	1248.550903	1420.210815	1187.473755	-35.580322
976.132874	1243.836304	1433.497925	1185.544922	-30.734411
976.501160	1239.978760	1454.071289	1189.188110	-23.723690
976.869324	1246.193726	1471.858765	1188.759644	-25.451033
977.237488	1260.980835	1487.074463	1192.188477	-30.426491
977.605530	1263.552612	1496.289795	1195.403076	-29.281757
977.973450	1261.195190	1496.503906	1198.831909	-26.502750
978.341309	1264.838379	1491.360596	1202.260864	-27.625332
978.709167	1263.766846	1484.502808	1199.474854	-29.126198
979.077026	1265.910034	1479.787964	1199.474854	-31.062195
979.444702	1270.410400	1469.072754	1197.331909	-36.785275
979.812378	1280.911499	1455.142700	1198.188965	-47.478600
980.179932	1287.769287	1448.070557	1207.189941	-50.267441
980.547485	1292.269653	1427.497192	1209.761597	-61.014240
980.914795	1292.055420	1407.352417	1204.189575	-76.208267
981.282166	1288.626465	1389.350586	1198.403442	-89.574394
981.649475	1280.482788	1373.706177	1191.974121	-94.942558
982.016785	1277.696777	1363.848145	1186.402222	-105.969948
982.383911	1277.696777	1354.632935	1184.259277	-121.448097
982.751038	1281.554443	1344.346191	1181.901855	-158.703323
983.118103	1280.697144	1328.273315	1183.401855	-204.504242
983.484924	1278.554077	1319.701050	1185.116333	-227.082916
983.851868	1275.553833	1315.414917	1181.901611	-234.946503
984.218689	1279.625732	1302.556519	1173.757935	-461.684113
984.585449	1271.482056	1298.270264	1167.328857	-388.802399
984.952209	1271.267700	1291.198120	1168.614746	-515.056641
985.318787	1263.981201	1284.769043	1172.686646	-439.172852
985.685425	1275.553711	1288.412231	1177.187012	-764.992371
986.051880	1277.268066	1286.697754	1171.186401	-1124.975464
986.418213	1276.196533	1290.555176	1181.687378	-658.203979
986.784607	1272.124878	1298.270264	1187.259277	-324.591125
987.150879	1267.410034	1312.200073	1187.473633	-178.469147
987.517090	1270.410522	1318.629395	1184.044800	-179.111862
987.883301	1276.625366	1326.344482	1187.259277	-179.741913
988.249390	1272.339233	1342.846069	1185.759277	-122.796539
988.615417	1283.697388	1358.061890	1183.401855	-134.870178
988.981262	1280.054199	1375.849243	1181.687378	-102.684669
989.347168	1285.197632	1398.137207	1181.044556	-92.220177
989.712952	1288.197876	1422.568237	1171.614990	-86.762352
990.078674	1288.626465	1442.498535	1169.257568	-77.576714
990.444397	1287.769165	1456.857300	1161.542480	-74.651413
990.809998	1277.482422	1466.929688	1159.185059	-62.443424
991.175537	1277.696777	1468.215454	1158.113647	-62.767143
991.540894	1270.839111	1471.215820	1155.970581	-57.326290
991.906311	1264.409790	1467.572510	1146.755371	-57.911423
992.271729	1264.409790	1456.643066	1150.398560	-59.308788
992.636963	1257.337769	1449.570801	1155.113403	-53.177315
993.002136	1260.766602	1427.068726	1149.969971	-66.623703
993.367310	1256.694824	1411.424316	1149.112793	-69.529106
993.732361	1251.551270	1384.635986	1153.613159	-73.590805
994.097351	1251.765625	1364.491089	1161.328247	-80.227997
994.462219	1251.337158	1352.704224	1159.185181	-90.909187
994.827026	1266.552856	1334.702393	1162.185547	-153.144562
995.191833	1270.410278	1327.201660	1159.828247	-194.716217
995.556580	1280.054199	1321.629761	1160.042480	-288.659271
995.921204	1282.625854	1312.414551	1167.757446	-385.610718
996.285828	1279.839722	1307.699707	1165.185791	-411.536224
996.650391	1284.554565	1297.627441	1166.685913	-901.627563
997.014648	1291.841064	1309.414185	1173.972290	-670.733337
997.379028	1308.985596	1319.915283	1196.260254	-1031.368408
997.743408	1310.700073	1330.844849	1202.689331	-536.172485
998.107605	1315.200562	1328.916138	1200.760620	-834.379395
998.471802	1322.058350	1325.701538	1197.760376	-3411.791016
998.835938	1315.843506	1325.915894	1190.688354	-1242.556885
999.199951	1321.844116	1326.987427	1186.830688	-2625.029785
999.563904	1314.129028	1325.487305	1191.759766	-1077.357666
999.927673	1314.343262	1332.130859	1185.759277	-722.885620
1000.291565	1319.915161	1330.416382	1187.045044	-1265.282593
1000.655396	1312.843262	1330.202026	1189.616699	-709.880920
1001.019043	1301.913330	1321.415405	1189.188232	-578.015930
1001.382629	1281.125732	1302.556396	1168.400391	-526.000244
1001.746216	1270.624634	1291.626831	1164.971558	-503.057251
1002.109741	1271.696167	1291.412354	1162.399902	-554.347900
1002.473022	1265.695557	1291.841064	1169.043457	-369.670013
1002.836365	1265.052612	1299.556152	1169.257690	-277.637939
1003.199646	1266.124146	1300.841919	1181.258789	-244.443542
1003.562866	1273.624878	1299.984619	1185.759155	-333.333038
1003.925964	1268.910156	1297.841675	1188.545044	-277.777039
1004.289124	1271.696167	1300.413208	1187.259277	-294.030609
1004.652100	1278.553955	1301.270630	1185.973511	-407.544006
1005.015076	1278.339722	1303.413574	1185.116333	-371.795227
1005.377747	1277.911011	1306.199585	1182.758911	-336.362305
1005.740662	1286.697754	1308.771240	1179.115723	-487.381226
1006.103333	1276.196655	1308.557007	1184.687622	-282.781342
1006.466003	1275.553833	1303.413696	1188.330933	-313.077271
1006.828552	1269.124634	1303.413696	1190.473999	-229.375290
1007.191101	1261.623779	1297.198730	1179.544312	-230.722641
1007.553528	1257.337646	1301.699219	1173.972412	-187.922180
1007.915771	1257.766235	1303.199341	1179.329956	-172.641251
1008.278137	1251.979980	1298.055908	1175.901123	-165.116272
1008.640442	1246.193726	1302.556396	1170.757690	-133.840424
1009.002563	1250.908447	1304.056519	1170.972168	-150.402969
1009.364624	1250.694092	1298.484619	1171.186401	-166.367050
1009.726685	1244.479370	1298.913208	1173.329468	-130.708954
1010.088684	1255.194580	1301.056274	1171.186401	-183.177231
1010.450439	1247.050903	1300.842041	1161.542603	-158.963547
1010.812256	1258.409058	1294.412842	1159.613770	-274.402527
1011.174011	1262.266724	1298.056030	1163.899902	-274.849762
1011.535706	1264.195435	1292.055420	1160.256714	-373.075287
1011.897400	1266.338623	1297.412964	1156.827881	-352.415344
1012.258911	1263.766846	1304.485107	1157.256348	-261.579193
1012.620361	1264.195435	1300.841919	1159.613770	-285.379791
1012.981812	1253.480103	1298.698853	1158.756592	-209.478394
1013.343079	1254.551636	1305.770874	1163.685669	-177.405930
1013.704285	1256.480347	1303.628052	1166.685913	-190.453461
1014.065430	1249.194092	1296.555786	1170.329102	-166.516403
1014.426575	1253.694458	1296.555786	1172.900757	-188.500229
1014.787720	1251.979980	1298.913208	1177.186890	-159.360641
1015.148743	1248.551025	1301.270630	1182.115967	-126.015854
1015.509644	1247.050903	1301.699219	1188.331055	-107.450424
1015.870361	1252.837158	1297.198730	1194.974487	-130.434219
1016.231140	1258.623535	1292.912598	1198.403442	-175.624786
1016.591919	1259.909302	1289.269531	1197.117554	-213.866684
1016.952515	1267.195801	1286.483276	1193.688599	-381.113647
1017.313049	1269.553223	1282.197266	1196.903076	-574.580017
1017.673584	1273.839355	1280.911377	1197.117432	-1084.865479
1018.034058	1278.768433	1289.269409	1194.974243	-797.965698
1018.394348	1282.197388	1298.484497	1196.688843	-525.007507
1018.754639	1284.769043	1293.126953	1190.473877	-1128.214600
1019.114868	1285.840576	1283.054443	1186.187866	3576.739502
1019.475037	1284.554688	1285.411865	1179.544434	-12250.698242
1019.835022	1277.053955	1280.268555	1172.257935	-3260.002197
1020.195129	1274.053589	1285.197510	1173.757935	-900.003296
1020.555054	1275.339478	1286.269043	1175.686768	-911.771912
1020.914917	1281.125732	1287.126343	1172.043579	-1817.850952
1021.274536	1285.626343	1290.983765	1161.756958	-2312.108154
1021.634338	1289.269531	1293.341187	1157.042114	-3247.510010
1021.993958	1286.697754	1284.125977	1151.255859	5266.470703
1022.353577	1287.126465	1270.196045	1145.255371	837.965576
1022.713135	1285.411865	1271.267578	1151.255737	948.482788
1023.072632	1282.625854	1273.410645	1146.541016	1476.741577
1023.431946	1274.053467	1268.052856	1144.612183	2157.135254
1023.791260	1276.839600	1273.624878	1150.184448	3939.848145
1024.150391	1269.553101	1265.266968	1148.041260	2834.999512
1024.509644	1265.909790	1265.266846	1149.541382	18099.296875
1024.868652	1257.337524	1264.838379	1148.898438	-1445.689819
1025.227661	1247.693848	1267.838745	1158.113647	-444.679352
1025.586670	1248.765503	1267.195801	1160.470825	-479.073517
1025.945557	1253.908813	1277.482544	1163.256958	-384.546082
1026.304443	1255.408936	1282.840210	1166.257324	-324.999878
1026.663086	1256.909058	1287.769287	1169.471924	-283.332733
1027.021729	1259.480835	1293.126953	1172.257813	-259.236511
1027.380371	1272.767700	1296.984497	1173.329346	-410.617279
1027.738892	1276.625244	1287.983521	1170.329224	-935.846375
1028.097290	1276.839600	1294.841309	1170.757813	-589.287292
1028.455688	1277.482422	1296.984375	1171.400635	-543.954712
1028.814087	1285.197388	1304.913696	1181.473022	-526.084106
1029.172241	1289.697998	1298.056030	1179.544312	-1317.937988
1029.530518	1294.841431	1296.555908	1182.330200	-6562.420898
1029.888550	1290.769653	1290.555176	1182.116089	50659.648438
1030.246582	1292.912720	1290.555176	1190.045410	4363.325195
1030.604614	1287.340698	1291.198120	1183.830444	-2683.405029
1030.962524	1286.483521	1287.340576	1180.615845	-12352.485352
1031.320313	1277.053955	1281.125854	1188.973755	-2163.123291
1031.678101	1272.767700	1277.053955	1187.259277	-1994.944946
1032.035645	1278.768433	1276.411011	1186.616455	3909.015137
1032.393311	1281.125610	1267.838745	1181.473145	750.007324
1032.750977	1277.482422	1265.695679	1179.758667	829.098877
1033.108398	1278.339844	1273.196411	1178.044067	1949.977417
1033.465820	1265.481323	1267.838867	1170.543457	-4026.981934
1033.823120	1265.910034	1261.409668	1174.400879	2033.371338
1034.180298	1262.052612	1261.195313	1163.471191	11499.060547
1034.537476	1262.052612	1261.838257	1167.543091	44090.089844
1034.894653	1260.338013	1267.410034	1163.256958	-1372.748291
1035.251709	1262.052368	1276.411011	1155.756348	-740.292969
1035.608643	1257.337524	1277.696899	1150.184448	-526.308289
1035.965576	1277.696777	1272.982056	1133.896973	3050.016846
1036.322388	1251.765747	1336.631226	1204.618164	-55.555668
1036.679077	1237.621460	1313.057373	1074.962646	-215.625168
1037.035889	1247.050903	1313.057373	1152.755981	-142.857086
1037.392456	1232.906738	1206.975586	1105.608521	490.908447
>>>>>End Processed Spectral Data<<<<<
