# Supplementary material for: Avian learning favors colorful, not bright, signals
Source: PLoS One. 2018 Mar 22;13(3):e0194279. doi: 10.1371/journal.pone.0194279 (PMC5864004; doi:10.1371/journal.pone.0194279)
Supplement: S1 Text — (ZIP) [file pone.0194279.s001.zip › YellowBlackCenter2.txt]

Jaz Data File
++++++++++++++++++++++++++++++++++++
Date: Wed May 31 03:39:51 2017
User: jaz
Dark Spectrum Present: Yes
Reference Spectrum Present: Yes
Processed Spectrum Present: Yes
Spectrometers: JAZA3305
Integration Time (usec): 450000 (JAZA3305)
Spectra Averaged: 1 (JAZA3305)
Boxcar Smoothing: 5 (JAZA3305)
Correct for Electrical Dark: No (JAZA3305)
Strobe/Lamp Enabled: Yes (JAZA3305)
Correct for Detector Non-linearity: No (JAZA3305)
Correct for Stray Light: No (JAZA3305)
Number of Pixels in Processed Spectrum: 2048
>>>>>Begin Processed Spectral Data<<<<<
W	D	R	S	P
189.090729	0.000000	0.000000	0.000000	0.000000
189.548096	0.000000	0.000000	0.000000	0.000000
190.005432	1251.765747	1270.624634	1096.178955	-825.005188
190.462753	1308.342651	1261.195190	1110.323242	420.000153
190.920044	0.000000	0.000000	0.000000	0.000000
191.377304	1046.674072	1056.317871	962.022888	-877.778381
191.834534	1166.042969	1178.901367	1070.247803	-745.000732
192.291718	1287.769165	1296.984375	1179.544189	-1174.416870
192.748886	1294.198364	1302.127686	1191.331177	-1297.301270
193.206039	1292.055420	1305.556519	1203.975220	-652.392822
193.663162	1289.912231	1307.485474	1210.833130	-449.997223
194.120255	1295.698608	1314.129028	1220.048340	-410.464172
194.577316	1300.841919	1314.557495	1228.620605	-526.564209
195.034348	1306.413940	1309.199951	1226.906128	-2853.822998
195.491364	1306.413940	1310.914307	1226.263062	-1780.985718
195.948349	1316.700684	1299.770386	1225.191528	540.505310
196.405304	1320.343750	1294.626953	1221.548340	384.166870
196.862228	1317.557861	1290.340820	1228.192017	328.345184
197.319122	1311.557373	1291.626831	1223.477173	441.935791
197.775986	1307.699951	1284.769043	1220.262573	381.307953
198.232819	1305.771118	1288.197876	1214.261841	520.730774
198.689636	1320.129639	1296.555786	1214.476318	448.180115
199.146423	1320.772583	1314.343262	1224.977417	1489.973267
199.603180	1320.558350	1314.343262	1217.476563	1658.573242
200.059921	1321.843994	1316.057617	1217.690918	1799.970459
200.516617	1332.559448	1320.772461	1224.548828	916.354797
200.973297	1322.487061	1342.203125	1223.691528	-501.091553
201.429932	1321.843994	1349.703857	1223.691528	-352.307770
201.886551	1322.701294	1354.204224	1220.262695	-325.171661
202.343140	1320.558105	1356.775879	1225.406128	-262.721771
202.799713	1318.415161	1367.705566	1223.477295	-192.609222
203.256241	1324.415649	1371.348877	1230.120728	-200.912933
203.712753	1316.057739	1377.778076	1231.835083	-136.458511
204.169220	1312.414551	1361.490845	1219.191040	-189.956299
204.625671	1311.985840	1372.420410	1223.048462	-147.163086
205.082092	1307.271118	1378.421021	1223.905762	-117.168617
205.538483	1296.127319	1379.706909	1214.476196	-97.692657
205.994843	1301.699219	1377.992554	1206.332642	-124.999878
206.451187	1299.984863	1378.421021	1207.404175	-118.033180
206.907486	1298.484619	1382.921387	1200.546387	-115.990028
207.363770	1299.341797	1385.921753	1200.546387	-114.108871
207.820023	1299.984741	1390.207886	1202.903809	-107.600922
208.276260	1287.340698	1395.994019	1192.831299	-86.982521
208.732452	1287.554810	1389.779297	1191.331177	-94.129730
209.188599	1282.839966	1404.566284	1188.759399	-77.288597
209.644760	1279.411255	1411.638550	1195.831543	-63.209122
210.100845	1270.624756	1415.495972	1189.188110	-56.213131
210.556931	1272.339355	1428.997314	1189.830933	-52.667877
211.012985	1271.053467	1440.569946	1200.546387	-41.593052
211.469009	1267.838745	1460.286133	1196.474487	-37.082478
211.925003	1269.767456	1471.430176	1199.046143	-35.069107
212.380966	1266.767212	1486.860229	1202.475098	-29.211338
212.836914	1269.553223	1498.004272	1204.404053	-28.517780
213.292816	1282.625854	1509.362427	1212.547607	-30.907341
213.748703	1288.412109	1529.935913	1211.904663	-31.676979
214.204559	1290.555176	1545.365967	1221.119873	-27.249750
214.660385	1290.769531	1560.581909	1214.690552	-28.196993
215.116165	1293.984009	1574.726074	1219.833862	-26.412197
215.571960	1291.198120	1595.728149	1218.119629	-23.997137
216.027664	1286.269165	1618.658936	1219.191040	-20.180563
216.483383	1280.911499	1635.589111	1228.192017	-14.864057
216.939056	1273.625122	1659.162964	1240.193237	-8.671493
217.394730	1279.625610	1682.522217	1237.192871	-10.531918
217.850342	1276.839600	1714.025269	1247.050903	-6.813740
218.305939	1267.838623	1759.458496	1247.908203	-4.054030
218.761505	1264.195435	1791.818848	1254.123047	-1.909011
219.217041	1259.909302	1841.752075	1260.766479	0.147321
219.672546	1267.838745	1889.756958	1264.838379	-0.482437
220.128036	1273.625000	1951.048462	1278.339844	0.695997
220.583496	1269.124634	2015.340576	1296.127319	3.618615
221.038895	1263.552612	2081.132813	1309.628418	5.635631
221.494308	1272.767822	2187.857666	1322.487061	5.433263
221.949646	1277.911255	2297.796875	1337.916992	5.883575
222.404984	1271.267700	2439.453613	1370.920166	8.530531
222.860291	1275.339478	2606.184326	1393.208130	8.856679
223.315567	1275.982422	2790.488281	1438.855469	10.754204
223.770813	1271.053345	3010.795410	1473.787476	11.653114
224.226044	1268.481567	3271.392334	1514.719971	12.294027
224.681229	1258.194946	3582.780273	1577.512085	13.736520
225.136383	1254.551636	3941.743652	1639.018066	14.307368
225.591522	1256.480469	4321.280762	1708.667847	14.754220
226.046616	1261.623779	4667.601074	1763.744507	14.742339
226.501694	1256.266113	4915.125488	1808.963013	15.105716
226.956726	1256.694824	5106.287109	1846.038208	15.309241
227.411743	1254.122925	5230.370605	1859.968262	15.236610
227.866714	1253.051514	5306.020508	1876.898438	15.392344
228.321671	1264.624146	5333.023438	1877.541382	15.065316
228.776611	1262.052490	5300.448730	1877.541382	15.240924
229.231506	1264.838379	5194.366699	1864.040161	15.248694
229.686371	1271.482056	5045.423828	1834.037109	14.906299
230.141220	1271.696289	4857.048340	1803.605591	14.835623
230.596024	1279.196899	4634.812012	1754.315186	14.158902
231.050797	1287.340576	4440.435547	1720.240234	13.729357
231.505554	1292.483887	4303.708008	1694.523438	13.351366
231.960281	1291.840942	4211.770508	1670.306763	12.961471
232.414963	1304.913818	4162.051270	1662.591675	12.518748
232.869614	1297.412964	4128.405273	1652.733521	12.551096
233.324265	1286.697754	4111.046387	1646.732910	12.747546
233.778839	1289.697998	4133.548828	1641.803833	12.381305
234.233414	1289.483643	4180.267578	1636.017700	11.987546
234.687973	1283.697388	4231.486328	1636.231934	11.959287
235.142487	1283.054565	4294.706543	1645.018677	12.018790
235.596954	1279.839966	4371.857910	1656.591064	12.184634
236.051422	1270.410400	4479.868164	1675.450073	12.620191
236.505859	1269.124512	4605.023438	1698.595581	12.874223
236.960251	1265.481323	4818.258301	1726.883667	12.987090
237.414612	1254.551758	5052.495605	1770.173828	13.576348
237.868942	1258.409180	5339.238770	1814.535156	13.627768
238.323257	1256.051880	5690.916016	1864.040161	13.709288
238.777512	1260.980957	6078.167480	1923.403076	13.751225
239.231781	1266.124268	6464.349609	1993.481201	13.992408
239.685974	1261.838257	6808.525391	2048.986816	14.191328
240.140167	1262.695435	7112.412109	2081.775879	14.002053
240.594330	1257.123413	7349.650391	2121.208252	14.182700
241.048462	1263.766846	7572.742676	2153.782715	14.107138
241.502563	1264.838379	7810.193848	2188.714844	14.114993
241.956619	1266.552856	8045.074707	2219.789307	14.062600
242.410660	1269.981812	8309.530273	2260.507568	14.070870
242.864670	1269.553223	8648.348633	2307.011963	14.060001
243.318649	1279.411255	8984.166992	2351.587891	13.915777
243.772583	1270.196045	9299.841797	2398.735352	14.054659
244.226517	1265.266968	9541.793945	2429.166992	14.062661
244.680389	1272.553467	9697.380859	2453.383545	14.016075
245.134247	1275.125122	9742.813477	2463.670166	14.036240
245.588074	1272.767700	9791.675781	2462.384521	13.964428
246.041870	1265.481323	9761.671875	2450.597656	13.948796
246.495636	1263.552612	9649.803711	2426.166504	13.863333
246.949387	1265.267090	9441.069336	2396.377930	13.834861
247.403091	1265.695679	9187.757813	2352.445313	13.718015
247.856766	1265.267090	8834.366211	2299.511475	13.664036
248.310410	1262.266724	8440.470703	2240.577148	13.628902
248.764023	1272.124878	8032.645508	2173.713135	13.336078
249.217606	1273.410645	7648.822266	2099.134766	12.951699
249.671158	1274.482300	7342.578125	2047.272583	12.735302
250.124695	1276.411011	7110.054688	2012.769043	12.622609
250.578171	1279.411255	6918.250000	1993.052612	12.655821
251.031662	1282.411621	6817.097168	1972.693481	12.471926
251.485077	1282.411621	6783.665527	1961.978394	12.352943
251.938477	1287.554810	6803.382324	1964.550049	12.273684
252.391861	1289.483643	6858.887695	1960.478027	12.047866
252.845200	1299.127441	6933.251465	1963.906982	11.799164
253.298508	1301.056396	7050.477051	1981.480103	11.834648
253.751801	1292.484009	7218.065918	1997.553223	11.898733
254.205048	1297.413208	7484.448730	2055.201660	12.248005
254.658279	1289.483765	7849.413574	2102.991943	12.401173
255.111465	1286.483521	8350.890625	2175.427734	12.583423
255.564621	1293.555542	8982.453125	2245.291504	12.378055
256.017761	1293.769897	9682.592773	2336.800781	12.433578
256.470825	1294.841309	10383.589844	2430.881592	12.499414
256.923950	1286.054810	10974.434570	2506.746094	12.599540
257.376953	1289.269409	11368.972656	2553.250977	12.539869
257.829987	1282.840210	11574.493164	2569.966553	12.506507
258.282928	1274.267944	11629.569336	2559.036865	12.406871
258.735870	1282.411499	11591.209961	2560.537109	12.398396
259.188812	1282.625854	11469.697266	2539.749268	12.340381
259.641693	1282.411621	11301.038086	2516.175537	12.314701
260.094543	1280.268433	11010.866211	2469.242432	12.218921
260.547333	1273.196411	10608.612305	2422.737549	12.313765
261.000183	1269.767456	10086.990234	2357.588135	12.337453
261.452911	1272.124756	9579.082031	2304.011963	12.421964
261.905640	1272.339111	9195.473633	2254.935791	12.401615
262.358337	1265.267090	8989.524414	2236.076660	12.568322
262.811035	1262.052368	8947.949219	2231.147705	12.608747
263.263641	1266.338623	9022.743164	2245.291748	12.621223
263.716217	1263.123901	9159.255859	2253.221191	12.539017
264.168823	1258.194946	9306.913086	2258.150146	12.423781
264.621368	1261.838257	9457.141602	2259.436035	12.172798
265.073883	1259.695190	9647.446289	2281.081055	12.177113
265.526367	1260.980835	9827.678711	2302.726074	12.160405
265.978821	1266.124146	10056.344727	2330.157227	12.104737
266.431244	1259.052124	10297.439453	2345.587402	12.021339
266.883636	1262.909668	10541.320313	2367.017822	11.899755
267.335999	1262.695313	10825.491211	2396.806641	11.859621
267.788330	1261.623779	11114.375977	2443.096680	11.991299
268.240601	1266.767090	11376.259766	2471.385498	11.915716
268.692871	1263.766846	11552.205078	2507.388916	12.087568
269.145081	1257.337646	11708.220703	2521.104492	12.092441
269.597351	1257.980591	11803.586914	2545.106934	12.205333
270.049500	1253.908691	11882.666016	2545.106934	12.148157
270.501587	1256.051880	11923.170898	2544.678223	12.080359
270.953735	1250.908447	11929.170898	2546.607178	12.133985
271.405823	1253.051636	11908.811523	2540.177979	12.079161
271.857849	1257.980591	11825.874023	2544.892822	12.177567
272.309875	1268.053101	11698.577148	2529.033936	12.089333
272.761871	1274.910767	11565.278320	2514.889648	12.049899
273.213806	1265.695679	11439.908203	2507.174316	12.202209
273.665741	1267.838745	11372.402344	2482.743652	12.023329
274.117615	1274.268066	11292.250977	2483.386475	12.069480
274.569489	1275.982422	11252.603516	2482.743652	12.095891
275.021271	1285.626343	11245.532227	2484.886719	12.040880
275.473083	1281.554565	11295.250977	2484.458008	12.012582
275.924835	1284.769043	11362.542969	2497.102295	12.029773
276.376587	1286.269165	11464.553711	2505.245850	11.976250
276.828308	1278.768433	11625.927734	2511.675049	11.915412
277.279938	1269.338989	11748.939453	2535.249023	12.079755
277.731598	1262.695313	11939.671875	2554.322266	12.097310
278.183197	1260.766479	12147.121094	2572.323975	12.047720
278.634796	1262.695190	12351.784180	2602.112305	12.078694
279.086304	1261.409424	12583.449219	2630.401123	12.091387
279.537842	1253.694458	12800.969727	2655.046143	12.135777
279.989288	1251.337036	12962.342773	2681.834473	12.214984
280.440765	1253.908691	13134.431641	2704.765381	12.212060
280.892151	1253.265869	13310.805664	2724.481445	12.201623
281.343567	1249.193970	13479.037109	2762.199463	12.371422
281.794891	1252.622925	13612.764648	2778.701172	12.346770
282.246216	1251.551270	13735.991211	2781.272949	12.253027
282.697510	1248.979614	13818.712891	2791.345459	12.270473
283.148773	1254.122925	13827.928711	2795.631348	12.259681
283.599976	1253.694458	13782.281250	2789.630859	12.259455
284.051178	1251.122681	13739.420898	2778.058350	12.226932
284.502350	1254.123047	13662.697266	2780.629883	12.302032
284.953461	1256.480347	13636.125000	2773.986328	12.258074
285.404602	1261.623779	13611.265625	2782.558838	12.315621
285.855621	1262.481201	13601.191406	2775.272461	12.260530
286.306671	1265.910156	13554.687500	2756.842041	12.132467
286.757660	1263.552612	13543.756836	2755.770508	12.151409
287.208618	1263.981201	13573.975586	2754.055908	12.104593
287.659546	1265.481445	13503.038086	2743.554932	12.078175
288.110504	1270.410522	13444.961914	2735.411133	12.033302
288.561340	1275.982422	13418.600586	2732.196533	11.992587
289.012207	1279.197144	13411.530273	2726.196045	11.926799
289.463013	1280.482910	13495.109375	2722.767090	11.807845
289.913757	1274.696533	13604.619141	2733.053711	11.827788
290.364532	1273.410645	13756.134766	2748.698242	11.818634
290.815216	1269.124512	13900.579102	2761.985352	11.818598
291.265900	1266.552734	14031.090820	2770.343262	11.781002
291.716553	1263.123901	14131.172852	2776.986816	11.764510
292.167206	1271.910522	14205.965820	2794.988525	11.775719
292.617767	1281.768677	14340.549805	2810.418457	11.705914
293.068298	1278.339844	14535.355469	2836.563965	11.753959
293.518829	1278.554199	14741.733398	2853.494141	11.698128
293.969299	1282.840332	14904.391602	2883.497070	11.750915
294.419769	1286.054810	14956.896484	2881.568115	11.670922
294.870209	1285.626221	14911.035156	2870.424316	11.631196
295.320587	1280.482788	14699.728516	2846.422119	11.669354
295.770935	1285.411865	14469.777344	2814.704834	11.599292
296.221252	1282.840210	14212.822266	2783.415771	11.605395
296.671539	1286.269043	13908.508789	2750.626953	11.601411
297.121796	1279.197021	13571.832031	2707.979980	11.623081
297.572021	1271.267578	13237.728516	2664.047119	11.639027
298.022217	1268.267334	12856.688477	2614.113525	11.613715
298.472382	1256.694824	12488.725586	2579.610352	11.778061
298.922485	1254.337402	12113.687500	2521.104492	11.665220
299.372589	1249.837036	11781.512695	2487.244141	11.749385
299.822693	1253.908691	11504.842773	2461.955811	11.784752
300.272705	1251.551270	11327.182617	2428.309570	11.679252
300.722687	1249.837036	11140.735352	2407.736084	11.706713
301.172668	1255.837524	10969.290039	2397.663818	11.755103
301.622559	1259.909302	10835.992188	2376.018799	11.655178
302.072510	1262.052490	10742.125977	2356.731201	11.547154
302.522339	1266.552856	10645.259766	2339.372070	11.438882
302.972198	1272.553589	10575.180664	2327.156738	11.336617
303.421997	1272.339233	10513.246094	2311.298096	11.243040
303.871735	1264.838379	10480.457031	2316.227539	11.408774
304.321503	1270.410400	10506.816406	2313.655762	11.294928
304.771210	1269.981689	10553.535156	2317.941895	11.288352
305.220856	1273.196289	10610.969727	2318.156006	11.190673
305.670471	1270.196045	10655.116211	2329.085693	11.282885
306.120117	1270.410278	10728.409180	2345.587402	11.367913
306.569702	1270.838867	10780.700195	2349.873535	11.346481
307.019226	1266.981323	10831.491211	2347.087646	11.292856
307.468719	1266.338501	10875.852539	2359.302979	11.373775
307.918213	1266.124268	10909.071289	2367.018066	11.416570
308.367645	1270.196045	10906.928711	2382.447998	11.541796
308.817047	1276.839722	10917.428711	2374.518555	11.386014
309.266388	1268.481567	10864.923828	2372.161133	11.500924
309.715790	1263.766968	10778.344727	2354.588135	11.464735
310.165070	1260.766479	10685.977539	2355.874023	11.618918
310.614319	1261.409424	10605.613281	2335.086182	11.490296
311.063568	1260.766479	10547.320313	2313.226807	11.333163
311.512817	1257.552002	10490.100586	2312.583984	11.427310
311.961945	1268.267212	10402.663086	2314.726807	11.456254
312.411072	1272.982056	10247.290039	2296.082520	11.400328
312.860199	1265.267090	10103.705078	2278.937988	11.468892
313.309265	1263.123901	9957.333984	2243.148682	11.272155
313.758331	1262.909668	9824.035156	2231.575928	11.314708
314.207336	1268.910278	9713.881836	2214.860107	11.201338
314.656311	1278.339722	9646.803711	2212.074219	11.157777
315.105225	1281.554321	9563.652344	2205.430664	11.155101
315.554138	1278.125488	9495.931641	2204.787598	11.276271
316.003021	1271.481812	9423.711914	2195.358398	11.332808
316.451874	1265.695557	9373.133789	2176.070801	11.228889
316.900665	1259.694946	9348.703125	2171.141602	11.267718
317.349426	1256.909058	9367.562500	2170.927246	11.269354
317.798187	1263.338257	9411.280273	2175.427734	11.194109
318.246918	1263.981079	9515.648438	2183.142822	11.139104
318.695557	1257.551880	9623.444336	2195.358398	11.209880
319.144196	1259.052002	9771.315430	2203.716553	11.097689
319.592834	1251.980103	9936.974609	2215.931885	11.099050
320.041382	1256.480591	10131.565430	2230.718994	10.977229
320.489899	1258.837891	10338.158203	2252.364014	10.942737
320.938416	1256.266113	10488.386719	2267.579590	10.954291
321.386932	1259.695190	10611.183594	2295.654053	11.078011
321.835327	1254.337402	10697.764648	2294.582275	11.015543
322.283722	1254.766113	10795.916016	2299.939941	10.954380
322.732117	1244.907959	10844.779297	2303.368652	11.025781
323.180450	1247.265381	10867.280273	2314.727051	11.096258
323.628754	1251.980103	10861.066406	2307.869141	10.988444
324.077026	1248.765381	10795.488281	2308.726563	11.102880
324.525238	1245.550781	10691.334961	2294.367920	11.103547
324.973480	1243.407837	10550.320313	2274.651611	11.080407
325.421600	1251.122803	10365.160156	2253.220947	10.995107
325.869751	1261.838257	10253.291016	2227.503906	10.739818
326.317871	1259.266479	10158.997070	2203.930420	10.614523
326.765930	1263.552612	10077.347656	2195.358398	10.572129
327.213959	1258.837891	10035.342773	2186.571777	10.570653
327.661957	1271.053223	10008.768555	2182.500000	10.431180
328.109924	1273.625122	9987.980469	2175.856445	10.353392
328.557831	1276.411011	9980.694336	2179.285400	10.372760
329.005737	1284.340210	10028.697266	2176.927979	10.207585
329.453613	1291.412354	10069.844727	2182.071289	10.145990
329.901459	1289.483643	10139.065430	2185.285889	10.122538
330.349213	1284.125977	10205.714844	2189.143555	10.144130
330.796967	1281.982910	10238.503906	2199.858887	10.248130
331.244720	1286.054810	10270.222656	2207.788086	10.259528
331.692413	1291.412476	10315.655273	2219.789307	10.287586
332.140045	1295.270020	10327.440430	2220.217773	10.240593
332.587677	1285.411865	10347.584961	2219.360596	10.306013
333.035309	1286.269043	10327.227539	2214.431396	10.266193
333.482819	1280.268555	10334.514648	2211.431152	10.284265
333.930328	1280.268555	10295.509766	2212.502686	10.340646
334.377838	1281.982910	10268.293945	2206.716553	10.290470
334.825317	1277.911133	10212.359375	2209.073975	10.422164
335.272705	1273.196411	10186.857422	2212.931396	10.542638
335.720062	1272.982056	10171.856445	2212.502686	10.557747
336.167450	1273.625000	10131.566406	2214.002930	10.616213
336.614777	1268.696045	10099.847656	2206.502197	10.619296
337.062012	1266.767090	10111.634766	2202.644775	10.581026
337.509277	1273.839355	10125.779297	2195.572754	10.412785
337.956482	1268.695801	10178.712891	2201.144531	10.465173
338.403687	1273.410645	10217.288086	2208.002197	10.449512
338.850800	1271.053345	10280.508789	2208.645264	10.406755
339.297913	1272.553589	10344.372070	2223.861084	10.486403
339.745026	1284.768921	10427.737305	2227.075684	10.306355
340.192047	1291.841064	10524.604492	2227.933350	10.138809
340.639038	1295.484253	10627.257813	2232.004883	10.035827
341.086029	1295.055664	10741.483398	2230.504883	9.902677
341.532959	1288.626465	10878.425781	2247.220703	9.995978
341.979828	1293.341187	10959.218750	2262.007813	10.021507
342.426727	1293.984131	11043.441406	2283.866943	10.153210
342.873535	1297.841675	11082.874023	2287.938721	10.118485
343.320343	1292.912598	11084.802734	2276.152100	10.041366
343.767059	1290.983887	11080.301758	2271.865723	10.019919
344.213806	1286.697754	11045.155273	2250.649414	9.878116
344.660522	1279.411255	11000.792969	2237.576660	9.856268
345.107178	1283.054565	10934.144531	2227.504395	9.785939
345.553772	1283.483032	10864.065430	2226.004150	9.837828
346.000366	1286.269165	10817.990234	2228.575684	9.886006
346.446960	1287.769287	10769.342773	2217.217773	9.802682
346.893463	1281.125854	10745.341797	2221.932129	9.940668
347.339905	1286.697754	10720.695313	2214.002930	9.829397
347.786377	1286.269043	10733.982422	2216.574707	9.846888
348.232788	1293.126953	10791.416016	2226.861572	9.830556
348.679169	1286.054688	10873.709961	2236.719482	9.915508
349.125519	1286.269043	11008.722656	2259.436035	10.009480
349.571838	1291.412476	11180.167969	2273.580322	9.932168
350.018097	1280.697021	11368.330078	2287.081543	9.976419
350.464325	1276.411011	11587.351563	2307.226318	9.997296
350.910553	1274.053711	11819.660156	2332.514648	10.036985
351.356720	1272.124878	12056.468750	2359.517334	10.083066
351.802856	1270.838989	12317.066406	2381.805176	10.057426
352.248932	1260.338013	12579.592773	2402.592773	10.091254
352.695007	1260.337891	12846.188477	2424.023682	10.044025
353.141052	1269.981689	13204.081055	2458.741211	9.961032
353.587036	1275.339355	13568.402344	2495.387695	9.924690
354.032990	1274.267822	13951.369141	2526.676514	9.879298
354.478912	1272.982056	14320.406250	2572.323975	9.958609
354.924774	1276.411011	14637.578125	2617.328125	10.035928
355.370605	1275.339355	14875.244141	2641.759277	10.047276
355.816467	1279.197021	15141.200195	2654.188965	9.919144
356.262238	1287.126221	15370.079102	2672.619385	9.838087
356.708008	1292.698364	15618.675781	2694.050049	9.781892
357.153656	1296.555786	15884.417969	2724.267334	9.786983
357.599365	1292.912598	16188.087891	2749.984131	9.782171
358.045013	1284.125977	16426.826172	2789.202393	9.939287
358.490631	1283.054565	16665.136719	2826.062988	10.031206
358.936157	1284.983276	16713.353516	2838.921631	10.071954
359.381714	1288.412109	16611.773438	2842.135986	10.139576
359.827209	1291.841064	16451.898438	2826.062988	10.120159
360.272644	1296.127197	16244.021484	2808.061279	10.114696
360.718109	1291.840942	15961.352539	2786.630859	10.189773
361.163513	1291.626831	15665.394531	2751.913086	10.159384
361.608856	1289.055054	15296.785156	2711.408936	10.154064
362.054169	1284.983154	14880.172852	2661.261230	10.123273
362.499481	1287.554810	14407.199219	2622.043213	10.171681
362.944733	1281.768677	13911.937500	2553.893311	10.072111
363.389923	1281.554321	13370.168945	2487.886963	9.979081
363.835083	1277.482544	12942.842773	2431.524414	9.892895
364.280243	1269.124634	12656.741211	2391.448975	9.855657
364.725372	1262.695435	12424.003906	2369.375244	9.915323
365.170410	1259.480835	12284.277344	2350.945068	9.900084
365.615448	1260.980957	12146.906250	2333.586182	9.853137
366.060455	1260.766602	12061.612305	2329.085693	9.891068
366.505402	1256.909058	12002.034180	2325.013916	9.940367
366.950317	1268.267334	11979.105469	2321.156494	9.830129
367.395233	1269.553101	12008.678711	2319.227539	9.774301
367.840088	1271.696289	12016.608398	2322.228027	9.777016
368.284882	1270.838989	12019.393555	2314.727295	9.711895
368.729675	1270.838989	12056.683594	2332.086182	9.839259
369.174438	1274.696533	12095.900391	2328.228516	9.735811
369.619141	1280.911377	12159.336914	2331.014648	9.653081
370.063812	1277.482422	12243.558594	2329.300049	9.591558
370.508453	1274.482056	12376.214844	2341.729736	9.613343
370.953094	1273.839355	12490.655273	2361.446045	9.696216
371.397614	1274.267944	12632.096680	2370.447021	9.651308
371.842133	1259.909302	12781.255859	2388.020264	9.791485
372.286652	1257.551880	12907.696289	2401.092773	9.815680
372.731140	1256.694702	13051.924805	2424.023682	9.896619
373.175537	1270.838989	13258.944336	2469.028076	9.994816
373.619904	1272.553467	13473.464844	2491.744385	9.992622
374.064270	1271.910645	13682.413086	2515.318115	10.018994
374.508606	1267.838501	13869.931641	2528.390869	10.002723
374.952881	1276.625122	13986.300781	2552.178955	10.036085
375.397095	1280.482666	14039.449219	2557.750977	10.010751
375.841339	1278.768188	14031.734375	2547.678711	9.949924
376.285522	1278.339600	14003.446289	2543.177979	9.939708
376.729645	1285.626099	13951.369141	2549.821777	9.981220
377.173706	1286.269043	13911.079102	2544.035400	9.962655
377.617767	1289.269287	13841.000977	2537.606445	9.945538
378.061798	1281.768677	13733.847656	2509.531982	9.859906
378.505768	1285.197510	13602.049805	2493.887695	9.813304
378.949738	1286.697754	13502.183594	2489.387451	9.845614
379.393677	1288.412231	13452.034180	2487.672852	9.859404
379.837524	1279.839966	13453.962891	2480.172119	9.859701
380.281372	1277.268311	13504.753906	2489.172852	9.911315
380.725189	1271.481934	13621.336914	2497.316650	9.925903
381.168976	1271.910645	13763.850586	2515.532471	9.955395
381.612701	1272.339111	13877.218750	2520.890137	9.905299
382.056396	1267.838623	13964.227539	2536.105957	9.989198
382.500031	1263.552612	14060.665039	2535.891602	9.942391
382.943665	1253.908691	14172.747070	2551.322021	10.042802
383.387238	1241.693237	14283.759766	2562.037109	10.123733
383.830811	1239.550171	14380.840820	2564.394531	10.081539
384.274323	1243.407715	14471.062500	2563.966064	9.983315
384.717804	1253.265747	14535.140625	2578.110352	9.974832
385.161224	1257.766235	14591.502930	2584.753662	9.952105
385.604645	1267.838745	14652.579102	2597.612305	9.934998
386.048035	1270.196167	14694.800781	2600.183838	9.907090
386.491333	1273.196411	14733.589844	2596.326416	9.829802
386.934631	1280.482910	14793.165039	2606.827637	9.815556
387.377869	1283.697388	14899.034180	2627.186523	9.867469
387.821136	1291.198120	15061.907227	2638.330566	9.782593
388.264282	1289.697876	15221.350586	2655.046143	9.800333
388.707428	1285.197510	15348.005859	2673.905029	9.875037
389.150543	1284.554565	15409.083984	2686.977783	9.928990
389.593597	1281.982910	15450.447266	2693.835693	9.964755
390.036621	1283.268799	15476.377930	2691.263916	9.920273
390.479614	1274.267822	15495.235352	2688.692383	9.946050
390.922638	1275.339478	15529.522461	2703.050781	10.016087
391.365509	1272.767700	15553.096680	2711.408936	10.074286
391.808411	1268.481567	15510.665039	2709.480225	10.117821
392.251251	1266.124390	15384.868164	2697.050537	10.134939
392.694092	1260.552368	15144.202148	2668.976318	10.144480
393.136871	1278.125366	14917.678711	2655.046631	10.095061
393.579590	1276.839600	14659.868164	2625.257813	10.075583
394.022308	1282.197388	14502.137695	2617.757080	10.102615
394.464966	1280.482788	14349.980469	2600.826904	10.102486
394.907562	1277.911133	14197.393555	2589.896973	10.155096
395.350159	1283.054565	14034.947266	2580.253174	10.172597
395.792755	1278.339722	13871.002930	2549.392822	10.093600
396.235229	1279.197021	13707.488281	2536.748779	10.118461
396.677704	1277.911133	13620.481445	2523.676025	10.093237
397.120148	1278.339722	13581.477539	2514.675537	10.048947
397.562561	1284.340332	13581.262695	2527.105225	10.106309
398.004944	1268.481689	13599.049805	2521.747314	10.163892
398.447235	1269.338745	13650.483398	2531.605469	10.195073
398.889557	1265.909912	13692.274414	2531.819824	10.187291
399.331818	1265.910034	13750.349609	2534.820313	10.163935
399.774017	1266.338501	13865.431641	2559.894287	10.267055
400.216187	1272.124878	13987.586914	2580.681885	10.291069
400.658356	1277.268188	14107.170898	2614.327881	10.421433
401.100433	1273.196289	14282.687500	2631.258057	10.439008
401.542511	1280.482788	14412.128906	2635.972900	10.322316
401.984558	1283.911621	14502.996094	2652.474609	10.352934
402.426575	1286.911987	14612.934570	2667.261719	10.358303
402.868500	1292.483887	14647.866211	2671.976563	10.329114
403.310394	1297.841675	14731.231445	2682.477539	10.307420
403.752289	1296.770020	14748.375977	2681.406006	10.293463
404.194153	1295.484253	14785.238281	2683.120361	10.286593
404.635956	1301.699219	14776.021484	2667.690186	10.137734
405.077698	1295.484253	14765.305664	2670.690430	10.209536
405.519440	1290.983887	14726.730469	2656.974854	10.166842
405.961090	1288.840698	14687.511719	2650.116943	10.159785
406.402740	1281.554199	14696.727539	2652.045898	10.215981
406.844391	1282.197144	14714.514648	2650.545898	10.186990
407.285980	1283.054443	14750.089844	2644.973877	10.112987
407.727509	1284.554565	14824.454102	2651.188721	10.093385
408.168976	1283.483154	14812.668945	2654.403320	10.133058
408.610474	1285.411865	14872.246094	2664.689941	10.151578
409.051910	1282.411499	14869.458984	2671.119385	10.220821
409.493317	1276.625366	14919.821289	2685.692383	10.327983
409.934631	1274.482300	15000.828125	2680.763184	10.245122
410.375946	1276.625244	15052.261719	2683.977783	10.216243
410.817230	1281.554199	15117.410156	2690.621338	10.184171
411.258453	1283.268677	15170.346680	2703.265381	10.225309
411.699677	1282.411499	15314.144531	2715.909180	10.216112
412.140839	1283.697388	15455.802734	2725.981689	10.176924
412.581940	1284.554688	15650.393555	2748.269531	10.188857
413.023010	1285.411865	15910.347656	2767.986084	10.137304
413.464081	1282.411499	16200.089844	2796.703369	10.150989
413.905090	1288.626465	16581.556641	2827.777588	10.064462
414.346069	1284.768921	16986.593750	2866.138428	10.071246
414.786987	1292.055420	17425.708984	2907.713867	10.014214
415.227875	1294.841309	17962.548828	2955.504150	9.963355
415.668762	1297.198730	18507.957031	3018.082031	9.998881
416.109558	1303.413574	19067.083984	3071.658691	9.954278
416.550323	1305.770996	19641.000000	3119.877441	9.894103
416.991119	1302.342163	20231.841797	3192.527344	9.985394
417.431793	1304.270874	20884.623047	3248.676025	9.930389
417.872437	1307.699707	21492.181641	3314.039307	9.940010
418.313080	1313.485962	22071.880859	3359.900879	9.858253
418.753662	1308.342651	22547.423828	3413.263428	9.910602
419.194214	1315.629028	22913.888672	3462.982666	9.942252
419.634705	1313.057495	23169.558594	3493.414307	9.975781
420.075226	1307.913940	23412.794922	3509.701416	9.960640
420.515656	1303.413574	23623.888672	3521.916992	9.939321
420.956055	1300.627563	23769.617188	3537.989990	9.957556
421.396393	1293.555542	23793.619141	3555.992188	10.055244
421.836700	1292.055420	23701.468750	3543.562256	10.047148
422.276978	1285.840454	23483.732422	3519.345215	10.061788
422.717194	1288.412109	23215.207031	3486.770508	10.025899
423.157440	1278.982666	22872.744141	3466.197021	10.128918
423.597626	1288.197876	22581.501953	3437.265625	10.092693
424.037720	1288.626465	22217.394531	3377.045898	9.978703
424.477783	1287.340576	21858.429688	3333.113037	9.944891
424.917847	1288.626465	21443.103516	3296.252197	9.961190
425.357880	1283.911743	20996.486328	3248.247559	9.964888
425.797882	1276.196777	20522.656250	3203.028320	10.011356
426.237793	1273.625000	20086.328125	3146.665771	9.956255
426.677673	1278.768433	19771.511719	3114.091309	9.924557
427.117554	1285.411865	19410.189453	3090.517822	9.959328
427.557343	1274.910767	19131.376953	3068.658447	10.045367
427.997131	1273.625000	18880.207031	3031.797607	9.985883
428.436890	1262.909668	18644.255859	3016.153076	10.086926
428.876587	1261.838013	18556.392578	3025.368164	10.197025
429.316223	1264.195435	18537.320313	3027.939697	10.210916
429.755859	1270.196045	18559.177734	3034.583496	10.205271
430.195465	1270.196167	18580.394531	3045.513184	10.255901
430.634979	1275.125244	18684.548828	3051.084961	10.201140
431.074493	1278.339844	18748.625000	3051.942139	10.152108
431.513947	1275.339478	18760.626953	3044.656006	10.118888
431.953430	1266.981567	18838.205078	3050.870850	10.152334
432.392792	1274.267944	18915.353516	3062.872070	10.138855
432.832153	1275.982422	19022.937500	3083.874023	10.187053
433.271454	1284.768921	19150.236328	3092.232178	10.117078
433.710693	1274.482300	19232.314453	3093.946777	10.131871
434.149963	1278.982544	19315.039063	3107.019287	10.135457
434.589172	1267.624390	19430.548828	3118.163330	10.188552
435.028320	1271.696167	19601.351563	3143.451416	10.211622
435.467407	1267.410034	19746.652344	3154.381104	10.211301
435.906494	1279.197021	19944.029297	3186.741211	10.219991
436.345551	1272.767700	20131.332031	3215.458496	10.301372
436.784546	1279.625488	20388.929688	3238.603760	10.251436
437.223511	1283.697388	20654.455078	3260.248535	10.203789
437.662415	1293.555542	20916.550781	3294.966309	10.199313
438.101318	1289.055176	21145.218750	3318.754150	10.222010
438.540161	1299.770386	21362.095703	3345.971680	10.199223
438.978912	1295.698486	21467.750000	3359.472412	10.230858
439.417725	1301.056152	21528.398438	3375.760010	10.256927
439.856445	1299.984619	21527.755859	3359.686768	10.182546
440.295135	1307.056885	21544.255859	3354.329102	10.116382
440.733765	1297.413086	21520.683594	3358.615479	10.192231
441.172394	1298.270386	21544.900391	3355.186523	10.159300
441.610962	1302.556519	21511.683594	3347.899902	10.120890
442.049469	1291.412476	21547.472656	3364.615723	10.234977
442.487946	1285.411865	21584.976563	3366.544678	10.252106
442.926422	1290.126465	21652.267578	3373.402344	10.231124
443.364807	1286.697632	21701.558594	3373.402588	10.221500
443.803192	1284.340210	21873.216797	3390.118164	10.227745
444.241516	1284.554688	21959.583984	3397.618896	10.220368
444.679810	1287.769287	22089.236328	3418.621338	10.243758
445.118073	1289.055054	22135.742188	3437.051758	10.303779
445.556274	1293.769653	22157.388672	3430.193848	10.239951
445.994415	1296.770142	22121.597656	3440.051758	10.291954
446.432587	1301.056274	22079.164063	3444.338135	10.315096
446.870667	1308.556885	21926.794922	3420.335693	10.242286
447.308716	1311.557373	21692.126953	3394.190430	10.218719
447.746735	1312.628906	21375.597656	3364.830322	10.228803
448.184692	1312.200195	21141.359375	3336.113281	10.206752
448.622620	1320.343872	20884.835938	3307.610107	10.157515
449.060516	1330.202026	20645.667969	3294.965820	10.171971
449.498383	1335.130981	20411.216797	3277.821289	10.183904
449.936188	1338.345581	20185.767578	3250.819336	10.147138
450.373993	1336.845459	19983.031250	3236.888916	10.189984
450.811707	1339.202881	19770.011719	3205.171875	10.124184
451.249420	1337.274170	19529.130859	3177.097412	10.113443
451.687042	1335.988281	19324.039063	3152.881104	10.100554
452.124664	1330.844849	19226.312500	3141.951416	10.120477
452.562225	1326.130127	19207.240234	3137.450684	10.129800
452.999756	1326.773071	19164.167969	3125.235107	10.082538
453.437256	1325.701538	19117.234375	3128.021240	10.130210
453.874725	1325.915894	19121.304688	3119.448975	10.078640
454.312164	1329.773315	19167.810547	3123.092285	10.053343
454.749512	1327.201660	19292.107422	3153.738037	10.167247
455.186829	1328.273193	19519.486328	3175.811768	10.156215
455.624115	1326.344482	19844.162109	3216.958740	10.209703
456.061401	1326.130127	20315.423828	3262.177246	10.195467
456.498596	1333.845093	20764.611328	3303.752930	10.138086
456.935791	1338.131348	21224.513672	3347.042969	10.101946
457.372894	1340.274414	21545.328125	3377.688965	10.083688
457.810028	1338.559937	21741.205078	3410.906250	10.157243
458.247070	1338.774292	21838.929688	3423.121826	10.167472
458.684052	1340.917236	21861.429688	3423.979004	10.151120
459.121033	1331.487793	21751.062500	3421.835938	10.236982
459.557953	1331.273560	21668.982422	3399.762451	10.170707
459.994873	1335.131104	21431.316406	3372.116943	10.136182
460.431702	1331.487793	21123.144531	3330.112549	10.098320
460.868530	1334.059448	20730.533203	3301.181152	10.141645
461.305298	1322.486938	20353.783203	3261.534180	10.188729
461.742035	1326.987427	19928.382813	3218.672852	10.169589
462.178741	1327.844604	19668.857422	3196.385010	10.187771
462.615387	1335.559692	19433.763672	3177.525879	10.177619
463.051971	1336.202637	19369.257813	3169.382568	10.165665
463.488586	1334.059570	19344.398438	3160.810303	10.142789
463.925079	1343.917725	19408.689453	3163.596191	10.073078
464.361572	1345.203491	19421.333984	3172.168213	10.107057
464.798035	1345.846313	19477.054688	3190.599121	10.174461
465.234406	1356.775879	19533.632813	3202.599854	10.154802
465.670776	1356.132935	19528.488281	3194.241943	10.114863
466.107117	1368.134155	19497.199219	3206.243164	10.139017
466.543396	1366.848511	19441.693359	3213.100830	10.214484
466.979645	1370.491577	19356.398438	3208.386475	10.218528
467.415863	1373.063354	19340.539063	3216.958740	10.262406
467.851990	1371.777466	19219.671875	3211.172119	10.305947
468.288116	1367.920044	19158.595703	3215.886963	10.387278
468.724182	1360.847900	19088.945313	3211.386719	10.438451
469.160248	1367.277100	19075.443359	3209.671875	10.404210
469.596252	1361.919434	19101.804688	3201.099854	10.367488
470.032196	1359.990723	19163.308594	3212.457764	10.405178
470.468109	1358.490479	19242.816406	3234.317139	10.488663
470.903992	1352.275513	19348.041016	3236.889160	10.472539
471.339844	1346.060669	19473.839844	3239.675049	10.445926
471.775604	1346.703491	19566.205078	3260.248291	10.502728
472.211395	1340.917236	19719.863281	3258.105225	10.431437
472.647095	1339.417114	19909.953125	3270.963867	10.401136
473.082794	1336.845337	20073.039063	3292.179932	10.436136
473.518402	1337.488403	20299.777344	3325.825928	10.485746
473.954010	1337.274048	20491.367188	3356.900879	10.544100
474.389557	1338.131348	20781.966797	3397.619385	10.591984
474.825073	1338.988770	21078.998047	3432.551025	10.605680
475.260529	1347.346680	21443.746094	3468.126465	10.553034
475.695923	1350.132568	21887.576172	3523.631836	10.583105
476.131348	1359.347656	22459.130859	3591.995361	10.581377
476.566681	1356.990356	23277.570313	3659.501709	10.503880
477.001984	1361.276367	24234.664063	3775.013428	10.552600
477.437256	1364.491089	25368.773438	3893.953857	10.537548
477.872467	1375.634888	26711.619141	4030.038330	10.476811
478.307648	1384.207275	28097.970703	4164.194824	10.406574
478.742767	1382.921387	29568.970703	4310.994629	10.388378
479.177887	1384.635864	31119.267578	4476.439453	10.397989
479.612946	1385.707397	32968.949219	4684.745605	10.445534
480.047943	1381.206909	35273.386719	4940.627441	10.502188
480.482941	1382.492676	37874.214844	5233.584961	10.553331
480.917847	1384.635864	40468.187500	5538.972168	10.629374
481.352722	1385.064575	42709.406250	5814.142090	10.717842
481.787598	1385.921753	44388.070313	5995.230957	10.718788
482.222382	1386.136230	45424.246094	6145.245605	10.806798
482.657166	1380.778442	45985.296875	6232.468750	10.877128
483.091888	1375.206421	46336.332031	6277.901855	10.904299
483.526581	1369.848755	46664.433594	6322.048828	10.933316
483.961212	1368.777222	46960.609375	6365.553223	10.959805
484.395844	1367.705566	47043.546875	6361.909668	10.934017
484.830353	1365.776733	46581.285156	6316.905762	10.950068
485.264893	1361.062134	45593.757813	6214.467285	10.972439
485.699371	1351.847046	44268.058594	6059.737305	10.969957
486.133820	1356.347412	42848.277344	5895.364258	10.939517
486.568176	1351.203979	41570.152344	5765.280762	10.975117
487.002533	1356.561646	40676.066406	5660.484375	10.946025
487.436859	1356.132935	40031.214844	5586.548340	10.938349
487.871094	1355.704346	39637.316406	5543.901367	10.940494
488.305359	1360.847778	39244.703125	5497.182129	10.918463
488.739502	1357.418823	38695.011719	5438.891113	10.931268
489.173676	1353.989990	37811.421875	5339.880859	10.932999
489.607788	1347.775146	36654.597656	5204.867676	10.924496
490.041840	1352.275513	35451.050781	5062.996582	10.882272
490.475861	1360.204956	34261.218750	4932.269531	10.857003
490.909851	1354.632935	33166.109375	4812.686523	10.870460
491.343750	1351.418335	32204.300781	4716.676758	10.907435
491.777649	1346.060669	31310.861328	4603.522949	10.870963
492.211517	1347.132324	30367.050781	4498.512695	10.859370
492.645294	1344.774902	29298.732422	4380.000977	10.857948
493.079071	1349.061035	28157.123047	4257.203125	10.848013
493.512787	1356.561768	27055.798828	4127.119141	10.780699
493.946503	1359.347778	26125.279297	4048.468506	10.858145
494.380096	1363.205200	25440.568359	3982.676025	10.879392
494.813751	1357.847656	24919.375000	3932.957275	10.929298
495.247284	1358.919067	24580.343750	3889.453125	10.897411
495.680786	1363.419434	24319.101563	3857.092773	10.862989
496.114258	1366.205444	24093.867188	3824.089600	10.814506
496.547699	1361.490723	23849.554688	3801.586914	10.850628
496.981079	1358.276123	23636.105469	3766.441162	10.809693
497.414429	1359.562012	23356.433594	3741.581299	10.828900
497.847717	1358.490356	23040.761719	3703.649170	10.816019
498.280975	1355.918701	22668.294922	3660.787598	10.814696
498.714203	1358.061646	22316.617188	3606.139648	10.726303
499.147369	1356.561523	22036.949219	3560.492188	10.657105
499.580505	1359.347534	21763.492188	3519.559570	10.587123
500.013611	1351.632690	21544.042969	3491.485352	10.597311
500.446655	1343.917603	21364.667969	3470.911865	10.623948
500.879639	1344.560425	21254.513672	3452.267822	10.586201
501.312653	1346.703613	21126.789063	3426.122070	10.512687
501.745544	1347.989380	21057.781250	3415.835205	10.491465
502.178436	1347.560669	21010.632813	3403.619629	10.456449
502.611267	1339.417114	21002.060547	3402.976807	10.494823
503.044037	1334.059326	20992.632813	3401.262451	10.515530
503.476807	1335.345215	21000.345703	3398.476563	10.491387
503.909515	1337.273926	21012.775391	3400.619629	10.486877
504.342194	1335.559692	21068.923828	3395.690430	10.439837
504.774841	1337.916870	21096.355469	3401.048340	10.441772
505.207428	1340.274292	21137.931641	3398.690674	10.397273
505.639954	1346.489258	21188.937500	3392.689941	10.312239
506.072449	1350.561035	21272.517578	3400.404785	10.289370
506.504852	1345.846313	21377.312500	3407.691406	10.293032
506.937286	1346.274902	21464.750000	3408.120117	10.248517
507.369690	1339.845703	21580.904297	3408.762695	10.221387
507.802032	1343.274658	21727.917969	3417.335693	10.174625
508.234314	1335.130981	21829.927734	3429.979492	10.221368
508.666504	1333.202271	21917.150391	3434.480225	10.208333
509.098724	1337.274170	22009.300781	3435.765625	10.151358
509.530853	1329.987793	22067.164063	3438.980469	10.170106
509.962952	1329.344849	22113.882813	3426.979492	10.092285
510.395050	1327.844727	22136.171875	3427.193604	10.088984
510.827118	1323.987183	22148.386719	3423.550537	10.082228
511.259125	1327.201660	22114.310547	3423.979004	10.086911
511.691040	1322.701294	22125.669922	3427.193604	10.116307
512.122925	1320.129517	22127.814453	3425.264893	10.117105
512.554810	1314.557617	22158.246094	3415.192139	10.078037
512.986572	1313.485962	22254.041016	3411.334961	10.018116
513.418396	1305.556641	22339.121094	3410.906250	10.009476
513.850098	1297.627319	22490.207031	3419.906982	10.014258
514.281799	1300.841919	22679.654297	3424.193115	9.932034
514.713440	1290.983887	22893.314453	3453.124756	10.008832
515.145020	1288.197998	23195.917969	3480.555664	10.007237
515.576599	1280.911499	23530.666016	3499.843506	9.972839
516.008057	1281.768677	23812.265625	3505.201416	9.868547
516.439575	1285.197632	24009.855469	3529.846191	9.877589
516.870972	1299.341675	24150.654297	3551.062500	9.853791
517.302368	1302.127808	24205.091797	3566.921143	9.888647
517.733704	1304.270874	24221.806641	3564.563965	9.862722
518.165039	1311.557373	24210.445313	3563.920898	9.836126
518.596252	1314.557617	24135.439453	3569.492920	9.881017
519.027466	1322.272583	24107.150391	3562.421143	9.831734
519.458618	1326.130127	24073.718750	3545.277100	9.755527
519.889771	1315.843384	24007.498047	3521.917236	9.721961
520.320862	1319.915161	23986.925781	3519.774170	9.705112
520.751892	1321.415405	24109.724609	3533.274902	9.706115
521.182922	1323.772705	24462.470703	3545.705322	9.602670
521.613831	1308.342651	24959.019531	3572.493164	9.573300
522.044739	1302.985107	25759.455078	3631.427979	9.520764
522.475586	1298.484741	26723.193359	3705.792725	9.468380
522.906372	1289.483643	27835.445313	3799.444580	9.455152
523.337219	1287.340698	28954.982422	3896.953857	9.432005
523.767944	1277.482422	29994.158203	3990.177246	9.446409
524.198669	1275.982300	31165.341797	4114.475586	9.496668
524.629333	1276.410889	32463.185547	4247.773926	9.527637
525.059875	1274.267822	33978.976563	4384.716797	9.510707
525.490356	1268.481567	35615.636719	4536.659668	9.515135
525.920898	1258.623535	37035.851563	4683.245117	9.572071
526.351379	1266.338501	38145.531250	4809.042480	9.606241
526.781860	1275.125000	38706.371094	4885.550781	9.645487
527.212219	1277.482544	38837.097656	4921.340332	9.701532
527.642639	1280.482910	38631.363281	4918.339844	9.739682
528.072876	1276.196655	38241.328125	4870.120605	9.722469
528.503113	1271.053223	37809.710938	4829.831543	9.739762
528.933350	1273.410767	37202.367188	4750.537598	9.677784
529.363525	1278.339722	36535.015625	4681.958984	9.653829
529.793640	1272.982056	35669.433594	4588.950195	9.640436
530.223694	1275.768188	34654.257813	4488.654785	9.625621
530.653748	1272.553467	33681.523438	4382.358887	9.595509
531.083679	1269.553223	32736.425781	4282.277344	9.574272
531.513672	1262.481079	31939.205078	4180.267578	9.511402
531.943542	1264.838379	31288.142578	4108.903320	9.472857
532.373413	1258.409180	30723.873047	4045.254150	9.458004
532.803284	1260.552246	30339.623047	4017.823242	9.481977
533.233093	1264.838501	30037.019531	3969.175049	9.399136
533.662781	1262.480957	29841.787109	3944.101563	9.383085
534.092468	1254.123169	29496.751953	3902.739990	9.378081
534.522095	1252.194336	29079.283203	3873.593994	9.420316
534.951721	1251.337036	28568.587891	3822.803711	9.413344
535.381226	1252.408691	28059.611328	3767.940674	9.383791
535.810730	1254.123047	27712.435547	3724.436768	9.336626
536.240234	1262.480957	27510.773438	3707.721191	9.315806
536.669678	1255.408813	27493.843750	3689.933594	9.278468
537.099060	1262.266724	27725.724609	3703.006348	9.223057
537.528381	1268.052856	28103.970703	3728.080322	9.166921
537.957703	1268.910156	28585.945313	3769.870117	9.155313
538.386841	1272.553345	29040.919922	3817.017334	9.163175
538.816040	1283.268677	29480.037109	3847.234375	9.093120
539.245239	1286.054565	29793.998047	3872.308838	9.072048
539.674377	1283.697266	29965.011719	3891.167236	9.091180
540.103455	1289.483643	30020.517578	3893.096191	9.062022
540.532471	1284.769043	29921.720703	3886.024414	9.083563
540.961426	1276.196777	29739.560547	3856.664307	9.065927
541.390381	1280.697144	29391.095703	3829.233398	9.066169
541.819275	1284.340332	28836.470703	3778.442383	9.052301
542.248108	1277.053833	28082.542969	3692.933838	9.012631
542.676880	1274.267944	27148.810547	3612.354004	9.036241
543.105713	1277.911255	26128.705078	3516.559326	9.008356
543.534424	1278.553955	25120.820313	3422.050049	8.990320
543.963074	1274.053589	24218.375000	3331.827148	8.968552
544.391663	1272.338989	23424.798828	3246.318604	8.910883
544.820251	1269.767456	22708.585938	3181.169434	8.915612
545.248779	1275.768066	22079.595703	3104.875977	8.792170
545.677246	1275.339355	21497.539063	3060.729004	8.828860
546.105713	1275.553711	20943.341797	3005.866455	8.797698
546.534119	1272.982056	20472.078125	2954.004150	8.755735
546.962524	1272.553467	20003.820313	2917.572021	8.782207
547.390747	1276.196655	19546.060547	2883.497070	8.797550
547.819031	1274.482300	19097.515625	2847.708008	8.826924
548.247253	1266.124146	18666.117188	2807.632813	8.859249
548.675476	1271.267578	18282.935547	2775.700928	8.843538
549.103577	1273.196289	17947.759766	2739.483398	8.793557
549.531677	1276.625122	17663.804688	2707.765869	8.733295
549.959717	1265.052612	17494.931641	2687.835205	8.766440
550.387695	1262.909668	17334.628906	2661.475342	8.702029
550.815674	1260.980835	17264.550781	2658.046631	8.729713
551.243530	1259.480835	17160.181641	2656.332031	8.784841
551.671448	1260.338013	17044.455078	2644.759521	8.770978
552.099304	1257.123413	16955.947266	2625.257568	8.714883
552.527039	1260.552246	16892.728516	2610.256104	8.634139
552.954834	1260.337891	16838.080078	2605.755615	8.636795
553.382446	1256.480347	16708.427734	2596.540527	8.672436
553.810120	1257.337646	16599.345703	2588.825439	8.678706
554.237671	1248.979614	16518.335938	2578.538818	8.707369
554.665222	1259.266357	16380.535156	2568.251953	8.656586
555.092712	1259.909302	16253.880859	2558.393799	8.660044
555.520203	1259.909302	16159.584961	2537.391602	8.573894
555.947632	1264.409668	16086.292969	2528.390869	8.527804
556.375061	1268.481689	16053.933594	2527.962402	8.518378
556.802307	1267.195801	16050.290039	2535.463135	8.579174
557.229614	1259.052124	16025.428711	2528.176514	8.594690
557.656799	1260.980957	16035.715820	2534.820068	8.621739
558.083984	1271.053223	16077.505859	2529.462646	8.499061
558.511169	1267.838745	16119.938477	2533.320068	8.520555
558.938232	1281.340088	16143.728516	2542.106689	8.482934
559.365356	1280.697144	16173.944336	2536.963135	8.435139
559.792297	1282.625854	16252.378906	2540.820801	8.404915
560.219238	1283.268677	16262.453125	2553.036377	8.476881
560.646179	1284.983154	16287.099609	2547.250000	8.413925
561.073059	1277.696777	16320.531250	2542.321045	8.406822
561.499939	1282.625854	16338.105469	2541.463867	8.361328
561.926697	1291.412354	16408.398438	2545.749756	8.297536
562.353455	1286.269043	16445.044922	2549.393066	8.332625
562.780151	1283.054565	16539.552734	2560.536865	8.373365
563.206726	1281.982910	16607.056641	2572.109375	8.418403
563.633301	1278.339722	16671.562500	2575.109619	8.424292
564.059875	1276.625244	16723.210938	2591.396729	8.511728
564.486450	1280.482788	16749.785156	2597.826172	8.515855
564.912903	1267.410034	16798.861328	2591.397217	8.524555
565.339355	1258.837769	16860.798828	2592.468750	8.547842
565.765747	1262.052368	16878.798828	2596.754883	8.546611
566.192017	1256.265991	16894.658203	2601.255615	8.600562
566.618347	1242.764648	16901.087891	2608.327637	8.721004
567.044495	1246.193604	16913.945313	2602.755615	8.658307
567.470703	1238.907349	16888.230469	2594.183105	8.660283
567.896912	1232.906616	16857.156250	2579.395996	8.617946
568.322998	1235.264038	16855.011719	2577.038574	8.590244
568.749023	1232.692261	16895.515625	2583.253418	8.622719
569.175049	1227.763184	16947.164063	2583.253418	8.623040
569.600952	1234.192383	17001.169922	2588.396729	8.588864
570.026917	1238.692871	17033.742188	2595.897461	8.592595
570.452759	1239.121582	17052.601563	2595.468994	8.577159
570.878601	1244.693481	17057.746094	2589.682861	8.505565
571.304443	1250.479858	17033.097656	2584.325195	8.451357
571.730164	1259.909302	16988.738281	2581.967529	8.405319
572.155823	1262.481079	16913.087891	2577.038574	8.399403
572.581482	1272.553589	16875.154297	2587.325195	8.426619
573.007080	1263.123901	16746.787109	2564.180176	8.402768
573.432556	1267.624390	16575.769531	2546.606934	8.354915
573.858093	1271.053345	16357.605469	2522.819092	8.297229
574.283508	1280.697144	16124.225586	2506.531738	8.258377
574.708984	1277.911255	15855.055664	2485.743896	8.285797
575.134399	1275.125122	15616.103516	2471.599854	8.343048
575.559631	1278.125488	15369.650391	2449.097412	8.309760
575.984924	1281.982910	15122.340820	2426.166504	8.267009
576.410156	1276.625122	14874.602539	2406.021729	8.305622
576.835327	1283.268677	14635.006836	2382.662354	8.234086
577.260437	1284.340332	14335.193359	2354.374023	8.198956
577.685547	1283.268799	14102.668945	2338.729492	8.233308
578.110657	1275.339478	13871.217773	2324.370850	8.328370
578.535645	1280.482788	13665.269531	2313.012695	8.337083
578.960571	1275.768066	13476.037109	2288.581787	8.301568
579.385498	1276.411011	13351.953125	2275.294922	8.271959
579.810303	1284.126099	13192.509766	2261.579102	8.208108
580.235107	1273.839355	13095.000000	2251.935303	8.274112
580.659912	1265.910034	12982.059570	2246.149170	8.366564
581.084656	1259.480835	12880.477539	2244.219971	8.473792
581.509338	1253.480347	12776.325195	2242.934326	8.586890
581.933899	1245.765137	12739.035156	2230.504639	8.567966
582.358521	1244.479370	12664.886719	2233.290771	8.658285
582.782959	1244.693604	12610.452148	2225.575684	8.630151
583.207520	1239.550171	12568.018555	2227.075928	8.717204
583.632019	1236.764160	12553.233398	2241.005615	8.874159
584.056396	1243.407715	12499.227539	2232.218994	8.784888
584.480774	1234.406860	12516.799805	2229.218750	8.817384
584.905029	1244.693481	12492.582031	2234.790771	8.802517
585.329285	1251.337036	12512.299805	2235.862305	8.742816
585.753418	1253.694458	12519.584961	2228.575928	8.653390
586.177612	1257.551880	12548.946289	2226.432617	8.580701
586.601746	1267.410156	12538.659180	2223.861084	8.485758
587.025818	1273.839355	12568.018555	2223.646729	8.409706
587.449890	1281.983032	12593.092773	2229.218750	8.374384
587.873901	1279.625610	12599.950195	2231.576172	8.409217
588.297729	1278.553955	12597.165039	2232.433350	8.427530
588.721680	1272.767700	12624.809570	2240.362793	8.523534
589.145447	1277.911133	12609.593750	2250.649414	8.584235
589.569275	1264.624146	12607.237305	2254.078369	8.723335
589.993042	1265.695801	12618.594727	2254.078369	8.705994
590.416687	1271.053345	12638.524414	2264.579346	8.740080
590.840393	1269.553223	12652.456055	2264.150635	8.737643
591.263916	1269.124512	12710.105469	2278.509521	8.822539
591.687561	1263.338257	12745.250977	2281.509521	8.867610
592.111023	1263.338379	12786.397461	2290.295898	8.912195
592.534485	1264.838379	12842.975586	2290.081787	8.854995
592.957886	1268.910278	12908.553711	2281.723633	8.701412
593.381226	1266.124146	12993.631836	2281.295410	8.656325
593.804626	1265.052734	13093.712891	2280.438232	8.584112
594.227905	1277.268311	13228.941406	2286.224365	8.441965
594.651062	1271.053345	13283.589844	2293.939453	8.515155
595.074280	1266.767212	13314.235352	2285.366943	8.454886
595.497375	1262.695313	13300.090820	2287.295898	8.511813
595.920471	1257.552002	13246.084961	2279.152100	8.521477
596.343567	1260.338013	13179.652344	2273.580322	8.500844
596.766541	1256.051758	13075.712891	2253.649658	8.440157
597.189514	1259.480713	12979.702148	2254.078369	8.486168
597.612366	1262.052368	12898.050781	2259.864746	8.575219
598.035278	1265.695679	12761.752930	2254.078369	8.597579
598.458008	1262.481079	12658.671875	2245.077148	8.622145
598.880737	1250.694092	12509.084961	2226.432617	8.666767
599.303528	1246.407959	12425.077148	2224.503906	8.749663
599.726135	1244.907715	12391.430664	2232.218994	8.857572
600.148804	1255.194580	12434.291016	2228.147217	8.703321
600.571411	1255.408936	12496.655273	2239.076904	8.750525
600.993835	1252.622925	12604.878906	2254.506836	8.825417
601.416382	1252.622925	12754.465820	2274.008789	8.880194
601.838684	1248.336792	12901.266602	2277.223145	8.829422
602.261169	1246.408081	13045.922852	2289.224365	8.837790
602.683472	1234.621216	13196.581055	2302.297363	8.925595
603.105774	1235.906982	13291.731445	2313.012695	8.934319
603.528015	1246.408081	13376.170898	2320.513428	8.855123
603.950134	1255.408936	13407.672852	2313.870117	8.709991
604.372314	1256.909058	13416.459961	2306.583740	8.632512
604.794434	1248.979614	13350.667969	2315.584473	8.813686
605.216431	1244.479248	13292.162109	2313.012695	8.869204
605.638489	1253.694458	13206.438477	2307.011963	8.812348
606.060425	1255.194580	13128.859375	2296.510986	8.769966
606.482361	1253.265747	13070.997070	2293.725098	8.804222
606.904236	1253.051636	13005.418945	2278.937744	8.729187
607.325928	1263.552612	12957.627930	2280.009521	8.692067
607.747742	1268.053101	12906.409180	2271.008789	8.617675
608.169434	1262.695313	12866.761719	2271.008789	8.689311
608.591125	1256.694824	12816.615234	2274.651855	8.805918
609.012756	1262.695313	12744.821289	2265.436523	8.733062
609.434326	1262.266724	12691.031250	2252.363770	8.663202
609.855896	1268.267090	12614.094727	2232.861816	8.501757
610.277283	1267.410034	12535.444336	2216.146240	8.419714
610.698792	1268.695801	12415.217773	2203.716064	8.388449
611.120056	1267.410034	12265.203125	2196.215576	8.445381
611.541382	1263.981201	12084.113281	2185.714355	8.518687
611.962708	1262.909668	11918.027344	2159.569092	8.415294
612.383972	1252.622925	11780.656250	2149.710938	8.520946
612.805176	1254.337402	11651.429688	2144.138916	8.558177
613.226318	1251.765747	11557.777344	2126.994385	8.492409
613.647339	1251.551514	11497.126953	2122.065430	8.496487
614.068359	1260.123779	11435.835938	2124.636963	8.495850
614.489380	1251.122925	11397.475586	2121.636719	8.579574
614.910400	1256.909302	11354.613281	2117.564697	8.523278
615.331299	1260.123901	11310.895508	2114.350098	8.499111
615.752136	1262.052490	11274.892578	2107.278076	8.441417
616.172974	1267.195801	11253.247070	2108.778320	8.427581
616.593628	1267.624390	11206.958008	2106.420898	8.439162
617.014404	1274.053589	11165.595703	2098.920166	8.339110
617.435059	1270.624756	11087.159180	2084.990479	8.295857
617.855652	1275.553711	11029.296875	2076.846680	8.215236
618.276245	1267.624390	10962.647461	2082.418457	8.404250
618.696716	1257.337646	10904.141602	2055.415771	8.272980
619.117249	1270.624634	10828.920898	2053.701660	8.192642
619.537598	1260.123535	10753.912109	2056.701660	8.390518
619.957947	1254.337280	10715.979492	2054.130371	8.453005
620.378235	1256.266113	10654.045898	2044.486450	8.387304
620.798523	1251.551270	10585.039063	2036.771362	8.412932
621.218811	1251.765747	10534.034180	2035.485229	8.443189
621.639038	1257.766357	10482.599609	2031.199219	8.384248
622.059082	1264.195435	10458.168945	2026.055908	8.286520
622.479248	1260.766602	10438.452148	2033.342163	8.417978
622.899231	1262.909668	10423.236328	2024.127075	8.309937
623.319153	1270.410400	10439.309570	2044.700684	8.444746
623.739136	1266.338501	10454.954102	2049.843994	8.526916
624.158997	1268.267334	10461.597656	2043.200439	8.429297
624.578918	1271.481934	10462.026367	2045.129028	8.417859
624.998657	1269.981689	10484.099609	2049.415283	8.459123
625.418457	1270.838989	10492.885742	2046.843750	8.414669
625.838074	1270.410278	10463.311523	2046.843750	8.446012
626.257751	1266.767212	10441.666992	2047.272339	8.506961
626.677307	1266.767212	10399.449219	2048.558105	8.560365
627.096802	1268.910278	10339.871094	2039.128540	8.491033
627.516357	1268.695801	10257.149414	2037.842896	8.557057
627.935791	1271.267578	10149.996094	2022.198486	8.457640
628.355225	1267.410034	10028.913086	2011.697388	8.494973
628.774536	1265.481201	9915.329102	1997.338745	8.460930
629.193848	1261.409424	9790.389648	1977.194092	8.392383
629.613098	1266.124146	9682.378906	1963.264038	8.283256
630.032349	1268.267334	9572.868164	1957.906250	8.304299
630.451477	1266.767090	9496.574219	1946.762451	8.262592
630.870605	1262.266724	9398.422852	1943.119263	8.368234
631.289673	1256.051880	9348.061523	1937.118774	8.416535
631.708740	1255.194580	9265.124023	1938.404419	8.529536
632.127625	1253.265747	9185.401367	1924.903198	8.467297
632.546509	1246.836670	9104.178711	1921.474243	8.586079
632.965393	1248.765259	9050.173828	1913.759277	8.524025
633.384155	1249.193848	8990.381836	1919.759888	8.662314
633.802979	1247.265259	8933.163086	1919.974243	8.752510
634.221741	1245.979370	8846.153320	1910.116089	8.738441
634.640381	1247.908081	8765.145508	1898.972168	8.660949
635.058960	1248.765381	8689.708984	1895.757690	8.695031
635.477600	1253.480103	8612.344727	1876.469971	8.465842
635.896057	1251.979980	8502.620117	1867.897583	8.494665
636.314514	1259.052246	8414.326172	1847.538574	8.224511
636.732910	1267.195801	8348.534180	1840.680786	8.098539
637.151367	1266.981567	8287.456055	1829.108154	8.006960
637.569641	1264.409790	8210.734375	1816.249878	7.944346
637.987976	1262.480957	8131.226074	1799.533691	7.818789
638.406189	1263.338135	8066.291016	1793.533081	7.793600
638.824402	1262.695313	7999.642090	1787.103882	7.784069
639.242432	1256.694824	7941.564453	1778.317505	7.803034
639.660522	1256.909058	7871.057617	1766.101929	7.698540
640.078613	1255.623169	7807.837402	1764.601685	7.768038
640.496582	1256.266113	7764.333008	1759.887085	7.738411
640.914490	1250.479858	7732.187500	1755.814941	7.796327
641.332397	1243.193481	7680.539063	1748.957397	7.856715
641.750183	1247.265137	7640.893555	1746.599976	7.809882
642.167969	1248.122437	7581.958984	1748.100098	7.893757
642.585693	1249.622559	7547.026367	1751.528931	7.970052
643.003357	1244.693481	7505.021973	1753.029175	8.119952
643.421021	1243.836426	7483.805176	1751.743408	8.139576
643.838684	1248.122559	7480.162598	1754.743652	8.129298
644.256226	1250.051270	7472.875488	1761.815552	8.223988
644.673645	1246.836792	7476.304688	1759.887085	8.235861
645.091064	1247.693970	7453.588867	1764.387451	8.325850
645.508423	1257.766479	7455.303223	1766.101929	8.202218
645.925842	1257.552002	7466.446777	1760.315674	8.097475
646.343079	1246.836670	7450.587891	1753.457886	8.166369
646.760376	1248.336792	7464.732910	1760.315674	8.235944
647.177551	1246.622314	7459.804199	1753.671997	8.160871
647.594604	1258.623535	7448.230957	1746.385620	7.880340
648.011719	1257.123291	7431.515625	1748.742920	7.962234
648.428772	1262.052368	7406.440918	1741.027832	7.795331
648.845764	1260.766724	7396.583008	1738.456299	7.785265
649.262756	1263.981201	7360.793457	1737.813354	7.771801
649.679626	1258.194946	7363.793945	1732.455811	7.767638
650.096497	1250.051270	7335.720215	1727.955200	7.852940
650.513245	1249.622559	7296.287598	1729.884033	7.942585
650.929993	1252.837280	7280.642578	1737.599121	8.042095
651.346619	1251.979980	7265.427734	1731.812866	7.979331
651.763245	1253.694458	7253.426270	1733.741699	8.001144
652.179871	1247.050903	7251.068848	1735.241699	8.131068
652.596436	1245.550781	7244.210938	1731.812866	8.106178
653.012939	1240.193237	7225.994141	1732.026978	8.216674
653.429443	1248.765503	7213.135742	1725.812134	7.998273
653.845703	1255.408936	7229.851563	1728.383911	7.916638
654.262146	1259.909302	7212.065430	1718.097290	7.697849
654.678345	1263.123901	7223.637695	1722.383179	7.705029
655.094604	1271.053223	7265.426758	1730.741333	7.668660
655.510803	1276.411011	7301.001953	1735.455933	7.619520
655.926941	1274.267944	7340.648926	1733.098755	7.563501
656.343079	1278.125488	7405.583984	1730.741333	7.386682
656.759094	1285.411987	7466.447266	1736.527466	7.298381
657.175049	1291.198120	7531.166992	1745.313965	7.277534
657.591003	1292.483887	7581.529297	1752.814575	7.319564
658.006897	1281.982910	7616.032715	1760.958496	7.561917
658.422729	1277.053833	7616.890137	1768.673462	7.754453
658.838562	1279.839844	7618.604980	1777.674561	7.853812
659.254333	1275.553589	7582.815918	1772.102417	7.872653
659.669983	1271.267578	7533.096680	1774.031250	8.029022
660.085571	1274.053589	7460.232422	1763.315674	7.908955
660.501221	1274.267944	7373.437500	1753.886353	7.863667
660.916687	1271.482056	7259.426270	1747.885620	7.956045
661.332214	1268.267456	7156.987793	1731.169922	7.860833
661.747681	1263.338257	7051.763672	1734.384644	8.137730
662.163025	1262.266846	6935.823730	1725.597778	8.166499
662.578430	1274.696533	6847.101074	1720.025879	7.991691
662.993652	1275.982300	6761.163574	1714.025391	7.985937
663.408936	1276.196655	6700.086426	1700.952637	7.831206
663.824036	1281.768677	6658.296387	1700.952759	7.796557
664.239197	1282.840088	6611.148438	1697.738159	7.786675
664.654297	1280.482788	6572.787598	1698.166504	7.892284
665.069336	1289.697998	6554.786133	1695.380737	7.705147
665.484314	1294.412720	6542.570313	1694.094849	7.615665
665.899292	1298.484497	6509.781250	1696.237915	7.632523
666.314148	1300.627686	6480.850098	1683.165283	7.384578
666.728943	1307.056885	6482.992676	1680.379272	7.212655
667.143677	1294.841309	6463.276855	1673.092896	7.318493
667.558472	1287.340698	6464.562500	1661.734375	7.231556
667.973206	1287.126221	6459.848145	1664.091797	7.287567
668.387756	1283.268677	6440.774902	1657.234009	7.250894
668.802368	1278.982544	6431.559570	1652.090576	7.241192
669.216858	1272.338989	6413.129395	1650.161987	7.349512
669.631409	1260.980957	6384.626465	1654.233887	7.675256
670.045776	1257.123413	6350.551270	1654.876831	7.809150
670.460144	1246.622314	6331.692383	1654.876831	8.028493
670.874512	1251.765747	6309.619141	1664.949219	8.169147
671.288757	1249.408325	6288.617188	1672.449951	8.395000
671.703003	1248.336792	6280.687988	1668.592285	8.351077
672.117126	1260.552246	6256.257324	1670.092529	8.197847
672.531311	1266.981445	6224.539063	1666.877808	8.066399
672.945313	1267.410034	6197.965332	1665.163574	8.067115
673.359314	1272.982056	6176.105957	1654.448364	7.780066
673.773315	1276.839722	6164.319824	1651.662109	7.669032
674.187256	1283.268799	6149.103516	1642.661255	7.386039
674.601135	1288.840698	6144.389160	1644.589966	7.326655
675.014954	1298.270386	6145.460449	1650.161987	7.259703
675.428650	1294.198364	6156.604492	1636.874878	7.047468
675.842407	1286.911987	6150.603516	1627.231201	6.997139
676.256042	1290.769531	6155.103516	1635.803223	7.093133
676.669678	1284.554688	6175.891113	1643.304199	7.334386
677.083191	1276.625244	6208.037598	1649.090576	7.552914
677.496704	1275.339600	6245.327637	1654.876587	7.636577
677.910217	1273.196411	6293.332520	1667.520752	7.854853
678.323547	1274.910889	6325.264160	1673.949951	7.901210
678.736938	1271.696167	6368.554199	1680.807739	8.026741
679.150208	1269.124512	6392.984375	1678.236206	7.984444
679.563477	1262.909668	6392.770508	1673.307007	8.000165
679.976685	1256.909058	6365.553223	1676.950317	8.222167
680.389832	1260.766479	6371.554199	1673.307129	8.071959
680.802979	1259.909302	6341.551270	1669.449585	8.059212
681.216064	1262.695435	6297.189453	1657.876953	7.849478
681.629028	1268.481689	6250.041992	1657.662842	7.812435
682.041870	1265.267090	6187.464355	1660.020264	8.019856
682.454773	1272.339233	6116.742676	1648.233276	7.759346
682.867615	1274.910889	6049.021973	1640.518066	7.658120
683.280457	1278.768433	5987.944824	1639.875122	7.668150
683.693237	1272.339111	5926.867676	1643.732544	7.979185
684.105896	1272.553345	5865.575684	1633.874512	7.866741
684.518555	1278.553955	5842.430664	1628.516846	7.668105
684.931030	1274.482056	5801.069824	1630.660034	7.868576
685.343567	1274.053589	5766.137695	1626.588013	7.847904
685.756042	1267.624268	5743.421387	1626.373901	8.015325
686.168518	1271.053223	5703.345703	1618.873169	7.847405
686.580872	1275.125122	5684.915039	1612.015259	7.639596
686.993225	1263.124023	5647.411621	1613.515503	7.991982
687.405518	1251.551392	5633.052734	1614.372925	8.280758
687.817627	1253.265991	5590.405762	1617.801636	8.404978
688.229858	1259.052246	5543.901367	1609.229370	8.172449
688.641907	1255.837524	5502.111328	1615.015625	8.458665
689.054077	1251.122681	5451.964355	1607.729248	8.488931
689.466064	1254.123047	5391.958008	1598.728394	8.328156
689.878052	1254.551636	5345.024902	1594.442261	8.309323
690.289978	1260.980957	5302.377930	1594.656372	8.256437
690.701843	1256.480591	5275.160645	1583.941284	8.148463
691.113586	1260.552368	5224.155273	1571.725708	7.850770
691.525330	1262.909668	5183.008301	1566.796753	7.752027
691.937073	1277.268311	5146.147949	1558.438721	7.267489
692.348755	1269.981812	5136.075684	1546.008911	7.139690
692.760315	1271.267578	5157.077637	1544.294434	7.026253
693.171875	1279.839966	5178.722656	1543.437134	6.760839
693.583435	1284.554688	5192.652344	1544.937378	6.662645
693.994751	1284.126099	5216.440430	1551.795044	6.806906
694.406128	1285.626221	5250.729492	1553.723877	6.761429
694.817444	1284.125977	5285.232910	1553.723877	6.738083
695.228760	1284.126099	5314.378418	1570.011230	7.093480
695.640076	1275.982422	5373.956055	1586.084351	7.567202
696.051208	1277.053955	5445.105469	1593.370728	7.589080
696.462402	1270.624878	5513.469727	1601.300049	7.793714
696.873474	1272.982178	5567.903809	1601.942993	7.659297
697.284424	1267.195801	5599.835449	1598.728394	7.651977
697.695374	1264.838379	5614.836426	1603.657349	7.788945
698.106323	1256.909058	5612.693848	1598.728394	7.847480
698.517212	1260.766602	5594.906738	1591.441895	7.629548
698.928101	1263.552612	5550.759277	1582.226685	7.433140
699.338867	1265.695679	5479.609375	1576.011719	7.364082
699.749573	1266.124268	5403.101563	1562.296143	7.159137
700.160095	1272.124878	5321.665039	1542.365601	6.673368
700.570740	1272.339233	5217.511719	1525.649658	6.420770
700.981262	1276.839722	5098.785645	1517.291748	6.291351
701.391785	1282.625977	4960.343750	1508.290894	6.136004
701.802307	1280.697266	4840.117676	1499.075684	6.135224
702.212708	1274.696655	4749.894531	1487.074341	6.111240
702.623108	1281.125854	4668.887207	1484.288574	5.996961
703.033264	1280.911377	4589.808105	1480.645142	6.036265
703.443481	1274.267944	4533.444824	1477.002075	6.220409
703.853699	1272.553467	4492.726563	1472.715942	6.215892
704.263855	1267.624390	4453.937012	1470.144165	6.355929
704.673950	1263.338257	4427.791992	1482.788330	6.934849
705.083984	1263.766846	4401.860352	1479.788208	6.883841
705.493958	1260.338013	4389.002441	1468.429932	6.651142
705.903931	1249.408325	4400.574707	1469.930054	6.998098
706.313721	1249.837036	4405.075195	1476.359253	7.179243
706.723511	1250.265503	4392.859863	1466.715332	6.887616
707.133301	1253.694458	4404.003418	1471.430176	6.911567
707.543030	1241.693237	4410.218262	1468.001221	7.142377
707.952698	1242.550415	4418.576660	1474.858887	7.314438
708.362305	1243.836304	4432.720703	1473.144531	7.190861
708.771912	1246.622437	4455.437012	1471.644409	7.012620
709.181335	1254.337402	4460.794922	1460.714844	6.436307
709.590820	1252.837158	4481.368652	1462.857788	6.505144
710.000183	1251.122681	4485.654297	1468.429810	6.718349
710.409546	1257.766357	4490.369141	1475.930542	6.748871
710.818848	1265.052856	4492.083496	1474.001709	6.474957
711.228088	1277.696777	4495.512207	1482.359741	6.360308
711.637329	1273.410767	4481.796875	1480.430908	6.452469
712.046448	1285.626099	4467.437988	1483.645508	6.223479
712.455444	1290.340942	4449.007813	1475.287598	5.855212
712.864441	1286.269043	4424.362793	1478.716553	6.132625
713.273438	1287.126343	4406.789551	1481.288208	6.223809
713.682434	1284.340332	4366.714355	1486.002930	6.542444
714.091309	1289.055176	4321.924316	1492.217896	6.698697
714.500061	1288.626465	4284.634766	1489.431763	6.702428
714.908875	1283.483154	4237.059082	1484.931396	6.820487
715.317505	1279.839966	4192.697266	1481.931152	6.937902
715.726135	1271.267700	4146.406738	1474.859009	7.081094
716.134766	1270.410400	4104.616699	1468.001099	6.971642
716.543274	1264.409790	4057.683594	1464.357910	7.158199
716.951843	1261.838135	4021.680420	1459.857422	7.175022
717.360291	1260.337891	3974.961670	1452.999634	7.097180
717.768738	1256.051880	3923.313477	1450.856567	7.303546
718.177063	1249.622681	3900.811523	1437.998169	7.105321
718.585205	1250.051270	3862.450684	1438.641235	7.219033
718.993469	1249.836914	3837.161865	1442.070190	7.429808
719.401672	1256.051636	3809.087646	1434.354980	6.983973
719.809814	1257.766235	3771.798340	1438.212524	7.177565
720.217896	1262.480957	3754.439941	1436.926636	7.000343
720.625916	1265.267090	3726.365723	1435.640869	6.922672
721.033875	1258.837891	3708.792236	1434.783691	7.181595
721.441650	1254.980469	3679.860840	1432.426270	7.317714
721.849548	1257.552002	3674.289063	1430.283203	7.147290
722.257385	1259.052246	3666.788818	1427.925781	7.013788
722.665161	1257.766235	3643.857666	1431.568970	7.283993
723.072876	1254.551758	3647.929443	1425.996948	7.163315
723.480469	1254.980347	3644.071777	1414.638794	6.682811
723.888123	1255.194580	3635.928223	1416.567505	6.778286
724.295532	1253.480347	3643.643555	1407.566650	6.446686
724.703064	1248.765503	3646.857910	1405.637939	6.541551
725.110474	1242.550537	3656.715820	1412.495605	7.039496
725.517822	1255.408936	3690.576416	1413.138550	6.477157
725.925171	1260.552246	3711.149414	1419.996460	6.506341
726.332520	1259.480713	3714.792725	1419.139160	6.502573
726.739685	1263.123901	3722.079590	1419.782227	6.370930
727.146851	1272.339233	3751.439209	1427.925781	6.275928
727.553894	1273.410645	3754.654053	1421.710815	5.976849
727.960938	1278.125488	3771.584473	1425.354004	5.904590
728.367981	1278.554077	3783.585693	1425.568359	5.868759
728.774902	1270.410278	3800.944336	1431.354736	6.360098
729.181824	1273.196289	3811.874023	1428.568726	6.120211
729.588684	1277.696777	3827.089600	1424.711304	5.766649
729.995422	1275.767944	3810.159424	1434.355103	6.257405
730.402039	1275.768066	3820.231934	1433.283691	6.190523
730.808777	1278.553955	3831.375977	1436.283936	6.178652
731.215393	1284.125854	3834.805420	1435.640747	5.940177
731.622009	1280.268433	3821.518066	1434.355103	6.063422
732.028503	1287.340576	3820.446045	1447.856323	6.336718
732.434998	1278.554077	3794.943848	1452.356689	6.906824
732.841370	1283.697388	3790.872070	1452.571045	6.735616
733.247742	1285.411865	3774.584961	1447.427856	6.508828
733.653931	1276.410889	3755.725830	1449.356567	6.975543
734.060181	1279.839722	3734.080566	1445.284668	6.741187
734.466370	1281.554199	3726.580322	1437.784058	6.389701
734.872559	1282.840088	3702.792236	1446.142090	6.748150
735.278625	1279.196899	3693.790771	1447.856445	6.985007
735.684692	1272.553467	3676.646240	1448.285034	7.309683
736.090698	1273.839355	3672.574463	1442.713013	7.040113
736.496460	1264.624146	3670.860352	1434.783691	7.071606
736.902344	1271.053345	3674.503662	1428.140137	6.535887
737.308167	1263.338257	3676.646729	1429.854492	6.899915
737.713928	1267.410156	3671.502930	1433.926270	6.926360
738.119690	1274.482300	3675.360352	1444.427368	7.078455
738.525330	1272.982056	3676.431885	1446.999146	7.240305
738.930908	1269.124634	3667.645508	1441.212769	7.174760
739.336426	1263.766846	3657.787598	1437.784058	7.268826
739.741821	1268.910278	3650.929932	1435.212280	6.981555
740.147278	1273.625000	3649.858398	1431.997681	6.664862
740.552673	1264.195435	3630.142090	1431.569092	7.074278
740.957947	1267.195801	3614.497559	1423.639771	6.664843
741.363220	1262.909668	3596.067139	1425.139893	6.953248
741.768494	1262.909668	3569.064209	1416.781860	6.672241
742.173645	1263.552612	3549.777100	1416.567505	6.692907
742.578613	1257.980591	3525.774414	1411.424316	6.766211
742.983704	1250.908447	3495.343018	1404.780762	6.855727
743.388733	1250.479736	3478.412598	1404.994995	6.935364
743.793640	1256.480347	3451.195557	1390.636597	6.112695
744.198547	1249.622559	3418.192383	1385.707520	6.275332
744.603394	1243.193359	3403.619629	1383.778687	6.507296
745.008179	1248.979614	3386.475098	1376.277954	5.955490
745.412781	1248.122437	3363.115723	1374.992065	5.998583
745.817444	1250.908325	3342.756836	1369.205811	5.655165
746.222107	1254.551636	3331.398438	1374.777832	5.788882
746.626648	1251.979980	3326.040771	1374.992065	5.930978
747.031189	1256.694824	3306.539063	1366.205444	5.342387
747.435669	1265.910034	3308.467773	1365.562622	4.878814
747.840027	1262.052612	3311.253662	1365.991211	5.072152
748.244385	1259.909424	3310.181885	1367.919922	5.268105
748.648499	1264.409668	3313.396729	1368.134277	5.062238
749.052795	1260.980835	3297.966553	1367.277100	5.218312
749.456970	1264.409668	3288.751465	1377.563721	5.589671
749.861084	1271.910400	3280.821777	1381.206909	5.440584
750.265137	1274.910767	3285.750732	1385.064453	5.477993
750.669189	1272.339111	3280.393066	1383.135742	5.517612
751.073181	1276.411011	3269.249756	1387.850464	5.591996
751.476929	1280.268555	3253.176514	1391.922363	5.659352
751.880798	1279.411255	3236.246094	1395.779785	5.946773
752.284546	1282.411621	3218.244385	1393.636719	5.745595
752.688354	1282.625854	3209.886475	1401.566162	6.171470
753.091980	1284.340210	3191.455566	1397.922974	5.955737
753.495667	1293.769775	3181.169434	1398.351563	5.541051
753.899231	1294.841309	3175.597412	1387.850586	4.945313
754.302734	1284.340332	3163.596191	1382.707153	5.234350
754.706055	1277.268188	3128.664063	1377.563843	5.417299
755.109497	1275.553711	3116.877197	1376.277832	5.470202
755.512878	1277.268188	3100.590088	1370.705933	5.124588
755.916199	1272.124878	3116.877197	1371.134644	5.367104
756.319397	1268.695801	3102.518799	1371.563110	5.609446
756.722595	1279.197021	3093.518066	1372.420288	5.138190
757.125732	1277.911133	3083.659912	1374.563477	5.352480
757.528687	1279.197021	3083.659912	1379.492432	5.558187
757.931702	1272.767700	3081.731201	1382.707153	6.077483
758.334656	1271.481934	3092.446777	1389.564941	6.484640
758.737610	1276.196655	3111.090820	1397.279907	6.598923
759.140442	1280.482910	3138.522461	1402.637573	6.574384
759.543274	1282.625854	3135.736572	1409.923950	6.869427
759.945984	1280.482910	3148.594727	1404.780640	6.653656
760.348572	1279.196899	3152.452393	1404.566406	6.692601
760.751221	1287.983643	3181.812256	1413.995850	6.653834
761.153809	1275.768066	3219.316162	1422.782471	7.564228
761.556274	1273.839355	3266.034912	1427.068481	7.691470
761.958740	1260.980835	3306.967285	1438.641113	8.683355
762.361206	1260.552246	3342.113525	1444.213013	8.823222
762.763550	1257.980591	3351.757080	1454.714233	9.396115
763.165833	1262.052490	3352.614746	1465.215332	9.718096
763.567932	1254.551636	3351.971680	1468.644287	10.207429
763.970154	1253.908813	3349.614746	1467.144043	10.174864
764.372253	1253.051636	3328.398438	1467.358276	10.326305
764.774353	1256.694824	3289.608643	1466.715332	10.331009
765.176453	1248.979736	3245.461182	1463.072144	10.723486
765.578369	1254.337402	3178.383057	1459.214600	10.648251
765.980286	1263.338257	3110.876709	1448.713623	10.033641
766.382019	1275.982422	3039.941162	1435.426636	9.038999
766.783813	1284.768799	2974.791992	1423.854004	8.229781
767.185608	1293.769653	2919.072021	1411.424316	7.238940
767.587219	1289.483643	2864.209473	1401.566162	7.117589
767.988892	1308.342651	2806.775146	1392.565308	5.620718
768.390442	1310.914185	2769.057373	1380.135498	4.747223
768.791992	1314.557495	2732.625244	1383.778809	4.881382
769.193420	1315.843384	2711.408936	1385.707520	5.006152
769.594788	1317.772095	2682.048828	1380.564087	4.602585
769.996094	1321.629639	2668.119141	1371.563232	3.708428
770.397400	1310.485718	2651.831787	1369.634399	4.409651
770.798645	1309.199829	2632.758545	1368.134277	4.452726
771.199829	1298.270264	2606.398682	1376.063599	5.946919
771.600952	1289.912354	2590.754150	1380.135376	6.935741
772.002014	1291.841064	2571.252197	1373.063354	6.348412
772.402893	1281.339966	2566.323242	1375.634888	7.338222
772.803894	1276.625366	2548.750000	1379.921021	8.119932
773.204773	1268.052979	2547.250000	1369.848755	7.957787
773.605652	1266.124268	2533.963135	1362.133667	7.572681
774.006409	1262.480957	2535.677734	1360.204834	7.675473
774.407104	1254.551636	2531.177490	1360.633545	8.309553
774.807861	1255.408813	2520.676270	1360.204956	8.282529
775.208435	1250.908325	2512.318115	1354.847168	8.239895
775.608948	1261.195190	2514.461182	1346.917847	6.839941
776.009399	1264.195435	2499.459473	1338.131348	5.985434
776.409851	1259.909302	2502.459961	1343.060425	6.691970
776.810242	1259.909302	2496.030518	1347.346558	7.073518
777.210632	1265.481323	2504.817383	1349.918091	6.813065
777.610901	1278.339722	2499.673828	1355.918701	6.351987
778.011108	1276.625244	2490.887451	1358.919067	6.777269
778.411133	1272.767700	2481.029297	1353.989868	6.722234
778.811279	1280.054199	2466.456299	1356.775879	6.466752
779.211304	1286.483398	2456.598145	1355.918823	5.934070
779.611328	1289.912231	2445.025635	1359.562012	6.029692
780.011292	1286.054810	2432.595459	1358.490356	6.317748
780.411133	1280.482788	2427.881104	1364.705322	7.340305
780.810974	1281.982910	2416.308594	1360.847778	6.952577
781.210632	1282.839966	2404.092773	1358.061646	6.708717
781.610352	1276.625122	2387.805664	1356.776001	7.213129
782.010071	1266.124146	2368.946777	1352.489868	7.831334
782.409668	1266.767090	2365.303711	1349.703857	7.549750
782.809204	1277.268188	2354.374023	1346.489258	6.426580
783.208679	1277.482544	2353.088135	1344.989136	6.276147
783.608093	1275.125122	2348.159180	1338.774292	5.931701
784.007507	1271.696411	2345.801758	1335.773926	5.965664
784.406677	1277.268311	2351.588135	1340.703003	5.904638
784.805969	1285.411865	2348.373291	1339.845825	5.120972
785.205139	1284.554565	2341.729980	1344.560425	5.676055
785.604370	1288.412231	2353.945313	1343.274536	5.148813
786.003418	1293.769775	2353.302490	1346.489136	4.975718
786.402466	1301.699219	2362.732178	1341.560181	3.756807
786.801453	1303.413574	2365.518066	1340.917236	3.531071
787.200256	1295.912964	2374.090088	1346.703613	4.710789
787.599121	1292.483887	2380.947998	1346.917969	5.000999
787.997864	1286.054688	2392.306152	1355.275879	6.257275
788.396667	1286.697632	2390.163086	1360.419189	6.680912
788.795349	1285.840332	2390.591797	1362.990967	6.983529
789.194031	1281.339966	2395.520752	1361.705200	7.212944
789.592590	1281.125732	2389.305908	1356.561646	6.807189
789.991089	1277.482544	2375.161865	1356.347412	7.184691
790.389465	1281.125732	2374.518799	1354.418579	6.703248
790.787903	1282.625854	2372.590088	1359.347656	7.038929
791.186218	1282.411621	2375.804688	1365.348145	7.585243
791.584473	1281.768677	2362.303223	1370.062988	8.171355
791.982788	1281.768555	2343.229736	1362.133667	7.571177
792.380920	1284.983276	2322.013672	1360.204834	7.253554
792.779053	1284.983276	2322.870850	1353.132813	6.566177
793.177002	1276.625244	2311.941162	1343.703247	6.478989
793.575012	1279.839966	2310.869629	1338.345581	5.674484
793.972961	1278.554077	2317.727539	1333.845215	5.320684
794.370850	1276.625244	2315.584229	1333.202271	5.445549
794.768677	1274.267944	2313.655518	1340.274292	6.350504
795.166504	1267.195801	2312.798584	1348.846680	7.808977
795.564209	1268.053101	2311.298340	1352.061157	8.052570
795.961731	1270.410522	2320.084961	1347.775024	7.370333
796.359375	1270.196167	2328.657227	1346.917847	7.248418
796.756897	1279.197021	2342.586914	1357.847534	7.396206
797.154358	1277.268066	2328.442871	1365.776978	8.419999
797.551819	1281.125610	2320.727539	1366.205566	8.183897
797.949219	1274.053467	2307.655273	1364.491089	8.749755
798.346558	1278.768188	2301.868652	1366.848511	8.609157
798.743774	1281.982910	2298.011475	1365.562622	8.226118
799.140869	1278.768433	2289.653320	1357.633301	7.801568
799.538025	1279.411377	2281.723877	1351.204102	7.162709
799.935120	1278.982788	2269.079834	1344.560669	6.623379
800.332153	1283.054565	2253.435303	1341.131714	5.984986
800.729126	1283.268799	2250.006348	1345.203369	6.406555
801.126038	1279.625488	2226.861328	1335.773926	5.927609
801.522888	1286.697754	2228.575928	1326.558716	4.232072
801.919556	1292.698242	2231.361816	1327.844604	3.744298
802.316345	1298.913208	2228.790039	1332.773560	3.641380
802.713013	1294.412842	2220.432129	1327.201660	3.540835
803.109680	1295.698608	2225.146729	1328.916016	3.573885
803.506226	1296.127319	2227.718750	1322.701294	2.852535
803.902710	1295.698730	2225.146973	1327.416016	3.412485
804.299194	1293.769897	2220.003662	1329.559082	3.863947
804.695557	1290.555176	2221.503906	1331.487793	4.396871
805.091797	1288.840820	2203.930176	1335.988281	5.152225
805.488098	1290.126709	2204.787842	1339.845825	5.435796
805.884277	1287.340698	2196.000977	1349.703979	6.863212
806.280457	1283.697388	2185.714600	1350.989746	7.460208
806.676636	1283.268799	2185.714600	1349.918091	7.385406
807.072632	1285.840332	2185.714600	1364.705200	8.763988
807.468628	1283.911621	2178.642334	1367.491333	9.341326
807.864441	1278.553955	2166.855469	1363.205078	9.529549
808.260315	1281.982910	2153.782715	1356.775879	8.579144
808.656128	1289.483643	2152.497070	1356.133179	7.722885
809.051941	1294.841309	2143.495850	1348.418091	6.313144
809.447571	1295.269897	2145.638916	1343.703369	5.695583
809.843262	1288.626465	2145.853516	1344.131958	6.475005
810.238831	1287.554810	2154.211426	1331.487915	5.069263
810.634338	1287.340698	2160.854980	1334.916748	5.446511
811.029724	1287.983521	2157.640381	1337.274048	5.667813
811.425110	1285.840576	2154.854492	1320.986816	4.044382
811.820496	1286.054810	2143.710205	1310.057129	2.798597
812.215759	1294.841309	2140.067139	1321.415405	3.144023
812.611023	1292.698364	2143.067383	1321.415283	3.376995
813.006165	1291.841064	2141.781494	1318.629395	3.151789
813.401245	1286.054810	2147.567871	1327.415894	4.800982
813.796265	1288.626465	2155.282959	1329.558960	4.723036
814.191223	1291.841064	2153.997070	1324.844238	3.827982
814.586182	1289.697998	2157.640381	1332.559326	4.938269
814.981018	1290.769409	2167.284180	1328.701782	4.327637
815.375916	1288.626465	2165.998291	1326.344482	4.298977
815.770630	1298.484497	2170.284424	1337.059814	4.424790
816.165344	1293.555542	2194.715576	1340.060059	5.160517
816.559875	1287.769043	2229.004639	1335.345337	5.054664
816.954468	1286.054688	2282.152588	1333.202271	4.733228
817.349060	1278.553955	2371.304443	1342.203003	5.824664
817.743469	1285.840332	2485.958252	1354.847290	5.750015
818.137939	1280.697144	2622.900146	1370.920288	6.722019
818.532288	1277.482422	2776.558350	1388.921997	7.433885
818.926575	1284.554565	2923.144043	1413.138550	7.847236
819.320862	1275.553711	3104.661865	1442.927246	9.150555
819.714844	1278.768311	3369.759277	1484.931396	9.859588
820.109009	1273.625000	3698.719727	1528.649902	10.516080
820.503052	1277.053955	4088.758057	1591.441895	11.181402
820.897095	1286.912109	4456.937012	1637.303589	11.053272
821.291016	1283.911865	4772.182617	1688.522705	11.599181
821.684875	1297.841797	4994.418457	1723.883301	11.525299
822.078735	1294.412842	5149.576660	1751.314575	11.851682
822.472412	1301.913452	5238.728516	1762.458618	11.698421
822.866089	1305.128052	5269.160645	1776.603027	11.893822
823.259766	1305.556641	5287.376953	1779.174561	11.894507
823.653381	1305.770996	5223.941406	1764.173096	11.699391
824.046875	1305.128052	5088.713867	1739.313599	11.475504
824.440369	1299.127441	4885.336426	1717.668457	11.670849
824.833801	1299.984741	4618.095703	1678.450439	11.406059
825.227112	1290.769531	4389.001953	1653.590942	11.710594
825.620300	1296.341675	4178.552734	1617.801636	11.153242
826.013550	1282.411621	4013.107910	1588.012939	11.191333
826.406799	1286.054810	3852.164063	1558.224243	10.606307
826.799866	1285.197510	3719.722412	1538.936768	10.422537
827.192932	1284.983276	3610.425781	1523.935181	10.275546
827.585938	1280.268677	3486.770508	1501.433105	10.023305
827.978882	1286.054810	3390.975586	1490.932007	9.733250
828.371643	1278.554199	3293.037598	1478.930786	9.946797
828.764465	1280.268433	3194.670410	1456.214355	9.190647
829.157227	1279.839966	3084.731201	1442.070068	8.988358
829.549988	1283.268921	2952.932617	1433.283447	8.984715
829.942627	1282.625977	2831.849365	1424.711182	9.171383
830.335144	1280.268677	2721.267090	1418.067627	9.562741
830.727722	1269.767456	2647.331299	1403.494873	9.707529
831.120178	1262.052368	2603.184326	1398.137207	10.147014
831.512451	1260.980835	2600.398193	1388.493286	9.519994
831.904846	1267.410034	2629.758057	1402.423340	9.910338
832.297119	1269.338867	2666.619141	1408.852539	9.984659
832.689331	1268.695923	2695.979004	1409.924072	9.894894
833.081543	1269.981812	2722.338623	1415.924683	10.048693
833.473694	1268.910278	2742.697754	1421.068115	10.324272
833.865723	1265.481323	2745.483643	1410.781372	9.817555
834.257568	1263.338257	2734.554199	1404.994995	9.628549
834.649536	1274.053589	2716.552246	1400.494629	8.765418
835.041382	1278.553955	2686.763672	1404.137817	8.917980
835.433228	1283.054443	2634.901367	1398.137207	8.513002
835.825012	1281.339966	2566.966309	1393.636597	8.734780
836.216675	1270.196045	2488.530029	1380.135376	9.023744
836.608337	1265.052734	2399.592529	1366.634033	8.953525
836.999756	1269.338745	2331.657227	1355.275879	8.089582
837.391296	1268.481567	2268.865479	1345.846436	7.733518
837.782715	1275.553711	2212.074219	1332.773682	6.109847
838.174194	1274.053589	2169.855713	1328.273315	6.052646
838.565491	1277.482422	2145.210693	1332.130859	6.297874
838.956787	1272.981934	2113.278809	1319.272339	5.508816
839.348022	1271.696167	2104.920898	1313.271606	4.989703
839.739197	1277.911011	2082.847412	1312.843018	4.339723
840.130127	1288.197754	2065.702881	1305.770996	2.260209
840.521179	1293.341309	2043.843262	1297.198730	0.513979
840.912170	1295.912964	2039.342896	1296.555786	0.086467
841.303101	1301.056152	2015.126221	1292.269775	-1.230464
841.693970	1302.985107	1990.480957	1291.412476	-1.683302
842.084778	1297.841675	1965.407104	1284.769043	-1.958255
842.475464	1301.699219	1937.761597	1278.982544	-3.571454
842.866028	1299.770386	1911.401855	1268.910278	-5.045539
843.256653	1302.127808	1886.970703	1269.124512	-5.643105
843.647217	1301.056152	1851.610229	1266.981445	-6.189166
844.037720	1293.341309	1834.894409	1272.767700	-3.799001
844.428223	1289.912354	1816.035278	1268.695923	-4.032599
844.818604	1291.198242	1804.462769	1269.124634	-4.300630
845.208923	1289.055176	1790.532837	1265.910034	-4.615388
845.599182	1290.555298	1781.531982	1268.053101	-4.583150
845.989258	1285.626099	1775.745728	1264.624146	-4.285067
846.379395	1290.340820	1771.459717	1272.553589	-3.697055
846.769470	1290.769409	1766.101929	1271.696167	-4.012610
847.159546	1294.841309	1756.458130	1269.124512	-5.571027
847.549438	1299.556152	1768.030762	1274.053589	-5.443745
847.939392	1303.842285	1763.744507	1275.553589	-6.151024
848.329163	1304.913696	1756.243774	1267.624268	-8.262119
848.718872	1306.199585	1754.100830	1261.409546	-9.999981
849.108582	1310.057129	1749.171753	1257.980591	-11.859441
849.498230	1316.914917	1734.384644	1254.337402	-14.989713
849.887817	1319.272217	1729.241333	1250.051270	-16.884430
850.277405	1324.201294	1720.454712	1251.765625	-18.280138
850.666870	1320.343872	1716.811279	1249.622559	-17.837864
851.056274	1309.414185	1712.310913	1252.622925	-14.095737
851.445496	1305.770996	1706.310425	1258.837769	-11.717505
851.834839	1301.056274	1693.880493	1260.766479	-10.256444
852.224060	1297.627441	1697.952393	1259.695190	-9.475366
852.613220	1298.913208	1703.310059	1256.909058	-10.386864
853.002380	1290.769531	1699.666870	1268.481689	-5.450718
853.391418	1284.340332	1699.452393	1270.838989	-3.252457
853.780396	1280.054199	1712.953857	1274.910889	-1.188107
854.169312	1271.696289	1720.025757	1278.554077	1.529631
854.558105	1271.910645	1720.668823	1276.839722	1.098382
854.946899	1275.553711	1721.526123	1271.910522	-0.816909
855.335693	1287.126221	1725.169189	1264.409790	-5.185891
855.724365	1283.911621	1728.169556	1262.695313	-4.775673
856.112976	1280.054077	1734.813232	1258.194946	-4.806749
856.501526	1282.840088	1734.384644	1256.051880	-5.932572
856.890076	1281.768555	1725.812134	1254.123169	-6.225827
857.278381	1287.126221	1716.382813	1242.550537	-10.384391
857.666809	1281.982910	1711.453613	1241.264648	-9.481033
858.055115	1290.126587	1707.810425	1244.907837	-10.826072
858.443420	1291.198120	1713.167969	1245.550781	-10.817677
858.831543	1293.341309	1717.882813	1248.122437	-10.651225
859.219788	1289.912354	1714.025391	1249.836914	-9.449236
859.607788	1289.912231	1719.811646	1257.123291	-7.627119
859.995850	1290.769409	1724.097778	1251.337036	-9.099883
860.383728	1287.983398	1722.169067	1248.551147	-9.081887
860.771606	1287.126221	1720.454590	1257.337646	-6.874365
861.159424	1287.340698	1736.527710	1259.052002	-6.297755
861.547241	1289.055054	1747.885864	1272.767700	-3.549752
861.934937	1294.412842	1753.457886	1274.267822	-4.388463
862.322632	1283.483154	1743.814087	1269.338867	-3.072634
862.710205	1282.625854	1738.884888	1268.695923	-3.053075
863.097656	1280.268555	1734.384644	1260.552246	-4.341689
863.485107	1282.625854	1735.670288	1259.694946	-5.061514
863.872498	1282.411621	1726.669434	1257.766235	-5.547541
864.259827	1279.625488	1719.168701	1256.909058	-5.168190
864.647156	1285.840454	1718.954590	1263.338257	-5.195443
865.034424	1284.983276	1718.097168	1254.337402	-7.075708
865.421570	1287.554932	1716.382813	1259.266357	-6.596720
865.808655	1281.768677	1711.453491	1257.980469	-5.536200
866.195557	1281.982910	1707.810547	1257.123291	-5.837954
866.582581	1290.983887	1718.311646	1261.195190	-6.970925
866.969482	1291.626831	1710.810669	1254.551636	-8.844615
867.356323	1291.626831	1715.525391	1260.766602	-7.280098
867.743225	1292.483887	1719.168823	1268.481567	-5.625303
868.129883	1293.769897	1729.455200	1268.481567	-5.804265
868.516602	1304.270752	1742.742310	1277.053833	-6.207226
868.903076	1307.699707	1743.813965	1271.267578	-8.353804
869.289673	1302.556396	1743.385254	1267.838623	-7.875567
869.676147	1300.841919	1742.313721	1263.766724	-8.398089
870.062561	1302.127808	1748.100098	1264.624023	-8.409443
870.448914	1302.127808	1748.100098	1265.052734	-8.313313
870.835266	1292.055420	1745.099976	1266.124268	-5.723753
871.221558	1295.484253	1757.744019	1273.196411	-4.821497
871.607544	1289.912354	1758.386841	1276.196655	-2.927737
871.993713	1291.198120	1763.958862	1266.338623	-5.258368
872.379761	1291.412476	1761.601440	1264.624146	-5.697354
872.765747	1289.697998	1759.672363	1264.195557	-5.426347
873.151672	1281.982910	1762.887207	1262.695435	-4.010668
873.537598	1284.768921	1768.030518	1270.196167	-3.015500
873.923401	1282.411621	1769.744995	1271.481934	-2.242754
874.309204	1283.911743	1775.531250	1262.695313	-4.315620
874.694763	1282.625854	1785.603638	1259.909302	-4.516413
875.080383	1284.126099	1804.677002	1253.051514	-5.969557
875.465942	1275.339478	1825.464844	1258.409180	-3.077534
875.851440	1286.697754	1873.683960	1263.981079	-3.870053
876.236938	1280.482788	1934.546875	1274.910767	-0.851908
876.622314	1282.197266	2019.841064	1290.340942	1.104012
877.007629	1276.411011	2108.778320	1296.341553	2.394441
877.392761	1283.483154	2218.717773	1320.772461	3.987161
877.777954	1288.840698	2343.230225	1346.275024	5.447164
878.163086	1293.341187	2518.104004	1378.635254	6.964129
878.548218	1293.984131	2740.125977	1414.638794	8.343211
878.933167	1297.412964	3044.656006	1463.714966	9.517966
879.318176	1296.984497	3368.044678	1515.577271	10.554632
879.703003	1297.627319	3657.144287	1550.509277	10.717530
880.087830	1284.768799	3875.737549	1571.296997	11.058728
880.472534	1282.197144	4036.896240	1596.799561	11.420572
880.857239	1276.196533	4137.191406	1612.658203	11.760303
881.241882	1276.625122	4187.982422	1627.016846	12.035338
881.626465	1269.338745	4190.125488	1629.802734	12.341332
882.010986	1267.624390	4144.906738	1619.944824	12.244904
882.395447	1259.480591	4033.896240	1596.370972	12.142752
882.779846	1253.694458	3857.521240	1570.225464	12.156378
883.164063	1250.479736	3592.852295	1529.935913	11.930475
883.548340	1250.265503	3288.322754	1482.145630	11.377508
883.932495	1253.051514	2999.222900	1444.427612	10.959755
884.316650	1257.123413	2758.342041	1416.996338	10.649543
884.700745	1259.480835	2544.463867	1391.922363	10.306870
885.084778	1260.552368	2373.875732	1364.276855	9.316654
885.468750	1263.124146	2239.505615	1344.989136	8.384529
885.852661	1263.981323	2130.851807	1324.415649	6.971552
886.236389	1262.052612	2051.558594	1305.770996	5.537436
886.620117	1266.552856	1989.195313	1298.698730	4.448379
887.003845	1269.124634	1936.261597	1289.054932	2.987437
887.387451	1278.339844	1890.185425	1277.482422	-0.140137
887.771057	1283.054565	1858.682373	1278.982544	-0.707405
888.154602	1284.983276	1839.609009	1278.553955	-1.159218
888.538086	1280.268555	1822.035889	1274.053589	-1.147165
888.921326	1282.840210	1810.677734	1270.410400	-2.354855
889.304688	1278.768311	1802.748413	1271.481934	-1.390583
889.687927	1278.125488	1806.605835	1276.196777	-0.364954
890.071167	1275.768066	1817.964111	1268.696045	-1.304329
890.454285	1274.267944	1837.037476	1271.910522	-0.418896
890.837402	1277.482544	1861.682861	1277.268188	-0.036692
891.220459	1282.411621	1893.399902	1286.269043	0.631341
891.603271	1272.124878	1939.904663	1299.556030	4.107814
891.986145	1270.624756	1985.980591	1302.984863	4.523638
892.369019	1273.196411	2041.057495	1315.200439	5.470264
892.751770	1279.411255	2101.491943	1331.916382	6.386858
893.134460	1276.625244	2146.710693	1338.345581	7.093595
893.517151	1278.768433	2180.999756	1343.488770	7.173364
893.899658	1277.268188	2199.215820	1335.559448	6.322621
894.282227	1283.483276	2206.502197	1345.846191	6.756407
894.664612	1284.340332	2197.929932	1343.917603	6.521229
895.046997	1287.769287	2177.570801	1335.559692	5.370906
895.429321	1283.483276	2151.425537	1330.202026	5.382702
895.811523	1282.411621	2105.563477	1329.773315	5.753701
896.193726	1285.626099	2059.701904	1331.273438	5.897011
896.575928	1293.126953	1997.981689	1319.272339	3.709330
896.958008	1289.269409	1925.331909	1297.412964	1.280307
897.339905	1293.341309	1870.683716	1287.340698	-1.039350
897.721863	1295.912964	1811.320679	1273.196411	-4.407492
898.103760	1294.627075	1774.674194	1266.767212	-5.803568
898.485535	1288.626465	1747.885864	1261.838257	-5.832914
898.867310	1287.983521	1738.027710	1253.480347	-7.666619
899.249084	1280.268433	1735.027344	1255.194702	-5.513631
899.630676	1282.625854	1743.171021	1253.694580	-6.281962
900.012268	1291.626709	1759.029663	1248.765503	-9.170076
900.393616	1292.912598	1766.101929	1244.050659	-10.326086
900.775085	1291.198120	1787.961060	1246.408081	-9.016381
901.156494	1297.627319	1823.107544	1255.194458	-8.075064
901.537842	1293.769897	1879.041382	1262.480957	-5.346056
901.919067	1296.127197	1951.905884	1277.053833	-2.908506
902.300293	1303.413696	2003.125122	1280.268433	-3.307830
902.681458	1299.770508	2047.058105	1283.054443	-2.236898
903.062378	1305.342529	2072.346191	1301.913330	-0.447090
903.443359	1308.557007	2079.418213	1308.128296	-0.055615
903.824341	1306.413940	2074.489258	1302.770630	-0.474343
904.205200	1306.413940	2063.988281	1301.484863	-0.650639
904.586060	1303.413574	2046.843384	1296.127197	-0.980103
904.966797	1297.412964	2019.626587	1290.340942	-0.979215
905.347473	1288.412231	1979.765747	1285.626099	-0.402997
905.728027	1290.126587	1918.902710	1272.338989	-2.828924
906.108521	1287.340576	1846.466797	1256.266113	-5.557683
906.489075	1280.268433	1790.961304	1258.194824	-4.322287
906.869507	1287.555054	1731.812866	1252.408569	-7.911281
907.249878	1279.625610	1688.094238	1232.263794	-11.594971
907.630188	1275.339600	1661.948730	1224.763062	-13.082086
908.010437	1282.411621	1643.089722	1236.121216	-12.834271
908.390625	1281.125854	1632.374512	1228.191895	-15.070224
908.770630	1284.340332	1627.230957	1221.334106	-18.375021
909.150696	1278.553955	1624.016357	1225.620361	-15.322534
909.530640	1284.125854	1628.945435	1229.906372	-15.724015
909.910583	1287.983521	1644.161255	1243.193481	-12.575193
910.290527	1287.126221	1664.734741	1250.479980	-9.704823
910.670288	1293.126831	1696.023560	1249.194092	-10.904219
911.049988	1281.554199	1738.456299	1253.694458	-6.097530
911.429565	1290.983887	1795.033203	1271.910522	-3.784027
911.809204	1287.769287	1855.039063	1276.196655	-2.040058
912.188721	1279.411255	1913.116089	1277.053833	-0.372006
912.568237	1282.625977	1985.337769	1295.912964	1.890816
912.947632	1272.767700	2085.847900	1317.129272	5.455990
913.327026	1276.196777	2203.287598	1329.773315	5.778996
913.706299	1278.339722	2331.014648	1346.489380	6.473951
914.085510	1274.482300	2427.023682	1350.132568	6.563779
914.464539	1273.196411	2516.604248	1360.419312	7.014826
914.843628	1264.409790	2562.251221	1362.562256	7.562747
915.222717	1275.125122	2577.895752	1361.062256	6.596490
915.601685	1270.624878	2569.966553	1357.633301	6.696347
915.980591	1277.268188	2544.892334	1354.418823	6.086239
916.359436	1281.125732	2508.888916	1350.775513	5.672900
916.738220	1269.338745	2445.454346	1339.845825	5.994911
917.116821	1273.839355	2356.945557	1331.702148	5.342301
917.495483	1269.981689	2246.577881	1316.486328	4.761911
917.874023	1263.552612	2119.922363	1293.555542	3.503502
918.252563	1265.909912	2017.269165	1280.054199	1.882493
918.631042	1265.695557	1914.187622	1274.053589	1.288841
919.009399	1279.197021	1834.680054	1272.767700	-1.157429
919.387695	1277.268188	1777.674316	1263.766846	-2.698077
919.766052	1272.982056	1726.883545	1249.408325	-5.193579
920.144104	1273.624878	1687.665649	1246.408081	-6.573458
920.522278	1266.552856	1653.805054	1235.264160	-8.079669
920.900269	1265.052856	1621.015991	1222.405762	-11.980762
921.278320	1258.194946	1598.942505	1210.190308	-14.088036
921.656311	1262.052368	1574.511719	1208.047241	-17.283890
922.034180	1265.267090	1552.652344	1208.690308	-19.686739
922.411987	1263.766968	1532.507446	1202.260864	-22.886803
922.789612	1270.624878	1510.434082	1191.331177	-33.065327
923.167297	1263.124146	1496.504028	1184.259155	-33.792542
923.544922	1261.838013	1483.002808	1184.473511	-34.980476
923.922485	1261.195190	1477.430664	1185.330688	-35.084206
924.299988	1256.051880	1465.000854	1181.258911	-35.794849
924.677429	1257.551880	1454.499878	1182.758911	-37.975998
925.054810	1260.980835	1458.571655	1192.188354	-34.815624
925.431946	1264.409790	1452.785400	1199.046143	-34.698574
925.809204	1261.195190	1449.785034	1194.974487	-35.113609
926.186401	1262.909546	1452.571045	1193.474365	-36.610054
926.563477	1258.409180	1441.641479	1195.188721	-34.502899
926.940491	1256.909058	1446.784912	1194.974487	-32.618454
927.317505	1253.480103	1439.712769	1193.259888	-32.336010
927.694397	1260.980957	1439.069824	1196.903198	-35.980778
928.071289	1272.124878	1430.926025	1200.546387	-45.074291
928.447937	1270.838989	1425.996948	1205.689819	-41.988934
928.824707	1271.053223	1428.783081	1202.046509	-43.749939
929.201355	1275.125122	1425.997192	1197.117554	-51.704445
929.577881	1278.339722	1425.782837	1195.188721	-56.395309
929.954407	1278.553955	1420.425293	1192.831299	-60.422813
930.330933	1273.839111	1412.067261	1190.902710	-59.999645
930.707336	1276.625122	1413.781616	1189.402466	-63.593529
931.083496	1273.196289	1401.994629	1193.688599	-61.730370
931.459778	1265.909912	1403.066284	1194.117310	-52.343613
931.835938	1261.195190	1406.495239	1192.617065	-47.197594
932.212158	1253.908813	1411.638550	1183.830444	-44.429398
932.588196	1257.766479	1421.925293	1173.115112	-51.566750
932.964172	1258.837891	1421.925293	1172.900879	-52.693836
933.340149	1258.409302	1430.283325	1178.472778	-46.508785
933.716003	1258.409302	1428.783081	1173.329468	-49.937164
934.091736	1258.623535	1434.997925	1174.829590	-47.509132
934.467468	1257.551880	1440.570068	1173.543823	-45.901478
934.843140	1253.694458	1448.070679	1172.043701	-42.006557
935.218750	1258.194946	1454.285522	1177.401245	-41.202236
935.594299	1264.838379	1452.356689	1181.901733	-44.228558
935.969788	1256.480469	1442.927246	1179.115723	-41.494278
936.345276	1257.766357	1444.213135	1185.330566	-38.850655
936.720459	1250.265503	1436.283691	1193.260010	-30.645119
937.095764	1252.837158	1431.140503	1189.188232	-35.696991
937.471008	1246.193604	1424.711304	1179.330078	-37.454845
937.846130	1244.693604	1413.353027	1173.758057	-42.058453
938.221252	1242.550659	1408.638184	1178.687134	-38.451729
938.596252	1246.193848	1403.066284	1185.330566	-38.797943
938.971191	1250.908569	1400.494629	1198.403320	-35.100361
939.346130	1247.265259	1395.136841	1190.045410	-38.695637
939.720886	1241.907715	1388.707764	1185.973511	-38.102306
940.095581	1249.622559	1382.492798	1186.187988	-47.741745
940.470337	1253.908691	1371.348877	1191.331177	-53.284584
940.844971	1262.266846	1365.562622	1191.545532	-68.464867
941.219543	1257.552002	1363.633789	1199.689087	-54.545570
941.594055	1260.552246	1357.204590	1204.832520	-57.649639
941.968506	1261.623779	1359.776245	1223.905762	-38.427986
942.342712	1270.624634	1356.776001	1222.619995	-55.721272
942.717041	1268.052856	1352.061279	1215.333496	-62.754852
943.091309	1262.909668	1340.060059	1207.832886	-71.388855
943.465515	1268.052856	1340.274414	1208.475830	-82.492027
943.839600	1278.553833	1344.346191	1213.404907	-99.022026
944.213623	1282.197144	1349.275391	1210.833130	-106.389206
944.587646	1279.196899	1347.346558	1208.047241	-104.402077
944.961426	1276.625244	1343.060425	1194.974487	-122.902893
945.335266	1275.553711	1346.060669	1191.545410	-119.148949
945.709106	1281.339966	1347.560791	1192.188354	-134.627762
946.082825	1277.268311	1343.060425	1180.401489	-147.231659
946.456421	1264.838379	1337.916992	1181.687378	-113.782951
946.830017	1270.196045	1337.702637	1188.116455	-121.587517
947.203613	1271.696167	1341.560181	1185.759155	-123.006119
947.577026	1262.695313	1340.703003	1186.830566	-97.252907
947.950317	1263.338257	1347.132080	1194.760010	-81.841652
948.323669	1262.266724	1350.346802	1195.617310	-75.669113
948.696899	1263.338257	1356.775879	1190.902466	-77.523155
949.070068	1273.839355	1360.419189	1203.546753	-81.188194
949.443237	1278.768433	1364.491089	1206.761230	-84.000198
949.816284	1280.697144	1364.276733	1212.547607	-81.538490
950.189270	1286.269043	1369.420044	1212.976196	-88.144272
950.562073	1294.412842	1370.491577	1213.190552	-106.760834
950.934998	1291.198120	1366.419800	1204.618286	-115.099579
951.307739	1286.697754	1367.919922	1203.975342	-101.847084
951.680481	1290.769531	1364.062378	1207.404175	-113.742828
952.053162	1283.697388	1357.847534	1199.046265	-114.161774
952.425781	1282.411499	1349.489502	1201.832153	-120.127823
952.798279	1276.625366	1338.560059	1201.617920	-121.107323
953.170776	1266.124268	1340.060059	1205.689819	-81.739098
953.543030	1271.481934	1331.059204	1204.832520	-111.870537
953.915405	1265.052734	1326.987427	1193.045654	-116.262917
954.287659	1269.124512	1329.130493	1199.474976	-116.070992
954.659851	1270.410278	1332.988037	1196.903198	-117.465187
955.031982	1269.124512	1330.844849	1206.118286	-102.083412
955.404114	1273.839233	1324.630005	1207.618530	-130.379395
955.776123	1274.910767	1320.558228	1203.546753	-156.337311
956.147888	1274.696533	1319.915283	1203.118042	-158.293823
956.519775	1282.411621	1321.844116	1198.831909	-211.956436
956.891602	1279.411255	1327.416016	1202.046509	-161.160568
957.263306	1278.768433	1329.559082	1194.331543	-166.244949
957.635010	1268.052979	1331.273560	1194.331421	-116.610062
958.006592	1272.124878	1327.844604	1203.118042	-123.846329
958.378174	1260.552246	1322.701294	1194.760254	-105.861626
958.749512	1259.266479	1319.915283	1200.332153	-97.173103
959.120911	1262.695313	1317.772217	1196.046021	-121.011322
959.492310	1261.838257	1322.058472	1196.474609	-108.541039
959.863586	1256.051880	1323.772827	1198.188965	-85.443153
960.234741	1257.980591	1320.558228	1194.331421	-101.712326
960.605896	1243.836304	1319.915283	1196.903198	-61.689980
960.976990	1248.765381	1319.915161	1196.688843	-73.192833
961.347961	1247.693848	1317.986450	1199.046143	-69.207436
961.718811	1248.979736	1312.200317	1198.403198	-80.000114
962.089661	1249.193970	1319.272339	1193.045654	-80.122177
962.460510	1256.909058	1326.558716	1200.760620	-80.615524
962.831299	1256.909058	1335.130981	1190.259766	-85.205383
963.201965	1258.194824	1343.060425	1193.045776	-76.767319
963.572510	1265.695557	1340.488647	1190.688354	-100.286270
963.943054	1267.624390	1345.203247	1192.188477	-97.237724
964.313477	1262.909424	1346.274902	1195.617432	-80.719254
964.683838	1268.267212	1349.060913	1195.188843	-90.450577
965.054199	1267.624390	1354.418579	1192.617065	-86.419754
965.424500	1274.053589	1349.489502	1187.045044	-115.341011
965.794678	1279.411255	1353.989868	1184.687622	-127.011795
966.164795	1279.839966	1350.346802	1180.401489	-141.033813
966.534912	1267.838745	1345.203247	1175.043823	-119.945091
966.904907	1265.267090	1340.488647	1173.972290	-121.367867
967.274780	1263.766846	1341.131592	1174.615234	-115.235451
967.644592	1255.408936	1344.131836	1176.972534	-88.406036
968.014404	1257.337769	1344.989136	1176.329712	-92.420753
968.384155	1270.196045	1341.131592	1173.972290	-135.649551
968.753845	1279.196899	1347.346558	1171.829224	-157.546906
969.123474	1281.125732	1343.488892	1177.829712	-165.636292
969.492981	1280.268555	1351.418335	1186.830566	-131.325760
969.862305	1280.482788	1351.846924	1191.116699	-125.225487
970.231750	1272.553467	1351.846924	1201.617798	-89.459679
970.601135	1280.054199	1352.704224	1203.118042	-105.899696
970.970337	1285.411865	1347.560791	1203.546631	-131.724289
971.339539	1286.697632	1344.989136	1199.474731	-149.632263
971.708740	1291.198120	1342.417480	1201.403687	-175.313461
972.077759	1288.626465	1343.060425	1202.475098	-158.267685
972.446777	1285.197510	1351.204102	1215.333618	-105.843811
972.815613	1273.196167	1348.632324	1226.263306	-62.215340
973.184509	1268.052979	1350.132568	1225.620483	-51.696770
973.553284	1261.195190	1346.060669	1220.476929	-47.979771
973.921997	1260.338013	1357.204590	1220.262573	-41.371792
974.290710	1262.909790	1366.634155	1220.048340	-41.322453
974.659302	1266.981445	1377.135254	1223.262939	-39.688602
975.027771	1261.623901	1388.921997	1221.977173	-31.144793
975.396118	1257.551880	1403.709106	1225.191772	-22.140614
975.764526	1248.550903	1420.210815	1222.191406	-15.355651
976.132874	1243.836304	1433.497925	1221.977051	-11.525396
976.501160	1239.978760	1454.071289	1211.690308	-13.213190
976.869324	1246.193726	1471.858765	1207.618530	-17.094006
977.237488	1260.980835	1487.074463	1211.904663	-21.706127
977.605530	1263.552612	1496.289795	1215.547974	-20.626116
977.973450	1261.195190	1496.503906	1220.048340	-17.486326
978.341309	1264.838379	1491.360596	1220.048340	-19.772913
978.709167	1263.766846	1484.502808	1215.762207	-21.747540
979.077026	1265.910034	1479.787964	1218.762573	-22.044098
979.444702	1270.410400	1469.072754	1213.190552	-28.802563
979.812378	1280.911499	1455.142700	1212.976196	-38.991467
980.179932	1287.769287	1448.070557	1211.690308	-47.459999
980.547485	1292.269653	1427.497192	1214.690552	-57.369308
980.914795	1292.055420	1407.352417	1220.048340	-62.453560
981.282166	1288.626465	1389.350586	1212.119019	-75.957420
981.649475	1280.482788	1373.706177	1203.761108	-82.298744
982.016785	1277.696777	1363.848145	1190.045410	-101.741119
982.383911	1277.696777	1354.632935	1187.473755	-117.269989
982.751038	1281.554443	1344.346191	1182.116089	-158.362137
983.118103	1280.697144	1328.273315	1184.473389	-202.251984
983.484924	1278.554077	1319.701050	1193.474243	-206.770584
983.851868	1275.553833	1315.414917	1194.331421	-203.763687
984.218689	1279.625732	1302.556519	1190.902466	-386.917694
984.585449	1271.482056	1298.270264	1185.973511	-319.202179
984.952209	1271.267700	1291.198120	1174.186523	-487.100494
985.318787	1263.981201	1284.769043	1173.329468	-436.080536
985.685425	1275.553711	1288.412231	1179.544312	-746.659790
986.051880	1277.268066	1286.697754	1190.688232	-918.162292
986.418213	1276.196533	1290.555176	1188.330933	-611.935303
986.784607	1272.124878	1298.270264	1191.117065	-309.835968
987.150879	1267.410034	1312.200073	1188.973877	-175.119644
987.517090	1270.410522	1318.629395	1185.330811	-176.444839
987.883301	1276.625366	1326.344482	1189.402466	-175.431320
988.249390	1272.339233	1342.846069	1188.759644	-118.541115
988.615417	1283.697388	1358.061890	1182.973267	-135.446503
988.981262	1280.054199	1375.849243	1187.902222	-96.197021
989.347168	1285.197632	1398.137207	1192.188477	-82.353027
989.712952	1288.197876	1422.568237	1198.617676	-66.666634
990.078674	1288.626465	1442.498535	1197.760498	-59.052929
990.444397	1287.769165	1456.857300	1198.617676	-52.724865
990.809998	1277.482422	1466.929688	1198.617676	-41.628864
991.175537	1277.696777	1468.215454	1205.475464	-37.907734
991.540894	1270.839111	1471.215820	1208.904419	-30.909128
991.906311	1264.409790	1467.572510	1204.189575	-29.641371
992.271729	1264.409790	1456.643066	1201.617920	-32.664413
992.636963	1257.337769	1449.570801	1210.404541	-24.414757
993.002136	1260.766602	1427.068726	1208.261475	-31.572132
993.367310	1256.694824	1411.424316	1205.046875	-33.379513
993.732361	1251.551270	1384.635986	1193.259888	-43.800209
994.097351	1251.765625	1364.491089	1185.545044	-58.745007
994.462219	1251.337158	1352.704224	1182.330322	-68.076187
994.827026	1266.552856	1334.702393	1184.473389	-120.440247
995.191833	1270.410278	1327.201660	1182.973267	-153.961761
995.556580	1280.054199	1321.629761	1174.186646	-254.638901
995.921204	1282.625854	1312.414551	1167.328857	-387.049500
996.285828	1279.839722	1307.699707	1171.400757	-389.228363
996.650391	1284.554565	1297.627441	1163.899902	-922.938965
997.014648	1291.841064	1309.414185	1167.757324	-706.099670
997.379028	1308.985596	1319.915283	1175.686768	-1219.603271
997.743408	1310.700073	1330.844849	1183.401855	-631.916809
998.107605	1315.200562	1328.916138	1185.116333	-948.441589
998.471802	1322.058350	1325.701538	1190.259644	-3617.674561
998.835938	1315.843506	1325.915894	1185.973511	-1289.366577
999.199951	1321.844116	1326.987427	1181.901733	-2720.862061
999.563904	1314.129028	1325.487305	1185.544922	-1132.074097
999.927673	1314.343262	1332.130859	1192.402710	-685.536926
1000.291565	1319.915161	1330.416382	1187.473633	-1261.201294
1000.655396	1312.843262	1330.202026	1194.545776	-681.485596
1001.019043	1301.913330	1321.415405	1189.188110	-578.016541
1001.382629	1281.125732	1302.556396	1183.401855	-456.000214
1001.746216	1270.624634	1291.626831	1178.687134	-437.751831
1002.109741	1271.696167	1291.412354	1179.972900	-465.218079
1002.473022	1265.695557	1291.841064	1179.758667	-328.687012
1002.836365	1265.052612	1299.556152	1177.187012	-254.656769
1003.199646	1266.124146	1300.841919	1178.258545	-253.085358
1003.562866	1273.624878	1299.984619	1180.830200	-352.031830
1003.925964	1268.910156	1297.841675	1179.330078	-309.627991
1004.289124	1271.696167	1300.413208	1184.473389	-303.731781
1004.652100	1278.553955	1301.270630	1189.402466	-392.449554
1005.015076	1278.339722	1303.413574	1196.046021	-328.205261
1005.377747	1277.911011	1306.199585	1195.617310	-290.907928
1005.740662	1286.697754	1308.771240	1197.117310	-405.828247
1006.103333	1276.196655	1308.557007	1198.617554	-239.735046
1006.466003	1275.553833	1303.413696	1199.046265	-274.615723
1006.828552	1269.124634	1303.413696	1205.904053	-184.375351
1007.191101	1261.623779	1297.198730	1197.117432	-181.325195
1007.553528	1257.337646	1301.699219	1188.116577	-156.038361
1007.915771	1257.766235	1303.199341	1184.044800	-162.263687
1008.278137	1251.979980	1298.055908	1183.401855	-148.837204
1008.640442	1246.193726	1302.556396	1175.472656	-125.475014
1009.002563	1250.908447	1304.056519	1175.472534	-141.935379
1009.364624	1250.694092	1298.484619	1166.042847	-177.129761
1009.726685	1244.479370	1298.913208	1160.685425	-153.937241
1010.088684	1255.194580	1301.056274	1160.685425	-206.074280
1010.450439	1247.050903	1300.842041	1154.684692	-171.712692
1010.812256	1258.409058	1294.412842	1154.256104	-289.283356
1011.174011	1262.266724	1298.056030	1168.828979	-261.077271
1011.535706	1264.195435	1292.055420	1171.614868	-332.306580
1011.897400	1266.338623	1297.412964	1177.401245	-286.208405
1012.258911	1263.766846	1304.485107	1182.544556	-199.473862
1012.620361	1264.195435	1300.841919	1182.544556	-222.806854
1012.981812	1253.480103	1298.698853	1179.544312	-163.506927
1013.343079	1254.551636	1305.770874	1185.116333	-135.564880
1013.704285	1256.480347	1303.628052	1187.259277	-146.817474
1014.065430	1249.194092	1296.555786	1180.830200	-144.344269
1014.426575	1253.694458	1296.555786	1184.473389	-161.500061
1014.787720	1251.979980	1298.913208	1190.474121	-131.049713
1015.148743	1248.551025	1301.270630	1186.830688	-117.072838
1015.509644	1247.050903	1301.699219	1184.687866	-114.117035
1015.870361	1252.837158	1297.198730	1186.830933	-148.791443
1016.231140	1258.623535	1292.912598	1181.687378	-224.375214
1016.591919	1259.909302	1289.269531	1176.329956	-284.668579
1016.952515	1267.195801	1286.483276	1175.258301	-476.669434
1017.313049	1269.553223	1282.197266	1178.472900	-720.341736
1017.673584	1273.839355	1280.911377	1185.116455	-1254.562134
1018.034058	1278.768433	1289.269409	1190.259766	-842.861267
1018.394348	1282.197388	1298.484497	1194.117188	-540.796997
1018.754639	1284.769043	1293.126953	1191.331177	-1117.957275
1019.114868	1285.840576	1283.054443	1184.259033	3645.969238
1019.475037	1284.554688	1285.411865	1191.973999	-10800.640625
1019.835022	1277.053955	1280.268555	1183.187500	-2920.004639
1020.195129	1274.053589	1285.197510	1188.759644	-765.385437
1020.555054	1275.339478	1286.269043	1194.760132	-737.260315
1020.914917	1281.125732	1287.126343	1193.259888	-1464.281738
1021.274536	1285.626343	1290.983765	1191.759888	-1752.082520
1021.634338	1289.269531	1293.341187	1189.831055	-2442.212646
1021.993958	1286.697754	1284.125977	1190.902710	3724.857666
1022.353577	1287.126465	1270.196045	1178.901489	639.233826
1022.713135	1285.411865	1271.267578	1171.615112	804.542175
1023.072632	1282.625854	1273.410645	1171.615112	1204.646851
1023.431946	1274.053467	1268.052856	1165.400024	1810.706543
1023.791260	1276.839600	1273.624878	1169.257690	3346.538818
1024.150391	1269.553101	1265.266968	1159.613647	2565.003418
1024.509644	1265.909790	1265.266846	1158.328003	16732.675781
1024.868652	1257.337524	1264.838379	1160.470947	-1291.407227
1025.227661	1247.693848	1267.838745	1160.042480	-435.104553
1025.586670	1248.765503	1267.195801	1155.327637	-506.979675
1025.945557	1253.908813	1277.482544	1161.113892	-393.636993
1026.304443	1255.408936	1282.840210	1172.686523	-301.562408
1026.663086	1256.909058	1287.769287	1181.044434	-245.832993
1027.021729	1259.480835	1293.126953	1188.973755	-209.554871
1027.380371	1272.767700	1296.984497	1194.760132	-322.121735
1027.738892	1276.625244	1287.983521	1194.331543	-724.526306
1028.097290	1276.839600	1294.841309	1197.117554	-442.858215
1028.455688	1277.482422	1296.984375	1194.331543	-426.372070
1028.814087	1285.197388	1304.913696	1199.260498	-435.867035
1029.172241	1289.697998	1298.056030	1199.046143	-1084.607666
1029.530518	1294.841431	1296.555908	1199.474854	-5562.427734
1029.888550	1290.769653	1290.555176	1193.259888	45463.859375
1030.246582	1292.912720	1290.555176	1182.973267	4663.304688
1030.604614	1287.340698	1291.198120	1174.186646	-2933.411377
1030.962524	1286.483521	1287.340576	1162.614136	-14452.898438
1031.320313	1277.053955	1281.125854	1157.899292	-2926.267334
1031.678101	1272.767700	1277.053955	1161.113892	-2604.927002
1032.035645	1278.768433	1276.411011	1165.828613	4790.819336
1032.393311	1281.125610	1267.838745	1169.900513	837.105652
1032.750977	1277.482422	1265.695679	1170.329102	909.100342
1033.108398	1278.339844	1273.196411	1164.971436	2204.139160
1033.465820	1265.481323	1267.838867	1175.901123	-3799.725586
1033.823120	1265.910034	1261.409668	1178.258423	1947.655029
1034.180298	1262.052612	1261.195313	1180.187378	9549.195313
1034.537476	1262.052612	1261.838257	1184.044678	36391.855469
1034.894653	1260.338013	1267.410034	1190.045410	-993.953491
1035.251709	1262.052368	1276.411011	1190.473999	-498.503723
1035.608643	1257.337524	1277.696899	1188.973755	-335.785217
1035.965576	1277.696777	1272.982056	1131.539551	3100.018066
1036.322388	1251.765747	1336.631226	1190.473999	-72.222237
1036.679077	1237.621460	1313.057373	1162.185425	-100.000160
1037.035889	1247.050903	1313.057373	1169.257568	-117.857140
1037.392456	1232.906738	1206.975586	1178.687134	209.090607
>>>>>End Processed Spectral Data<<<<<
