# Supplementary material for: Avian learning favors colorful, not bright, signals
Source: PLoS One. 2018 Mar 22;13(3):e0194279. doi: 10.1371/journal.pone.0194279 (PMC5864004; doi:10.1371/journal.pone.0194279)
Supplement: S1 Text — (ZIP) [file pone.0194279.s001.zip › YellowBlackCenter3.txt]

Jaz Data File
++++++++++++++++++++++++++++++++++++
Date: Wed May 31 03:39:59 2017
User: jaz
Dark Spectrum Present: Yes
Reference Spectrum Present: Yes
Processed Spectrum Present: Yes
Spectrometers: JAZA3305
Integration Time (usec): 450000 (JAZA3305)
Spectra Averaged: 1 (JAZA3305)
Boxcar Smoothing: 5 (JAZA3305)
Correct for Electrical Dark: No (JAZA3305)
Strobe/Lamp Enabled: Yes (JAZA3305)
Correct for Detector Non-linearity: No (JAZA3305)
Correct for Stray Light: No (JAZA3305)
Number of Pixels in Processed Spectrum: 2048
>>>>>Begin Processed Spectral Data<<<<<
W	D	R	S	P
189.090729	0.000000	0.000000	0.000000	0.000000
189.548096	0.000000	0.000000	0.000000	0.000000
190.005432	1251.765747	1270.624634	1131.539551	-637.504211
190.462753	1308.342651	1261.195190	1070.247925	505.000092
190.920044	0.000000	0.000000	0.000000	0.000000
191.377304	1046.674072	1056.317871	963.951782	-857.777039
191.834534	1166.042969	1178.901367	1079.248901	-674.999023
192.291718	1287.769165	1296.984375	1196.903198	-986.043396
192.748886	1294.198364	1302.127686	1210.190186	-1059.462402
193.206039	1292.055420	1305.556519	1224.977417	-496.833649
193.663162	1289.912231	1307.485474	1222.834229	-381.705322
194.120255	1295.698608	1314.129028	1226.906128	-373.255096
194.577316	1300.841919	1314.557495	1232.906738	-495.314087
195.034348	1306.413940	1309.199951	1230.120728	-2738.439209
195.491364	1306.413940	1310.914307	1236.335693	-1557.167603
195.948349	1316.700684	1299.770386	1241.050415	446.833649
196.405304	1320.343750	1294.626953	1244.479370	294.999329
196.862228	1317.557861	1290.340820	1236.335693	298.423950
197.319122	1311.557373	1291.626831	1225.191772	433.332916
197.775986	1307.699951	1284.769043	1213.619141	410.279480
198.232819	1305.771118	1288.197876	1202.046631	590.241028
198.689636	1320.129639	1296.555786	1207.189941	479.088837
199.146423	1320.772583	1314.343262	1208.904297	1739.970337
199.603180	1320.558350	1314.343262	1194.331421	2030.975708
200.059921	1321.843994	1316.057617	1197.117432	2155.520752
200.516617	1332.559448	1320.772461	1194.974365	1167.262451
200.973297	1322.487061	1342.203125	1196.046021	-641.309753
201.429932	1321.843994	1349.703857	1189.616821	-474.615295
201.886551	1322.701294	1354.204224	1183.401855	-442.179321
202.343140	1320.558105	1356.775879	1182.330322	-381.657318
202.799713	1318.415161	1367.705566	1181.258789	-278.261810
203.256241	1324.415649	1371.348877	1190.045288	-286.301117
203.712753	1316.057739	1377.778076	1190.045410	-204.166626
204.169220	1312.414551	1361.490845	1189.830933	-249.781738
204.625671	1311.985840	1372.420410	1193.688477	-195.744522
205.082092	1307.271118	1378.421021	1191.759766	-162.349274
205.538483	1296.127319	1379.706909	1189.402344	-127.692627
205.994843	1301.699219	1377.992554	1181.473022	-157.584137
206.451187	1299.984863	1378.421021	1180.187256	-152.732635
206.907486	1298.484619	1382.921387	1187.687988	-131.218460
207.363770	1299.341797	1385.921753	1187.687988	-128.960342
207.820023	1299.984741	1390.207886	1190.473999	-121.377663
208.276260	1287.340698	1395.994019	1190.259644	-89.349365
208.732452	1287.554810	1389.779297	1182.973267	-102.305763
209.188599	1282.839966	1404.566284	1170.543457	-92.253273
209.644760	1279.411255	1411.638550	1175.043823	-78.930321
210.100845	1270.624756	1415.495972	1169.900513	-69.526749
210.556931	1272.339355	1428.997314	1164.757080	-68.673355
211.012985	1271.053467	1440.569946	1171.400635	-58.786514
211.469009	1267.838745	1460.286133	1169.900513	-50.890911
211.925003	1269.767456	1471.430176	1172.043579	-48.459068
212.380966	1266.767212	1486.860229	1181.901733	-38.558914
212.836914	1269.553223	1498.004272	1180.830200	-38.836777
213.292816	1282.625854	1509.362427	1179.972900	-45.274105
213.748703	1288.412109	1529.935913	1189.402466	-40.993740
214.204559	1290.555176	1545.365967	1202.475098	-34.566856
214.660385	1290.769531	1560.581909	1194.331543	-35.742611
215.116165	1293.984009	1574.726074	1200.331909	-33.358768
215.571960	1291.198120	1595.728149	1208.904297	-27.023222
216.027664	1286.269165	1618.658936	1205.904175	-24.177937
216.483383	1280.911499	1635.589111	1210.404541	-19.879168
216.939056	1273.625122	1659.162964	1200.117676	-19.066208
217.394730	1279.625610	1682.522217	1198.617554	-20.106413
217.850342	1276.839600	1714.025269	1204.189575	-16.617659
218.305939	1267.838623	1759.458496	1204.189575	-12.946801
218.761505	1264.195435	1791.818848	1193.474243	-13.403725
219.217041	1259.909302	1841.752075	1192.831299	-11.528544
219.672546	1267.838745	1889.756958	1195.831543	-11.578243
220.128036	1273.625000	1951.048462	1203.332275	-10.376482
220.583496	1269.124634	2015.340576	1201.189331	-9.103973
221.038895	1263.552612	2081.132813	1211.047363	-6.422030
221.494308	1272.767822	2187.857666	1215.976440	-6.206099
221.949646	1277.911255	2297.796875	1242.764771	-3.446120
222.404984	1271.267700	2439.453613	1248.979614	-1.907923
222.860291	1275.339478	2606.184326	1255.409058	-1.497576
223.315567	1275.982422	2790.488281	1270.410400	-0.367910
223.770813	1271.053345	3010.795410	1292.269653	1.219509
224.226044	1268.481567	3271.392334	1307.699707	1.958057
224.681229	1258.194946	3582.780273	1334.916626	3.300446
225.136383	1254.551636	3941.743652	1359.562012	3.907811
225.591522	1256.480469	4321.280762	1386.564575	4.244456
226.046616	1261.623779	4667.601074	1404.780762	4.203110
226.501694	1256.266113	4915.125488	1416.138794	4.369468
226.956726	1256.694824	5106.287109	1422.353882	4.303288
227.411743	1254.122925	5230.370605	1429.854614	4.419536
227.866714	1253.051514	5306.020508	1433.926392	4.462775
228.321671	1264.624146	5333.023438	1441.212769	4.340494
228.776611	1262.052490	5300.448730	1434.783569	4.277220
229.231506	1264.838379	5194.366699	1418.067749	3.899434
229.686371	1271.482056	5045.423828	1403.066284	3.486652
230.141220	1271.696289	4857.048340	1378.849731	2.988645
230.596024	1279.196899	4634.812012	1370.920288	2.733430
231.050797	1287.340576	4440.435547	1359.133545	2.276905
231.505554	1292.483887	4303.708008	1355.704468	2.099498
231.960281	1291.840942	4211.770508	1345.203491	1.827529
232.414963	1304.913818	4162.051270	1343.703247	1.357633
232.869614	1297.412964	4128.405273	1347.775024	1.778954
233.324265	1286.697754	4111.046387	1342.203125	1.965245
233.778839	1289.697998	4133.548828	1340.060059	1.770911
234.233414	1289.483643	4180.267578	1353.775513	2.224029
234.687973	1283.697388	4231.486328	1359.561890	2.573607
235.142487	1283.054565	4294.706543	1378.849487	3.180810
235.596954	1279.839966	4371.857910	1380.778198	3.264477
236.051422	1270.410400	4479.868164	1383.564209	3.525636
236.505859	1269.124512	4605.023438	1389.350708	3.604012
236.960251	1265.481323	4818.258301	1395.779785	3.667511
237.414612	1254.551758	5052.495605	1402.637573	3.899105
237.868942	1258.409180	5339.238770	1419.139160	3.938659
238.323257	1256.051880	5690.916016	1438.426880	4.112302
238.777512	1260.980957	6078.167480	1460.714722	4.146274
239.231781	1266.124268	6464.349609	1473.787476	3.994886
239.685974	1261.838257	6808.525391	1493.289429	4.172782
240.140167	1262.695435	7112.412109	1497.361206	4.011575
240.594330	1257.123413	7349.650391	1509.362427	4.140138
241.048462	1263.766846	7572.742676	1514.719971	3.977716
241.502563	1264.838379	7810.193848	1527.364136	4.010871
241.956619	1266.552856	8045.074707	1541.079956	4.049955
242.410660	1269.981812	8309.530273	1555.652710	4.058085
242.864670	1269.553223	8648.348633	1571.725464	4.095143
243.318649	1279.411255	8984.166992	1581.369263	3.919112
243.772583	1270.196045	9299.841797	1597.442505	4.075478
244.226517	1265.266968	9541.793945	1614.801270	4.223200
244.680389	1272.553467	9697.380859	1613.944092	4.052197
245.134247	1275.125122	9742.813477	1612.444092	3.983602
245.588074	1272.767700	9791.675781	1613.515259	3.999897
246.041870	1265.481323	9761.671875	1615.015625	4.114012
246.495636	1263.552612	9649.803711	1608.586426	4.114280
246.949387	1265.267090	9441.069336	1600.014160	4.094364
247.403091	1265.695679	9187.757813	1584.583984	4.025320
247.856766	1265.267090	8834.366211	1556.509888	3.847787
248.310410	1262.266724	8440.470703	1538.079346	3.842362
248.764023	1272.124878	8032.645508	1510.862427	3.531349
249.217606	1273.410645	7648.822266	1491.360474	3.418600
249.671158	1274.482300	7342.578125	1473.787354	3.284474
250.124695	1276.411011	7110.054688	1464.357910	3.221776
250.578171	1279.411255	6918.250000	1447.641968	2.983428
251.031662	1282.411621	6817.097168	1452.571045	3.074419
251.485077	1282.411621	6783.665527	1453.856812	3.116475
251.938477	1287.554810	6803.382324	1449.142212	2.929522
252.391861	1289.483643	6858.887695	1448.713623	2.859013
252.845200	1299.127441	6933.251465	1458.143066	2.822366
253.298508	1301.056396	7050.477051	1467.572754	2.896228
253.751801	1292.484009	7218.065918	1484.502808	3.240505
254.205048	1297.413208	7484.448730	1486.217285	3.051608
254.658279	1289.483765	7849.413574	1514.505859	3.430252
255.111465	1286.483521	8350.890625	1541.294189	3.606965
255.564621	1293.555542	8982.453125	1573.011597	3.634540
256.017761	1293.769897	9682.592773	1592.299194	3.558655
256.470825	1294.841309	10383.589844	1613.729736	3.508607
256.923950	1286.054810	10974.434570	1647.590210	3.731639
257.376953	1289.269409	11368.972656	1666.663574	3.744100
257.829987	1282.840210	11574.493164	1667.520752	3.737792
258.282928	1274.267944	11629.569336	1661.734497	3.741721
258.735870	1282.411499	11591.209961	1657.234253	3.635950
259.188812	1282.625854	11469.697266	1658.091309	3.685706
259.641693	1282.411621	11301.038086	1646.518799	3.634302
260.094543	1280.268433	11010.866211	1622.516357	3.517234
260.547333	1273.196411	10608.612305	1600.228516	3.503134
261.000183	1269.767456	10086.990234	1582.441040	3.546169
261.452911	1272.124756	9579.082031	1568.296753	3.565349
261.905640	1272.339111	9195.473633	1554.152344	3.556840
262.358337	1265.267090	8989.524414	1541.294067	3.573508
262.811035	1262.052368	8947.949219	1541.294189	3.633172
263.263641	1266.338623	9022.743164	1540.436768	3.533830
263.716217	1263.123901	9159.255859	1536.150757	3.457729
264.168823	1258.194946	9306.913086	1545.151611	3.565247
264.621368	1261.838257	9457.141602	1546.651611	3.475324
265.073883	1259.695190	9647.446289	1562.724731	3.612763
265.526367	1260.980835	9827.678711	1574.940186	3.664882
265.978821	1266.124146	10056.344727	1583.941040	3.615574
266.431244	1259.052124	10297.439453	1589.298828	3.653823
266.883636	1262.909668	10541.320313	1591.013306	3.536205
267.335999	1262.695313	10825.491211	1606.014893	3.590159
267.788330	1261.623779	11114.375977	1627.659790	3.715064
268.240601	1266.767090	11376.259766	1646.518799	3.756387
268.692871	1263.766846	11552.205078	1660.877319	3.859774
269.145081	1257.337646	11708.220703	1657.877075	3.832589
269.597351	1257.980591	11803.586914	1660.877075	3.820515
270.049500	1253.908691	11882.666016	1655.519653	3.778532
270.501587	1256.051880	11923.170898	1659.805786	3.785032
270.953735	1250.908447	11929.170898	1655.090942	3.785096
271.405823	1253.051636	11908.811523	1653.590698	3.758897
271.857849	1257.980591	11825.874023	1663.663330	3.838823
272.309875	1268.053101	11698.577148	1658.091309	3.739392
272.761871	1274.910767	11565.278320	1645.875854	3.604974
273.213806	1265.695679	11439.908203	1639.661011	3.675619
273.665741	1267.838745	11372.402344	1633.017456	3.613998
274.117615	1274.268066	11292.250977	1634.517578	3.596029
274.569489	1275.982422	11252.603516	1638.589478	3.634568
275.021271	1285.626343	11245.532227	1641.803955	3.576114
275.473083	1281.554565	11295.250977	1643.089844	3.610408
275.924835	1284.769043	11362.542969	1645.875854	3.583200
276.376587	1286.269165	11464.553711	1655.305176	3.625719
276.828308	1278.768433	11625.927734	1641.375366	3.504411
277.279938	1269.338989	11748.939453	1651.661987	3.648259
277.731598	1262.695313	11939.671875	1661.734375	3.737379
278.183197	1260.766479	12147.121094	1665.377686	3.716682
278.634796	1262.695190	12351.784180	1673.735474	3.706709
279.086304	1261.409424	12583.449219	1684.236694	3.734550
279.537842	1253.694458	12800.969727	1688.951538	3.769349
279.989288	1251.337036	12962.342773	1693.880737	3.778870
280.440765	1253.908691	13134.431641	1696.452026	3.724948
280.892151	1253.265869	13310.805664	1703.738403	3.736023
281.343567	1249.193970	13479.037109	1709.524902	3.763997
281.794891	1252.622925	13612.764648	1717.454224	3.760728
282.246216	1251.551270	13735.991211	1714.453857	3.707836
282.697510	1248.979614	13818.712891	1712.525269	3.687792
283.148773	1254.122925	13827.928711	1712.310913	3.643988
283.599976	1253.694458	13782.281250	1721.525879	3.734112
284.051178	1251.122681	13739.420898	1718.525879	3.742729
284.502350	1254.123047	13662.697266	1712.953979	3.697693
284.953461	1256.480347	13636.125000	1709.953491	3.663055
285.404602	1261.623779	13611.265625	1718.097168	3.696248
285.855621	1262.481201	13601.191406	1720.883179	3.715153
286.306671	1265.910156	13554.687500	1720.240356	3.697115
286.757660	1263.552612	13543.756836	1722.597656	3.738090
287.208618	1263.981201	13573.975586	1721.312012	3.715118
287.659546	1265.481445	13503.038086	1720.883179	3.721345
288.110504	1270.410522	13444.961914	1726.026489	3.742363
288.561340	1275.982422	13418.600586	1720.454346	3.660429
289.012207	1279.197144	13411.530273	1725.383545	3.677664
289.463013	1280.482910	13495.109375	1728.812378	3.670431
289.913757	1274.696533	13604.619141	1737.599121	3.754303
290.364532	1273.410645	13756.134766	1741.671021	3.751267
290.815216	1269.124512	13900.579102	1750.028809	3.807196
291.265900	1266.552734	14031.090820	1757.958252	3.849771
291.716553	1263.123901	14131.172852	1758.172607	3.847116
292.167206	1271.910522	14205.965820	1768.673462	3.840736
292.617767	1281.768677	14340.549805	1777.674316	3.797488
293.068298	1278.339844	14535.355469	1783.032104	3.806983
293.518829	1278.554199	14741.733398	1791.175781	3.807582
293.969299	1282.840332	14904.391602	1795.676147	3.764886
294.419769	1286.054810	14956.896484	1800.176636	3.760718
294.870209	1285.626221	14911.035156	1802.962524	3.796850
295.320587	1280.482788	14699.728516	1782.817627	3.743391
295.770935	1285.411865	14469.777344	1769.102051	3.668665
296.221252	1282.840210	14212.822266	1751.957764	3.628138
296.671539	1286.269043	13908.508789	1747.242920	3.652076
297.121796	1279.197021	13571.832031	1727.741089	3.648885
297.572021	1271.267578	13237.728516	1705.024536	3.624772
298.022217	1268.267334	12856.688477	1683.808105	3.585827
298.472382	1256.694824	12488.725586	1668.378052	3.665261
298.922485	1254.337402	12113.687500	1658.734009	3.723949
299.372589	1249.837036	11781.512695	1643.947144	3.742141
299.822693	1253.908691	11504.842773	1625.730835	3.627203
300.272705	1251.551270	11327.182617	1628.516846	3.741359
300.722687	1249.837036	11140.735352	1622.302002	3.765734
301.172668	1255.837524	10969.290039	1614.587158	3.693328
301.622559	1259.909302	10835.992188	1608.157837	3.636649
302.072510	1262.052490	10742.125977	1603.871826	3.605661
302.522339	1266.552856	10645.259766	1610.729370	3.669765
302.972198	1272.553589	10575.180664	1616.944458	3.702082
303.421997	1272.339233	10513.246094	1619.087524	3.752319
303.871735	1264.838379	10480.457031	1613.944214	3.788197
304.321503	1270.410400	10506.816406	1617.587402	3.758789
304.771210	1269.981689	10553.535156	1622.302002	3.795102
305.220856	1273.196289	10610.969727	1615.444214	3.665198
305.670471	1270.196045	10655.116211	1616.944458	3.694740
306.120117	1270.410278	10728.409180	1616.730103	3.661661
306.569702	1270.838867	10780.700195	1620.801880	3.680001
307.019226	1266.981323	10831.491211	1616.944458	3.658976
307.468719	1266.338501	10875.852539	1624.445190	3.726585
307.918213	1266.124268	10909.071289	1616.944458	3.638101
308.367645	1270.196045	10906.928711	1606.871948	3.493673
308.817047	1276.839722	10917.428711	1612.015259	3.476712
309.266388	1268.481567	10864.923828	1612.872681	3.588737
309.715790	1263.766968	10778.344727	1608.800781	3.626370
310.165070	1260.766479	10685.977539	1601.300049	3.613007
310.614319	1261.409424	10605.613281	1603.228882	3.658091
311.063568	1260.766479	10547.320313	1606.014771	3.717722
311.512817	1257.552002	10490.100586	1598.085449	3.688401
311.961945	1268.267212	10402.663086	1607.514893	3.713959
312.411072	1272.982056	10247.290039	1592.941895	3.565287
312.860199	1265.267090	10103.705078	1587.369995	3.644342
313.309265	1263.123901	9957.333984	1586.298462	3.717124
313.758331	1262.909668	9824.035156	1571.511353	3.604686
314.207336	1268.910278	9713.881836	1570.225464	3.567983
314.656311	1278.339722	9646.803711	1570.868408	3.495608
315.105225	1281.554321	9563.652344	1574.940308	3.542412
315.554138	1278.125488	9495.931641	1569.796875	3.549261
316.003021	1271.481812	9423.711914	1567.439575	3.630390
316.451874	1265.695557	9373.133789	1570.439819	3.758823
316.900665	1259.694946	9348.703125	1567.653809	3.807127
317.349426	1256.909058	9367.562500	1575.154663	3.923797
317.798187	1263.338257	9411.280273	1583.083862	3.924250
318.246918	1263.981079	9515.648438	1583.941284	3.877522
318.695557	1257.551880	9623.444336	1597.013794	4.057689
319.144196	1259.052002	9771.315430	1593.156372	3.924977
319.592834	1251.980103	9936.974609	1594.442139	3.943146
320.041382	1256.480591	10131.565430	1598.514038	3.853861
320.489899	1258.837891	10338.158203	1591.870361	3.668033
320.938416	1256.266113	10488.386719	1595.728027	3.676965
321.386932	1259.695190	10611.183594	1593.370605	3.568153
321.835327	1254.337402	10697.764648	1590.584717	3.560649
322.283722	1254.766113	10795.916016	1586.727051	3.479255
322.732117	1244.907959	10844.779297	1585.012817	3.542807
323.180450	1247.265381	10867.280273	1576.654663	3.424000
323.628754	1251.980103	10861.066406	1559.724487	3.202640
324.077026	1248.765381	10795.488281	1557.581299	3.234785
324.525238	1245.550781	10691.334961	1548.794800	3.210364
324.973480	1243.407837	10550.320313	1547.723389	3.269780
325.421600	1251.122803	10365.160156	1553.295288	3.315463
325.869751	1261.838257	10253.291016	1550.937866	3.215271
326.317871	1259.266479	10158.997070	1546.223145	3.224330
326.765930	1263.552612	10077.347656	1549.223389	3.241178
327.213959	1258.837891	10035.342773	1540.222534	3.206113
327.661957	1271.053223	10008.768555	1539.365234	3.070734
328.109924	1273.625122	9987.980469	1547.294800	3.140447
328.557831	1276.411011	9980.694336	1554.366821	3.193322
329.005737	1284.340210	10028.697266	1553.724121	3.080660
329.453613	1291.412354	10069.844727	1562.082031	3.083349
329.901459	1289.483643	10139.065430	1553.080933	2.978641
330.349213	1284.125977	10205.714844	1555.224121	3.038676
330.796967	1281.982910	10238.503906	1550.509277	2.998110
331.244720	1286.054810	10270.222656	1549.651978	2.934019
331.692413	1291.412476	10315.655273	1549.437866	2.859247
332.140045	1295.270020	10327.440430	1546.866333	2.785558
332.587677	1285.411865	10347.584961	1543.222778	2.844913
333.035309	1286.269043	10327.227539	1538.722534	2.792331
333.482819	1280.268555	10334.514648	1527.578613	2.731426
333.930328	1280.268555	10295.509766	1531.435913	2.786030
334.377838	1281.982910	10268.293945	1524.363770	2.697223
334.825317	1277.911133	10212.359375	1531.650269	2.840009
335.272705	1273.196411	10186.857422	1523.506592	2.808164
335.720062	1272.982056	10171.856445	1522.649536	2.805608
336.167450	1273.625000	10131.566406	1523.721069	2.823411
336.614777	1268.696045	10099.847656	1520.720703	2.853814
337.062012	1266.767090	10111.634766	1526.292603	2.934193
337.509277	1273.839355	10125.779297	1529.935913	2.893112
337.956482	1268.695801	10178.712891	1525.864014	2.886282
338.403687	1273.410645	10217.288086	1537.436646	2.952031
338.850800	1271.053345	10280.508789	1538.508179	2.968602
339.297913	1272.553589	10344.372070	1544.294556	2.995441
339.745026	1284.768921	10427.737305	1553.509644	2.939316
340.192047	1291.841064	10524.604492	1561.867554	2.924655
340.639038	1295.484253	10627.257813	1560.367310	2.838507
341.086029	1295.055664	10741.483398	1565.082031	2.858502
341.532959	1288.626465	10878.425781	1568.082397	2.914096
341.979828	1293.341187	10959.218750	1573.868652	2.902245
342.426727	1293.984131	11043.441406	1570.225342	2.833401
342.873535	1297.841675	11082.874023	1584.155396	2.926038
343.320343	1292.912598	11084.802734	1586.298462	2.996213
343.767059	1290.983887	11080.301758	1576.868774	2.920376
344.213806	1286.697754	11045.155273	1575.368774	2.958163
344.660522	1279.411255	11000.792969	1563.582031	2.923152
345.107178	1283.054565	10934.144531	1562.724731	2.897809
345.553772	1283.483032	10864.065430	1570.654175	2.997429
346.000366	1286.269165	10817.990234	1570.868408	2.985812
346.446960	1287.769287	10769.342773	1570.868286	2.985781
346.893463	1281.125854	10745.341797	1573.654297	3.090889
347.339905	1286.697754	10720.695313	1583.726685	3.148495
347.786377	1286.269043	10733.982422	1576.654663	3.073608
348.232788	1293.126953	10791.416016	1580.726563	3.027910
348.679169	1286.054688	10873.709961	1589.513184	3.165096
349.125519	1286.269043	11008.722656	1594.442139	3.169705
349.571838	1291.412476	11180.167969	1600.014160	3.120733
350.018097	1280.697021	11368.330078	1603.014404	3.195174
350.464325	1276.411011	11587.351563	1606.443359	3.200798
350.910553	1274.053711	11819.660156	1612.015259	3.204762
351.356720	1272.124878	12056.468750	1622.730835	3.251064
351.802856	1270.838989	12317.066406	1620.802002	3.168168
352.248932	1260.338013	12579.592773	1624.873779	3.220493
352.695007	1260.337891	12846.188477	1632.588745	3.212978
353.141052	1269.981689	13204.081055	1643.518311	3.129994
353.587036	1275.339355	13568.402344	1649.947632	3.047314
354.032990	1274.267822	13951.369141	1662.162964	3.059809
354.478912	1272.982056	14320.406250	1677.807495	3.102723
354.924774	1276.411011	14637.578125	1690.023071	3.095628
355.370605	1275.339355	14875.244141	1695.809326	3.091713
355.816467	1279.197021	15141.200195	1697.095215	3.014703
356.262238	1287.126221	15370.079102	1700.523926	2.935447
356.708008	1292.698364	15618.675781	1714.668335	2.945488
357.153656	1296.555786	15884.417969	1724.954956	2.936682
357.599365	1292.912598	16188.087891	1740.599243	3.005581
358.045013	1284.125977	16426.826172	1741.028076	3.017309
358.490631	1283.054565	16665.136719	1755.172241	3.069270
358.936157	1284.983276	16713.353516	1759.244019	3.073952
359.381714	1288.412109	16611.773438	1753.457764	3.034880
359.827209	1291.841064	16451.898438	1748.957153	3.015266
360.272644	1296.127197	16244.021484	1743.599731	2.993549
360.718109	1291.840942	15961.352539	1741.885254	3.067889
361.163513	1291.626831	15665.394531	1730.955566	3.056462
361.608856	1289.055054	15296.785156	1721.740356	3.088904
362.054169	1284.983154	14880.172852	1707.810547	3.110125
362.499481	1287.554810	14407.199219	1700.524170	3.147718
362.944733	1281.768677	13911.937500	1684.236816	3.186562
363.389923	1281.554321	13370.168945	1667.735107	3.194583
363.835083	1277.482544	12942.842773	1646.947266	3.167195
364.280243	1269.124634	12656.741211	1642.661011	3.280198
364.725372	1262.695435	12424.003906	1634.517578	3.331349
365.170410	1259.480835	12284.277344	1629.802734	3.358991
365.615448	1260.980957	12146.906250	1630.874268	3.397904
366.060455	1260.766602	12061.612305	1636.660645	3.480228
366.505402	1256.909058	12002.034180	1636.232056	3.530187
366.950317	1268.267334	11979.105469	1635.160522	3.425439
367.395233	1269.553101	12008.678711	1625.730835	3.316636
367.840088	1271.696289	12016.608398	1633.017456	3.362719
368.284882	1270.838989	12019.393555	1634.946167	3.387499
368.729675	1270.838989	12056.683594	1635.589111	3.381748
369.174438	1274.696533	12095.900391	1638.160889	3.358816
369.619141	1280.911377	12159.336914	1640.303955	3.303719
370.063812	1277.482422	12243.558594	1637.732422	3.285131
370.508453	1274.482056	12376.214844	1642.232422	3.312549
370.953094	1273.839355	12490.655273	1642.661011	3.288114
371.397614	1274.267944	12632.096680	1643.089844	3.247292
371.842133	1259.909302	12781.255859	1643.946899	3.333270
372.286652	1257.551880	12907.696289	1648.447388	3.355285
372.731140	1256.694702	13051.924805	1652.733521	3.357618
373.175537	1270.838989	13258.944336	1658.519653	3.233878
373.619904	1272.553467	13473.464844	1670.306763	3.260030
374.064270	1271.910645	13682.413086	1672.878418	3.230875
374.508606	1267.838501	13869.931641	1676.093018	3.239577
374.952881	1276.625122	13986.300781	1684.451050	3.208783
375.397095	1280.482666	14039.449219	1679.307739	3.125841
375.841339	1278.768188	14031.734375	1676.521606	3.118909
376.285522	1278.339600	14003.446289	1675.235840	3.119001
376.729645	1285.626099	13951.369141	1679.307739	3.108240
377.173706	1286.269043	13911.079102	1669.663940	3.036837
377.617767	1289.269287	13841.000977	1664.734741	2.991344
378.061798	1281.768677	13733.847656	1658.734253	3.027330
378.505768	1285.197510	13602.049805	1653.162231	2.987490
378.949738	1286.697754	13502.183594	1652.305054	2.992982
379.393677	1288.412231	13452.034180	1657.234009	3.032171
379.837524	1279.839966	13453.962891	1655.305420	3.084127
380.281372	1277.268311	13504.753906	1663.234497	3.156546
380.725189	1271.481934	13621.336914	1669.663940	3.224184
381.168976	1271.910645	13763.850586	1673.092651	3.211527
381.612701	1272.339111	13877.218750	1675.664185	3.199754
382.056396	1267.838623	13964.227539	1690.666016	3.330297
382.500031	1263.552612	14060.665039	1700.309814	3.412935
382.943665	1253.908691	14172.747070	1714.453979	3.564913
383.387238	1241.693237	14283.759766	1726.455200	3.716911
383.830811	1239.550171	14380.840820	1733.955933	3.762231
384.274323	1243.407715	14471.062500	1733.312866	3.703644
384.717804	1253.265747	14535.140625	1747.457031	3.720795
385.161224	1257.766235	14591.502930	1743.171021	3.640426
385.604645	1267.838745	14652.579102	1754.529297	3.636160
386.048035	1270.196167	14694.800781	1754.743408	3.609397
386.491333	1273.196411	14733.589844	1760.744263	3.622092
386.934631	1280.482910	14793.165039	1755.601074	3.516091
387.377869	1283.697388	14899.034180	1762.887207	3.519485
387.821136	1291.198120	15061.907227	1761.815674	3.417526
388.264282	1289.697876	15221.350586	1763.101563	3.398044
388.707428	1285.197510	15348.005859	1770.173828	3.448645
389.150543	1284.554565	15409.083984	1785.175049	3.544334
389.593597	1281.982910	15450.447266	1784.960938	3.549983
390.036621	1283.268799	15476.377930	1800.176636	3.641963
390.479614	1274.267822	15495.235352	1800.176636	3.698123
390.922638	1275.339478	15529.522461	1802.962769	3.701533
391.365509	1272.767700	15553.096680	1797.605103	3.675247
391.808411	1268.481567	15510.665039	1807.677612	3.785908
392.251251	1266.124390	15384.868164	1795.890625	3.752219
392.694092	1260.552368	15144.202148	1790.747192	3.818843
393.136871	1278.125366	14917.678711	1792.890137	3.774059
393.579590	1276.839600	14659.868164	1781.103394	3.767935
394.022308	1282.197388	14502.137695	1774.245605	3.722015
394.464966	1280.482788	14349.980469	1765.887573	3.714028
394.907562	1277.911133	14197.393555	1753.457764	3.680849
395.350159	1283.054565	14034.947266	1743.171021	3.608221
395.792755	1278.339722	13871.002930	1738.884888	3.657250
396.235229	1279.197021	13707.488281	1744.242310	3.741828
396.677704	1277.911133	13620.481445	1743.171021	3.769554
397.120148	1278.339722	13581.477539	1745.528442	3.797314
397.562561	1284.340332	13581.262695	1746.814331	3.760892
398.004944	1268.481689	13599.049805	1744.028198	3.856647
398.447235	1269.338745	13650.483398	1746.814331	3.856474
398.889557	1265.909912	13692.274414	1741.242188	3.825192
399.331818	1265.910034	13750.349609	1749.171509	3.870910
399.774017	1266.338501	13865.431641	1756.029419	3.886716
400.216187	1272.124878	13987.586914	1762.672974	3.857887
400.658356	1277.268188	14107.170898	1782.174927	3.935390
401.100433	1273.196289	14282.687500	1787.532715	3.953547
401.542511	1280.482788	14412.128906	1786.246826	3.851490
401.984558	1283.911621	14502.996094	1792.675903	3.848711
402.426575	1286.911987	14612.934570	1796.319214	3.822650
402.868500	1292.483887	14647.866211	1796.962158	3.777340
403.310394	1297.841675	14731.231445	1807.248901	3.792098
403.752289	1296.770020	14748.375977	1817.321411	3.869809
404.194153	1295.484253	14785.238281	1817.106934	3.866807
404.635956	1301.699219	14776.021484	1816.678223	3.821929
405.077698	1295.484253	14765.305664	1821.821411	3.907529
405.519440	1290.983887	14726.730469	1814.963745	3.899894
405.961090	1288.840698	14687.511719	1821.607300	3.976264
406.402740	1281.554199	14696.727539	1826.322144	4.060834
406.844391	1282.197144	14714.514648	1828.679321	4.068413
407.285980	1283.054443	14750.089844	1836.608643	4.110438
407.727509	1284.554565	14824.454102	1837.037231	4.080404
408.168976	1283.483154	14812.668945	1829.108276	4.032949
408.610474	1285.411865	14872.246094	1822.678955	3.954321
409.051910	1282.411499	14869.458984	1828.465210	4.018929
409.493317	1276.625366	14919.821289	1837.251831	4.109202
409.934631	1274.482300	15000.828125	1848.610107	4.182671
410.375946	1276.625244	15052.261719	1855.682129	4.203485
410.817230	1281.554199	15117.410156	1856.539185	4.155760
411.258453	1283.268677	15170.346680	1860.182495	4.154321
411.699677	1282.411499	15314.144531	1876.469849	4.233677
412.140839	1283.697388	15455.802734	1886.756592	4.255255
412.581940	1284.554688	15650.393555	1909.901611	4.353014
413.023010	1285.411865	15910.347656	1919.759766	4.337440
413.464081	1282.411499	16200.089844	1930.046387	4.341392
413.905090	1288.626465	16581.556641	1950.619873	4.328755
414.346069	1284.768921	16986.593750	1968.621826	4.355245
414.786987	1292.055420	17425.708984	1983.408936	4.285164
415.227875	1294.841309	17962.548828	2005.482544	4.263581
415.668762	1297.198730	18507.957031	2021.341309	4.207500
416.109558	1303.413574	19067.083984	2042.771973	4.162194
416.550323	1305.770996	19641.000000	2056.702148	4.095565
416.991119	1302.342163	20231.841797	2080.275635	4.109636
417.431793	1304.270874	20884.623047	2109.421631	4.112034
417.872437	1307.699707	21492.181641	2139.638916	4.121677
418.313080	1313.485962	22071.880859	2176.499512	4.157420
418.753662	1308.342651	22547.423828	2193.858154	4.169274
419.194214	1315.629028	22913.888672	2215.931641	4.168404
419.634705	1313.057495	23169.558594	2225.789795	4.176022
420.075226	1307.913940	23412.794922	2235.219482	4.195026
420.515656	1303.413574	23623.888672	2245.934570	4.222674
420.956055	1300.627563	23769.617188	2261.579102	4.276790
421.396393	1293.555542	23793.619141	2267.793945	4.329936
421.836700	1292.055420	23701.468750	2273.580322	4.379967
422.276978	1285.840454	23483.732422	2262.650635	4.400464
422.717194	1288.412109	23215.207031	2257.721680	4.420662
423.157440	1278.982666	22872.744141	2242.505615	4.462043
423.597626	1288.197876	22581.501953	2229.647461	4.421341
424.037720	1288.626465	22217.394531	2206.716797	4.386739
424.477783	1287.340576	21858.429688	2190.643555	4.391129
424.917847	1288.626465	21443.103516	2175.427490	4.400020
425.357880	1283.911743	20996.486328	2158.497314	4.436689
425.797882	1276.196777	20522.656250	2136.423828	4.469534
426.237793	1273.625000	20086.328125	2109.206787	4.441583
426.677673	1278.768433	19771.511719	2078.989746	4.327218
427.117554	1285.411865	19410.189453	2056.273193	4.253080
427.557343	1274.910767	19131.376953	2038.914429	4.278583
427.997131	1273.625000	18880.207031	2021.984253	4.250452
428.436890	1262.909668	18644.255859	2014.269165	4.322793
428.876587	1261.838013	18556.392578	2009.768677	4.324660
429.316223	1264.195435	18537.320313	2007.411377	4.302730
429.755859	1270.196045	18559.177734	2003.553833	4.241764
430.195465	1270.196167	18580.394531	2000.553467	4.219231
430.634979	1275.125244	18684.548828	2007.411255	4.206262
431.074493	1278.339844	18748.625000	2016.412109	4.224730
431.513947	1275.339478	18760.626953	2020.912598	4.264003
431.953430	1266.981567	18838.205078	2024.984497	4.313889
432.392792	1274.267944	18915.353516	2035.914063	4.317456
432.832153	1275.982422	19022.937500	2048.558105	4.353286
433.271454	1284.768921	19150.236328	2056.916260	4.322011
433.710693	1274.482300	19232.314453	2055.416016	4.348708
434.149963	1278.982544	19315.039063	2067.631348	4.372623
434.589172	1267.624390	19430.548828	2077.918213	4.461252
435.028320	1271.696167	19601.351563	2095.705322	4.495497
435.467407	1267.410034	19746.652344	2101.706055	4.514774
435.906494	1279.197021	19944.029297	2126.994385	4.542218
436.345551	1272.767700	20131.332031	2138.352539	4.589877
436.784546	1279.625488	20388.929688	2150.568115	4.557689
437.223511	1283.697388	20654.455078	2170.284424	4.576935
437.662415	1293.555542	20916.550781	2188.500488	4.560695
438.101318	1289.055176	21145.218750	2197.501221	4.575134
438.540161	1299.770386	21362.095703	2223.646729	4.605031
438.978912	1295.698486	21467.750000	2229.647461	4.629916
439.417725	1301.056152	21528.398438	2243.791504	4.660698
439.856445	1299.984619	21527.755859	2248.506348	4.689205
440.295135	1307.056885	21544.255859	2267.579590	4.746322
440.733765	1297.413086	21520.683594	2270.579834	4.812114
441.172394	1298.270386	21544.900391	2284.724365	4.872188
441.610962	1302.556519	21511.683594	2292.224854	4.897136
442.049469	1291.412476	21547.472656	2294.153809	4.950327
442.487946	1285.411865	21584.976563	2296.296875	4.979836
442.926422	1290.126465	21652.267578	2300.368652	4.961375
443.364807	1286.697632	21701.558594	2298.010986	4.953810
443.803192	1284.340210	21873.216797	2303.368896	4.949414
444.241516	1284.554688	21959.583984	2303.368896	4.927752
444.679810	1287.769287	22089.236328	2302.940430	4.880286
445.118073	1289.055054	22135.742188	2296.510986	4.832691
445.556274	1293.769653	22157.388672	2283.223877	4.742486
445.994415	1296.770142	22121.597656	2270.151367	4.674138
446.432587	1301.056274	22079.164063	2272.722900	4.676396
446.870667	1308.556885	21926.794922	2256.221191	4.596243
447.308716	1311.557373	21692.126953	2248.720703	4.598318
447.746735	1312.628906	21375.597656	2233.504883	4.589929
448.184692	1312.200195	21141.359375	2224.289795	4.599739
448.622620	1320.343872	20884.835938	2217.217773	4.584192
449.060516	1330.202026	20645.667969	2214.431641	4.577832
449.498383	1335.130981	20411.216797	2204.144775	4.555514
449.936188	1338.345581	20185.767578	2193.429443	4.536874
450.373993	1336.845459	19983.031250	2196.644287	4.611125
450.811707	1339.202881	19770.011719	2190.857910	4.620823
451.249420	1337.274170	19529.130859	2182.071289	4.643820
451.687042	1335.988281	19324.039063	2178.856445	4.685711
452.124664	1330.844849	19226.312500	2165.140869	4.662052
452.562225	1326.130127	19207.240234	2171.784424	4.729317
452.999756	1326.773071	19164.167969	2176.070557	4.761332
453.437256	1325.701538	19117.234375	2177.570801	4.788060
453.874725	1325.915894	19121.304688	2173.927734	4.765346
454.312164	1329.773315	19167.810547	2179.071045	4.761161
454.749512	1327.201660	19292.107422	2184.428711	4.771676
455.186829	1328.273193	19519.486328	2188.500488	4.728806
455.624115	1326.344482	19844.162109	2206.716553	4.754189
456.061401	1326.130127	20315.423828	2215.288818	4.682421
456.498596	1333.845093	20764.611328	2235.433594	4.640005
456.935791	1338.131348	21224.513672	2257.507324	4.623143
457.372894	1340.274414	21545.328125	2268.222656	4.592654
457.810028	1338.559937	21741.205078	2277.009277	4.599646
458.247070	1338.774292	21838.929688	2274.437500	4.564176
458.684052	1340.917236	21861.429688	2271.222900	4.533540
459.121033	1331.487793	21751.062500	2277.009033	4.630465
459.557953	1331.273560	21668.982422	2276.366211	4.646996
459.994873	1335.131104	21431.316406	2261.150391	4.607935
460.431702	1331.487793	21123.144531	2247.649170	4.629028
460.868530	1334.059448	20730.533203	2241.648438	4.679144
461.305298	1322.486938	20353.783203	2226.432861	4.749786
461.742035	1326.987427	19928.382813	2214.645752	4.771999
462.178741	1327.844604	19668.857422	2214.431396	4.833903
462.615387	1335.559692	19433.763672	2203.287354	4.794551
463.051971	1336.202637	19369.257813	2206.073486	4.823758
463.488586	1334.059570	19344.398438	2206.716553	4.845311
463.925079	1343.917725	19408.689453	2206.930664	4.777326
464.361572	1345.203491	19421.333984	2204.144775	4.751798
464.798035	1345.846313	19477.054688	2213.360107	4.784644
465.234406	1356.775879	19533.632813	2220.432129	4.751406
465.670776	1356.132935	19528.488281	2222.146729	4.765556
466.107117	1368.134155	19497.199219	2227.718750	4.741472
466.543396	1366.848511	19441.693359	2229.218750	4.771107
466.979645	1370.491577	19356.398438	2223.646729	4.743465
467.415863	1373.063354	19340.539063	2226.861572	4.751909
467.851990	1371.777466	19219.671875	2218.932129	4.746524
468.288116	1367.920044	19158.595703	2216.360352	4.769017
468.724182	1360.847900	19088.945313	2214.431641	4.814864
469.160248	1367.277100	19075.443359	2214.217285	4.782766
469.596252	1361.919434	19101.804688	2212.502686	4.794751
470.032196	1359.990723	19163.308594	2215.288818	4.804150
470.468109	1358.490479	19242.816406	2221.503662	4.825528
470.903992	1352.275513	19348.041016	2229.218750	4.873053
471.339844	1346.060669	19473.839844	2238.648193	4.923866
471.775604	1346.703491	19566.205078	2248.292236	4.948482
472.211395	1340.917236	19719.863281	2253.864258	4.967352
472.647095	1339.417114	19909.953125	2269.079834	5.006117
473.082794	1336.845337	20073.039063	2293.725098	5.107120
473.518402	1337.488403	20299.777344	2315.370117	5.156981
473.954010	1337.274048	20491.367188	2329.943115	5.182543
474.389557	1338.131348	20781.966797	2357.802734	5.244188
474.825073	1338.988770	21078.998047	2377.519043	5.261042
475.260529	1347.346680	21443.746094	2391.663330	5.196537
475.695923	1350.132568	21887.576172	2410.522461	5.163203
476.131348	1359.347656	22459.130859	2442.453857	5.133257
476.566681	1356.990356	23277.570313	2473.099609	5.091605
477.001984	1361.276367	24234.664063	2527.319336	5.097815
477.437256	1364.491089	25368.773438	2596.111572	5.130836
477.872467	1375.634888	26711.619141	2660.403809	5.070926
478.307648	1384.207275	28097.970703	2732.839600	5.048455
478.742767	1382.921387	29568.970703	2812.561768	5.072156
479.177887	1384.635864	31119.267578	2895.712646	5.081875
479.612946	1385.707397	32968.949219	2990.436523	5.080951
480.047943	1381.206909	35273.386719	3116.234375	5.119256
480.482941	1382.492676	37874.214844	3253.176514	5.126324
480.917847	1384.635864	40468.187500	3392.475830	5.137302
481.352722	1385.064575	42709.406250	3516.988037	5.159001
481.787598	1385.921753	44388.070313	3613.854492	5.180980
482.222382	1386.136230	45424.246094	3666.788330	5.178815
482.657166	1380.778442	45985.296875	3702.791992	5.205781
483.091888	1375.206421	46336.332031	3710.506836	5.194043
483.526581	1369.848755	46664.433594	3723.150879	5.195549
483.961212	1368.777222	46960.609375	3739.224121	5.199279
484.395844	1367.705566	47043.546875	3740.724121	5.195347
484.830353	1365.776733	46581.285156	3718.221680	5.202739
485.264893	1361.062134	45593.757813	3686.718750	5.257778
485.699371	1351.847046	44268.058594	3613.425781	5.269754
486.133820	1356.347412	42848.277344	3555.991943	5.301379
486.568176	1351.203979	41570.152344	3488.270996	5.313582
487.002533	1356.561646	40676.066406	3445.624023	5.313044
487.436859	1356.132935	40031.214844	3409.406250	5.309034
487.871094	1355.704346	39637.316406	3399.762451	5.339530
488.305359	1360.847778	39244.703125	3378.117188	5.324879
488.739502	1357.418823	38695.011719	3341.256348	5.313244
489.173676	1353.989990	37811.421875	3299.895508	5.337472
489.607788	1347.775146	36654.597656	3247.175781	5.379698
490.041840	1352.275513	35451.050781	3182.455566	5.367290
490.475861	1360.204956	34261.218750	3122.877930	5.357503
490.909851	1354.632935	33166.109375	3058.585938	5.356410
491.343750	1351.418335	32204.300781	3013.152588	5.385993
491.777649	1346.060669	31310.861328	2966.862549	5.409019
492.211517	1347.132324	30367.050781	2913.714600	5.398300
492.645294	1344.774902	29298.732422	2860.137695	5.420924
493.079071	1349.061035	28157.123047	2808.704102	5.444791
493.512787	1356.561768	27055.798828	2756.413330	5.447055
493.946503	1359.347778	26125.279297	2714.837891	5.473205
494.380096	1363.205200	25440.568359	2669.405029	5.425012
494.813751	1357.847656	24919.375000	2630.186768	5.400071
495.247284	1358.919067	24580.343750	2612.185059	5.397025
495.680786	1363.419434	24319.101563	2594.826172	5.364279
496.114258	1366.205444	24093.867188	2580.896240	5.344548
496.547699	1361.490723	23849.554688	2558.394287	5.322395
496.981079	1358.276123	23636.105469	2545.750000	5.330294
497.414429	1359.562012	23356.433594	2526.676758	5.305821
497.847717	1358.490356	23040.761719	2505.031738	5.287921
498.280975	1355.918701	22668.294922	2487.244141	5.308302
498.714203	1358.061646	22316.617188	2467.313477	5.292597
499.147369	1356.561523	22036.949219	2456.812500	5.320263
499.580505	1359.347534	21763.492188	2443.739990	5.314569
500.013611	1351.632690	21544.042969	2420.166016	5.291757
500.446655	1343.917603	21364.667969	2411.379395	5.331777
500.879639	1344.560425	21254.513672	2403.235840	5.317317
501.312653	1346.703613	21126.789063	2401.950195	5.334894
501.745544	1347.989380	21057.781250	2389.734619	5.285420
502.178436	1347.560669	21010.632813	2384.376709	5.272910
502.611267	1339.417114	21002.060547	2389.305664	5.339509
503.044037	1334.059326	20992.632813	2385.233643	5.347155
503.476807	1335.345215	21000.345703	2372.589844	5.274572
503.909515	1337.273926	21012.775391	2373.018555	5.264133
504.342194	1335.559692	21068.923828	2365.946289	5.221546
504.774841	1337.916870	21096.355469	2373.447021	5.240951
505.207428	1340.274292	21137.931641	2367.446777	5.188354
505.639954	1346.489258	21188.937500	2357.588867	5.095639
506.072449	1350.561035	21272.517578	2348.373291	5.008605
506.504852	1345.846313	21377.312500	2356.088379	5.043275
506.937286	1346.274902	21464.750000	2354.159668	5.009748
507.369690	1339.845703	21580.904297	2362.303223	5.051404
507.802032	1343.274658	21727.917969	2364.017822	5.007412
508.234314	1335.130981	21829.927734	2376.876221	5.082974
508.666504	1333.202271	21917.150391	2374.947510	5.060959
509.098724	1337.274170	22009.300781	2375.161621	5.020734
509.530853	1329.987793	22067.164063	2365.732178	4.994626
509.962952	1329.344849	22113.882813	2357.159912	4.945095
510.395050	1327.844727	22136.171875	2352.230713	4.922962
510.827118	1323.987183	22148.386719	2342.158447	4.889318
511.259125	1327.201660	22114.310547	2336.157715	4.853758
511.691040	1322.701294	22125.669922	2334.657715	4.864481
512.122925	1320.129517	22127.814453	2325.013916	4.829391
512.554810	1314.557617	22158.246094	2316.012939	4.804598
512.986572	1313.485962	22254.041016	2309.369629	4.755765
513.418396	1305.556641	22339.121094	2307.440674	4.763263
513.850098	1297.627319	22490.207031	2307.655029	4.765950
514.281799	1300.841919	22679.654297	2310.012695	4.720425
514.713440	1290.983887	22893.314453	2317.727539	4.752930
515.145020	1288.197998	23195.917969	2338.943604	4.796234
515.576599	1280.911499	23530.666016	2360.803223	4.853499
516.008057	1281.768677	23812.265625	2368.732666	4.824412
516.439575	1285.197632	24009.855469	2370.875732	4.777533
516.870972	1299.341675	24150.654297	2378.376465	4.721982
517.302368	1302.127808	24205.091797	2378.161865	4.698230
517.733704	1304.270874	24221.806641	2365.517822	4.630720
518.165039	1311.557373	24210.445313	2355.445557	4.558685
518.596252	1314.557617	24135.439453	2357.588623	4.570511
519.027466	1322.272583	24107.150391	2353.730957	4.526943
519.458618	1326.130127	24073.718750	2357.802979	4.535306
519.889771	1315.843384	24007.498047	2340.015381	4.513430
520.320862	1319.915161	23986.925781	2332.728760	4.468228
520.751892	1321.415405	24109.724609	2332.943115	4.438801
521.182922	1323.772705	24462.470703	2343.229736	4.405853
521.613831	1308.342651	24959.019531	2355.445313	4.427369
522.044739	1302.985107	25759.455078	2385.019531	4.424328
522.475586	1298.484741	26723.193359	2430.881348	4.453922
522.906372	1289.483643	27835.445313	2481.457764	4.490228
523.337219	1287.340698	28954.982422	2518.961426	4.451484
523.767944	1277.482422	29994.158203	2571.252197	4.505291
524.198669	1275.982300	31165.341797	2602.326904	4.437514
524.629333	1276.410889	32463.185547	2661.261230	4.440505
525.059875	1274.267822	33978.976563	2714.623535	4.404123
525.490356	1268.481567	35615.636719	2775.058105	4.386321
525.920898	1258.623535	37035.851563	2836.778320	4.411059
526.351379	1266.338501	38145.531250	2866.781250	4.339691
526.781860	1275.125000	38706.371094	2892.069336	4.319772
527.212219	1277.482544	38837.097656	2895.069824	4.306720
527.642639	1280.482910	38631.363281	2878.568115	4.278574
528.072876	1276.196655	38241.328125	2859.066406	4.282062
528.503113	1271.053223	37809.710938	2827.134521	4.258726
528.933350	1273.410767	37202.367188	2804.418213	4.261208
529.363525	1278.339722	36535.015625	2769.700439	4.230010
529.793640	1272.982056	35669.433594	2742.697754	4.272870
530.223694	1275.768188	34654.257813	2708.623047	4.292749
530.653748	1272.553467	33681.523438	2659.975342	4.280981
531.083679	1269.553223	32736.425781	2618.399902	4.286561
531.513672	1262.481079	31939.205078	2581.753418	4.300565
531.943542	1264.838379	31288.142578	2544.249756	4.261394
532.373413	1258.409180	30723.873047	2519.175781	4.278794
532.803284	1260.552246	30339.623047	2504.817383	4.278903
533.233093	1264.838501	30037.019531	2491.744385	4.264209
533.662781	1262.480957	29841.787109	2482.314941	4.268242
534.092468	1254.123169	29496.751953	2453.383545	4.246277
534.522095	1252.194336	29079.283203	2423.594971	4.209569
534.951721	1251.337036	28568.587891	2386.091064	4.153984
535.381226	1252.408691	28059.611328	2353.730713	4.108306
535.810730	1254.123047	27712.435547	2353.302490	4.154382
536.240234	1262.480957	27510.773438	2337.014893	4.093729
536.669678	1255.408813	27493.843750	2326.085449	4.080566
537.099060	1262.266724	27725.724609	2322.656494	4.006997
537.528381	1268.052856	28103.970703	2326.942627	3.945793
537.957703	1268.910156	28585.945313	2340.443848	3.922584
538.386841	1272.553345	29040.919922	2349.230469	3.877351
538.816040	1283.268677	29480.037109	2379.661865	3.888365
539.245239	1286.054565	29793.998047	2389.305664	3.869978
539.674377	1283.697266	29965.011719	2401.521240	3.897394
540.103455	1289.483643	30020.517578	2407.522217	3.891397
540.532471	1284.769043	29921.720703	2392.949219	3.869756
540.961426	1276.196777	29739.560547	2381.376709	3.882816
541.390381	1280.697144	29391.095703	2373.018555	3.885827
541.819275	1284.340332	28836.470703	2365.303223	3.923337
542.248108	1277.053833	28082.542969	2335.943359	3.950271
542.676880	1274.267944	27148.810547	2298.225586	3.957394
543.105713	1277.911255	26128.705078	2258.364746	3.945361
543.534424	1278.553955	25120.820313	2209.717041	3.905514
543.963074	1274.053589	24218.375000	2168.355713	3.897706
544.391663	1272.338989	23424.798828	2125.065674	3.849355
544.820251	1269.767456	22708.585938	2093.776855	3.843539
545.248779	1275.768066	22079.595703	2056.487549	3.752768
545.677246	1275.339355	21497.539063	2041.485962	3.788641
546.105713	1275.553711	20943.341797	2021.555420	3.793013
546.534119	1272.982056	20472.078125	1982.337402	3.694733
546.962524	1272.553467	20003.820313	1958.978027	3.664592
547.390747	1276.196655	19546.060547	1940.547607	3.636321
547.819031	1274.482300	19097.515625	1921.045776	3.627685
548.247253	1266.124146	18666.117188	1894.900269	3.613657
548.675476	1271.267578	18282.935547	1890.614136	3.640716
549.103577	1273.196289	17947.759766	1879.898560	3.638490
549.531677	1276.625122	17663.804688	1864.897217	3.589831
549.959717	1265.052612	17494.931641	1862.539917	3.681403
550.387695	1262.909668	17334.628906	1842.823730	3.608289
550.815674	1260.980835	17264.550781	1837.251587	3.600889
551.243530	1259.480835	17160.181641	1839.180420	3.645749
551.671448	1260.338013	17044.455078	1829.322266	3.604790
552.099304	1257.123413	16955.947266	1815.392456	3.556120
552.527039	1260.552246	16892.728516	1808.748901	3.506848
552.954834	1260.337891	16838.080078	1807.891724	3.514976
553.382446	1256.480347	16708.427734	1789.032837	3.446507
553.810120	1257.337646	16599.345703	1787.318237	3.454441
554.237671	1248.979614	16518.335938	1777.888794	3.463860
554.665222	1259.266357	16380.535156	1766.101929	3.351806
555.092712	1259.909302	16253.880859	1754.957886	3.301651
555.520203	1259.909302	16159.584961	1742.099487	3.236246
555.947632	1264.409668	16086.292969	1742.956665	3.228652
556.375061	1268.481689	16053.933594	1739.956299	3.188774
556.802307	1267.195801	16050.290039	1747.671509	3.250170
557.229614	1259.052124	16025.428711	1751.314453	3.333670
557.656799	1260.980957	16035.715820	1745.957031	3.282469
558.083984	1271.053223	16077.505859	1748.957397	3.227675
558.511169	1267.838745	16119.938477	1745.528564	3.216312
558.938232	1281.340088	16143.728516	1760.101440	3.221295
559.365356	1280.697144	16173.944336	1761.387085	3.227570
559.792297	1282.625854	16252.378906	1760.744141	3.193896
560.219238	1283.268677	16262.453125	1766.744873	3.227654
560.646179	1284.983154	16287.099609	1757.958130	3.152722
561.073059	1277.696777	16320.531250	1762.244263	3.221118
561.499939	1282.625854	16338.105469	1763.530151	3.194214
561.926697	1291.412354	16408.398438	1766.316040	3.141524
562.353455	1286.269043	16445.044922	1765.030396	3.158312
562.780151	1283.054565	16539.552734	1774.245728	3.219554
563.206726	1281.982910	16607.056641	1771.031128	3.191164
563.633301	1278.339722	16671.562500	1759.458496	3.125523
564.059875	1276.625244	16723.210938	1768.030518	3.181320
564.486450	1280.482788	16749.785156	1771.673828	3.175263
564.912903	1267.410034	16798.861328	1765.887451	3.209471
565.339355	1258.837769	16860.798828	1769.959473	3.276009
565.765747	1262.052368	16878.798828	1772.316772	3.267418
566.192017	1256.265991	16894.658203	1769.745239	3.283453
566.618347	1242.764648	16901.087891	1757.744019	3.288854
567.044495	1246.193604	16913.945313	1765.887451	3.316965
567.470703	1238.907349	16888.230469	1755.172241	3.298960
567.896912	1232.906616	16857.156250	1753.886353	3.334430
568.322998	1235.264038	16855.011719	1755.386719	3.329904
568.749023	1232.692261	16895.515625	1750.243286	3.304328
569.175049	1227.763184	16947.164063	1760.315552	3.387867
569.600952	1234.192383	17001.169922	1767.173462	3.380363
570.026917	1238.692871	17033.742188	1770.173706	3.364857
570.452759	1239.121582	17052.601563	1779.603027	3.417853
570.878601	1244.693481	17057.746094	1777.031372	3.366446
571.304443	1250.479858	17033.097656	1778.531616	3.345780
571.730164	1259.909302	16988.738281	1773.388306	3.264572
572.155823	1262.481079	16913.087891	1772.531128	3.258980
572.581482	1272.553589	16875.154297	1769.102295	3.182474
573.007080	1263.123901	16746.787109	1762.244263	3.223529
573.432556	1267.624390	16575.769531	1757.744019	3.201692
573.858093	1271.053345	16357.605469	1751.314819	3.183375
574.283508	1280.697144	16124.225586	1745.099731	3.128654
574.708984	1277.911255	15855.055664	1732.670044	3.119670
575.134399	1275.125122	15616.103516	1712.953979	3.052992
575.559631	1278.125488	15369.650391	1709.524902	3.061410
575.984924	1281.982910	15122.340820	1700.952637	3.027160
576.410156	1276.625122	14874.602539	1689.165649	3.033837
576.835327	1283.268677	14635.006836	1681.021973	2.979038
577.260437	1284.340332	14335.193359	1687.880005	3.092056
577.685547	1283.268799	14102.668945	1681.021973	3.102744
578.110657	1275.339478	13871.217773	1672.878540	3.156104
578.535645	1280.482788	13665.269531	1663.020386	3.088770
578.960571	1275.768066	13476.037109	1652.733643	3.089813
579.385498	1276.411011	13351.953125	1645.661621	3.057839
579.810303	1284.126099	13192.509766	1637.946411	2.971187
580.235107	1273.839355	13095.000000	1631.517212	3.025743
580.659912	1265.910034	12982.059570	1633.874634	3.140661
581.084656	1259.480835	12880.477539	1632.588745	3.210636
581.509338	1253.480347	12776.325195	1630.017090	3.267741
581.933899	1245.765137	12739.035156	1619.515991	3.251911
582.358521	1244.479370	12664.886719	1624.873779	3.330831
582.782959	1244.693604	12610.452148	1630.017090	3.390213
583.207520	1239.550171	12568.018555	1634.946045	3.490285
583.632019	1236.764160	12553.233398	1639.017944	3.554588
584.056396	1243.407715	12499.227539	1648.447388	3.598491
584.480774	1234.406860	12516.799805	1651.447754	3.696387
584.905029	1244.693481	12492.582031	1657.019653	3.665809
585.329285	1251.337036	12512.299805	1659.377075	3.623492
585.753418	1253.694458	12519.584961	1664.949219	3.650442
586.177612	1257.551880	12548.946289	1665.163330	3.609930
586.601746	1267.410156	12538.659180	1662.805908	3.508003
587.025818	1273.839355	12568.018555	1668.378052	3.493292
587.449890	1281.983032	12593.092773	1668.163696	3.414171
587.873901	1279.625610	12599.950195	1661.520020	3.373529
588.297729	1278.553955	12597.165039	1665.377808	3.417591
588.721680	1272.767700	12624.809570	1658.091064	3.394309
589.145447	1277.911133	12609.593750	1662.162964	3.390951
589.569275	1264.624146	12607.237305	1665.591919	3.535056
589.993042	1265.695801	12618.594727	1663.020386	3.499763
590.416687	1271.053345	12638.524414	1669.878052	3.508474
590.840393	1269.553223	12652.456055	1680.379028	3.609148
591.263916	1269.124512	12710.105469	1691.737427	3.693852
591.687561	1263.338257	12745.250977	1685.093872	3.673217
592.111023	1263.338379	12786.397461	1685.522705	3.663822
592.534485	1264.838379	12842.975586	1691.094604	3.681561
592.957886	1268.910278	12908.553711	1694.309082	3.654741
593.381226	1266.124146	12993.631836	1696.452271	3.669391
593.804626	1265.052734	13093.712891	1696.880859	3.650693
594.227905	1277.268311	13228.941406	1698.809692	3.527049
594.651062	1271.053345	13283.589844	1708.453247	3.641195
595.074280	1266.767212	13314.235352	1698.595215	3.584388
595.497375	1262.695313	13300.090820	1696.666504	3.605192
595.920471	1257.552002	13246.084961	1688.522949	3.594860
596.343567	1260.338013	13179.652344	1676.521606	3.491674
596.766541	1256.051758	13075.712891	1681.879395	3.602706
597.189514	1259.480713	12979.702148	1678.235962	3.572929
597.612366	1262.052368	12898.050781	1681.022217	3.600635
598.035278	1265.695679	12761.752930	1682.522217	3.625822
598.458008	1262.481079	12658.671875	1681.022217	3.672641
598.880737	1250.694092	12509.084961	1672.664185	3.748050
599.303528	1246.407959	12425.077148	1666.877808	3.761359
599.726135	1244.907715	12391.430664	1666.878052	3.785668
600.148804	1255.194580	12434.291016	1665.163574	3.667282
600.571411	1255.408936	12496.655273	1669.878174	3.687040
600.993835	1252.622925	12604.878906	1687.665527	3.832213
601.416382	1252.622925	12754.465820	1679.307739	3.709708
601.838684	1248.336792	12901.266602	1689.165894	3.782990
602.261169	1246.408081	13045.922852	1691.523315	3.772318
602.683472	1234.621216	13196.581055	1701.595703	3.903829
603.105774	1235.906982	13291.731445	1707.810547	3.914320
603.528015	1246.408081	13376.170898	1713.168091	3.848056
603.950134	1255.408936	13407.672852	1712.739502	3.763336
604.372314	1256.909058	13416.459961	1710.381958	3.729356
604.794434	1248.979614	13350.667969	1706.310181	3.779064
605.216431	1244.479248	13292.162109	1698.166504	3.765764
605.638489	1253.694458	13206.438477	1694.094971	3.684514
606.060425	1255.194580	13128.859375	1691.094604	3.671150
606.482361	1253.265747	13070.997070	1684.236816	3.646817
606.904236	1253.051636	13005.418945	1685.522339	3.679860
607.325928	1263.552612	12957.627930	1676.950317	3.535104
607.747742	1268.053101	12906.409180	1675.021362	3.496785
608.169434	1262.695313	12866.761719	1669.020752	3.501578
608.591125	1256.694824	12816.615234	1669.449585	3.570568
609.012756	1262.695313	12744.821289	1678.235962	3.619022
609.434326	1262.266724	12691.031250	1669.663940	3.564665
609.855896	1268.267090	12614.094727	1668.806641	3.530280
610.277283	1267.410034	12535.444336	1664.091919	3.520418
610.698792	1268.695801	12415.217773	1664.949219	3.554951
611.120056	1267.410034	12265.203125	1659.591431	3.566001
611.541382	1263.981201	12084.113281	1645.661377	3.527500
611.962708	1262.909668	11918.027344	1637.089355	3.511737
612.383972	1252.622925	11780.656250	1632.374268	3.607049
612.805176	1254.337402	11651.429688	1625.302246	3.567967
613.226318	1251.765747	11557.777344	1616.087158	3.535038
613.647339	1251.551514	11497.126953	1619.087524	3.587266
614.068359	1260.123779	11435.835938	1625.302368	3.588728
614.489380	1251.122925	11397.475586	1627.659668	3.711055
614.910400	1256.909302	11354.613281	1618.444458	3.580370
615.331299	1260.123901	11310.895508	1615.872681	3.539517
615.752136	1262.052490	11274.892578	1615.872681	3.533665
616.172974	1267.195801	11253.247070	1609.229248	3.425112
616.593628	1267.624390	11206.958008	1601.728638	3.361435
617.014404	1274.053589	11165.595703	1596.799561	3.262848
617.435059	1270.624756	11087.159180	1599.371216	3.348906
617.855652	1275.553711	11029.296875	1601.300049	3.339706
618.276245	1267.624390	10962.647461	1588.655884	3.311302
618.696716	1257.337646	10904.141602	1580.726563	3.352291
619.117249	1270.624634	10828.920898	1583.512573	3.273470
619.537598	1260.123535	10753.912109	1589.513184	3.469528
619.957947	1254.337280	10715.979492	1593.799316	3.587771
620.378235	1256.266113	10654.045898	1591.441895	3.566542
620.798523	1251.551270	10585.039063	1590.584717	3.632441
621.218811	1251.765747	10534.034180	1596.799561	3.717128
621.639038	1257.766357	10482.599609	1593.799316	3.642700
622.059082	1264.195435	10458.168945	1587.370239	3.515072
622.479248	1260.766602	10438.452148	1585.227051	3.535319
622.899231	1262.909668	10423.236328	1582.441040	3.488209
623.319153	1270.410400	10439.309570	1585.655762	3.438203
623.739136	1266.338501	10454.954102	1580.940918	3.423828
624.158997	1268.267334	10461.597656	1579.655029	3.387105
624.578918	1271.481934	10462.026367	1573.440186	3.285532
624.998657	1269.981689	10484.099609	1576.654663	3.328294
625.418457	1270.838989	10492.885742	1571.511353	3.260365
625.838074	1270.410278	10463.311523	1565.939331	3.214753
626.257751	1266.767212	10441.666992	1560.153076	3.197701
626.677307	1266.767212	10399.449219	1561.653198	3.228909
627.096802	1268.910278	10339.871094	1559.295776	3.201265
627.516357	1268.695801	10257.149414	1553.723877	3.171047
627.935791	1271.267578	10149.996094	1556.295654	3.210235
628.355225	1267.410034	10028.913086	1543.223022	3.148010
628.774536	1265.481201	9915.329102	1541.722778	3.193600
629.193848	1261.409424	9790.389648	1537.436768	3.236346
629.613098	1266.124146	9682.378906	1529.936035	3.134552
630.032349	1268.267334	9572.868164	1526.078247	3.104435
630.451477	1266.767090	9496.574219	1523.935425	3.124840
630.870605	1262.266724	9398.422852	1526.078247	3.242459
631.289673	1256.051880	9348.061523	1525.006714	3.323709
631.708740	1255.194580	9265.124023	1522.435059	3.336365
632.127625	1253.265747	9185.401367	1520.291870	3.366384
632.546509	1246.836670	9104.178711	1505.719116	3.294784
632.965393	1248.765259	9050.173828	1511.291138	3.365109
633.384155	1249.193848	8990.381836	1505.290527	3.308235
633.802979	1247.265259	8933.163086	1497.146851	3.251170
634.221741	1245.979370	8846.153320	1485.574341	3.152493
634.640381	1247.908081	8765.145508	1481.716919	3.110303
635.058960	1248.765381	8689.708984	1477.002075	3.067309
635.477600	1253.480103	8612.344727	1470.787231	2.952998
635.896057	1251.979980	8502.620117	1457.071655	2.828601
636.314514	1259.052246	8414.326172	1446.142090	2.614712
636.732910	1267.195801	8348.534180	1453.428467	2.629908
637.151367	1266.981567	8287.456055	1455.357300	2.683233
637.569641	1264.409790	8210.734375	1449.999512	2.671769
637.987976	1262.480957	8131.226074	1447.427856	2.692586
638.406189	1263.338135	8066.291016	1449.356689	2.734380
638.824402	1262.695313	7999.642090	1449.570923	2.773892
639.242432	1256.694824	7941.564453	1455.785889	2.978234
639.660522	1256.909058	7871.057617	1463.072144	3.117001
640.078613	1255.623169	7807.837402	1466.286743	3.215151
640.496582	1256.266113	7764.333008	1474.858887	3.358797
640.914490	1250.479858	7732.187500	1484.502808	3.610514
641.332397	1243.193481	7680.539063	1473.787476	3.582129
641.750183	1247.265137	7640.893555	1471.430176	3.506069
642.167969	1248.122437	7581.958984	1471.858643	3.532396
642.585693	1249.622559	7547.026367	1470.572754	3.508592
643.003357	1244.693481	7505.021973	1467.144043	3.553337
643.421021	1243.836426	7483.805176	1473.358765	3.678261
643.838684	1248.122559	7480.162598	1477.859253	3.686380
644.256226	1250.051270	7472.875488	1475.073120	3.616073
644.673645	1246.836792	7476.304688	1475.716064	3.674139
645.091064	1247.693970	7453.588867	1472.072998	3.615579
645.508423	1257.766479	7455.303223	1468.001099	3.392229
645.925842	1257.552002	7466.446777	1465.000854	3.341156
646.343079	1246.836670	7450.587891	1461.572144	3.461381
646.760376	1248.336792	7464.732910	1463.286499	3.457787
647.177551	1246.622314	7459.804199	1457.714478	3.397489
647.594604	1258.623535	7448.230957	1456.642944	3.199224
648.011719	1257.123291	7431.515625	1449.999390	3.123807
648.428772	1262.052368	7406.440918	1450.642334	3.069304
648.845764	1260.766724	7396.583008	1439.927124	2.919911
649.262756	1263.981201	7360.793457	1431.140503	2.741749
649.679626	1258.194946	7363.793945	1434.569336	2.888732
650.096497	1250.051270	7335.720215	1436.712402	3.067225
650.513245	1249.622559	7296.287598	1433.926270	3.048023
650.929993	1252.837280	7280.642578	1429.640259	2.933124
651.346619	1251.979980	7265.427734	1420.639282	2.804702
651.763245	1253.694458	7253.426270	1428.140137	2.907558
652.179871	1247.050903	7251.068848	1427.711548	3.008996
652.596436	1245.550781	7244.210938	1424.496826	2.983100
653.012939	1240.193237	7225.994141	1420.210693	3.007408
653.429443	1248.765503	7213.135742	1434.783569	3.118822
653.845703	1255.408936	7229.851563	1432.426270	2.962910
654.262146	1259.909302	7212.065430	1430.497559	2.865991
654.678345	1263.123901	7223.637695	1423.854004	2.696581
655.094604	1271.053223	7265.426758	1427.282959	2.606273
655.510803	1276.411011	7301.001953	1433.069214	2.600313
655.926941	1274.267944	7340.648926	1434.569458	2.642457
656.343079	1278.125488	7405.583984	1434.783691	2.556659
656.759094	1285.411987	7466.447266	1441.855713	2.531028
657.175049	1291.198120	7531.166992	1446.784668	2.493387
657.591003	1292.483887	7581.529297	1445.927612	2.439857
658.006897	1281.982910	7616.032715	1437.998169	2.463120
658.422729	1277.053833	7616.890137	1444.855957	2.646790
658.838562	1279.839844	7618.604980	1443.141602	2.576239
659.254333	1275.553589	7582.815918	1444.427368	2.677450
659.669983	1271.267578	7533.096680	1450.856567	2.867996
660.085571	1274.053589	7460.232422	1449.570801	2.837248
660.501221	1274.267944	7373.437500	1449.999512	2.881238
660.916687	1271.482056	7259.426270	1444.641724	2.891805
661.332214	1268.267456	7156.987793	1439.927002	2.915057
661.747681	1263.338257	7051.763672	1448.927856	3.206219
662.163025	1262.266846	6935.823730	1445.284668	3.225804
662.578430	1274.696533	6847.101074	1448.713623	3.122837
662.993652	1275.982300	6761.163574	1445.499146	3.090451
663.408936	1276.196655	6700.086426	1437.569702	2.975227
663.824036	1281.768677	6658.296387	1438.641235	2.917730
664.239197	1282.840088	6611.148438	1424.496948	2.658571
664.654297	1280.482788	6572.787598	1425.997192	2.749547
665.069336	1289.697998	6554.786133	1425.997070	2.588733
665.484314	1294.412720	6542.570313	1422.996826	2.450081
665.899292	1298.484497	6509.781250	1422.782349	2.385162
666.314148	1300.627686	6480.850098	1408.209717	2.076784
666.728943	1307.056885	6482.992676	1398.780151	1.772110
667.143677	1294.841309	6463.276855	1392.565186	1.890783
667.558472	1287.340698	6464.562500	1389.136230	1.966219
667.973206	1287.126221	6459.848145	1389.564941	1.980364
668.387756	1283.268677	6440.774902	1386.350342	1.998673
668.802368	1278.982544	6431.559570	1395.779785	2.266773
669.216858	1272.338989	6413.129395	1391.922241	2.326165
669.631409	1260.980957	6384.626465	1386.564575	2.451060
670.045776	1257.123413	6350.551270	1381.849731	2.448770
670.460144	1246.622314	6331.692383	1376.277832	2.549729
670.874512	1251.765747	6309.619141	1377.992310	2.495655
671.288757	1249.408325	6288.617188	1382.492676	2.640977
671.703003	1248.336792	6280.687988	1377.992310	2.576440
672.117126	1260.552246	6256.257324	1374.777710	2.286473
672.531311	1266.981445	6224.539063	1380.135376	2.282453
672.945313	1267.410034	6197.965332	1376.706543	2.216718
673.359314	1272.982056	6176.105957	1374.777832	2.076141
673.773315	1276.839722	6164.319824	1370.705933	1.920544
674.187256	1283.268799	6149.103516	1376.492188	1.915877
674.601135	1288.840698	6144.389160	1381.421265	1.906696
675.014954	1298.270386	6145.460449	1385.707397	1.803870
675.428650	1294.198364	6156.604492	1385.493042	1.877562
675.842407	1286.911987	6150.603516	1385.921753	2.035692
676.256042	1290.769531	6155.103516	1390.207886	2.044234
676.669678	1284.554688	6175.891113	1393.208130	2.221345
677.083191	1276.625244	6208.037598	1387.421753	2.246750
677.496704	1275.339600	6245.327637	1395.136841	2.410413
677.910217	1273.196411	6293.332520	1396.208496	2.450373
678.323547	1274.910889	6325.264160	1395.351196	2.384790
678.736938	1271.696167	6368.554199	1395.779663	2.434510
679.150208	1269.124512	6392.984375	1394.922485	2.455141
679.563477	1262.909668	6392.770508	1390.636353	2.489866
679.976685	1256.909058	6365.553223	1393.208008	2.668006
680.389832	1260.766479	6371.554199	1387.636230	2.482391
680.802979	1259.909302	6341.551270	1387.421753	2.509276
681.216064	1262.695435	6297.189453	1384.207153	2.413584
681.629028	1268.481689	6250.041992	1388.707764	2.413422
682.041870	1265.267090	6187.464355	1375.635010	2.242249
682.454773	1272.339233	6116.742676	1362.133667	1.853571
682.867615	1274.910889	6049.021973	1358.919067	1.759661
683.280457	1278.768433	5987.944824	1357.204590	1.665602
683.693237	1272.339111	5926.867676	1357.204590	1.823288
684.105896	1272.553345	5865.575684	1355.704468	1.810379
684.518555	1278.553955	5842.430664	1347.132202	1.502631
684.931030	1274.482056	5801.069824	1342.631714	1.505541
685.343567	1274.053589	5766.137695	1337.059814	1.402606
685.756042	1267.624268	5743.421387	1342.845947	1.680632
686.168518	1271.053223	5703.345703	1336.845459	1.484384
686.580872	1275.125122	5684.915039	1348.632324	1.666909
686.993225	1263.124023	5647.411621	1359.561890	2.199625
687.405518	1251.551392	5633.052734	1361.490723	2.509170
687.817627	1253.265991	5590.405762	1354.204346	2.327302
688.229858	1259.052246	5543.901367	1352.918457	2.190654
688.641907	1255.837524	5502.111328	1352.061279	2.266075
689.054077	1251.122681	5451.964355	1355.490234	2.484444
689.466064	1254.123047	5391.958008	1365.991211	2.703543
689.878052	1254.551636	5345.024902	1371.134644	2.850111
690.289978	1260.980957	5302.377930	1368.348511	2.656694
690.701843	1256.480591	5275.160645	1373.277588	2.906352
691.113586	1260.552368	5224.155273	1358.276123	2.465528
691.525330	1262.909668	5183.008301	1352.061035	2.274212
691.937073	1277.268311	5146.147949	1354.847168	2.005202
692.348755	1269.981812	5136.075684	1350.561035	2.084254
692.760315	1271.267578	5157.077637	1350.989746	2.051623
693.171875	1279.839966	5178.722656	1358.704712	2.022753
693.583435	1284.554688	5192.652344	1365.562500	2.072819
693.994751	1284.126099	5216.440430	1361.705078	1.972858
694.406128	1285.626221	5250.729492	1357.204590	1.805208
694.817444	1284.125977	5285.232910	1350.989624	1.671129
695.228760	1284.126099	5314.378418	1348.632324	1.600551
695.640076	1275.982422	5373.956055	1356.990356	1.976780
696.051208	1277.053955	5445.105469	1366.634033	2.149207
696.462402	1270.624878	5513.469727	1371.991821	2.389127
696.873474	1272.982178	5567.903809	1375.635010	2.390098
697.284424	1267.195801	5599.835449	1375.849487	2.507794
697.695374	1264.838379	5614.836426	1369.420166	2.404180
698.106323	1256.909058	5612.693848	1358.276245	2.327185
698.517212	1260.766602	5594.906738	1358.490601	2.254749
698.928101	1263.552612	5550.759277	1359.562012	2.239439
699.338867	1265.695679	5479.609375	1364.276855	2.339421
699.749573	1266.124268	5403.101563	1355.490234	2.160175
700.160095	1272.124878	5321.665039	1349.061035	1.899874
700.570740	1272.339233	5217.511719	1341.774536	1.760007
700.981262	1276.839722	5098.785645	1334.702393	1.513958
701.391785	1282.625977	4960.343750	1335.131104	1.427655
701.802307	1280.697266	4840.117676	1327.201660	1.306516
702.212708	1274.696655	4749.894531	1318.200806	1.251847
702.623108	1281.125854	4668.887207	1314.343262	0.980512
703.033264	1280.911377	4589.808105	1311.985962	0.939122
703.443481	1274.267944	4533.444824	1308.557129	1.052081
703.853699	1272.553467	4492.726563	1303.628052	0.964997
704.263855	1267.624390	4453.937012	1307.271240	1.244286
704.673950	1263.338257	4427.791992	1310.057129	1.476365
705.083984	1263.766846	4401.860352	1305.128052	1.318036
705.493958	1260.338013	4389.002441	1299.556152	1.253510
705.903931	1249.408325	4400.574707	1293.555542	1.400980
706.313721	1249.837036	4405.075195	1298.698853	1.548594
706.723511	1250.265503	4392.859863	1307.271240	1.813971
707.133301	1253.694458	4404.003418	1316.057739	1.979592
707.543030	1241.693237	4410.218262	1316.271973	2.353737
707.952698	1242.550415	4418.576660	1317.986450	2.375170
708.362305	1243.836304	4432.720703	1318.415161	2.338713
708.771912	1246.622437	4455.437012	1315.843384	2.157212
709.181335	1254.337402	4460.794922	1321.201050	2.085281
709.590820	1252.837158	4481.368652	1327.630249	2.316629
710.000183	1251.122681	4485.654297	1329.987549	2.438216
710.409546	1257.766357	4490.369141	1332.987915	2.326966
710.818848	1265.052856	4492.083496	1335.130981	2.171598
711.228088	1277.696777	4495.512207	1332.559326	1.704963
711.637329	1273.410767	4481.796875	1319.701050	1.442790
712.046448	1285.626099	4467.437988	1317.343628	0.996839
712.455444	1290.340942	4449.007813	1315.200562	0.787029
712.864441	1286.269043	4424.362793	1313.057495	0.853654
713.273438	1287.126343	4406.789551	1317.557739	0.975471
713.682434	1284.340332	4366.714355	1305.128052	0.674406
714.091309	1289.055176	4321.924316	1299.770386	0.353303
714.500061	1288.626465	4284.634766	1303.413574	0.493560
714.908875	1283.483154	4237.059082	1306.413940	0.776374
715.317505	1279.839966	4192.697266	1307.271118	0.941727
715.726135	1271.267700	4146.406738	1303.413574	1.118063
716.134766	1270.410400	4104.616699	1311.985962	1.466921
716.543274	1264.409790	4057.683594	1310.485718	1.649531
716.951843	1261.838135	4021.680420	1308.771240	1.700572
717.360291	1260.337891	3974.961670	1312.414429	1.918370
717.768738	1256.051880	3923.313477	1302.127808	1.727462
718.177063	1249.622681	3900.811523	1295.912842	1.746015
718.585205	1250.051270	3862.450684	1293.769775	1.673500
718.993469	1249.836914	3837.161865	1291.626831	1.615178
719.401672	1256.051636	3809.087646	1286.911987	1.208771
719.809814	1257.766235	3771.798340	1274.053589	0.647858
720.217896	1262.480957	3754.439941	1268.696045	0.249406
720.625916	1265.267090	3726.365723	1261.409424	-0.156746
721.033875	1258.837891	3708.792236	1255.623169	-0.131216
721.441650	1254.980469	3679.860840	1251.979980	-0.123738
721.849548	1257.552002	3674.289063	1244.264893	-0.549795
722.257385	1259.052246	3666.788818	1250.265503	-0.364938
722.665161	1257.766235	3643.857666	1258.194824	0.017962
723.072876	1254.551758	3647.929443	1260.552246	0.250712
723.480469	1254.980347	3644.071777	1259.480713	0.188371
723.888123	1255.194580	3635.928223	1263.552612	0.351070
724.295532	1253.480347	3643.643555	1274.053589	0.860746
724.703064	1248.765503	3646.857910	1282.625854	1.411970
725.110474	1242.550537	3656.715820	1286.483521	1.819800
725.517822	1255.408936	3690.576416	1297.841797	1.742503
725.925171	1260.552246	3711.149414	1299.984863	1.609102
726.332520	1259.480713	3714.792725	1305.128052	1.859126
726.739685	1263.123901	3722.079590	1309.628418	1.891230
727.146851	1272.339233	3751.439209	1310.700073	1.547370
727.553894	1273.410645	3754.654053	1306.199585	1.321472
727.960938	1278.125488	3771.584473	1302.770630	0.988392
728.367981	1278.554077	3783.585693	1299.770386	0.846948
728.774902	1270.410278	3800.944336	1289.055054	0.736792
729.181824	1273.196289	3811.874023	1286.269043	0.514943
729.588684	1277.696777	3827.089600	1287.126221	0.369870
729.995422	1275.767944	3810.159424	1292.698242	0.668022
730.402039	1275.768066	3820.231934	1295.912964	0.791715
730.808777	1278.553955	3831.375977	1294.198486	0.612833
731.215393	1284.125854	3834.805420	1281.768677	-0.092414
731.622009	1280.268433	3821.518066	1277.268188	-0.118062
732.028503	1287.340576	3820.446045	1281.982910	-0.211506
732.434998	1278.554077	3794.943848	1278.125488	-0.017032
732.841370	1283.697388	3790.872070	1273.839233	-0.393198
733.247742	1285.411865	3774.584961	1279.196899	-0.249680
733.653931	1276.410889	3755.725830	1282.197266	0.233386
734.060181	1279.839722	3734.080566	1281.982910	0.087326
734.466370	1281.554199	3726.580322	1267.838745	-0.560953
734.872559	1282.840088	3702.792236	1271.696289	-0.460497
735.278625	1279.196899	3693.790771	1270.624756	-0.355014
735.684692	1272.553467	3676.646240	1272.339233	-0.008911
736.090698	1273.839355	3672.574463	1274.053589	0.008931
736.496460	1264.624146	3670.860352	1272.339111	0.320624
736.902344	1271.053345	3674.503662	1278.768311	0.320995
737.308167	1263.338257	3676.646729	1283.697388	0.843619
737.713928	1267.410156	3671.502930	1284.340332	0.704223
738.119690	1274.482300	3675.360352	1283.697388	0.383822
738.525330	1272.982056	3676.431885	1281.768677	0.365584
738.930908	1269.124634	3667.645508	1282.411621	0.553966
739.336426	1263.766846	3657.787598	1282.840332	0.796713
739.741821	1268.910278	3650.929932	1286.483521	0.737746
740.147278	1273.625000	3649.858398	1293.341187	0.829724
740.552673	1264.195435	3630.142090	1293.126831	1.222825
740.957947	1267.195801	3614.497559	1292.055420	1.059072
741.363220	1262.909668	3596.067139	1287.126221	1.037930
741.768494	1262.909668	3569.064209	1288.840820	1.124433
742.173645	1263.552612	3549.777100	1286.697754	1.012374
742.578613	1257.980591	3525.774414	1281.125854	1.020607
742.983704	1250.908447	3495.343018	1279.197021	1.260388
743.388733	1250.479736	3478.412598	1282.197266	1.423630
743.793640	1256.480347	3451.195557	1277.911133	0.976472
744.198547	1249.622559	3418.192383	1277.482544	1.284717
744.603394	1243.193359	3403.619629	1276.196777	1.527635
745.008179	1248.979614	3386.475098	1280.911499	1.493892
745.412781	1248.122437	3363.115723	1281.554321	1.580709
745.817444	1250.908325	3342.756836	1290.983887	1.915796
746.222107	1254.551636	3331.398438	1284.340210	1.434317
746.626648	1251.979980	3326.040771	1283.054443	1.498243
747.031189	1256.694824	3306.539063	1287.769165	1.515937
747.435669	1265.910034	3308.467773	1289.912231	1.175105
747.840027	1262.052612	3311.253662	1285.411987	1.139926
748.244385	1259.909424	3310.181885	1284.554688	1.202048
748.648499	1264.409668	3313.396729	1283.697388	0.941329
749.052795	1260.980835	3297.966553	1282.625854	1.062600
749.456970	1264.409668	3288.751465	1279.411255	0.741060
749.861084	1271.910400	3280.821777	1276.839600	0.245367
750.265137	1274.910767	3285.750732	1277.268188	0.117236
750.669189	1272.339111	3280.393066	1281.125732	0.437569
751.073181	1276.411011	3269.249756	1276.196655	-0.010756
751.476929	1280.268555	3253.176514	1273.839355	-0.325874
751.880798	1279.411255	3236.246094	1275.982300	-0.175230
752.284546	1282.411621	3218.244385	1286.054810	0.188197
752.688354	1282.625854	3209.886475	1290.555176	0.411430
753.091980	1284.340210	3191.455566	1299.984741	0.820324
753.495667	1293.769775	3181.169434	1311.128662	0.919725
753.899231	1294.841309	3175.597412	1316.057739	1.128080
754.302734	1284.340332	3163.596191	1312.628784	1.505301
754.706055	1277.268188	3128.664063	1306.628296	1.585836
755.109497	1275.553711	3116.877197	1298.698975	1.256991
755.512878	1277.268188	3100.590088	1308.128418	1.692528
755.916199	1272.124878	3116.877197	1307.699707	1.928434
756.319397	1268.695801	3102.518799	1311.557129	2.337266
756.722595	1279.197021	3093.518066	1306.628052	1.511917
757.125732	1277.911133	3083.659912	1302.127686	1.341081
757.528687	1279.197021	3083.659912	1298.055908	1.045125
757.931702	1272.767700	3081.731201	1292.698364	1.101773
758.334656	1271.481934	3092.446777	1289.483765	0.988587
758.737610	1276.196655	3111.090820	1300.627563	1.331461
759.140442	1280.482910	3138.522461	1314.128906	1.810833
759.543274	1282.625854	3135.736572	1325.058716	2.289818
759.945984	1280.482910	3148.594727	1325.272949	2.397610
760.348572	1279.196899	3152.452393	1328.273315	2.619846
760.751221	1287.983643	3181.812256	1334.916748	2.478213
761.153809	1275.768066	3219.316162	1341.131714	3.363109
761.556274	1273.839355	3266.034912	1342.846191	3.463859
761.958740	1260.980835	3306.967285	1341.345947	3.927940
762.361206	1260.552246	3342.113525	1339.203003	3.778450
762.763550	1257.980591	3351.757080	1348.632324	4.329580
763.165833	1262.052490	3352.614746	1357.633179	4.572009
763.567932	1254.551636	3351.971680	1352.704102	4.679677
763.970154	1253.908813	3349.614746	1358.276245	4.980061
764.372253	1253.051636	3328.398438	1358.490479	5.080541
764.774353	1256.694824	3289.608643	1355.918823	4.880876
765.176453	1248.979736	3245.461182	1350.561157	5.088022
765.578369	1254.337402	3178.383057	1345.846313	4.756068
765.980286	1263.338257	3110.876709	1345.417847	4.442646
766.382019	1275.982422	3039.941162	1345.846313	3.960631
766.783813	1284.768799	2974.791992	1343.703247	3.487198
767.185608	1293.769653	2919.072021	1335.559570	2.571209
767.587219	1289.483643	2864.209473	1316.271973	1.701142
767.988892	1308.342651	2806.775146	1302.342285	-0.400443
768.390442	1310.914185	2769.057373	1292.484131	-1.263940
768.791992	1314.557495	2732.625244	1291.198120	-1.647268
769.193420	1315.843384	2711.408936	1292.055420	-1.704539
769.594788	1317.772095	2682.048828	1284.125977	-2.466224
769.996094	1321.629639	2668.119141	1277.911133	-3.246851
770.397400	1310.485718	2651.831787	1276.839600	-2.508385
770.798645	1309.199829	2632.758545	1272.339111	-2.784970
771.199829	1298.270264	2606.398682	1272.553345	-1.965932
771.600952	1289.912354	2590.754150	1271.267578	-1.433285
772.002014	1291.841064	2571.252197	1278.553955	-1.038533
772.402893	1281.339966	2566.323242	1282.625854	0.100070
772.803894	1276.625366	2548.750000	1281.339966	0.370608
773.204773	1268.052979	2547.250000	1287.983521	1.558051
773.605652	1266.124268	2533.963135	1293.341309	2.146727
774.006409	1262.480957	2535.677734	1301.484863	3.063462
774.407104	1254.551636	2531.177490	1306.842651	4.096033
774.807861	1255.408813	2520.676270	1305.128052	3.929544
775.208435	1250.908325	2512.318115	1308.771362	4.587172
775.608948	1261.195190	2514.461182	1306.842529	3.642271
776.009399	1264.195435	2499.459473	1315.200317	4.129067
776.409851	1259.909302	2502.459961	1316.700684	4.570549
776.810242	1259.909302	2496.030518	1320.772461	4.923721
777.210632	1265.481323	2504.817383	1333.845215	5.516171
777.610901	1278.339722	2499.673828	1331.487793	4.351641
778.011108	1276.625244	2490.887451	1324.201416	3.918113
778.411133	1272.767700	2481.029297	1318.843750	3.813417
778.811279	1280.054199	2466.456299	1311.985962	2.691479
779.211304	1286.483398	2456.598145	1314.343262	2.380951
779.611328	1289.912231	2445.025635	1315.200562	2.189251
780.011292	1286.054810	2432.595459	1313.700317	2.411211
780.411133	1280.482788	2427.881104	1307.056763	2.316020
780.810974	1281.982910	2416.308594	1312.414429	2.682785
781.210632	1282.839966	2404.092773	1312.414551	2.637638
781.610352	1276.625122	2387.805664	1305.342407	2.584394
782.010071	1266.124146	2368.946777	1304.056519	3.439572
782.409668	1266.767090	2365.303711	1304.056519	3.394464
782.809204	1277.268188	2354.374023	1304.913818	2.566659
783.208679	1277.482544	2353.088135	1314.343262	3.426973
783.608093	1275.125122	2348.159180	1313.057495	3.535058
784.007507	1271.696411	2345.801758	1311.342896	3.691117
784.406677	1277.268311	2351.588135	1312.200195	3.251535
784.805969	1285.411865	2348.373291	1311.557251	2.459674
785.205139	1284.554565	2341.729980	1302.770630	1.723088
785.604370	1288.412231	2353.945313	1301.056152	1.186629
786.003418	1293.769775	2353.302490	1297.198730	0.323629
786.402466	1301.699219	2362.732178	1294.412720	-0.686736
786.801453	1303.413574	2365.518066	1290.340942	-1.230824
787.200256	1295.912964	2374.090088	1289.269287	-0.616195
787.599121	1292.483887	2380.947998	1285.197388	-0.669429
787.997864	1286.054688	2392.306152	1282.840210	-0.290574
788.396667	1286.697632	2390.163086	1281.982910	-0.427265
788.795349	1285.840332	2390.591797	1286.697754	0.077612
789.194031	1281.339966	2395.520752	1282.197266	0.076944
789.592590	1281.125732	2389.305908	1274.910889	-0.560815
789.991089	1277.482544	2375.161865	1272.767700	-0.429528
790.389465	1281.125732	2374.518799	1276.196655	-0.450806
790.787903	1282.625854	2372.590088	1275.553833	-0.648831
791.186218	1282.411621	2375.804688	1281.339966	-0.098012
791.584473	1281.768677	2362.303223	1285.197510	0.317327
791.982788	1281.768555	2343.229736	1285.626099	0.363418
792.380920	1284.983276	2322.013672	1286.269043	0.123985
792.779053	1284.983276	2322.870850	1288.626465	0.351020
793.177002	1276.625244	2311.941162	1287.340454	1.034970
793.575012	1279.839966	2310.869629	1293.341309	1.309501
793.972961	1278.554077	2317.727539	1301.913452	2.247880
794.370850	1276.625244	2315.584229	1302.984985	2.537130
794.768677	1274.267944	2313.655518	1299.127563	2.391757
795.166504	1267.195801	2312.798584	1300.842041	3.217880
795.564209	1268.053101	2311.298340	1296.341675	2.711594
795.961731	1270.410522	2320.084961	1294.841431	2.327475
796.359375	1270.196167	2328.657227	1288.197876	1.700744
796.756897	1279.197021	2342.586914	1296.770142	1.652557
797.154358	1277.268066	2328.442871	1292.055420	1.406745
797.551819	1281.125610	2320.727539	1288.840820	0.742131
797.949219	1274.053467	2307.655273	1290.555176	1.596525
798.346558	1278.768188	2301.868652	1288.197754	0.921666
798.743774	1281.982910	2298.011475	1283.054443	0.105463
799.140869	1278.768433	2289.653320	1283.483032	0.466383
799.538025	1279.411377	2281.723877	1277.268188	-0.213824
799.935120	1278.982788	2269.079834	1284.769043	0.584413
800.332153	1283.054565	2253.435303	1286.483276	0.353337
800.729126	1283.268799	2250.006348	1289.697998	0.665041
801.126038	1279.625488	2226.861328	1280.054199	0.045259
801.522888	1286.697754	2228.575928	1278.553955	-0.864634
801.919556	1292.698242	2231.361816	1278.339844	-1.529664
802.316345	1298.913208	2228.790039	1277.053955	-2.350769
802.713013	1294.412842	2220.432129	1274.696533	-2.129147
803.109680	1295.698608	2225.146729	1282.411621	-1.429557
803.506226	1296.127319	2227.718750	1286.912109	-0.989190
803.902710	1295.698730	2225.146973	1288.840942	-0.737834
804.299194	1293.769897	2220.003662	1286.911987	-0.740408
804.695557	1290.555176	2221.503906	1277.911011	-1.358202
805.091797	1288.840820	2203.930176	1280.697144	-0.889932
805.488098	1290.126709	2204.787842	1281.554321	-0.937220
805.884277	1287.340698	2196.000977	1284.554565	-0.306620
806.280457	1283.697388	2185.714600	1287.554810	0.427644
806.676636	1283.268799	2185.714600	1277.911133	-0.593683
807.072632	1285.840332	2185.714600	1282.411621	-0.381021
807.468628	1283.911621	2178.642334	1280.054199	-0.431127
807.864441	1278.553955	2166.855469	1277.053833	-0.168875
808.260315	1281.982910	2153.782715	1282.197388	0.024602
808.656128	1289.483643	2152.497070	1278.982666	-1.216780
809.051941	1294.841309	2143.495850	1287.340698	-0.883824
809.447571	1295.269897	2145.638916	1284.983276	-1.209666
809.843262	1288.626465	2145.853516	1288.197876	-0.049997
810.238831	1287.554810	2154.211426	1282.625854	-0.568732
810.634338	1287.340698	2160.854980	1282.197266	-0.588821
811.029724	1287.983521	2157.640381	1290.555176	0.295709
811.425110	1285.840576	2154.854492	1285.197388	-0.074014
811.820496	1286.054810	2143.710205	1287.554810	0.174895
812.215759	1294.841309	2140.067139	1284.340332	-1.242387
812.611023	1292.698364	2143.067383	1275.553833	-2.016128
813.006165	1291.841064	2141.781494	1269.767578	-2.597063
813.401245	1286.054810	2147.567871	1253.908813	-3.731342
813.796265	1288.626465	2155.282959	1250.694214	-4.376850
814.191223	1291.841064	2153.997070	1245.122192	-5.418842
814.586182	1289.697998	2157.640381	1246.193726	-5.012346
814.981018	1290.769409	2167.284180	1241.907471	-5.574571
815.375916	1288.626465	2165.998291	1241.479004	-5.373715
815.770630	1298.484497	2170.284424	1244.479248	-6.194684
816.165344	1293.555542	2194.715576	1249.193848	-4.922732
816.559875	1287.769043	2229.004639	1251.979858	-3.802362
816.954468	1286.054688	2282.152588	1261.623657	-2.452674
817.349060	1278.553955	2371.304443	1275.125122	-0.313780
817.743469	1285.840332	2485.958252	1292.269653	0.535724
818.137939	1280.697144	2622.900146	1306.199463	1.900034
818.532288	1277.482422	2776.558350	1324.201294	3.116511
818.926575	1284.554565	2923.144043	1339.202881	3.335083
819.320862	1275.553711	3104.661865	1357.204590	4.463972
819.714844	1278.768311	3369.759277	1383.350098	5.001542
820.109009	1273.625000	3698.719727	1415.924683	5.867799
820.503052	1277.053955	4088.758057	1448.499268	6.097559
820.897095	1286.912109	4456.937012	1481.288208	6.131690
821.291016	1283.911865	4772.182617	1508.719482	6.444672
821.684875	1297.841797	4994.418457	1528.435669	6.238039
822.078735	1294.412842	5149.576660	1547.937500	6.576236
822.472412	1301.913452	5238.728516	1554.152344	6.407182
822.866089	1305.128052	5269.160645	1554.152344	6.282095
823.259766	1305.556641	5287.376953	1549.651978	6.130245
823.653381	1305.770996	5223.941406	1541.294189	6.011050
824.046875	1305.128052	5088.713867	1520.935059	5.703769
824.440369	1299.127441	4885.336426	1497.146973	5.521695
824.833801	1299.984741	4618.095703	1475.073364	5.276756
825.227112	1290.769531	4389.001953	1460.071777	5.464478
825.620300	1296.341675	4178.552734	1437.569580	4.899985
826.013550	1282.411621	4013.107910	1425.139771	5.226804
826.406799	1286.054810	3852.164063	1412.709839	4.935683
826.799866	1285.197510	3719.722412	1400.922974	4.753513
827.192932	1284.983276	3610.425781	1391.279419	4.571007
827.585938	1280.268677	3486.770508	1387.636230	4.865963
827.978882	1286.054810	3390.975586	1383.778687	4.642639
828.371643	1278.554199	3293.037598	1378.849609	4.978716
828.764465	1280.268433	3194.670410	1367.062622	4.533750
829.157227	1279.839966	3084.731201	1347.346436	3.740196
829.549988	1283.268921	2952.932617	1327.844604	2.669740
829.942627	1282.625977	2831.849365	1317.343628	2.240971
830.335144	1280.268677	2721.267090	1305.985352	1.784643
830.727722	1269.767456	2647.331299	1301.699219	2.317988
831.120178	1262.052368	2603.184326	1302.770752	3.036121
831.512451	1260.980835	2600.398193	1306.413940	3.392005
831.904846	1267.410034	2629.758057	1306.628174	2.878717
832.297119	1269.338867	2666.619141	1314.771729	3.251521
832.689331	1268.695923	2695.979004	1319.057983	3.528526
833.081543	1269.981812	2722.338623	1328.487427	4.028322
833.473694	1268.910278	2742.697754	1337.274048	4.638645
833.865723	1265.481323	2745.483643	1342.417480	5.198381
834.257568	1263.338257	2734.554199	1344.346191	5.506189
834.649536	1274.053589	2716.552246	1342.631714	4.754120
835.041382	1278.553955	2686.763672	1329.773438	3.637206
835.433228	1283.054443	2634.901367	1323.558472	2.996199
835.825012	1281.339966	2566.966309	1307.270996	2.016996
836.216675	1270.196045	2488.530029	1308.985474	3.183809
836.608337	1265.052734	2399.592529	1301.056274	3.173405
836.999756	1269.338745	2331.657227	1292.698242	2.198917
837.391296	1268.481567	2268.865479	1282.625854	1.413886
837.782715	1275.553711	2212.074219	1274.053589	-0.160180
838.174194	1274.053589	2169.855713	1271.481934	-0.287078
838.565491	1277.482422	2145.210693	1270.196045	-0.839707
838.956787	1272.981934	2113.278809	1267.410034	-0.663087
839.348022	1271.696167	2104.920898	1263.123901	-1.028806
839.739197	1277.911011	2082.847412	1262.266846	-1.943528
840.130127	1288.197754	2065.702881	1268.696045	-2.508242
840.521179	1293.341309	2043.843262	1259.909302	-4.454619
840.912170	1295.912964	2039.342896	1256.480469	-5.304131
841.303101	1301.056152	2015.126221	1257.337769	-6.122422
841.693970	1302.985107	1990.480957	1265.052856	-5.517452
842.084778	1297.841675	1965.407104	1268.481689	-4.398068
842.475464	1301.699219	1937.761597	1264.195435	-5.896243
842.866028	1299.770386	1911.401855	1264.195435	-5.816403
843.256653	1302.127808	1886.970703	1265.267090	-6.302670
843.647217	1301.056152	1851.610229	1268.481567	-5.916691
844.037720	1293.341309	1834.894409	1263.766846	-5.461046
844.428223	1289.912354	1816.035278	1261.409424	-5.417542
844.818604	1291.198242	1804.462769	1261.623779	-5.762032
845.208923	1289.055176	1790.532837	1264.409668	-4.914577
845.599182	1290.555298	1781.531982	1262.266724	-5.761694
845.989258	1285.626099	1775.745728	1257.123291	-5.815480
846.379395	1290.340820	1771.459717	1250.479858	-8.285054
846.769470	1290.769409	1766.101929	1254.765991	-7.574365
847.159546	1294.841309	1756.458130	1245.336548	-10.724211
847.549438	1299.556152	1768.030762	1246.408081	-11.344920
847.939392	1303.842285	1763.744507	1244.264893	-12.954361
848.329163	1304.913696	1756.243774	1247.050903	-12.820504
848.718872	1306.199585	1754.100830	1242.121948	-14.306197
849.108582	1310.057129	1749.171753	1232.478027	-17.667164
849.498230	1316.914917	1734.384644	1218.762329	-23.511307
849.887817	1319.272217	1729.241333	1215.547729	-25.300562
850.277405	1324.201294	1720.454712	1213.833374	-27.852863
850.666870	1320.343872	1716.811279	1212.333252	-27.243254
851.056274	1309.414185	1712.310913	1206.118286	-25.638306
851.445496	1305.770996	1706.310425	1214.476318	-22.792931
851.834839	1301.056274	1693.880493	1209.332886	-23.349728
852.224060	1297.627441	1697.952393	1210.190308	-21.841539
852.613220	1298.913208	1703.310059	1206.118286	-22.946499
853.002380	1290.769531	1699.666870	1207.618530	-20.335423
853.391418	1284.340332	1699.452393	1217.476440	-16.107431
853.780396	1280.054199	1712.953857	1225.405884	-12.623783
854.169312	1271.696289	1720.025757	1231.835083	-8.891052
854.558105	1271.910645	1720.668823	1229.692139	-9.407852
854.946899	1275.553711	1721.526123	1232.478027	-9.658822
855.335693	1287.126221	1725.169189	1228.191895	-13.454006
855.724365	1283.911621	1728.169556	1226.691895	-12.879844
856.112976	1280.054077	1734.813232	1226.477539	-11.781300
856.501526	1282.840088	1734.384644	1221.977173	-13.478828
856.890076	1281.768555	1725.812134	1223.477295	-13.127374
857.278381	1287.126221	1716.382813	1226.906128	-14.028927
857.666809	1281.982910	1711.453613	1224.977295	-13.273458
858.055115	1290.126587	1707.810425	1231.406372	-14.058532
858.443420	1291.198120	1713.167969	1225.191528	-15.642490
858.831543	1293.341309	1717.882813	1221.119873	-17.011631
859.219788	1289.912354	1714.025391	1215.976563	-17.433039
859.607788	1289.912231	1719.811646	1229.692261	-14.007921
859.995850	1290.769409	1724.097778	1228.406250	-14.391664
860.383728	1287.983398	1722.169067	1232.692505	-12.734389
860.771606	1287.126221	1720.454590	1234.406738	-12.166174
861.159424	1287.340698	1736.527710	1238.050049	-10.973303
861.547241	1289.055054	1747.885864	1242.336182	-10.182157
861.934937	1294.412842	1753.457886	1241.693359	-11.484599
862.322632	1283.483154	1743.814087	1235.906982	-10.335211
862.710205	1282.625854	1738.884888	1231.620728	-11.178985
863.097656	1280.268555	1734.384644	1239.335938	-9.013690
863.485107	1282.625854	1735.670288	1249.193970	-7.379383
863.872498	1282.411621	1726.669434	1237.407104	-10.130270
864.259827	1279.625488	1719.168701	1237.835815	-9.507524
864.647156	1285.840454	1718.954590	1229.477783	-13.013353
865.034424	1284.983276	1718.097168	1232.263794	-12.172198
865.421570	1287.554932	1716.382813	1238.692993	-11.394300
865.808655	1281.768677	1711.453491	1234.835449	-10.922710
866.195557	1281.982910	1707.810547	1227.763306	-12.732759
866.582581	1290.983887	1718.311646	1229.263550	-14.443325
866.969482	1291.626831	1710.810669	1232.906738	-14.008196
867.356323	1291.626831	1715.525391	1235.478394	-13.245725
867.743225	1292.483887	1719.168823	1236.978516	-13.008514
868.129883	1293.769897	1729.455200	1247.050903	-10.723105
868.516602	1304.270752	1742.742310	1241.050293	-14.418372
868.903076	1307.699707	1743.813965	1244.050659	-14.594581
869.289673	1302.556396	1743.385254	1241.693359	-13.806500
869.676147	1300.841919	1742.313721	1234.835449	-14.951458
870.062561	1302.127808	1748.100098	1229.477661	-16.290283
870.448914	1302.127808	1748.100098	1235.049683	-15.040873
870.835266	1292.055420	1745.099976	1231.835083	-13.292365
871.221558	1295.484253	1757.744019	1235.049683	-13.073725
871.607544	1289.912354	1758.386841	1230.120728	-12.763048
871.993713	1291.198120	1763.958862	1222.834351	-14.460543
872.379761	1291.412476	1761.601440	1214.476440	-16.362791
872.765747	1289.697998	1759.672363	1213.833496	-16.142263
873.151672	1281.982910	1762.887207	1219.191162	-13.057015
873.537598	1284.768921	1768.030518	1226.477539	-12.062077
873.923401	1282.411621	1769.744995	1232.478149	-10.246265
874.309204	1283.911743	1775.531250	1232.478149	-10.462073
874.694763	1282.625854	1785.603638	1234.835449	-9.501494
875.080383	1284.126099	1804.677002	1241.693237	-8.151529
875.465942	1275.339478	1825.464844	1243.621948	-5.765509
875.851440	1286.697754	1873.683960	1253.908691	-5.586002
876.236938	1280.482788	1934.546875	1264.195435	-2.490177
876.622314	1282.197266	2019.841064	1279.625610	-0.348631
877.007629	1276.411011	2108.778320	1296.341431	2.394426
877.392761	1283.483154	2218.717773	1302.984863	2.085221
877.777954	1288.840698	2343.230225	1318.629272	2.825196
878.163086	1293.341187	2518.104004	1329.987549	2.992119
878.548218	1293.984131	2740.125977	1350.561035	3.912265
878.933167	1297.412964	3044.656006	1372.848999	4.317432
879.318176	1296.984497	3368.044678	1387.850464	4.387414
879.703003	1297.627319	3657.144287	1409.066895	4.722982
880.087830	1284.768799	3875.737549	1420.210815	5.227466
880.472534	1282.197144	4036.896240	1429.854614	5.360203
880.857239	1276.196533	4137.191406	1435.640747	5.573034
881.241882	1276.625122	4187.982422	1429.854614	5.263163
881.626465	1269.338745	4190.125488	1431.568970	5.554333
882.010986	1267.624390	4144.906738	1421.282349	5.340385
882.395447	1259.480591	4033.896240	1412.710083	5.522947
882.779846	1253.694458	3857.521240	1399.208740	5.588478
883.164063	1250.479736	3592.852295	1378.421021	5.462038
883.548340	1250.265503	3288.322754	1361.705078	5.467932
883.932495	1253.051514	2999.222900	1344.774902	5.252829
884.316650	1257.123413	2758.342041	1321.629761	4.296932
884.700745	1259.480835	2544.463867	1305.771118	3.602404
885.084778	1260.552368	2373.875732	1283.268799	2.040416
885.468750	1263.124146	2239.505615	1275.125122	1.229128
885.852661	1263.981323	2130.851807	1263.766846	-0.024742
886.236389	1262.052612	2051.558594	1252.837158	-1.167243
886.620117	1266.552856	1989.195313	1245.979370	-2.846980
887.003845	1269.124634	1936.261597	1244.479248	-3.694202
887.387451	1278.339844	1890.185425	1242.979004	-5.779373
887.771057	1283.054565	1858.682373	1238.050049	-7.818336
888.154602	1284.983276	1839.609009	1230.120728	-9.891814
888.538086	1280.268555	1822.035889	1231.192261	-9.058556
888.921326	1282.840210	1810.677734	1224.120117	-11.124653
889.304688	1278.768311	1802.748413	1226.477417	-9.979557
889.687927	1278.125488	1806.605835	1234.835449	-8.191419
890.071167	1275.768066	1817.964111	1237.835693	-6.996062
890.454285	1274.267944	1837.037476	1243.836426	-5.407457
890.837402	1277.482544	1861.682861	1251.765747	-4.402051
891.220459	1282.411621	1893.399902	1251.979980	-4.980724
891.603271	1272.124878	1939.904663	1258.623535	-2.021826
891.986145	1270.624756	1985.980591	1262.909668	-1.078497
892.369019	1273.196411	2041.057495	1266.124268	-0.921019
892.751770	1279.411255	2101.491943	1273.839355	-0.677780
893.134460	1276.625244	2146.710693	1280.911499	0.492625
893.517151	1278.768433	2180.999756	1286.054810	0.807595
893.899658	1277.268188	2199.215820	1280.054199	0.302188
894.282227	1283.483276	2206.502197	1287.983521	0.487557
894.664612	1284.340332	2197.929932	1283.911743	-0.046913
895.046997	1287.769287	2177.570801	1268.053101	-2.215796
895.429321	1283.483276	2151.425537	1265.695679	-2.049399
895.811523	1282.411621	2105.563477	1263.766968	-2.265032
896.193726	1285.626099	2059.701904	1261.838135	-3.073079
896.575928	1293.126953	1997.981689	1255.837524	-5.290371
896.958008	1289.269409	1925.331909	1250.265503	-6.132087
897.339905	1293.341309	1870.683716	1245.122192	-8.351910
897.721863	1295.912964	1811.320679	1238.050049	-11.226629
898.103760	1294.627075	1774.674194	1233.549683	-12.723207
898.485535	1288.626465	1747.885864	1215.547852	-15.912273
898.867310	1287.983521	1738.027710	1214.905029	-16.238070
899.249084	1280.268433	1735.027344	1219.833984	-13.289338
899.630676	1282.625854	1743.171021	1217.262329	-14.192641
900.012268	1291.626709	1759.029663	1202.903809	-18.982101
900.393616	1292.912598	1766.101929	1204.189575	-18.750006
900.775085	1291.198120	1787.961060	1203.760864	-17.601404
901.156494	1297.627319	1823.107544	1201.189331	-18.352354
901.537842	1293.769897	1879.041382	1205.475464	-15.086064
901.919067	1296.127197	1951.905884	1204.832520	-13.921568
902.300293	1303.413696	2003.125122	1213.833496	-12.802449
902.681458	1299.770508	2047.058105	1220.476929	-10.610851
903.062378	1305.342529	2072.346191	1222.405640	-10.813102
903.443359	1308.557007	2079.418213	1220.262573	-11.453999
903.824341	1306.413940	2074.489258	1222.619873	-10.909616
904.205200	1306.413940	2063.988281	1229.906372	-10.099018
904.586060	1303.413574	2046.843384	1226.906128	-10.291146
904.966797	1297.412964	2019.626587	1235.478394	-8.575658
905.347473	1288.412231	1979.765747	1231.406372	-8.245544
905.728027	1290.126587	1918.902710	1230.977783	-9.406974
906.108521	1287.340576	1846.466797	1236.121216	-9.160608
906.489075	1280.268433	1790.961304	1227.977661	-10.239182
906.869507	1287.555054	1731.812866	1223.048706	-14.520025
907.249878	1279.625610	1688.094238	1219.834106	-14.637967
907.630188	1275.339600	1661.948730	1221.119873	-14.024430
908.010437	1282.411621	1643.089722	1226.048950	-15.626863
908.390625	1281.125854	1632.374512	1222.191406	-16.778555
908.770630	1284.340332	1627.230957	1220.691284	-18.562492
909.150696	1278.553955	1624.016357	1210.190308	-19.789026
909.530640	1284.125854	1628.945435	1222.834351	-17.774948
909.910583	1287.983521	1644.161255	1222.405762	-18.411528
910.290527	1287.126221	1664.734741	1208.047119	-20.942085
910.670288	1293.126831	1696.023560	1207.189941	-21.329756
911.049988	1281.554199	1738.456299	1220.476929	-13.367693
911.429565	1290.983887	1795.033203	1225.834717	-12.925158
911.809204	1287.769287	1855.039063	1222.834351	-11.446923
912.188721	1279.411255	1913.116089	1225.406006	-8.522145
912.568237	1282.625977	1985.337769	1230.335083	-7.441300
912.947632	1272.767700	2085.847900	1236.121460	-4.507088
913.327026	1276.196777	2203.287598	1250.908569	-2.727695
913.706299	1278.339722	2331.014648	1259.266479	-1.811883
914.085510	1274.482300	2427.023682	1269.338867	-0.446269
914.464539	1273.196411	2516.604248	1290.769409	1.413293
914.843628	1264.409790	2562.251221	1288.626465	1.865919
915.222717	1275.125122	2577.895752	1277.053833	0.148047
915.601685	1270.624878	2569.966553	1282.625854	0.923620
915.980591	1277.268188	2544.892334	1286.483276	0.726957
916.359436	1281.125732	2508.888916	1272.982056	-0.663294
916.738220	1269.338745	2445.454346	1275.768066	0.546657
917.116821	1273.839355	2356.945557	1270.624756	-0.296795
917.495483	1269.981689	2246.577881	1256.909058	-1.338591
917.874023	1263.552612	2119.922363	1242.550415	-2.452468
918.252563	1265.909912	2017.269165	1227.120239	-5.162600
918.631042	1265.695557	1914.187622	1218.547974	-7.270341
919.009399	1279.197021	1834.680054	1227.763184	-9.259299
919.387695	1277.268188	1777.674316	1229.906372	-9.464676
919.766052	1272.982056	1726.883545	1214.261963	-12.936749
920.144104	1273.624878	1687.665649	1212.333252	-14.803283
920.522278	1266.552856	1653.805054	1211.047363	-14.333164
920.900269	1265.052856	1621.015991	1200.332031	-18.181890
921.278320	1258.194946	1598.942505	1195.617310	-18.364809
921.656311	1262.052368	1574.511719	1199.046265	-20.164576
922.034180	1265.267090	1552.652344	1195.617310	-24.235683
922.411987	1263.766968	1532.507446	1199.689087	-23.843777
922.789612	1270.624878	1510.434082	1200.760620	-29.133268
923.167297	1263.124146	1496.504028	1198.188965	-27.823812
923.544922	1261.838013	1483.002808	1197.331909	-29.166533
923.922485	1261.195190	1477.430664	1196.688965	-29.831472
924.299988	1256.051880	1465.000854	1196.260254	-28.615419
924.677429	1257.551880	1454.499878	1200.332031	-29.053278
925.054810	1260.980835	1458.571655	1206.761230	-27.440346
925.431946	1264.409790	1452.785400	1212.333252	-27.645054
925.809204	1261.195190	1449.785034	1203.761108	-30.454494
926.186401	1262.909546	1452.571045	1193.688599	-36.497101
926.563477	1258.409180	1441.641479	1187.902344	-38.479481
926.940491	1256.909058	1446.784912	1178.044189	-41.534966
927.317505	1253.480103	1439.712769	1178.044189	-40.506275
927.694397	1260.980957	1439.069824	1178.472778	-46.329781
928.071289	1272.124878	1430.926025	1177.401245	-59.649212
928.447937	1270.838989	1425.996948	1173.758057	-62.569096
928.824707	1271.053223	1428.783081	1173.758057	-61.684685
929.201355	1275.125122	1425.997192	1172.686401	-67.897736
929.577881	1278.339722	1425.782837	1169.471802	-73.837234
929.954407	1278.553955	1420.425293	1176.115356	-72.205284
930.330933	1273.839111	1412.067261	1176.329590	-70.542450
930.707336	1276.625122	1413.781616	1178.687012	-71.406105
931.083496	1273.196289	1401.994629	1183.187378	-69.883598
931.459778	1265.909912	1403.066284	1179.544189	-62.968800
931.835938	1261.195190	1406.495239	1177.829834	-57.374622
932.212158	1253.908813	1411.638550	1181.473145	-45.923916
932.588196	1257.766479	1421.925293	1180.615845	-46.997559
932.964172	1258.837891	1421.925293	1175.901001	-50.854259
933.340149	1258.409302	1430.283325	1172.257935	-50.124718
933.716003	1258.409302	1428.783081	1171.186279	-51.195099
934.091736	1258.623535	1434.997925	1166.257324	-52.369400
934.467468	1257.551880	1440.570068	1177.829712	-43.559696
934.843140	1253.694458	1448.070679	1170.757690	-42.668167
935.218750	1258.194946	1454.285522	1171.186401	-44.371609
935.594299	1264.838379	1452.356689	1163.899902	-53.828598
935.969788	1256.480469	1442.927246	1158.327881	-52.643757
936.345276	1257.766357	1444.213135	1163.899902	-50.344906
936.720459	1250.265503	1436.283691	1157.470703	-49.884800
937.095764	1252.837158	1431.140503	1161.328247	-51.322037
937.471008	1246.193604	1424.711304	1163.685669	-46.218349
937.846130	1244.693604	1413.353027	1167.543213	-45.743301
938.221252	1242.550659	1408.638184	1180.401611	-37.419456
938.596252	1246.193848	1403.066284	1184.473389	-39.344360
938.971191	1250.908569	1400.494629	1197.760254	-35.530258
939.346130	1247.265259	1395.136841	1198.831909	-32.753654
939.720886	1241.907715	1388.707764	1203.546631	-26.131519
940.095581	1249.622559	1382.492798	1210.833130	-29.193466
940.470337	1253.908691	1371.348877	1203.546753	-42.883053
940.844971	1262.266846	1365.562622	1216.619385	-44.191025
941.219543	1257.552002	1363.633789	1219.834106	-35.555485
941.594055	1260.552246	1357.204590	1216.619385	-45.454521
941.968506	1261.623779	1359.776245	1211.904785	-50.654861
942.342712	1270.624634	1356.776001	1208.904419	-71.641594
942.717041	1268.052856	1352.061279	1189.616699	-93.367012
943.091309	1262.909668	1340.060059	1187.259277	-98.055748
943.465515	1268.052856	1340.274414	1180.187134	-121.661354
943.839600	1278.553833	1344.346191	1185.330566	-141.693146
944.213623	1282.197144	1349.275391	1184.687622	-145.366837
944.587646	1279.196899	1347.346558	1188.973755	-132.389725
944.961426	1276.625244	1343.060425	1186.402222	-135.806091
945.335266	1275.553711	1346.060669	1184.259033	-129.483215
945.709106	1281.339966	1347.560791	1185.544800	-144.660187
946.082825	1277.268311	1343.060425	1189.831055	-132.899292
946.456421	1264.838379	1337.916992	1185.973511	-107.917847
946.830017	1270.196045	1337.702637	1200.974976	-102.539719
947.203613	1271.696167	1341.560181	1196.260254	-107.975349
947.577026	1262.695313	1340.703003	1201.832275	-78.021843
947.950317	1263.338257	1347.132080	1207.189941	-67.007706
948.323669	1262.266724	1350.346802	1198.189087	-72.749298
948.696899	1263.338257	1356.775879	1198.188965	-69.724907
949.070068	1273.839355	1360.419189	1196.688965	-89.108963
949.443237	1278.768433	1364.491089	1195.403076	-97.250084
949.816284	1280.697144	1364.276733	1197.974731	-98.974419
950.189270	1286.269043	1369.420044	1190.902588	-114.690689
950.562073	1294.412842	1370.491577	1183.830444	-145.352570
950.934998	1291.198120	1366.419800	1175.686768	-153.561249
951.307739	1286.697754	1367.919922	1173.329346	-139.578156
951.680481	1290.769531	1364.062378	1181.901489	-148.538422
952.053162	1283.697388	1357.847534	1168.400391	-155.491257
952.425781	1282.411499	1349.489502	1170.757690	-166.453690
952.798279	1276.625366	1338.560059	1165.400024	-179.584885
953.170776	1266.124268	1340.060059	1164.114258	-137.971085
953.543030	1271.481934	1331.059204	1170.757690	-169.064880
953.915405	1265.052734	1326.987427	1166.471680	-159.169357
954.287659	1269.124512	1329.130493	1173.543823	-159.285263
954.659851	1270.410278	1332.988037	1178.687134	-146.574677
955.031982	1269.124512	1330.844849	1179.115723	-145.833282
955.404114	1273.839233	1324.630005	1182.973145	-178.902756
955.776123	1274.910767	1320.558228	1175.258179	-218.309158
956.147888	1274.696533	1319.915283	1177.401245	-215.165802
956.519775	1282.411621	1321.844116	1183.830444	-249.999847
956.891602	1279.411255	1327.416016	1186.187866	-194.196136
957.263306	1278.768433	1329.559082	1189.831055	-175.105804
957.635010	1268.052979	1331.273560	1179.544312	-139.999771
958.006592	1272.124878	1327.844604	1180.615845	-164.230942
958.378174	1260.552246	1322.701294	1177.829834	-133.103271
958.749512	1259.266479	1319.915283	1174.186646	-140.282791
959.120911	1262.695313	1317.772217	1174.400879	-160.311172
959.492310	1261.838257	1322.058472	1169.257568	-153.736893
959.863586	1256.051880	1323.772827	1166.471558	-132.278595
960.234741	1257.980591	1320.558228	1161.971191	-153.424454
960.605896	1243.836304	1319.915283	1152.755981	-119.718117
960.976990	1248.765381	1319.915161	1152.541626	-135.241119
961.347961	1247.693848	1317.986450	1145.469604	-145.426743
961.718811	1248.979736	1312.200317	1151.255859	-154.576050
962.089661	1249.193970	1319.272339	1149.541382	-142.201630
962.460510	1256.909058	1326.558716	1142.683472	-164.000214
962.831299	1256.909058	1335.130981	1147.398315	-140.000061
963.201965	1258.194824	1343.060425	1158.328003	-117.676445
963.572510	1265.695557	1340.488647	1162.399780	-138.108719
963.943054	1267.624390	1345.203247	1157.256348	-142.265625
964.313477	1262.909424	1346.274902	1166.042969	-116.194923
964.683838	1268.267212	1349.060913	1169.257568	-122.546242
965.054199	1267.624390	1354.418579	1173.972290	-107.901344
965.424500	1274.053589	1349.489502	1175.472412	-130.682022
965.794678	1279.411255	1353.989868	1172.472168	-143.391098
966.164795	1279.839966	1350.346802	1174.186646	-149.848343
966.534912	1267.838745	1345.203247	1177.829834	-116.343941
966.904907	1265.267090	1340.488647	1171.829346	-124.216713
967.274780	1263.766846	1341.131592	1164.542847	-128.254791
967.644592	1255.408936	1344.131836	1160.685303	-106.763451
968.014404	1257.337769	1344.989136	1171.400635	-98.044258
968.384155	1270.196045	1341.131592	1173.757935	-135.951736
968.753845	1279.196899	1347.346558	1178.687012	-147.484070
969.123474	1281.125732	1343.488892	1183.830444	-156.014053
969.492981	1280.268555	1351.418335	1187.045044	-131.024307
969.862305	1280.482788	1351.846924	1192.188354	-123.723816
970.231750	1272.553467	1351.846924	1198.617676	-93.243240
970.601135	1280.054199	1352.704224	1201.189331	-108.554497
970.970337	1285.411865	1347.560791	1206.975586	-126.206978
971.339539	1286.697632	1344.989136	1201.189331	-146.690842
971.708740	1291.198120	1342.417480	1197.974731	-182.008102
972.077759	1288.626465	1343.060425	1189.831055	-181.495911
972.446777	1285.197510	1351.204102	1188.545166	-146.428314
972.815613	1273.196167	1348.632324	1190.473877	-109.658676
973.184509	1268.052979	1350.132568	1179.972778	-107.310722
973.553284	1261.195190	1346.060669	1178.901367	-96.969727
973.921997	1260.338013	1357.204590	1176.544067	-86.504494
974.290710	1262.909790	1366.634155	1173.543701	-86.157280
974.659302	1266.981445	1377.135254	1173.543701	-84.824799
975.027771	1261.623901	1388.921997	1174.615356	-68.350235
975.396118	1257.551880	1403.709106	1188.545044	-47.214111
975.764526	1248.550903	1420.210815	1194.331543	-31.585337
976.132874	1243.836304	1433.497925	1191.331177	-27.683580
976.501160	1239.978760	1454.071289	1196.046021	-20.520445
976.869324	1246.193726	1471.858765	1198.617676	-21.082596
977.237488	1260.980835	1487.074463	1199.046265	-27.393328
977.605530	1263.552612	1496.289795	1203.118042	-25.966873
977.973450	1261.195190	1496.503906	1202.689453	-24.863396
978.341309	1264.838379	1491.360596	1202.260864	-27.625332
978.709167	1263.766846	1484.502808	1204.189575	-26.990288
979.077026	1265.910034	1479.787964	1197.546021	-31.964033
979.444702	1270.410400	1469.072754	1188.973755	-40.992489
979.812378	1280.911499	1455.142700	1195.831543	-48.831642
980.179932	1287.769287	1448.070557	1201.403564	-53.877129
980.547485	1292.269653	1427.497192	1196.903198	-70.522957
980.914795	1292.055420	1407.352417	1193.902954	-85.130112
981.282166	1288.626465	1389.350586	1192.831421	-95.106361
981.649475	1280.482788	1373.706177	1193.259888	-93.563324
982.016785	1277.696777	1363.848145	1190.473999	-101.243637
982.383911	1277.696777	1354.632935	1194.760132	-107.799309
982.751038	1281.554443	1344.346191	1193.260010	-140.614716
983.118103	1280.697144	1328.273315	1199.260498	-171.171082
983.484924	1278.554077	1319.701050	1201.618042	-186.978607
983.851868	1275.553833	1315.414917	1187.473755	-220.967590
984.218689	1279.625732	1302.556519	1184.473389	-414.954559
984.585449	1271.482056	1298.270264	1178.901245	-345.602844
984.952209	1271.267700	1291.198120	1179.329956	-461.293549
985.318787	1263.981201	1284.769043	1185.544922	-377.318054
985.685425	1275.553711	1288.412231	1185.759277	-698.326294
986.051880	1277.268066	1286.697754	1189.188232	-934.069519
986.418213	1276.196533	1290.555176	1190.259766	-598.502014
986.784607	1272.124878	1298.270264	1188.973877	-318.033173
987.150879	1267.410034	1312.200073	1182.759033	-188.995148
987.517090	1270.410522	1318.629395	1184.259033	-178.667572
987.883301	1276.625366	1326.344482	1194.117065	-165.948853
988.249390	1272.339233	1342.846069	1199.260498	-103.647728
988.615417	1283.697388	1358.061890	1202.475098	-109.221855
988.981262	1280.054199	1375.849243	1197.974731	-85.682373
989.347168	1285.197632	1398.137207	1200.546387	-74.952682
989.712952	1288.197876	1422.568237	1196.903198	-67.942574
990.078674	1288.626465	1442.498535	1192.617065	-62.395599
990.444397	1287.769165	1456.857300	1181.258789	-62.991039
990.809998	1277.482422	1466.929688	1183.616089	-49.547474
991.175537	1277.696777	1468.215454	1195.617310	-43.082111
991.540894	1270.839111	1471.215820	1188.973877	-40.855663
991.906311	1264.409790	1467.572510	1189.402466	-36.919827
992.271729	1264.409790	1456.643066	1185.330566	-41.137115
992.636963	1257.337769	1449.570801	1189.402466	-35.340076
993.002136	1260.766602	1427.068726	1183.401855	-46.520599
993.367310	1256.694824	1411.424316	1178.472778	-50.554062
993.732361	1251.551270	1384.635986	1176.329712	-56.521561
994.097351	1251.765625	1364.491089	1171.614990	-71.102509
994.462219	1251.337158	1352.704224	1176.115356	-74.207336
994.827026	1266.552856	1334.702393	1172.472168	-138.050369
995.191833	1270.410278	1327.201660	1164.328613	-186.791840
995.556580	1280.054199	1321.629761	1167.757446	-270.102783
995.921204	1282.625854	1312.414551	1166.042969	-391.366180
996.285828	1279.839722	1307.699707	1166.042969	-408.459473
996.650391	1284.554565	1297.627441	1161.971069	-937.693420
997.014648	1291.841064	1309.414185	1176.329712	-657.318420
997.379028	1308.985596	1319.915283	1187.473755	-1111.759521
997.743408	1310.700073	1330.844849	1192.617065	-586.171875
998.107605	1315.200562	1328.916138	1198.403442	-851.565552
998.471802	1322.058350	1325.701538	1199.046265	-3376.495117
998.835938	1315.843506	1325.915894	1198.832031	-1161.705444
999.199951	1321.844116	1326.987427	1197.974731	-2408.359131
999.563904	1314.129028	1325.487305	1195.831787	-1041.506958
999.927673	1314.343262	1332.130859	1188.545288	-707.222961
1000.291565	1319.915161	1330.416382	1195.188721	-1187.732788
1000.655396	1312.843262	1330.202026	1200.546387	-646.917419
1001.019043	1301.913330	1321.415405	1187.259399	-587.906311
1001.382629	1281.125732	1302.556396	1175.472534	-493.000122
1001.746216	1270.624634	1291.626831	1168.400391	-486.731171
1002.109741	1271.696167	1291.412354	1170.329102	-514.131226
1002.473022	1265.695557	1291.841064	1173.115112	-354.096954
1002.836365	1265.052612	1299.556152	1170.114746	-275.153992
1003.199646	1266.124146	1300.841919	1169.686279	-277.776642
1003.562866	1273.624878	1299.984619	1173.115112	-381.300262
1003.925964	1268.910156	1297.841675	1177.615601	-315.553986
1004.289124	1271.696167	1300.413208	1167.114502	-364.179810
1004.652100	1278.553955	1301.270630	1164.542847	-501.882904
1005.015076	1278.339722	1303.413574	1170.543457	-429.915039
1005.377747	1277.911011	1306.199585	1168.614746	-386.361877
1005.740662	1286.697754	1308.771240	1169.900513	-529.129089
1006.103333	1276.196655	1308.557007	1165.828613	-341.059479
1006.466003	1275.553833	1303.413696	1167.971802	-386.154205
1006.828552	1269.124634	1303.413696	1176.543945	-270.000641
1007.191101	1261.623779	1297.198730	1180.401611	-228.312805
1007.553528	1257.337646	1301.699219	1176.544067	-182.125153
1007.915771	1257.766235	1303.199341	1177.615601	-176.414612
1008.278137	1251.979980	1298.055908	1185.116333	-145.116226
1008.640442	1246.193726	1302.556396	1184.044800	-110.266113
1009.002563	1250.908447	1304.056519	1176.115356	-140.725876
1009.364624	1250.694092	1298.484619	1175.686768	-156.950195
1009.726685	1244.479370	1298.913208	1174.615112	-128.347107
1010.088684	1255.194580	1301.056274	1179.329956	-165.420456
1010.450439	1247.050903	1300.842041	1174.615112	-134.661194
1010.812256	1258.409058	1294.412842	1170.329224	-244.640488
1011.174011	1262.266724	1298.056030	1164.114258	-274.250824
1011.535706	1264.195435	1292.055420	1161.328247	-369.229156
1011.897400	1266.338623	1297.412964	1162.828369	-333.105225
1012.258911	1263.766846	1304.485107	1162.614014	-248.421295
1012.620361	1264.195435	1300.841919	1161.328125	-280.701721
1012.981812	1253.480103	1298.698853	1164.757080	-196.208481
1013.343079	1254.551636	1305.770874	1161.113892	-182.427048
1013.704285	1256.480347	1303.628052	1162.614136	-199.089676
1014.065430	1249.194092	1296.555786	1149.541504	-210.407562
1014.426575	1253.694458	1296.555786	1145.469482	-252.500290
1014.787720	1251.979980	1298.913208	1149.970093	-217.351105
1015.148743	1248.551025	1301.270630	1152.327515	-182.519409
1015.509644	1247.050903	1301.699219	1153.613159	-170.980103
1015.870361	1252.837158	1297.198730	1157.685059	-214.492172
1016.231140	1258.623535	1292.912598	1155.541870	-300.625488
1016.591919	1259.909302	1289.269531	1153.398926	-362.770935
1016.952515	1267.195801	1286.483276	1157.470703	-568.893005
1017.313049	1269.553223	1282.197266	1159.613770	-869.496033
1017.673584	1273.839355	1280.911377	1160.470947	-1603.055176
1018.034058	1278.768433	1289.269409	1168.400269	-1051.027588
1018.394348	1282.197388	1298.484497	1170.114746	-688.167786
1018.754639	1284.769043	1293.126953	1165.828613	-1423.088135
1019.114868	1285.840576	1283.054443	1166.471680	4284.393555
1019.475037	1284.554688	1285.411865	1165.185913	-13925.790039
1019.835022	1277.053955	1280.268555	1157.470703	-3720.004639
1020.195129	1274.053589	1285.197510	1155.970581	-1059.618164
1020.555054	1275.339478	1286.269043	1158.542114	-1068.636841
1020.914917	1281.125732	1287.126343	1156.184814	-2082.136719
1021.274536	1285.626343	1290.983765	1154.041870	-2456.115479
1021.634338	1289.269531	1293.341187	1143.326416	-3584.368164
1021.993958	1286.697754	1284.125977	1144.397949	5533.130859
1022.353577	1287.126465	1270.196045	1141.611938	859.485657
1022.713135	1285.411865	1271.267578	1136.468628	1053.027588
1023.072632	1282.625854	1273.410645	1136.897339	1581.391113
1023.431946	1274.053467	1268.052856	1142.897949	2185.702881
1023.791260	1276.839600	1273.624878	1141.612061	4206.508301
1024.150391	1269.553101	1265.266968	1149.541382	2800.000000
1024.509644	1265.909790	1265.266846	1143.969360	18965.939453
1024.868652	1257.337524	1264.838379	1143.326416	-1519.974976
1025.227661	1247.693848	1267.838745	1157.042114	-449.998474
1025.586670	1248.765503	1267.195801	1165.614380	-451.165375
1025.945557	1253.908813	1277.482544	1164.114136	-380.909912
1026.304443	1255.408936	1282.840210	1171.614990	-305.468658
1026.663086	1256.909058	1287.769287	1177.186890	-258.333038
1027.021729	1259.480835	1293.126953	1172.686646	-257.961975
1027.380371	1272.767700	1296.984497	1173.115234	-411.501434
1027.738892	1276.625244	1287.983521	1181.258911	-839.619751
1028.097290	1276.839600	1294.841309	1168.828979	-600.002014
1028.455688	1277.482422	1296.984375	1172.472168	-538.460205
1028.814087	1285.197388	1304.913696	1176.115356	-553.257874
1029.172241	1289.697998	1298.056030	1171.614990	-1412.808716
1029.530518	1294.841431	1296.555908	1172.686523	-7124.905762
1029.888550	1290.769653	1290.555176	1175.258301	53857.085938
1030.246582	1292.912720	1290.555176	1168.828979	5263.263184
1030.604614	1287.340698	1291.198120	1166.900269	-3122.303711
1030.962524	1286.483521	1287.340576	1171.829346	-13377.681641
1031.320313	1277.053955	1281.125854	1170.329102	-2621.009033
1031.678101	1272.767700	1277.053955	1166.685913	-2474.929443
1032.035645	1278.768433	1276.411011	1175.901001	4363.556152
1032.393311	1281.125610	1267.838745	1178.044189	775.814453
1032.750977	1277.482422	1265.695679	1174.829590	870.917725
1033.108398	1278.339844	1273.196411	1179.115723	1929.142090
1033.465820	1265.481323	1267.838867	1182.973145	-3499.751465
1033.823120	1265.910034	1261.409668	1182.973145	1842.891968
1034.180298	1262.052612	1261.195313	1193.474243	7999.345215
1034.537476	1262.052612	1261.838257	1188.330933	34392.253906
1034.894653	1260.338013	1267.410034	1189.616699	-1000.015564
1035.251709	1262.052368	1276.411011	1188.330933	-513.429016
1035.608643	1257.337524	1277.696899	1194.331543	-309.469147
1035.965576	1277.696777	1272.982056	1249.408325	600.002563
1036.322388	1251.765747	1336.631226	1100.893799	-177.777756
1036.679077	1237.621460	1313.057373	1195.188721	-56.250050
1037.035889	1247.050903	1313.057373	1173.972290	-110.714317
1037.392456	1232.906738	1206.975586	1249.408325	-63.636150
>>>>>End Processed Spectral Data<<<<<
