# Supplementary material for: Avian learning favors colorful, not bright, signals
Source: PLoS One. 2018 Mar 22;13(3):e0194279. doi: 10.1371/journal.pone.0194279 (PMC5864004; doi:10.1371/journal.pone.0194279)
Supplement: S1 Text — (ZIP) [file pone.0194279.s001.zip › YellowTanOuter1.txt]

Jaz Data File
++++++++++++++++++++++++++++++++++++
Date: Wed May 31 03:40:26 2017
User: jaz
Dark Spectrum Present: Yes
Reference Spectrum Present: Yes
Processed Spectrum Present: Yes
Spectrometers: JAZA3305
Integration Time (usec): 450000 (JAZA3305)
Spectra Averaged: 1 (JAZA3305)
Boxcar Smoothing: 5 (JAZA3305)
Correct for Electrical Dark: No (JAZA3305)
Strobe/Lamp Enabled: Yes (JAZA3305)
Correct for Detector Non-linearity: No (JAZA3305)
Correct for Stray Light: No (JAZA3305)
Number of Pixels in Processed Spectrum: 2048
>>>>>Begin Processed Spectral Data<<<<<
W	D	R	S	P
189.090729	0.000000	0.000000	0.000000	0.000000
189.548096	0.000000	0.000000	0.000000	0.000000
190.005432	1251.765747	1270.624634	1063.175781	-1000.005798
190.462753	1308.342651	1261.195190	1115.037964	410.000214
190.920044	0.000000	0.000000	0.000000	0.000000
191.377304	1046.674072	1056.317871	945.949951	-1044.444458
191.834534	1166.042969	1178.901367	1053.103394	-878.333130
192.291718	1287.769165	1296.984375	1161.542480	-1369.764648
192.748886	1294.198364	1302.127686	1172.900757	-1529.735107
193.206039	1292.055420	1305.556519	1186.830811	-779.378113
193.663162	1289.912231	1307.485474	1190.688354	-564.630432
194.120255	1295.698608	1314.129028	1204.618286	-494.184723
194.577316	1300.841919	1314.557495	1207.404175	-681.252808
195.034348	1306.413940	1309.199951	1206.332642	-3592.279785
195.491364	1306.413940	1310.914307	1207.404175	-2200.038086
195.948349	1316.700684	1299.770386	1208.690063	637.972351
196.405304	1320.343750	1294.626953	1209.547363	430.832764
196.862228	1317.557861	1290.340820	1205.046875	413.384338
197.319122	1311.557373	1291.626831	1202.260864	548.387024
197.775986	1307.699951	1284.769043	1198.403442	476.634003
198.232819	1305.771118	1288.197876	1188.759644	665.850220
198.689636	1320.129639	1296.555786	1188.330933	559.088562
199.146423	1320.772583	1314.343262	1183.830444	2129.962646
199.603180	1320.558350	1314.343262	1182.973267	2213.727051
200.059921	1321.843994	1316.057617	1173.757935	2559.218994
200.516617	1332.559448	1320.772461	1174.400879	1341.806519
200.973297	1322.487061	1342.203125	1173.757935	-754.355042
201.429932	1321.843994	1349.703857	1178.687134	-513.846252
201.886551	1322.701294	1354.204224	1180.401611	-451.703003
202.343140	1320.558105	1356.775879	1182.330444	-381.656982
202.799713	1318.415161	1367.705566	1183.830444	-273.044464
203.256241	1324.415649	1371.348877	1181.044434	-305.479126
203.712753	1316.057739	1377.778076	1181.687378	-217.708405
204.169220	1312.414551	1361.490845	1178.044067	-273.799164
204.625671	1311.985840	1372.420410	1176.543945	-224.113281
205.082092	1307.271118	1378.421021	1181.901733	-176.204575
205.538483	1296.127319	1379.706909	1178.258545	-141.025787
205.994843	1301.699219	1377.992554	1174.829590	-166.291885
206.451187	1299.984863	1378.421021	1166.257324	-170.492218
206.907486	1298.484619	1382.921387	1171.829224	-150.000290
207.363770	1299.341797	1385.921753	1175.258301	-143.316650
207.820023	1299.984741	1390.207886	1182.116089	-130.641266
208.276260	1287.340698	1395.994019	1187.045044	-92.307953
208.732452	1287.554810	1389.779297	1187.045044	-98.322594
209.188599	1282.839966	1404.566284	1197.117310	-70.422447
209.644760	1279.411255	1411.638550	1202.046387	-58.508999
210.100845	1270.624756	1415.495972	1201.832153	-47.485348
210.556931	1272.339355	1428.997314	1200.760620	-45.691093
211.012985	1271.053467	1440.569946	1199.046143	-42.478065
211.469009	1267.838745	1460.286133	1205.046875	-32.628071
211.925003	1269.767456	1471.430176	1201.403687	-33.900055
212.380966	1266.767212	1486.860229	1201.189331	-29.795530
212.836914	1269.553223	1498.004272	1191.545410	-34.146400
213.292816	1282.625854	1509.362427	1190.474121	-40.642643
213.748703	1288.412109	1529.935913	1191.116943	-40.283882
214.204559	1290.555176	1545.365967	1185.759277	-41.126945
214.660385	1290.769531	1560.581909	1180.401611	-40.905434
215.116165	1293.984009	1574.726074	1181.473145	-40.076241
215.571960	1291.198120	1595.728149	1185.544922	-34.693851
216.027664	1286.269165	1618.658936	1186.187744	-30.109657
216.483383	1280.911499	1635.589111	1183.830444	-27.371634
216.939056	1273.625122	1659.162964	1191.116943	-21.400799
217.394730	1279.625610	1682.522217	1191.759888	-21.808504
217.850342	1276.839600	1714.025269	1200.332153	-17.499990
218.305939	1267.838623	1759.458496	1209.976074	-11.769774
218.761505	1264.195435	1791.818848	1211.476074	-9.991854
219.217041	1259.909302	1841.752075	1209.976074	-8.581911
219.672546	1267.838745	1889.756958	1226.048950	-6.719500
220.128036	1273.625000	1951.048462	1233.978271	-5.852577
220.583496	1269.124634	2015.340576	1235.478394	-4.508914
221.038895	1263.552612	2081.132813	1247.479614	-1.965923
221.494308	1272.767822	2187.857666	1267.624512	-0.562055
221.949646	1277.911255	2297.796875	1273.839355	-0.399251
222.404984	1271.267700	2439.453613	1284.983276	1.174092
222.860291	1275.339478	2606.184326	1303.413574	2.109494
223.315567	1275.982422	2790.488281	1313.057373	2.447990
223.770813	1271.053345	3010.795410	1336.630981	3.769388
224.226044	1268.481567	3271.392334	1366.634033	4.900491
224.681229	1258.194946	3582.780273	1398.994263	6.056964
225.136383	1254.551636	3941.743652	1436.926636	6.786825
225.591522	1256.480469	4321.280762	1480.431030	7.307183
226.046616	1261.623779	4667.601074	1521.577759	7.632288
226.501694	1256.266113	4915.125488	1545.580200	7.907221
226.956726	1256.694824	5106.287109	1577.297729	8.328230
227.411743	1254.122925	5230.370605	1599.585571	8.688157
227.866714	1253.051514	5306.020508	1608.800781	8.777498
228.321671	1264.624146	5333.023438	1626.373901	8.891697
228.776611	1262.052490	5300.448730	1626.373901	9.021438
229.231506	1264.838379	5194.366699	1620.801880	9.058682
229.686371	1271.482056	5045.423828	1608.586304	8.932418
230.141220	1271.696289	4857.048340	1594.227661	8.995808
230.596024	1279.196899	4634.812012	1568.939575	8.634562
231.050797	1287.340576	4440.435547	1544.723022	8.162851
231.505554	1292.483887	4303.708008	1522.863770	7.650705
231.960281	1291.840942	4211.770508	1502.933228	7.229362
232.414963	1304.913818	4162.051270	1496.075317	6.690665
232.869614	1297.412964	4128.405273	1493.717896	6.934139
233.324265	1286.697754	4111.046387	1486.431641	7.071856
233.778839	1289.697998	4133.548828	1493.718018	7.174076
234.233414	1289.483643	4180.267578	1496.718262	7.168804
234.687973	1283.697388	4231.486328	1496.075439	7.204656
235.142487	1283.054565	4294.706543	1498.432861	7.151500
235.596954	1279.839966	4371.857910	1511.505493	7.492373
236.051422	1270.410400	4479.868164	1522.220825	7.845887
236.505859	1269.124512	4605.023438	1543.865723	8.235897
236.960251	1265.481323	4818.258301	1569.796997	8.565573
237.414612	1254.551758	5052.495605	1587.370239	8.763123
237.868942	1258.409180	5339.238770	1620.373413	8.869869
238.323257	1256.051880	5690.916016	1661.734375	9.147574
238.777512	1260.980957	6078.167480	1696.237793	9.035499
239.231781	1266.124268	6464.349609	1740.170654	9.119389
239.685974	1261.838257	6808.525391	1784.960815	9.431261
240.140167	1262.695435	7112.412109	1825.036255	9.613129
240.594330	1257.123413	7349.650391	1844.966919	9.648600
241.048462	1263.766846	7572.742676	1865.754639	9.541768
241.502563	1264.838379	7810.193848	1892.114380	9.583529
241.956619	1266.552856	8045.074707	1912.044922	9.522608
242.410660	1269.981812	8309.530273	1948.476929	9.638333
242.864670	1269.553223	8648.348633	1969.478882	9.485636
243.318649	1279.411255	8984.166992	2000.982056	9.365265
243.772583	1270.196045	9299.841797	2037.628540	9.557489
244.226517	1265.266968	9541.793945	2064.845459	9.660797
244.680389	1272.553467	9697.380859	2076.418213	9.541617
245.134247	1275.125122	9742.813477	2080.061523	9.505976
245.588074	1272.767700	9791.675781	2089.490723	9.587179
246.041870	1265.481323	9761.671875	2086.919189	9.668308
246.495636	1263.552612	9649.803711	2075.346191	9.680054
246.949387	1265.267090	9441.069336	2052.629639	9.630401
247.403091	1265.695679	9187.757813	2025.412842	9.589891
247.856766	1265.267090	8834.366211	1996.910156	9.666184
248.310410	1262.266724	8440.470703	1952.762939	9.619345
248.764023	1272.124878	8032.645508	1912.259033	9.468711
249.217606	1273.410645	7648.822266	1875.183960	9.438972
249.671158	1274.482300	7342.578125	1841.109253	9.337805
250.124695	1276.411011	7110.054688	1805.534424	9.070205
250.578171	1279.411255	6918.250000	1781.746216	8.908483
251.031662	1282.411621	6817.097168	1778.531738	8.963836
251.485077	1282.411621	6783.665527	1775.745605	8.967665
251.938477	1287.554810	6803.382324	1776.602783	8.866266
252.391861	1289.483643	6858.887695	1778.745972	8.784823
252.845200	1299.127441	6933.251465	1787.103882	8.661088
253.298508	1301.056396	7050.477051	1798.462158	8.651406
253.751801	1292.484009	7218.065918	1812.392090	8.773958
254.205048	1297.413208	7484.448730	1824.821899	8.524417
254.658279	1289.483765	7849.413574	1858.253784	8.670367
255.111465	1286.483521	8350.890625	1908.615967	8.806577
255.564621	1293.555542	8982.453125	1984.694946	8.988797
256.017761	1293.769897	9682.592773	2055.416016	9.079296
256.470825	1294.841309	10383.589844	2136.424072	9.259611
256.923950	1286.054810	10974.434570	2215.503174	9.593434
257.376953	1289.269409	11368.972656	2250.435059	9.535654
257.829987	1282.840210	11574.493164	2273.365967	9.624555
258.282928	1274.267944	11629.569336	2288.795898	9.797184
258.735870	1282.411499	11591.209961	2278.937744	9.666754
259.188812	1282.625854	11469.697266	2280.437988	9.794888
259.641693	1282.411621	11301.038086	2256.221191	9.719991
260.094543	1280.268433	11010.866211	2236.933838	9.831517
260.547333	1273.196411	10608.612305	2191.072021	9.832188
261.000183	1269.767456	10086.990234	2138.995850	9.858301
261.452911	1272.124756	9579.082031	2082.633057	9.756982
261.905640	1272.339111	9195.473633	2022.412842	9.466881
262.358337	1265.267090	8989.524414	2007.625488	9.610742
262.811035	1262.052368	8947.949219	2008.911377	9.717265
263.263641	1266.338623	9022.743164	2017.697998	9.686954
263.716217	1263.123901	9159.255859	2040.200073	9.841226
264.168823	1258.194946	9306.913086	2053.272705	9.878315
264.621368	1261.838257	9457.141602	2088.633057	10.088641
265.073883	1259.695190	9647.446289	2101.277344	10.033466
265.526367	1260.980835	9827.678711	2130.209229	10.146598
265.978821	1266.124146	10056.344727	2148.639648	10.039742
266.431244	1259.052124	10297.439453	2169.213135	10.069949
266.883636	1262.909668	10541.320313	2202.001953	10.121263
267.335999	1262.695313	10825.491211	2243.577148	10.257271
267.788330	1261.623779	11114.375977	2278.937744	10.325176
268.240601	1266.767090	11376.259766	2315.584229	10.374578
268.692871	1263.766846	11552.205078	2337.443604	10.435760
269.145081	1257.337646	11708.220703	2353.945313	10.492967
269.597351	1257.980591	11803.586914	2365.946533	10.506422
270.049500	1253.908691	11882.666016	2382.233887	10.615777
270.501587	1256.051880	11923.170898	2377.519043	10.513309
270.953735	1250.908447	11929.170898	2388.662842	10.654864
271.405823	1253.051636	11908.811523	2392.306396	10.691445
271.857849	1257.980591	11825.874023	2401.949951	10.824951
272.309875	1268.053101	11698.577148	2389.091553	10.747671
272.761871	1274.910767	11565.278320	2382.019531	10.758691
273.213806	1265.695679	11439.908203	2366.160889	10.816219
273.665741	1267.838745	11372.402344	2363.374756	10.841992
274.117615	1274.268066	11292.250977	2371.518555	10.952809
274.569489	1275.982422	11252.603516	2370.446777	10.970291
275.021271	1285.626343	11245.532227	2383.733643	11.025277
275.473083	1281.554565	11295.250977	2400.020996	11.169367
275.924835	1284.769043	11362.542969	2419.094238	11.255713
276.376587	1286.269165	11464.553711	2433.024414	11.266685
276.828308	1278.768433	11625.927734	2441.167969	11.233996
277.279938	1269.338989	11748.939453	2458.741211	11.349690
277.731598	1262.695313	11939.671875	2472.885254	11.334576
278.183197	1260.766479	12147.121094	2493.244385	11.321310
278.634796	1262.695190	12351.784180	2524.961670	11.382959
279.086304	1261.409424	12583.449219	2551.964844	11.398612
279.537842	1253.694458	12800.969727	2591.825928	11.588287
279.989288	1251.337036	12962.342773	2605.327148	11.561689
280.440765	1253.908691	13134.431641	2633.401367	11.611380
280.892151	1253.265869	13310.805664	2665.118896	11.709296
281.343567	1249.193970	13479.037109	2704.765381	11.901800
281.794891	1252.622925	13612.764648	2749.984131	12.114434
282.246216	1251.551270	13735.991211	2772.700684	12.184363
282.697510	1248.979614	13818.712891	2800.560547	12.343785
283.148773	1254.122925	13827.928711	2826.706055	12.506819
283.599976	1253.694458	13782.281250	2840.207275	12.663142
284.051178	1251.122681	13739.420898	2839.992920	12.722873
284.502350	1254.123047	13662.697266	2836.563965	12.752802
284.953461	1256.480347	13636.125000	2844.921875	12.831076
285.404602	1261.623779	13611.265625	2865.066650	12.983720
285.855621	1262.481201	13601.191406	2870.638916	13.033435
286.306671	1265.910156	13554.687500	2873.210693	13.079418
286.757660	1263.552612	13543.756836	2875.139404	13.123453
287.208618	1263.981201	13573.975586	2896.784180	13.264044
287.659546	1265.481445	13503.038086	2902.142090	13.374081
288.110504	1270.410522	13444.961914	2905.999512	13.434490
288.561340	1275.982422	13418.600586	2915.857666	13.505120
289.012207	1279.197144	13411.530273	2925.501221	13.569559
289.463013	1280.482910	13495.109375	2948.860596	13.658851
289.913757	1274.696533	13604.619141	2985.507080	13.875274
290.364532	1273.410645	13756.134766	3027.082764	14.048793
290.815216	1269.124512	13900.579102	3075.944580	14.304132
291.265900	1266.552734	14031.090820	3115.591553	14.485748
291.716553	1263.123901	14131.172852	3138.093750	14.570740
292.167206	1271.910522	14205.965820	3165.739258	14.642188
292.617767	1281.768677	14340.549805	3215.886963	14.810863
293.068298	1278.339844	14535.355469	3262.391357	14.966049
293.518829	1278.554199	14741.733398	3314.468018	15.122087
293.969299	1282.840332	14904.391602	3375.116455	15.360044
294.419769	1286.054810	14956.896484	3399.547852	15.459861
294.870209	1285.626221	14911.035156	3407.906006	15.575897
295.320587	1280.482788	14699.728516	3386.904053	15.697018
295.770935	1285.411865	14469.777344	3355.829590	15.703583
296.221252	1282.840210	14212.822266	3327.112305	15.810324
296.671539	1286.269043	13908.508789	3310.610840	16.037897
297.121796	1279.197021	13571.832031	3279.964600	16.276150
297.572021	1271.267578	13237.728516	3218.244385	16.270281
298.022217	1268.267334	12856.688477	3168.525146	16.397902
298.472382	1256.694824	12488.725586	3108.304932	16.485086
298.922485	1254.337402	12113.687500	3055.800049	16.589046
299.372589	1249.837036	11781.512695	3006.295166	16.677860
299.822693	1253.908691	11504.842773	2982.506836	16.862837
300.272705	1251.551270	11327.182617	2955.932861	16.915880
300.722687	1249.837036	11140.735352	2922.715088	16.913307
301.172668	1255.837524	10969.290039	2913.285645	17.063431
301.622559	1259.909302	10835.992188	2897.427002	17.100079
302.072510	1262.052490	10742.125977	2885.211670	17.121799
302.522339	1266.552856	10645.259766	2908.356934	17.505655
302.972198	1272.553589	10575.180664	2909.428467	17.595835
303.421997	1272.339233	10513.246094	2910.285400	17.724949
303.871735	1264.838379	10480.457031	2900.641846	17.750338
304.321503	1270.410400	10506.816406	2921.429443	17.875124
304.771210	1269.981689	10553.535156	2927.001709	17.848984
305.220856	1273.196289	10610.969727	2945.003418	17.903702
305.670471	1270.196045	10655.116211	2965.791260	18.067232
306.120117	1270.410278	10728.409180	2974.363281	18.015999
306.569702	1270.838867	10780.700195	2995.150879	18.131832
307.019226	1266.981323	10831.491211	3007.152100	18.194040
307.468719	1266.338501	10875.852539	3016.153076	18.209190
307.918213	1266.124268	10909.071289	3027.511475	18.266068
308.367645	1270.196045	10906.928711	3020.010742	18.157759
308.817047	1276.839722	10917.428711	3037.369629	18.261642
309.266388	1268.481567	10864.923828	3047.656250	18.539940
309.715790	1263.766968	10778.344727	3043.370361	18.703966
310.165070	1260.766479	10685.977539	3025.368652	18.722151
310.614319	1261.409424	10605.613281	3021.082275	18.831703
311.063568	1260.766479	10547.320313	3015.938965	18.900148
311.512817	1257.552002	10490.100586	3003.937500	18.915529
311.961945	1268.267212	10402.663086	3003.508789	18.996786
312.411072	1272.982056	10247.290039	2965.148193	18.855673
312.860199	1265.267090	10103.705078	2937.931152	18.924885
313.309265	1263.123901	9957.333984	2932.144775	19.196924
313.758331	1262.909668	9824.035156	2908.999756	19.227497
314.207336	1268.910278	9713.881836	2869.352783	18.951426
314.656311	1278.339722	9646.803711	2845.136230	18.722630
315.105225	1281.554321	9563.652344	2841.921631	18.840242
315.554138	1278.125488	9495.931641	2814.490479	18.695560
316.003021	1271.481812	9423.711914	2800.560303	18.756567
316.451874	1265.695557	9373.133789	2777.629639	18.648727
316.900665	1259.694946	9348.703125	2755.770508	18.495167
317.349426	1256.909058	9367.562500	2755.342041	18.474874
317.798187	1263.338257	9411.280273	2766.485840	18.448187
318.246918	1263.981079	9515.648438	2769.057373	18.239664
318.695557	1257.551880	9623.444336	2790.916748	18.328766
319.144196	1259.052002	9771.315430	2816.847900	18.300608
319.592834	1251.980103	9936.974609	2850.279541	18.403000
320.041382	1256.480591	10131.565430	2870.209961	18.182692
320.489899	1258.837891	10338.158203	2904.713623	18.127741
320.938416	1256.266113	10488.386719	2915.000244	17.966988
321.386932	1259.695190	10611.183594	2941.788574	17.987440
321.835327	1254.337402	10697.764648	2948.860840	17.943945
322.283722	1254.766113	10795.916016	2959.576172	17.867971
322.732117	1244.907959	10844.779297	2961.719238	17.883692
323.180450	1247.265381	10867.280273	2954.433105	17.745998
323.628754	1251.980103	10861.066406	2939.645508	17.563225
324.077026	1248.765381	10795.488281	2918.643555	17.491638
324.525238	1245.550781	10691.334961	2896.141602	17.474365
324.973480	1243.407837	10550.320313	2866.352783	17.438061
325.421600	1251.122803	10365.160156	2840.635986	17.440275
325.869751	1261.838257	10253.291016	2820.276855	17.332445
326.317871	1259.266479	10158.997070	2788.559570	17.183588
326.765930	1263.552612	10077.347656	2772.271973	17.117704
327.213959	1258.837891	10035.342773	2757.484863	17.075670
327.661957	1271.053223	10008.768555	2733.911133	16.741882
328.109924	1273.625122	9987.980469	2735.839844	16.779379
328.557831	1276.411011	9980.694336	2731.125000	16.712622
329.005737	1284.340210	10028.697266	2729.839111	16.530647
329.453613	1291.412354	10069.844727	2725.981445	16.341972
329.901459	1289.483643	10139.065430	2734.125244	16.324406
330.349213	1284.125977	10205.714844	2736.268555	16.276726
330.796967	1281.982910	10238.503906	2737.768555	16.253918
331.244720	1286.054810	10270.222656	2749.341309	16.287390
331.692413	1291.412476	10315.655273	2750.841553	16.172316
332.140045	1295.270020	10327.440430	2745.697998	16.058466
332.587677	1285.411865	10347.584961	2756.842041	16.237057
333.035309	1286.269043	10327.227539	2749.555420	16.185080
333.482819	1280.268555	10334.514648	2740.768799	16.130556
333.930328	1280.268555	10295.509766	2734.768066	16.133783
334.377838	1281.982910	10268.293945	2735.196777	16.171419
334.825317	1277.911133	10212.359375	2712.480469	16.056608
335.272705	1273.196411	10186.857422	2703.693604	16.048368
335.720062	1272.982056	10171.856445	2685.691650	15.875150
336.167450	1273.625000	10131.566406	2671.761963	15.783995
336.614777	1268.696045	10099.847656	2670.047363	15.868275
337.062012	1266.767090	10111.634766	2662.760986	15.783096
337.509277	1273.839355	10125.779297	2651.617188	15.564700
337.956482	1268.695801	10178.712891	2663.404053	15.653260
338.403687	1273.410645	10217.288086	2663.832764	15.546079
338.850800	1271.053345	10280.508789	2667.904541	15.504281
339.297913	1272.553589	10344.372070	2669.833496	15.402424
339.745026	1284.768921	10427.737305	2694.478760	15.418513
340.192047	1291.841064	10524.604492	2704.765381	15.303373
340.639038	1295.484253	10627.257813	2723.195557	15.299464
341.086029	1295.055664	10741.483398	2734.982666	15.243085
341.532959	1288.626465	10878.425781	2738.197021	15.115756
341.979828	1293.341187	10959.218750	2757.698975	15.149765
342.426727	1293.984131	11043.441406	2763.485352	15.072647
342.873535	1297.841675	11082.874023	2750.627197	14.847018
343.320343	1292.912598	11084.802734	2747.198242	14.851939
343.767059	1290.983887	11080.301758	2738.840332	14.790166
344.213806	1286.697754	11045.155273	2720.409912	14.691997
344.660522	1279.411255	11000.792969	2697.479004	14.587101
345.107178	1283.054565	10934.144531	2685.906494	14.535684
345.553772	1283.483032	10864.065430	2672.619385	14.499498
346.000366	1286.269165	10817.990234	2665.333008	14.468152
346.446960	1287.769287	10769.342773	2659.546875	14.467827
346.893463	1281.125854	10745.341797	2653.117676	14.496624
347.339905	1286.697754	10720.695313	2650.974609	14.461280
347.786377	1286.269043	10733.982422	2650.331787	14.438021
348.232788	1293.126953	10791.416016	2650.117432	14.286683
348.679169	1286.054688	10873.709961	2667.476074	14.408334
349.125519	1286.269043	11008.722656	2688.049561	14.417972
349.571838	1291.412476	11180.167969	2710.123047	14.346704
350.018097	1280.697021	11368.330078	2733.268311	14.399526
350.464325	1276.411011	11587.351563	2751.270020	14.303826
350.910553	1274.053711	11819.660156	2773.343750	14.217200
351.356720	1272.124878	12056.468750	2808.489990	14.246255
351.802856	1270.838989	12317.066406	2829.063477	14.106395
352.248932	1260.338013	12579.592773	2851.136963	14.053920
352.695007	1260.337891	12846.188477	2889.497803	14.061634
353.141052	1269.981689	13204.081055	2943.288818	14.021227
353.587036	1275.339355	13568.402344	2990.650635	13.953490
354.032990	1274.267822	13951.369141	3036.083496	13.897622
354.478912	1272.982056	14320.406250	3077.230469	13.828388
354.924774	1276.411011	14637.578125	3128.449951	13.861356
355.370605	1275.339355	14875.244141	3161.881836	13.871734
355.816467	1279.197021	15141.200195	3192.099121	13.799608
356.262238	1287.126221	15370.079102	3222.530518	13.742887
356.708008	1292.698364	15618.675781	3252.318848	13.678791
357.153656	1296.555786	15884.417969	3305.467285	13.771116
357.599365	1292.912598	16188.087891	3350.043213	13.810718
358.045013	1284.125977	16426.826172	3385.189209	13.875090
358.490631	1283.054565	16665.136719	3413.477539	13.850029
358.936157	1284.983276	16713.353516	3428.693604	13.894601
359.381714	1288.412109	16611.773438	3434.050781	14.002402
359.827209	1291.841064	16451.898438	3407.906006	13.958158
360.272644	1296.127197	16244.021484	3384.546143	13.971325
360.718109	1291.840942	15961.352539	3347.471191	14.012943
361.163513	1291.626831	15665.394531	3308.895996	14.034380
361.608856	1289.055054	15296.785156	3263.248535	14.093600
362.054169	1284.983154	14880.172852	3201.742920	14.098809
362.499481	1287.554810	14407.199219	3132.521240	14.062625
362.944733	1281.768677	13911.937500	3058.585693	14.068038
363.389923	1281.554321	13370.168945	2980.149414	14.051198
363.835083	1277.482544	12942.842773	2920.786865	14.087043
364.280243	1269.124634	12656.741211	2872.138916	14.076820
364.725372	1262.695435	12424.003906	2830.777832	14.049271
365.170410	1259.480835	12284.277344	2815.776367	14.116320
365.615448	1260.980957	12146.906250	2805.918213	14.192061
366.060455	1260.766602	12061.612305	2785.987549	14.121310
366.505402	1256.909058	12002.034180	2780.415771	14.178585
366.950317	1268.267334	11979.105469	2766.914307	13.991875
367.395233	1269.553101	12008.678711	2772.057617	13.990938
367.840088	1271.696289	12016.608398	2765.414307	13.901630
368.284882	1270.838989	12019.393555	2772.057617	13.966702
368.729675	1270.838989	12056.683594	2768.843262	13.888614
369.174438	1274.696533	12095.900391	2770.128906	13.819464
369.619141	1280.911377	12159.336914	2784.273193	13.819663
370.063812	1277.482422	12243.558594	2795.202881	13.840141
370.508453	1274.482056	12376.214844	2803.346680	13.771406
370.953094	1273.839355	12490.655273	2825.634521	13.834542
371.397614	1274.267944	12632.096680	2859.708984	13.959015
371.842133	1259.909302	12781.255859	2884.568848	14.101299
372.286652	1257.551880	12907.696289	2906.856689	14.156947
372.731140	1256.694702	13051.924805	2936.859619	14.244443
373.175537	1270.838989	13258.944336	2963.862305	14.122526
373.619904	1272.553467	13473.464844	2993.222412	14.102791
374.064270	1271.910645	13682.413086	3016.796143	14.059750
374.508606	1267.838501	13869.931641	3037.369629	14.041566
374.952881	1276.625122	13986.300781	3057.085938	14.008703
375.397095	1280.482666	14039.449219	3065.443848	13.989857
375.841339	1278.768188	14031.734375	3071.015625	14.053574
376.285522	1278.339600	14003.446289	3062.872070	14.023713
376.729645	1285.626099	13951.369141	3063.943604	14.040373
377.173706	1286.269043	13911.079102	3053.014160	13.994230
377.617767	1289.269287	13841.000977	3053.442383	14.055217
378.061798	1281.768677	13733.847656	3047.227539	14.178025
378.505768	1285.197510	13602.049805	3042.084229	14.264089
378.949738	1286.697754	13502.183594	3044.656006	14.391226
379.393677	1288.412231	13452.034180	3047.227539	14.459635
379.837524	1279.839966	13453.962891	3058.800049	14.612635
380.281372	1277.268311	13504.753906	3081.088135	14.752173
380.725189	1271.481934	13621.336914	3096.732666	14.779531
381.168976	1271.910645	13763.850586	3127.592773	14.855036
381.612701	1272.339111	13877.218750	3153.309570	14.922558
382.056396	1267.838623	13964.227539	3180.312256	15.063130
382.500031	1263.552612	14060.665039	3211.600830	15.222561
382.943665	1253.908691	14172.747070	3232.817139	15.318007
383.387238	1241.693237	14283.759766	3257.033691	15.452616
383.830811	1239.550171	14380.840820	3279.964600	15.526743
384.274323	1243.407715	14471.062500	3305.252930	15.587383
384.717804	1253.265747	14535.140625	3337.184570	15.689945
385.161224	1257.766235	14591.502930	3362.901611	15.788037
385.604645	1267.838745	14652.579102	3383.046631	15.803131
386.048035	1270.196167	14694.800781	3392.904053	15.812071
386.491333	1273.196411	14733.589844	3410.478027	15.878301
386.934631	1280.482910	14793.165039	3437.909180	15.965938
387.377869	1283.697388	14899.034180	3452.052979	15.925831
387.821136	1291.198120	15061.907227	3505.415527	16.079182
388.264282	1289.697876	15221.350586	3543.347900	16.176472
388.707428	1285.197510	15348.005859	3605.711182	16.501068
389.150543	1284.554565	15409.083984	3643.857666	16.703588
389.593597	1281.982910	15450.447266	3667.002930	16.833300
390.036621	1283.268799	15476.377930	3692.290771	16.973179
390.479614	1274.267822	15495.235352	3716.507568	17.173513
390.922638	1275.339478	15529.522461	3739.224121	17.285345
391.365509	1272.767700	15553.096680	3761.297852	17.426281
391.808411	1268.481567	15510.665039	3767.298340	17.545181
392.251251	1266.124390	15384.868164	3771.156006	17.742596
392.694092	1260.552368	15144.202148	3746.724854	17.907196
393.136871	1278.125366	14917.678711	3745.653076	18.090971
393.579590	1276.839600	14659.868164	3715.435791	18.221558
394.022308	1282.197388	14502.137695	3703.220215	18.313417
394.464966	1280.482788	14349.980469	3691.433350	18.447155
394.907562	1277.911133	14197.393555	3691.433594	18.681263
395.350159	1283.054565	14034.947266	3693.576660	18.903248
395.792755	1278.339722	13871.002930	3705.578125	19.275019
396.235229	1279.197021	13707.488281	3724.865723	19.678238
396.677704	1277.911133	13620.481445	3742.438965	19.967703
397.120148	1278.339722	13581.477539	3760.654785	20.176275
397.562561	1284.340332	13581.262695	3817.875000	20.602999
398.004944	1268.481689	13599.049805	3854.735352	20.974327
398.447235	1269.338745	13650.483398	3905.740479	21.293684
398.889557	1265.909912	13692.274414	3965.960205	21.728401
399.331818	1265.910034	13750.349609	4030.895264	22.147453
399.774017	1266.338501	13865.431641	4109.117188	22.563362
400.216187	1272.124878	13987.586914	4199.126465	23.019230
400.658356	1277.268188	14107.170898	4291.492676	23.493746
401.100433	1273.196289	14282.687500	4371.643066	23.816818
401.542511	1280.482788	14412.128906	4482.654297	24.385147
401.984558	1283.911621	14502.996094	4576.091797	24.904753
402.426575	1286.911987	14612.934570	4659.671387	25.309572
402.868500	1292.483887	14647.866211	4746.251465	25.860491
403.310394	1297.841675	14731.231445	4828.973633	26.286230
403.752289	1296.770020	14748.375977	4915.768066	26.903837
404.194153	1295.484253	14785.238281	5006.848633	27.512468
404.635956	1301.699219	14776.021484	5088.927734	28.107006
405.077698	1295.484253	14765.305664	5156.220703	28.662121
405.519440	1290.983887	14726.730469	5236.585449	29.366449
405.961090	1288.840698	14687.511719	5318.236328	30.073099
406.402740	1281.554199	14696.727539	5412.102051	30.790117
406.844391	1282.197144	14714.514648	5526.113770	31.594820
407.285980	1283.054443	14750.089844	5627.909668	32.262894
407.727509	1284.554565	14824.454102	5731.419922	32.842674
408.168976	1283.483154	14812.668945	5835.787109	33.648026
408.610474	1285.411865	14872.246094	5930.082520	34.185085
409.051910	1282.411499	14869.458984	6020.948242	34.875397
409.493317	1276.625366	14919.821289	6119.100098	35.493694
409.934631	1274.482300	15000.828125	6230.539551	36.106167
410.375946	1276.625244	15052.261719	6330.621582	36.687931
410.817230	1281.554199	15117.410156	6428.987793	37.203579
411.258453	1283.268677	15170.346680	6511.924805	37.651234
411.699677	1282.411499	15314.144531	6619.078125	38.032837
412.140839	1283.697388	15455.802734	6726.231445	38.403145
412.581940	1284.554688	15650.393555	6841.529297	38.681866
413.023010	1285.411865	15910.347656	6947.396484	38.714592
413.464081	1282.411499	16200.089844	7072.336426	38.812504
413.905090	1288.626465	16581.556641	7203.921387	38.679932
414.346069	1284.768921	16986.593750	7341.720215	38.574821
414.786987	1292.055420	17425.708984	7497.521484	38.462868
415.227875	1294.841309	17962.548828	7662.109375	38.201225
415.668762	1297.198730	18507.957031	7824.125000	37.923527
416.109558	1303.413574	19067.083984	7985.069824	37.614166
416.550323	1305.770996	19641.000000	8141.513672	37.282017
416.991119	1302.342163	20231.841797	8287.884766	36.902943
417.431793	1304.270874	20884.623047	8459.116211	36.540943
417.872437	1307.699707	21492.181641	8621.775391	36.236134
418.313080	1313.485962	22071.880859	8803.079102	36.079830
418.753662	1308.342651	22547.423828	8959.522461	36.024059
419.194214	1315.629028	22913.888672	9073.748047	35.920113
419.634705	1313.057495	23169.558594	9142.968750	35.824173
420.075226	1307.913940	23412.794922	9206.618164	35.732849
420.515656	1303.413574	23623.888672	9267.052734	35.678627
420.956055	1300.627563	23769.617188	9310.555664	35.648811
421.396393	1293.555542	23793.619141	9333.274414	35.731979
421.836700	1292.055420	23701.468750	9328.988281	35.864090
422.276978	1285.840454	23483.732422	9295.984375	36.085155
422.717194	1288.412109	23215.207031	9241.121094	36.269363
423.157440	1278.982666	22872.744141	9142.325195	36.414883
423.597626	1288.197876	22581.501953	9056.816406	36.483856
424.037720	1288.626465	22217.394531	8968.522461	36.695404
424.477783	1287.340576	21858.429688	8898.016602	36.996948
424.917847	1288.626465	21443.103516	8797.291992	37.255573
425.357880	1283.911743	20996.486328	8690.352539	37.572166
425.797882	1276.196777	20522.656250	8583.413086	37.966549
426.237793	1273.625000	20086.328125	8480.975586	38.311085
426.677673	1278.768433	19771.511719	8429.755859	38.669151
427.117554	1285.411865	19410.189453	8359.676758	39.030907
427.557343	1274.910767	19131.376953	8317.886719	39.442158
427.997131	1273.625000	18880.207031	8274.597656	39.763382
428.436890	1262.909668	18644.255859	8247.166016	40.182484
428.876587	1261.838013	18556.392578	8251.666016	40.416351
429.316223	1264.195435	18537.320313	8268.382813	40.549625
429.755859	1270.196045	18559.177734	8313.172852	40.736790
430.195465	1270.196167	18580.394531	8358.391602	40.948086
430.634979	1275.125244	18684.548828	8423.112305	41.058151
431.074493	1278.339844	18748.625000	8465.543945	41.139591
431.513947	1275.339478	18760.626953	8504.119141	41.342072
431.953430	1266.981567	18838.205078	8550.410156	41.450893
432.392792	1274.267944	18915.353516	8591.342773	41.477463
432.832153	1275.982422	19022.937500	8662.278320	41.620075
433.271454	1284.768921	19150.236328	8717.784180	41.605492
433.710693	1274.482300	19232.314453	8780.575195	41.798435
434.149963	1278.982544	19315.039063	8840.582031	41.924904
434.589172	1267.624390	19430.548828	8893.514648	41.986027
435.028320	1271.696167	19601.351563	8971.737305	42.008648
435.467407	1267.410034	19746.652344	9022.528320	41.966644
435.906494	1279.197021	19944.029297	9119.180664	42.004040
436.345551	1272.767700	20131.332031	9180.472656	41.931637
436.784546	1279.625488	20388.929688	9258.266602	41.752651
437.223511	1283.697388	20654.455078	9372.706055	41.758865
437.662415	1293.555542	20916.550781	9469.358398	41.664394
438.101318	1289.055176	21145.218750	9548.437500	41.596066
438.540161	1299.770386	21362.095703	9603.943359	41.391876
438.978912	1295.698486	21467.750000	9633.731445	41.334583
439.417725	1301.056152	21528.398438	9646.589844	41.258675
439.856445	1299.984619	21527.755859	9647.233398	41.266281
440.295135	1307.056885	21544.255859	9650.447266	41.227989
440.733765	1297.413086	21520.683594	9616.586914	41.136642
441.172394	1298.270386	21544.900391	9588.941406	40.948399
441.610962	1302.556519	21511.683594	9573.296875	40.925766
442.049469	1291.412476	21547.472656	9543.936523	40.741013
442.487946	1285.411865	21584.976563	9528.721680	40.608307
442.926422	1290.126465	21652.267578	9533.436523	40.483517
443.364807	1286.697632	21701.558594	9545.008789	40.452450
443.803192	1284.340210	21873.216797	9562.152344	40.205265
444.241516	1284.554688	21959.583984	9580.155273	40.123768
444.679810	1287.769287	22089.236328	9595.155273	39.936539
445.118073	1289.055054	22135.742188	9591.512695	39.826271
445.556274	1293.769653	22157.388672	9582.296875	39.727180
445.994415	1296.770142	22121.597656	9572.009766	39.737370
446.432587	1301.056274	22079.164063	9545.221680	39.677170
446.870667	1308.556885	21926.794922	9499.360352	39.726013
447.308716	1311.557373	21692.126953	9419.425781	39.782341
447.746735	1312.628906	21375.597656	9286.340820	39.743431
448.184692	1312.200195	21141.359375	9184.758789	39.701927
448.622620	1320.343872	20884.835938	9118.966797	39.861107
449.060516	1330.202026	20645.667969	9033.243164	39.880169
449.498383	1335.130981	20411.216797	8943.235352	39.882942
449.936188	1338.345581	20185.767578	8893.086914	40.083687
450.373993	1336.845459	19983.031250	8818.936523	40.126656
450.811707	1339.202881	19770.011719	8745.429688	40.183949
451.249420	1337.274170	19529.130859	8662.064453	40.264114
451.687042	1335.988281	19324.039063	8590.700195	40.330727
452.124664	1330.844849	19226.312500	8529.624023	40.226833
452.562225	1326.130127	19207.240234	8533.909180	40.309464
452.999756	1326.773071	19164.167969	8524.908203	40.354187
453.437256	1325.701538	19117.234375	8505.405273	40.354610
453.874725	1325.915894	19121.304688	8490.832031	40.262768
454.312164	1329.773315	19167.810547	8502.405273	40.209759
454.749512	1327.201660	19292.107422	8497.691406	39.913872
455.186829	1328.273193	19519.486328	8549.553711	39.696529
455.624115	1326.344482	19844.162109	8647.706055	39.536846
456.061401	1326.130127	20315.423828	8763.646484	39.166897
456.498596	1333.845093	20764.611328	8906.160156	38.970749
456.935791	1338.131348	21224.513672	9048.030273	38.769741
457.372894	1340.274414	21545.328125	9136.967773	38.587837
457.810028	1338.559937	21741.205078	9189.258789	38.478828
458.247070	1338.774292	21838.929688	9204.688477	38.370022
458.684052	1340.917236	21861.429688	9222.691406	38.409248
459.121033	1331.487793	21751.062500	9223.334961	38.648441
459.557953	1331.273560	21668.982422	9218.405273	38.780827
459.994873	1335.131104	21431.316406	9187.543945	39.074146
460.431702	1331.487793	21123.144531	9087.891602	39.190273
460.868530	1334.059448	20730.533203	9006.456055	39.555622
461.305298	1322.486938	20353.783203	8902.301758	39.828159
461.742035	1326.987427	19928.382813	8807.150391	40.212917
462.178741	1327.844604	19668.857422	8767.932617	40.565304
462.615387	1335.559692	19433.763672	8733.643555	40.877449
463.051971	1336.202637	19369.257813	8746.073242	41.090492
463.488586	1334.059570	19344.398438	8780.147461	41.343407
463.925079	1343.917725	19408.689453	8830.509766	41.443047
464.361572	1345.203491	19421.333984	8887.085938	41.722881
464.798035	1345.846313	19477.054688	8958.451172	41.986195
465.234406	1356.775879	19533.632813	9029.171875	42.209694
465.670776	1356.132935	19528.488281	9077.819336	42.491390
466.107117	1368.134155	19497.199219	9118.324219	42.750084
466.543396	1366.848511	19441.693359	9144.254883	43.028893
466.979645	1370.491577	19356.398438	9166.542969	43.345333
467.415863	1373.063354	19340.539063	9198.044922	43.550808
467.851990	1371.777466	19219.671875	9226.118164	44.007099
468.288116	1367.920044	19158.595703	9248.621094	44.296806
468.724182	1360.847900	19088.945313	9261.264648	44.564381
469.160248	1367.277100	19075.443359	9285.267578	44.713779
469.596252	1361.919434	19101.804688	9321.485352	44.868195
470.032196	1359.990723	19163.308594	9402.065430	45.171772
470.468109	1358.490479	19242.816406	9491.216797	45.474045
470.903992	1352.275513	19348.041016	9577.154297	45.704525
471.339844	1346.060669	19473.839844	9688.807617	46.021893
471.775604	1346.703491	19566.205078	9783.102539	46.304226
472.211395	1340.917236	19719.863281	9908.258789	46.614979
472.647095	1339.417114	19909.953125	10011.983398	46.700680
473.082794	1336.845337	20073.039063	10122.779297	46.892841
473.518402	1337.488403	20299.777344	10290.368164	47.214130
473.954010	1337.274048	20491.367188	10466.527344	47.662151
474.389557	1338.131348	20781.966797	10639.687500	47.838074
474.825073	1338.988770	21078.998047	10819.490234	48.026836
475.260529	1347.346680	21443.746094	11036.797852	48.214863
475.695923	1350.132568	21887.576172	11285.608398	48.377373
476.131348	1359.347656	22459.130859	11611.782227	48.590237
476.566681	1356.990356	23277.570313	12041.896484	48.743721
477.001984	1361.276367	24234.664063	12519.157227	48.781063
477.437256	1364.491089	25368.773438	13120.717773	48.975536
477.872467	1375.634888	26711.619141	13787.639648	48.989628
478.307648	1384.207275	28097.970703	14486.065430	49.045349
478.742767	1382.921387	29568.970703	15217.708984	49.083813
479.177887	1384.635864	31119.267578	16047.290039	49.311707
479.612946	1385.707397	32968.949219	17030.742188	49.535873
480.047943	1381.206909	35273.386719	18184.355469	49.578247
480.482941	1382.492676	37874.214844	19565.347656	49.827343
480.917847	1384.635864	40468.187500	20941.839844	50.039474
481.352722	1385.064575	42709.406250	22143.671875	50.233368
481.787598	1385.921753	44388.070313	23056.833984	50.394951
482.222382	1386.136230	45424.246094	23655.607422	50.568634
482.657166	1380.778442	45985.296875	24050.144531	50.823025
483.091888	1375.206421	46336.332031	24330.673828	51.056255
483.526581	1369.848755	46664.433594	24650.417969	51.398125
483.961212	1368.777222	46960.609375	24902.443359	51.618164
484.395844	1367.705566	47043.546875	25082.675781	51.920162
484.830353	1365.776733	46581.285156	25024.812500	52.325047
485.264893	1361.062134	45593.757813	24645.492188	52.640766
485.699371	1351.847046	44268.058594	24078.435547	52.955719
486.133820	1356.347412	42848.277344	23462.302734	53.277721
486.568176	1351.203979	41570.152344	22962.966797	53.735275
487.002533	1356.561646	40676.066406	22634.648438	54.115856
487.436859	1356.132935	40031.214844	22466.205078	54.583134
487.871094	1355.704346	39637.316406	22386.267578	54.936459
488.305359	1360.847778	39244.703125	22277.400391	55.212311
488.739502	1357.418823	38695.011719	22099.310547	55.552299
489.173676	1353.989990	37811.421875	21705.630859	55.823021
489.607788	1347.775146	36654.597656	21202.867188	56.235847
490.041840	1352.275513	35451.050781	20653.169922	56.602901
490.475861	1360.204956	34261.218750	20110.115234	56.988850
490.909851	1354.632935	33166.109375	19620.210938	57.418201
491.343750	1351.418335	32204.300781	19215.386719	57.900486
491.777649	1346.060669	31310.861328	18772.414063	58.156078
492.211517	1347.132324	30367.050781	18306.724609	58.441212
492.645294	1344.774902	29298.732422	17775.886719	58.779198
493.079071	1349.061035	28157.123047	17218.044922	59.194820
493.512787	1356.561768	27055.798828	16694.708984	59.683281
493.946503	1359.347778	26125.279297	16254.952148	60.145546
494.380096	1363.205200	25440.568359	15927.491211	60.489540
494.813751	1357.847656	24919.375000	15671.824219	60.751480
495.247284	1358.919067	24580.343750	15510.878906	60.943550
495.680786	1363.419434	24319.101563	15391.722656	61.110374
496.114258	1366.205444	24093.867188	15260.782227	61.135094
496.547699	1361.490723	23849.554688	15184.703125	61.469109
496.981079	1358.276123	23636.105469	15076.478516	61.577820
497.414429	1359.562012	23356.433594	14956.040039	61.810966
497.847717	1358.490356	23040.761719	14785.452148	61.925991
498.280975	1355.918701	22668.294922	14574.574219	62.023373
498.714203	1358.061646	22316.617188	14379.339844	62.128704
499.147369	1356.561523	22036.949219	14212.609375	62.165413
499.580505	1359.347534	21763.492188	14068.380859	62.286530
500.013611	1351.632690	21544.042969	13943.868164	62.361229
500.446655	1343.917603	21364.667969	13836.500000	62.398170
500.879639	1344.560425	21254.513672	13770.708984	62.411743
501.312653	1346.703613	21126.789063	13696.772461	62.436878
501.745544	1347.989380	21057.781250	13642.766602	62.379036
502.178436	1347.560669	21010.632813	13591.762695	62.270035
502.611267	1339.417114	21002.060547	13562.829102	62.165665
503.044037	1334.059326	20992.632813	13526.183594	62.019371
503.476807	1335.345215	21000.345703	13524.897461	61.986031
503.909515	1337.273926	21012.775391	13508.825195	61.861450
504.342194	1335.559692	21068.923828	13512.253906	61.706127
504.774841	1337.916870	21096.355469	13517.397461	61.641914
505.207428	1340.274292	21137.931641	13535.828125	61.600990
505.639954	1346.489258	21188.937500	13534.328125	61.423058
506.072449	1350.561035	21272.517578	13537.329102	61.172543
506.504852	1345.846313	21377.312500	13546.329102	60.906586
506.937286	1346.274902	21464.750000	13570.331055	60.760357
507.369690	1339.845703	21580.904297	13614.478516	60.642246
507.802032	1343.274658	21727.917969	13653.696289	60.390667
508.234314	1335.130981	21829.927734	13686.271484	60.264763
508.666504	1333.202271	21917.150391	13716.917969	60.162006
509.098724	1337.274170	22009.300781	13750.134766	60.046654
509.530853	1329.987793	22067.164063	13741.133789	59.849743
509.962952	1329.344849	22113.882813	13718.846680	59.609226
510.395050	1327.844727	22136.171875	13702.772461	59.471035
510.827118	1323.987183	22148.386719	13658.625000	59.231659
511.259125	1327.201660	22114.310547	13638.052734	59.223488
511.691040	1322.701294	22125.669922	13606.333984	59.047501
512.122925	1320.129517	22127.814453	13583.618164	58.937302
512.554810	1314.557617	22158.246094	13595.619141	58.919811
512.986572	1313.485962	22254.041016	13583.619141	58.595070
513.418396	1305.556641	22339.121094	13585.762695	58.383858
513.850098	1297.627319	22490.207031	13587.262695	57.990276
514.281799	1300.841919	22679.654297	13648.339844	57.755772
514.713440	1290.983887	22893.314453	13726.775391	57.566898
515.145020	1288.197998	23195.917969	13835.858398	57.275059
515.576599	1280.911499	23530.666016	13962.727539	56.997559
516.008057	1281.768677	23812.265625	14075.024414	56.781952
516.439575	1285.197632	24009.855469	14137.387695	56.556145
516.870972	1299.341675	24150.654297	14157.103516	56.267059
517.302368	1302.127808	24205.091797	14133.530273	56.025070
517.733704	1304.270874	24221.806641	14099.454102	55.831413
518.165039	1311.557373	24210.445313	14049.092773	55.625122
518.596252	1314.557617	24135.439453	13999.587891	55.585186
519.027466	1322.272583	24107.150391	13916.008789	55.272346
519.458618	1326.130127	24073.718750	13846.572266	55.040749
519.889771	1315.843384	24007.498047	13765.563477	54.864750
520.320862	1319.915161	23986.925781	13725.704102	54.730595
520.751892	1321.415405	24109.724609	13724.847656	54.428932
521.182922	1323.772705	24462.470703	13842.500977	54.102997
521.613831	1308.342651	24959.019531	14043.950195	53.848804
522.044739	1302.985107	25759.455078	14401.842773	53.559883
522.475586	1298.484741	26723.193359	14818.883789	53.178188
522.906372	1289.483643	27835.445313	15340.077148	52.929310
523.337219	1287.340698	28954.982422	15866.199219	52.692810
523.767944	1277.482422	29994.158203	16371.535156	52.561977
524.198669	1275.982300	31165.341797	16897.873047	52.265724
524.629333	1276.410889	32463.185547	17511.648438	52.058083
525.059875	1274.267822	33978.976563	18261.507813	51.941269
525.490356	1268.481567	35615.636719	19028.294922	51.706791
525.920898	1258.623535	37035.851563	19764.226563	51.724533
526.351379	1266.338501	38145.531250	20265.703125	51.517845
526.781860	1275.125000	38706.371094	20506.371094	51.377522
527.212219	1277.482544	38837.097656	20571.734375	51.369678
527.642639	1280.482910	38631.363281	20406.931641	51.207493
528.072876	1276.196655	38241.328125	20178.480469	51.135441
528.503113	1271.053223	37809.710938	19907.382813	51.004421
528.933350	1273.410767	37202.367188	19582.707031	50.959724
529.363525	1278.339722	36535.015625	19181.738281	50.780167
529.793640	1272.982056	35669.433594	18679.617188	50.605900
530.223694	1275.768188	34654.257813	18172.138672	50.620541
530.653748	1272.553467	33681.523438	17587.511719	50.340870
531.083679	1269.553223	32736.425781	17065.031250	50.197166
531.513672	1262.481079	31939.205078	16622.701172	50.071251
531.943542	1264.838379	31288.142578	16238.022461	49.871872
532.373413	1258.409180	30723.873047	15945.921875	49.846535
532.803284	1260.552246	30339.623047	15709.327148	49.687885
533.233093	1264.838501	30037.019531	15527.166016	49.569851
533.662781	1262.480957	29841.787109	15384.653320	49.413975
534.092468	1254.123169	29496.751953	15181.918945	49.314800
534.522095	1252.194336	29079.283203	14925.821289	49.137825
534.951721	1251.337036	28568.587891	14600.290039	48.866386
535.381226	1252.408691	28059.611328	14308.190430	48.702511
535.810730	1254.123047	27712.435547	14121.315430	48.631947
536.240234	1262.480957	27510.773438	13973.656250	48.426678
536.669678	1255.408813	27493.843750	13934.653320	48.323170
537.099060	1262.266724	27725.724609	13980.730469	48.060478
537.528381	1268.052856	28103.970703	14086.167969	47.764774
537.957703	1268.910156	28585.945313	14274.972656	47.611546
538.386841	1272.553345	29040.919922	14461.633789	47.496780
538.816040	1283.268677	29480.037109	14654.295898	47.420425
539.245239	1286.054565	29793.998047	14776.450195	47.321533
539.674377	1283.697266	29965.011719	14829.168945	47.227512
540.103455	1289.483643	30020.517578	14842.456055	47.171894
540.532471	1284.769043	29921.720703	14804.093750	47.209370
540.961426	1276.196777	29739.560547	14728.872070	47.263126
541.390381	1280.697144	29391.095703	14546.712891	47.192554
541.819275	1284.340332	28836.470703	14278.616211	47.162506
542.248108	1277.053833	28082.542969	13918.579102	47.160213
542.676880	1274.267944	27148.810547	13477.109375	47.161575
543.105713	1277.911255	26128.705078	12983.130859	47.101997
543.534424	1278.553955	25120.820313	12491.296875	47.028851
543.963074	1274.053589	24218.375000	12038.465820	46.915363
544.391663	1272.338989	23424.798828	11667.930664	46.927486
544.820251	1269.767456	22708.585938	11308.324219	46.824207
545.248779	1275.768066	22079.595703	10947.646484	46.490860
545.677246	1275.339355	21497.539063	10652.331055	46.369793
546.105713	1275.553711	20943.341797	10401.165039	46.398766
546.534119	1272.982056	20472.078125	10158.139648	46.279041
546.962524	1272.553467	20003.820313	9919.401367	46.162640
547.390747	1276.196655	19546.060547	9684.951172	46.025276
547.819031	1274.482300	19097.515625	9467.428711	45.968304
548.247253	1266.124146	18666.117188	9244.121094	45.850578
548.675476	1271.267578	18282.935547	9056.602539	45.764679
549.103577	1273.196289	17947.759766	8872.942383	45.576885
549.531677	1276.625122	17663.804688	8745.644531	45.578430
549.959717	1265.052612	17494.931641	8647.063477	45.484077
550.387695	1262.909668	17334.628906	8542.696289	45.295631
550.815674	1260.980835	17264.550781	8455.901367	44.958221
551.243530	1259.480835	17160.181641	8384.965820	44.812393
551.671448	1260.338013	17044.455078	8347.675781	44.901707
552.099304	1257.123413	16955.947266	8275.240234	44.704727
552.527039	1260.552246	16892.728516	8203.875000	44.416866
552.954834	1260.337891	16838.080078	8156.514160	44.269421
553.382446	1256.480347	16708.427734	8108.296387	44.342735
553.810120	1257.337646	16599.345703	8043.146484	44.230251
554.237671	1248.979614	16518.335938	7974.782715	44.047718
554.665222	1259.266357	16380.535156	7907.490234	43.966045
555.092712	1259.909302	16253.880859	7840.626465	43.889088
555.520203	1259.909302	16159.584961	7796.265137	43.869114
555.947632	1264.409668	16086.292969	7758.118652	43.811634
556.375061	1268.481689	16053.933594	7705.398926	43.535477
556.802307	1267.195801	16050.290039	7682.896973	43.398907
557.229614	1259.052124	16025.428711	7667.251953	43.397236
557.656799	1260.980957	16035.715820	7672.181152	43.392998
558.083984	1271.053223	16077.505859	7652.465332	43.098858
558.511169	1267.838745	16119.938477	7652.250488	42.986591
558.938232	1281.340088	16143.728516	7646.678223	42.828499
559.365356	1280.697144	16173.944336	7646.893555	42.745522
559.792297	1282.625854	16252.378906	7660.180176	42.602936
560.219238	1283.268677	16262.453125	7660.395020	42.573254
560.646179	1284.983154	16287.099609	7661.894043	42.506744
561.073059	1277.696777	16320.531250	7671.323730	42.502808
561.499939	1282.625854	16338.105469	7681.396973	42.501278
561.926697	1291.412354	16408.398438	7703.255859	42.414829
562.353455	1286.269043	16445.044922	7693.826172	42.269623
562.780151	1283.054565	16539.552734	7710.756348	42.130913
563.206726	1281.982910	16607.056641	7731.543457	42.085018
563.633301	1278.339722	16671.562500	7746.545410	42.019829
564.059875	1276.625244	16723.210938	7764.761230	42.003689
564.486450	1280.482788	16749.785156	7776.763672	41.994659
564.912903	1267.410034	16798.861328	7779.120605	41.925964
565.339355	1258.837769	16860.798828	7774.620605	41.762589
565.765747	1262.052368	16878.798828	7769.691895	41.670906
566.192017	1256.265991	16894.658203	7762.619141	41.605000
566.618347	1242.764648	16901.087891	7732.401367	41.445286
567.044495	1246.193604	16913.945313	7729.829590	41.382042
567.470703	1238.907349	16888.230469	7706.684570	41.329437
567.896912	1232.906616	16857.156250	7700.470215	41.394394
568.322998	1235.264038	16855.011719	7688.896973	41.317139
568.749023	1232.692261	16895.515625	7676.467285	41.140572
569.175049	1227.763184	16947.164063	7686.968750	41.090660
569.600952	1234.192383	17001.169922	7701.970215	41.021038
570.026917	1238.692871	17033.742188	7730.901855	41.102810
570.452759	1239.121582	17052.601563	7740.331055	41.111820
570.878601	1244.693481	17057.746094	7748.260742	41.127842
571.304443	1250.479858	17033.097656	7749.117188	41.175915
571.730164	1259.909302	16988.738281	7741.831055	41.210453
572.155823	1262.481079	16913.087891	7735.830078	41.361649
572.581482	1272.553589	16875.154297	7704.326660	41.222443
573.007080	1263.123901	16746.787109	7649.035645	41.242901
573.432556	1267.624390	16575.769531	7589.030762	41.294395
573.858093	1271.053345	16357.605469	7501.164551	41.295795
574.283508	1280.697144	16124.225586	7412.227051	41.307766
574.708984	1277.911255	15855.055664	7309.788574	41.379005
575.134399	1275.125122	15616.103516	7221.708984	41.465679
575.559631	1278.125488	15369.650391	7119.056152	41.449955
575.984924	1281.982910	15122.340820	7033.762207	41.558025
576.410156	1276.625122	14874.602539	6924.037109	41.531265
576.835327	1283.268677	14635.006836	6831.026855	41.550831
577.260437	1284.340332	14335.193359	6735.875000	41.771481
577.685547	1283.268799	14102.668945	6655.510742	41.907124
578.110657	1275.339478	13871.217773	6594.218750	42.227142
578.535645	1280.482788	13665.269531	6529.712402	42.384495
578.960571	1275.768066	13476.037109	6488.351074	42.725147
579.385498	1276.411011	13351.953125	6449.561035	42.839897
579.810303	1284.126099	13192.509766	6435.416992	43.257683
580.235107	1273.839355	13095.000000	6419.772949	43.531544
580.659912	1265.910034	12982.059570	6404.128418	43.855862
581.084656	1259.480835	12880.477539	6416.129883	44.373550
581.509338	1253.480347	12776.325195	6418.059082	44.820343
581.933899	1245.765137	12739.035156	6417.201172	44.995342
582.358521	1244.479370	12664.886719	6424.058105	45.353714
582.782959	1244.693604	12610.452148	6430.701660	45.628345
583.207520	1239.550171	12568.018555	6438.845703	45.895836
583.632019	1236.764160	12553.233398	6445.275391	46.025940
584.056396	1243.407715	12499.227539	6470.992188	46.443390
584.480774	1234.406860	12516.799805	6477.206543	46.468864
584.905029	1244.693481	12492.582031	6514.496582	46.851486
585.329285	1251.337036	12512.299805	6551.570801	47.067326
585.753418	1253.694458	12519.584961	6583.716797	47.311150
586.177612	1257.551880	12548.946289	6622.078125	47.509865
586.601746	1267.410156	12538.659180	6679.298340	48.014980
587.025818	1273.839355	12568.018555	6737.375488	48.374794
587.449890	1281.983032	12593.092773	6790.953125	48.704067
587.873901	1279.625610	12599.950195	6820.955078	48.950272
588.297729	1278.553955	12597.165039	6875.817383	49.451859
588.721680	1272.767700	12624.809570	6912.250000	49.678131
589.145447	1277.911133	12609.593750	6949.539063	50.051067
589.569275	1264.624146	12607.237305	6970.969238	50.308910
589.993042	1265.695801	12618.594727	7000.758301	50.516285
590.416687	1271.053345	12638.524414	7031.833008	50.677761
590.840393	1269.553223	12652.456055	7080.052734	51.045853
591.263916	1269.124512	12710.105469	7132.985840	51.253136
591.687561	1263.338257	12745.250977	7187.634277	51.596767
592.111023	1263.338379	12786.397461	7223.208984	51.721256
592.534485	1264.838379	12842.975586	7302.716797	52.148964
592.957886	1268.910278	12908.553711	7354.578125	52.283974
593.381226	1266.124146	12993.631836	7445.873047	52.694477
593.804626	1265.052734	13093.712891	7530.739258	52.970383
594.227905	1277.268311	13228.941406	7634.677734	53.192631
594.651062	1271.053345	13283.589844	7703.684082	53.549316
595.074280	1266.767212	13314.235352	7758.976074	53.888577
595.497375	1262.695313	13300.090820	7764.547363	54.013779
595.920471	1257.552002	13246.084961	7746.117676	54.123096
596.343567	1260.338013	13179.652344	7714.614258	54.149727
596.766541	1256.051758	13075.712891	7687.826172	54.415894
597.189514	1259.480713	12979.702148	7662.323242	54.630730
597.612366	1262.052368	12898.050781	7622.890625	54.665173
598.035278	1265.695679	12761.752930	7565.456543	54.799313
598.458008	1262.481079	12658.671875	7515.523438	54.869587
598.880737	1250.694092	12509.084961	7452.089355	55.082432
599.303528	1246.407959	12425.077148	7436.443848	55.373642
599.726135	1244.907715	12391.430664	7434.515137	55.529488
600.148804	1255.194580	12434.291016	7476.947266	55.655239
600.571411	1255.408936	12496.655273	7554.955078	56.039570
600.993835	1252.622925	12604.878906	7653.965332	56.388283
601.416382	1252.622925	12754.465820	7779.978027	56.750515
601.838684	1248.336792	12901.266602	7896.775391	57.053795
602.261169	1246.408081	13045.922852	8012.073242	57.338501
602.683472	1234.621216	13196.581055	8102.938965	57.417999
603.105774	1235.906982	13291.731445	8186.945313	57.657097
603.528015	1246.408081	13376.170898	8249.094727	57.731438
603.950134	1255.408936	13407.672852	8276.097656	57.772682
604.372314	1256.909058	13416.459961	8284.456055	57.794460
604.794434	1248.979614	13350.667969	8283.813477	58.131012
605.216431	1244.479248	13292.162109	8266.453125	58.284847
605.638489	1253.694458	13206.438477	8223.807617	58.313915
606.060425	1255.194580	13128.859375	8165.944824	58.202332
606.482361	1253.265747	13070.997070	8137.656250	58.254757
606.904236	1253.051636	13005.418945	8115.367676	58.390926
607.325928	1263.552612	12957.627930	8115.367676	58.592190
607.747742	1268.053101	12906.409180	8094.793945	58.657257
608.169434	1262.695313	12866.761719	8091.151367	58.845371
608.591125	1256.694824	12816.615234	8093.723145	59.144253
609.012756	1262.695313	12744.821289	8089.865723	59.459114
609.434326	1262.266724	12691.031250	8070.148926	59.567963
609.855896	1268.267090	12614.094727	8029.217285	59.589745
610.277283	1267.410034	12535.444336	7993.427734	59.691135
610.698792	1268.695801	12415.217773	7934.921875	59.805439
611.120056	1267.410034	12265.203125	7851.770508	59.869835
611.541382	1263.981201	12084.113281	7762.833984	60.062599
611.962708	1262.909668	11918.027344	7674.110840	60.170162
612.383972	1252.622925	11780.656250	7602.103516	60.310226
612.805176	1254.337402	11651.429688	7531.810547	60.377201
613.226318	1251.765747	11557.777344	7469.661133	60.332703
613.647339	1251.551514	11497.126953	7420.156250	60.207497
614.068359	1260.123779	11435.835938	7387.367676	60.214401
614.489380	1251.122925	11397.475586	7352.221680	60.130955
614.910400	1256.909302	11354.613281	7332.290527	60.165966
615.331299	1260.123901	11310.895508	7323.718750	60.329643
615.752136	1262.052490	11274.892578	7306.573730	60.367702
616.172974	1267.195801	11253.247070	7287.286133	60.284996
616.593628	1267.624390	11206.958008	7248.068359	60.169464
617.014404	1274.053589	11165.595703	7231.137695	60.224018
617.435059	1270.624756	11087.159180	7204.992676	60.452785
617.855652	1275.553711	11029.296875	7186.348145	60.600266
618.276245	1267.624390	10962.647461	7146.058105	60.633514
618.696716	1257.337646	10904.141602	7105.769043	60.625591
619.117249	1270.624634	10828.920898	7072.551758	60.700436
619.537598	1260.123535	10753.912109	7033.333984	60.810394
619.957947	1254.337280	10715.979492	6985.115234	60.568531
620.378235	1256.266113	10654.045898	6946.110840	60.544567
620.798523	1251.551270	10585.039063	6925.965332	60.796284
621.218811	1251.765747	10534.034180	6899.820313	60.847782
621.639038	1257.766357	10482.599609	6854.386230	60.669067
622.059082	1264.195435	10458.168945	6818.382813	60.411175
622.479248	1260.766602	10438.452148	6785.165527	60.193813
622.899231	1262.909668	10423.236328	6784.737305	60.279816
623.319153	1270.410400	10439.309570	6790.095215	60.200077
623.739136	1266.338501	10454.954102	6795.453125	60.173538
624.158997	1268.267334	10461.597656	6810.882813	60.289528
624.578918	1271.481934	10462.026367	6837.457520	60.561977
624.998657	1269.981689	10484.099609	6850.315430	60.562866
625.418457	1270.838989	10492.885742	6843.671875	60.429459
625.838074	1270.410278	10463.311523	6838.313965	60.567429
626.257751	1266.767212	10441.666992	6823.741699	60.567146
626.677307	1266.767212	10399.449219	6810.025391	60.696941
627.096802	1268.910278	10339.871094	6789.452637	60.859512
627.516357	1268.695801	10257.149414	6748.734375	60.967537
627.935791	1271.267578	10149.996094	6692.370605	61.057201
628.355225	1267.410034	10028.913086	6616.291992	61.049820
628.774536	1265.481201	9915.329102	6534.426758	60.913734
629.193848	1261.409424	9790.389648	6460.705078	60.960346
629.613098	1266.124146	9682.378906	6397.270508	60.967098
630.032349	1268.267334	9572.868164	6325.263672	60.893909
630.451477	1266.767090	9496.574219	6284.331055	60.968189
630.870605	1262.266724	9398.422852	6245.112793	61.243244
631.289673	1256.051880	9348.061523	6202.465820	61.127140
631.708740	1255.194580	9265.124023	6157.032715	61.197014
632.127625	1253.265747	9185.401367	6129.172363	61.470287
632.546509	1246.836670	9104.178711	6086.740234	61.597210
632.965393	1248.765259	9050.173828	6072.595703	61.832813
633.384155	1249.193848	8990.381836	6048.808105	62.001003
633.802979	1247.265259	8933.163086	6020.520020	62.104061
634.221741	1245.979370	8846.153320	5977.229980	62.251873
634.640381	1247.908081	8765.145508	5935.868652	62.362812
635.058960	1248.765381	8689.708984	5864.503906	62.031628
635.477600	1253.480103	8612.344727	5821.856934	62.079914
635.896057	1251.979980	8502.620117	5769.137207	62.300117
636.314514	1259.052246	8414.326172	5714.274414	62.264874
636.732910	1267.195801	8348.534180	5661.769531	62.058517
637.151367	1266.981567	8287.456055	5604.978516	61.790653
637.569641	1264.409790	8210.734375	5532.757324	61.447567
637.987976	1262.480957	8131.226074	5481.538086	61.423988
638.406189	1263.338135	8066.291016	5422.603516	61.139118
638.824402	1262.695313	7999.642090	5372.241699	61.000130
639.242432	1256.694824	7941.564453	5340.953125	61.097054
639.660522	1256.909058	7871.057617	5316.093262	61.371227
640.078613	1255.623169	7807.837402	5273.446289	61.320084
640.496582	1256.266113	7764.333008	5232.728027	61.100506
640.914490	1250.479858	7732.187500	5209.797363	61.084480
641.332397	1243.193481	7680.539063	5179.150879	61.142551
641.750183	1247.265137	7640.893555	5167.578613	61.315941
642.167969	1248.122437	7581.958984	5173.793457	61.979355
642.585693	1249.622559	7547.026367	5147.647949	61.898926
643.003357	1244.693481	7505.021973	5136.718262	62.169659
643.421021	1243.836426	7483.805176	5136.290039	62.379375
643.838684	1248.122559	7480.162598	5127.288574	62.245525
644.256226	1250.051270	7472.875488	5123.217285	62.241291
644.673645	1246.836792	7476.304688	5121.073730	62.192101
645.091064	1247.693970	7453.588867	5124.288086	62.466320
645.508423	1257.766479	7455.303223	5114.645020	62.232441
645.925842	1257.552002	7466.446777	5100.072266	61.887348
646.343079	1246.836670	7450.587891	5100.714844	62.121742
646.760376	1248.336792	7464.732910	5088.285156	61.771294
647.177551	1246.622314	7459.804199	5103.500488	62.075733
647.594604	1258.623535	7448.230957	5101.357910	62.083652
648.011719	1257.123291	7431.515625	5096.643066	62.184574
648.428772	1262.052368	7406.440918	5084.856445	62.216183
648.845764	1260.766724	7396.583008	5081.212891	62.264679
649.262756	1263.981201	7360.793457	5071.783203	62.455620
649.679626	1258.194946	7363.793945	5055.281738	62.190243
650.096497	1250.051270	7335.720215	5048.423340	62.415031
650.513245	1249.622559	7296.287598	5051.209473	62.870804
650.929993	1252.837280	7280.642578	5025.278809	62.583996
651.346619	1251.979980	7265.427734	5022.063965	62.694218
651.763245	1253.694458	7253.426270	5011.777344	62.637516
652.179871	1247.050903	7251.068848	5006.205566	62.610649
652.596436	1245.550781	7244.210938	4977.916992	62.219997
653.012939	1240.193237	7225.994141	4966.344238	62.249832
653.429443	1248.765503	7213.135742	4951.557617	62.081860
653.845703	1255.408936	7229.851563	4956.700684	61.952087
654.262146	1259.909302	7212.065430	4980.274414	62.504494
654.678345	1263.123901	7223.637695	4987.775391	62.488766
655.094604	1271.053223	7265.426758	4993.775879	62.103615
655.510803	1276.411011	7301.001953	5035.565430	62.396839
655.926941	1274.267944	7340.648926	5058.067871	62.373264
656.343079	1278.125488	7405.583984	5091.285156	62.230690
656.759094	1285.411987	7466.447266	5125.145508	62.121204
657.175049	1291.198120	7531.166992	5179.151367	62.307255
657.591003	1292.483887	7581.529297	5220.083984	62.451450
658.006897	1281.982910	7616.032715	5244.729004	62.562599
658.422729	1277.053833	7616.890137	5238.943359	62.491985
658.838562	1279.839844	7618.604980	5220.297363	62.164436
659.254333	1275.553589	7582.815918	5200.367676	62.226902
659.669983	1271.267578	7533.096680	5167.792969	62.226631
660.085571	1274.053589	7460.232422	5123.645508	62.228912
660.501221	1274.267944	7373.437500	5065.354492	62.157421
660.916687	1271.482056	7259.426270	4984.560547	62.009239
661.332214	1268.267456	7156.987793	4903.124023	61.725746
661.747681	1263.338257	7051.763672	4827.045410	61.566090
662.163025	1262.266846	6935.823730	4760.824219	61.664272
662.578430	1274.696533	6847.101074	4710.033691	61.649101
662.993652	1275.982300	6761.163574	4661.600098	61.722988
663.408936	1276.196655	6700.086426	4630.097168	61.835705
663.824036	1281.768677	6658.296387	4616.810547	62.029659
664.239197	1282.840088	6611.148438	4605.880859	62.365772
664.654297	1280.482788	6572.787598	4590.450195	62.543022
665.069336	1289.697998	6554.786133	4575.877930	62.414532
665.484314	1294.412720	6542.570313	4576.092285	62.530128
665.899292	1298.484497	6509.781250	4586.164551	63.087563
666.314148	1300.627686	6480.850098	4580.592773	63.317066
666.728943	1307.056885	6482.992676	4566.020020	62.963749
667.143677	1294.841309	6463.276855	4551.232422	63.005356
667.558472	1287.340698	6464.562500	4553.590332	63.088848
667.973206	1287.126221	6459.848145	4548.232422	63.044300
668.387756	1283.268677	6440.774902	4523.801270	62.831387
668.802368	1278.982544	6431.559570	4510.085449	62.708485
669.216858	1272.338989	6413.129395	4496.798340	62.723026
669.631409	1260.980957	6384.626465	4491.869141	63.058388
670.045776	1257.123413	6350.551270	4480.511230	63.285236
670.460144	1246.622314	6331.692383	4458.651855	63.165882
670.874512	1251.765747	6309.619141	4438.292480	63.001564
671.288757	1249.408325	6288.617188	4434.863770	63.213406
671.703003	1248.336792	6280.687988	4414.290527	62.912018
672.117126	1260.552246	6256.257324	4393.717285	62.717175
672.531311	1266.981445	6224.539063	4374.000977	62.672382
672.945313	1267.410034	6197.965332	4361.142578	62.746128
673.359314	1272.982056	6176.105957	4348.926758	62.734386
673.773315	1276.839722	6164.319824	4340.997559	62.694019
674.187256	1283.268799	6149.103516	4328.996094	62.594135
674.601135	1288.840698	6144.389160	4325.566895	62.541363
675.014954	1298.270386	6145.460449	4335.639648	62.662476
675.428650	1294.198364	6156.604492	4342.283203	62.686760
675.842407	1286.911987	6150.603516	4340.354004	62.780338
676.256042	1290.769531	6155.103516	4364.570801	63.190590
676.669678	1284.554688	6175.891113	4380.215332	63.288647
677.083191	1276.625244	6208.037598	4402.289551	63.382744
677.496704	1275.339600	6245.327637	4427.791992	63.429775
677.910217	1273.196411	6293.332520	4450.508301	63.291351
678.323547	1274.910889	6325.264160	4461.866699	63.103619
678.736938	1271.696167	6368.554199	4470.010254	62.750698
679.150208	1269.124512	6392.984375	4476.439453	62.595680
679.563477	1262.909668	6392.770508	4486.940918	62.848316
679.976685	1256.909058	6365.553223	4483.726074	63.163864
680.389832	1260.766479	6371.554199	4471.296387	62.818691
680.802979	1259.909302	6341.551270	4458.437500	62.942810
681.216064	1262.695435	6297.189453	4435.292480	63.017197
681.629028	1268.481689	6250.041992	4400.789063	62.878036
682.041870	1265.267090	6187.464355	4355.355957	62.778648
682.454773	1272.339233	6116.742676	4313.565918	62.778145
682.867615	1274.910889	6049.021973	4267.918457	62.692455
683.280457	1278.768433	5987.944824	4237.701660	62.833347
683.693237	1272.339111	5926.867676	4196.983398	62.834385
684.105896	1272.553345	5865.575684	4147.049805	62.583988
684.518555	1278.553955	5842.430664	4123.476074	62.335644
684.931030	1274.482056	5801.069824	4118.118164	62.820744
685.343567	1274.053589	5766.137695	4084.043213	62.554256
685.756042	1267.624268	5743.421387	4067.756348	62.561642
686.168518	1271.053223	5703.345703	4051.040039	62.721195
686.580872	1275.125122	5684.915039	4044.396729	62.798260
686.993225	1263.124023	5647.411621	4021.251709	62.909370
687.405518	1251.551392	5633.052734	4003.678711	62.812428
687.817627	1253.265991	5590.405762	3977.104492	62.802643
688.229858	1259.052246	5543.901367	3955.459229	62.928867
688.641907	1255.837524	5502.111328	3937.886475	63.162407
689.054077	1251.122681	5451.964355	3907.883545	63.243534
689.466064	1254.123047	5391.958008	3852.377930	62.792618
689.878052	1254.551636	5345.024902	3815.731445	62.613285
690.289978	1260.980957	5302.377930	3792.157959	62.631241
690.701843	1256.480591	5275.160645	3754.654053	62.164024
691.113586	1260.552368	5224.155273	3720.150879	62.054615
691.525330	1262.909668	5183.008301	3696.577148	62.081791
691.937073	1277.268311	5146.147949	3676.431885	62.011845
692.348755	1269.981812	5136.075684	3665.073975	61.951221
692.760315	1271.267578	5157.077637	3658.430420	61.432823
693.171875	1279.839966	5178.722656	3645.357178	60.671665
693.583435	1284.554688	5192.652344	3650.286621	60.534103
693.994751	1284.126099	5216.440430	3673.003174	60.749897
694.406128	1285.626221	5250.729492	3695.933838	60.788017
694.817444	1284.125977	5285.232910	3712.864746	60.701672
695.228760	1284.126099	5314.378418	3748.225586	61.140079
695.640076	1275.982422	5373.956055	3780.799805	61.123318
696.051208	1277.053955	5445.105469	3818.517334	60.974854
696.462402	1270.624878	5513.469727	3866.307861	61.177895
696.873474	1272.982178	5567.903809	3905.954590	61.304314
697.284424	1267.195801	5599.835449	3932.314697	61.512592
697.695374	1264.838379	5614.836426	3952.673584	61.789341
698.106323	1256.909058	5612.693848	3954.602295	61.933578
698.517212	1260.766602	5594.906738	3943.029785	61.886860
698.928101	1263.552612	5550.759277	3922.670898	62.024494
699.338867	1265.695679	5479.609375	3884.095459	62.137009
699.749573	1266.124268	5403.101563	3840.163086	62.220276
700.160095	1272.124878	5321.665039	3774.585205	61.796165
700.570740	1272.339233	5217.511719	3704.078369	61.638351
700.981262	1276.839722	5098.785645	3633.142334	61.651913
701.391785	1282.625977	4960.343750	3556.848633	61.837879
701.802307	1280.697266	4840.117676	3493.628174	62.171101
702.212708	1274.696655	4749.894531	3422.049805	61.790817
702.623108	1281.125854	4668.887207	3367.830322	61.595387
703.033264	1280.911377	4589.808105	3319.396973	61.606201
703.443481	1274.267944	4533.444824	3281.893555	61.599163
703.853699	1272.553467	4492.726563	3249.318848	61.386929
704.263855	1267.624390	4453.937012	3217.601563	61.198555
704.673950	1263.338257	4427.791992	3210.743652	61.540020
705.083984	1263.766846	4401.860352	3211.172119	62.056953
705.493958	1260.338013	4389.002441	3188.669678	61.634338
705.903931	1249.408325	4400.574707	3186.312500	61.466259
706.313721	1249.837036	4405.075195	3184.598389	61.319027
706.723511	1250.265503	4392.859863	3201.314209	62.084015
707.133301	1253.694458	4404.003418	3201.099854	61.816326
707.543030	1241.693237	4410.218262	3196.599365	61.697674
707.952698	1242.550415	4418.576660	3194.885254	61.470989
708.362305	1243.836304	4432.720703	3203.671875	61.458347
708.771912	1246.622437	4455.437012	3218.886963	61.463963
709.181335	1254.337402	4460.794922	3228.959473	61.582668
709.590820	1252.837158	4481.368652	3228.745361	61.201454
710.000183	1251.122681	4485.654297	3233.674316	61.293312
710.409546	1257.766357	4490.369141	3237.103271	61.230442
710.818848	1265.052856	4492.083496	3220.601563	60.599010
711.228088	1277.696777	4495.512207	3208.600586	60.006668
711.637329	1273.410767	4481.796875	3204.314209	60.183010
712.046448	1285.626099	4467.437988	3200.457031	60.180519
712.455444	1290.340942	4449.007813	3191.241943	60.180481
712.864441	1286.269043	4424.362793	3175.168701	60.192581
713.273438	1287.126343	4406.789551	3158.238525	59.978020
713.682434	1284.340332	4366.714355	3142.165527	60.272541
714.091309	1289.055176	4321.924316	3114.734375	60.196438
714.500061	1288.626465	4284.634766	3089.017334	60.092987
714.908875	1283.483154	4237.059082	3055.371094	59.991280
715.317505	1279.839966	4192.697266	3036.083740	60.292816
715.726135	1271.267700	4146.406738	3005.437500	60.316029
716.134766	1270.410400	4104.616699	2967.933838	59.894138
716.543274	1264.409790	4057.683594	2937.288086	59.889519
716.951843	1261.838135	4021.680420	2902.999023	59.465748
717.360291	1260.337891	3974.961670	2872.781982	59.398438
717.768738	1256.051880	3923.313477	2842.135742	59.464874
718.177063	1249.622681	3900.811523	2809.775635	58.847294
718.585205	1250.051270	3862.450684	2788.987793	58.908928
718.993469	1249.836914	3837.161865	2770.771729	58.784065
719.401672	1256.051636	3809.087646	2757.698975	58.818100
719.809814	1257.766235	3771.798340	2747.197998	59.244736
720.217896	1262.480957	3754.439941	2743.769287	59.442726
720.625916	1265.267090	3726.365723	2745.269287	60.135834
721.033875	1258.837891	3708.792236	2734.339844	60.225693
721.441650	1254.980469	3679.860840	2724.052979	60.583298
721.849548	1257.552002	3674.289063	2710.551758	60.122375
722.257385	1259.052246	3666.788818	2700.907959	59.884281
722.665161	1257.766235	3643.857666	2689.978271	60.023354
723.072876	1254.551758	3647.929443	2689.764160	59.965981
723.480469	1254.980347	3644.071777	2686.978027	59.939011
723.888123	1255.194580	3635.928223	2680.763184	59.879383
724.295532	1253.480347	3643.643555	2674.762451	59.463814
724.703064	1248.765503	3646.857910	2677.977051	59.597855
725.110474	1242.550537	3656.715820	2677.334229	59.431873
725.517822	1255.408936	3690.576416	2696.621826	59.183315
725.925171	1260.552246	3711.149414	2712.909180	59.265430
726.332520	1259.480713	3714.792725	2723.195801	59.614220
726.739685	1263.123901	3722.079590	2729.625000	59.639187
727.146851	1272.339233	3751.439209	2739.697510	59.189152
727.553894	1273.410645	3754.654053	2747.412354	59.405769
727.960938	1278.125488	3771.584473	2761.342285	59.484306
728.367981	1278.554077	3783.585693	2774.200928	59.705704
728.774902	1270.410278	3800.944336	2784.916260	59.849258
729.181824	1273.196289	3811.874023	2774.200928	59.125450
729.588684	1277.696777	3827.089600	2781.701660	58.994629
729.995422	1275.767944	3810.159424	2786.416260	59.605953
730.402039	1275.768066	3820.231934	2788.130615	59.437374
730.808777	1278.553955	3831.375977	2798.203125	59.528206
731.215393	1284.125854	3834.805420	2814.919189	60.015114
731.622009	1280.268433	3821.518066	2816.204834	60.440205
732.028503	1287.340576	3820.446045	2824.777100	60.693745
732.434998	1278.554077	3794.943848	2814.704834	61.045822
732.841370	1283.697388	3790.872070	2821.348145	61.330017
733.247742	1285.411865	3774.584961	2813.418945	61.386131
733.653931	1276.410889	3755.725830	2812.347412	61.950035
734.060181	1279.839722	3734.080566	2788.988037	61.491455
734.466370	1281.554199	3726.580322	2774.629395	61.065819
734.872559	1282.840088	3702.792236	2776.986816	61.742821
735.278625	1279.196899	3693.790771	2767.771729	61.649078
735.684692	1272.553467	3676.646240	2740.983398	61.080418
736.090698	1273.839355	3672.574463	2735.197021	60.922012
736.496460	1264.624146	3670.860352	2720.838623	60.518349
736.902344	1271.053345	3674.503662	2736.697266	60.980831
737.308167	1263.338257	3676.646729	2722.981689	60.483082
737.713928	1267.410156	3671.502930	2732.625244	60.946693
738.119690	1274.482300	3675.360352	2742.697998	61.153282
738.525330	1272.982056	3676.431885	2758.127930	61.792259
738.930908	1269.124634	3667.645508	2754.055908	61.910290
739.336426	1263.766846	3657.787598	2738.625977	61.605946
739.741821	1268.910278	3650.929932	2728.982178	61.295547
740.147278	1273.625000	3649.858398	2736.268555	61.553024
740.552673	1264.195435	3630.142090	2728.339111	61.884048
740.957947	1267.195801	3614.497559	2716.552490	61.745647
741.363220	1262.909668	3596.067139	2700.265137	61.605591
741.768494	1262.909668	3569.064209	2688.906738	61.834412
742.173645	1263.552612	3549.777100	2673.476318	61.670395
742.578613	1257.980591	3525.774414	2649.902588	61.377800
742.983704	1250.908447	3495.343018	2635.758789	61.701523
743.388733	1250.479736	3478.412598	2622.471680	61.581387
743.793640	1256.480347	3451.195557	2619.685547	62.113075
744.198547	1249.622559	3418.192383	2615.399414	62.980534
744.603394	1243.193359	3403.619629	2608.327393	63.188179
745.008179	1248.979614	3386.475098	2605.755615	63.475033
745.412781	1248.122437	3363.115723	2599.755127	63.907188
745.817444	1250.908325	3342.756836	2584.968018	63.774197
746.222107	1254.551636	3331.398438	2590.540039	64.327736
746.626648	1251.979980	3326.040771	2580.896240	64.073158
747.031189	1256.694824	3306.539063	2589.039795	64.997375
747.435669	1265.910034	3308.467773	2578.538574	64.263962
747.840027	1262.052612	3311.253662	2578.324463	64.233414
748.244385	1259.909424	3310.181885	2575.109863	64.147591
748.648499	1264.409668	3313.396729	2570.823730	63.759018
749.052795	1260.980835	3297.966553	2563.965820	63.966328
749.456970	1264.409668	3288.751465	2563.751709	64.185905
749.861084	1271.910400	3280.821777	2568.680664	64.550896
750.265137	1274.910767	3285.750732	2573.181152	64.563583
750.669189	1272.339111	3280.393066	2560.536865	64.151550
751.073181	1276.411011	3269.249756	2566.966309	64.759644
751.476929	1280.268555	3253.176514	2554.965088	64.610039
751.880798	1279.411255	3236.246094	2560.536865	65.469276
752.284546	1282.411621	3218.244385	2562.894287	66.146347
752.688354	1282.625854	3209.886475	2564.179932	66.496147
753.091980	1284.340210	3191.455566	2571.680908	67.501984
753.495667	1293.769775	3181.169434	2575.538086	67.911865
753.899231	1294.841309	3175.597412	2580.253174	68.345482
754.302734	1284.340332	3163.596191	2581.967773	69.050064
754.706055	1277.268188	3128.664063	2573.609619	70.019676
755.109497	1275.553711	3116.877197	2578.967285	70.786781
755.512878	1277.268188	3100.590088	2574.038086	71.121284
755.916199	1272.124878	3116.877197	2586.682129	71.259285
756.319397	1268.695801	3102.518799	2587.539307	71.917709
756.722595	1279.197021	3093.518066	2582.610352	71.840279
757.125732	1277.911133	3083.659912	2588.182617	72.561119
757.528687	1279.197021	3083.659912	2588.825684	72.577202
757.931702	1272.767700	3081.731201	2590.968750	72.870514
758.334656	1271.481934	3092.446777	2600.612549	72.990463
758.737610	1276.196655	3111.090820	2619.685791	73.218887
759.140442	1280.482910	3138.522461	2647.974365	73.598618
759.543274	1282.625854	3135.736572	2662.546875	74.465118
759.945984	1280.482910	3148.594727	2687.621094	75.324089
760.348572	1279.196899	3152.452393	2706.051270	76.169769
760.751221	1287.983643	3181.812256	2747.841309	77.084991
761.153809	1275.768066	3219.316162	2810.418945	78.961304
761.556274	1273.839355	3266.034912	2848.993896	79.066261
761.958740	1260.980835	3306.967285	2902.141846	80.213676
762.361206	1260.552246	3342.113525	2944.145996	80.881294
762.763550	1257.980591	3351.757080	2956.790039	81.136147
763.165833	1262.052490	3352.614746	2970.505615	81.722183
763.567932	1254.551636	3351.971680	2972.863037	81.925003
763.970154	1253.908813	3349.614746	2974.791992	82.114723
764.372253	1253.051636	3328.398438	2958.504395	82.176765
764.774353	1256.694824	3289.608643	2935.145020	82.563766
765.176453	1248.979736	3245.461182	2895.712646	82.481750
765.578369	1254.337402	3178.383057	2841.921631	82.512817
765.980286	1263.338257	3110.876709	2798.631592	83.099396
766.382019	1275.982422	3039.941162	2738.840088	82.930382
766.783813	1284.768799	2974.791992	2692.335693	83.286842
767.185608	1293.769653	2919.072021	2655.474854	83.781654
767.587219	1289.483643	2864.209473	2603.826904	83.464897
767.988892	1308.342651	2806.775146	2567.180664	84.010323
768.390442	1310.914185	2769.057373	2527.962402	83.465614
768.791992	1314.557495	2732.625244	2509.317871	84.252701
769.193420	1315.843384	2711.408936	2475.885742	83.123459
769.594788	1317.772095	2682.048828	2455.955322	83.427589
769.996094	1321.629639	2668.119141	2435.167480	82.699333
770.397400	1310.485718	2651.831787	2418.451416	82.601028
770.798645	1309.199829	2632.758545	2395.306396	82.059570
771.199829	1298.270264	2606.398682	2379.661865	82.667084
771.600952	1289.912354	2590.754150	2363.160400	82.504120
772.002014	1291.841064	2571.252197	2361.231445	83.584579
772.402893	1281.339966	2566.323242	2354.802490	83.539024
772.803894	1276.625366	2548.750000	2357.374268	84.956215
773.204773	1268.052979	2547.250000	2345.801758	84.251976
773.605652	1266.124268	2533.963135	2354.159668	85.818115
774.006409	1262.480957	2535.677734	2355.231201	85.827286
774.407104	1254.551636	2531.177490	2354.159424	86.133911
774.807861	1255.408813	2520.676270	2346.873047	86.263519
775.208435	1250.908325	2512.318115	2353.088135	87.376823
775.608948	1261.195190	2514.461182	2349.873535	86.867302
776.009399	1264.195435	2499.459473	2347.516357	87.699547
776.409851	1259.909302	2502.459961	2338.943848	86.840286
776.810242	1259.909302	2496.030518	2326.299805	86.269089
777.210632	1265.481323	2504.817383	2314.941650	84.679237
777.610901	1278.339722	2499.673828	2308.083496	84.313026
778.011108	1276.625244	2490.887451	2309.583740	85.068817
778.411133	1272.767700	2481.029297	2307.869385	85.668671
778.811279	1280.054199	2466.456299	2306.797852	86.542633
779.211304	1286.483398	2456.598145	2304.226074	86.978020
779.611328	1289.912231	2445.025635	2294.368164	86.957344
780.011292	1286.054810	2432.595459	2290.081787	87.570114
780.411133	1280.482788	2427.881104	2283.009766	87.373924
780.810974	1281.982910	2416.308594	2286.438477	88.550896
781.210632	1282.839966	2404.092773	2286.224365	89.487793
781.610352	1276.625122	2387.805664	2282.795166	90.549644
782.010071	1266.124146	2368.946777	2277.652100	91.721725
782.409668	1266.767090	2365.303711	2259.221680	90.343330
782.809204	1277.268188	2354.374023	2245.077393	89.852753
783.208679	1277.482544	2353.088135	2238.862305	89.380325
783.608093	1275.125122	2348.159180	2239.076660	89.834198
784.007507	1271.696411	2345.801758	2243.791504	90.502769
784.406677	1277.268311	2351.588135	2230.504395	88.729263
784.805969	1285.411865	2348.373291	2235.862305	89.415329
785.205139	1284.554565	2341.729980	2240.148438	90.391228
785.604370	1288.412231	2353.945313	2243.363037	89.621880
786.003418	1293.769775	2353.302490	2250.220947	90.271034
786.402466	1301.699219	2362.732178	2266.293701	90.910889
786.801453	1303.413574	2365.518066	2284.081055	92.332489
787.200256	1295.912964	2374.090088	2299.939697	93.122612
787.599121	1292.483887	2380.947998	2303.368896	92.872612
787.997864	1286.054688	2392.306152	2301.440186	91.786140
788.396667	1286.697632	2390.163086	2294.153564	91.299271
788.795349	1285.840332	2390.591797	2307.440430	92.473297
789.194031	1281.339966	2395.520752	2306.155029	91.979240
789.592590	1281.125732	2389.305908	2289.438965	90.988205
789.991089	1277.482544	2375.161865	2286.653076	91.936737
790.389465	1281.125732	2374.518799	2269.937012	90.435112
790.787903	1282.625854	2372.590088	2252.363525	88.969681
791.186218	1282.411621	2375.804688	2244.648926	88.004700
791.584473	1281.768677	2362.303223	2222.361084	87.048805
791.982788	1281.768555	2343.229736	2215.288818	87.946716
792.380920	1284.983276	2322.013672	2203.716309	88.592682
792.779053	1284.983276	2322.870850	2201.144775	88.271751
793.177002	1276.625244	2311.941162	2190.429199	88.263298
793.575012	1279.839966	2310.869629	2181.642578	87.466217
793.972961	1278.554077	2317.727539	2190.214844	87.729408
794.370850	1276.625244	2315.584229	2194.500977	88.345711
794.768677	1274.267944	2313.655518	2209.288330	89.958778
795.166504	1267.195801	2312.798584	2220.003662	91.125221
795.564209	1268.053101	2311.298340	2211.002930	90.386208
795.961731	1270.410522	2320.084961	2217.431885	90.220482
796.359375	1270.196167	2328.657227	2219.146240	89.653755
796.756897	1279.197021	2342.586914	2232.433350	89.641281
797.154358	1277.268066	2328.442871	2238.219482	91.416901
797.551819	1281.125610	2320.727539	2235.219482	91.774925
797.949219	1274.053467	2307.655273	2228.575928	92.349152
798.346558	1278.768188	2301.868652	2216.574463	91.663162
798.743774	1281.982910	2298.011475	2205.001953	90.845779
799.140869	1278.768433	2289.653320	2193.215088	90.460022
799.538025	1279.411377	2281.723877	2176.499268	89.501816
799.935120	1278.982788	2269.079834	2178.427979	90.844147
800.332153	1283.054565	2253.435303	2164.498291	90.834831
800.729126	1283.268799	2250.006348	2148.853760	89.536705
801.126038	1279.625488	2226.861328	2129.351807	89.705887
801.522888	1286.697754	2228.575928	2122.708008	88.759911
801.919556	1292.698242	2231.361816	2120.350586	88.173477
802.316345	1298.913208	2228.790039	2124.422852	88.776237
802.713013	1294.412842	2220.432129	2122.493896	89.423737
803.109680	1295.698608	2225.146729	2118.850586	88.563522
803.506226	1296.127319	2227.718750	2122.922607	88.750847
803.902710	1295.698730	2225.146973	2120.136719	88.701874
804.299194	1293.769897	2220.003662	2123.565430	89.588135
804.695557	1290.555176	2221.503906	2130.423340	90.216370
805.091797	1288.840820	2203.930176	2131.923584	92.131195
805.488098	1290.126709	2204.787842	2132.352051	92.080589
805.884277	1287.340698	2196.000977	2128.280273	92.547195
806.280457	1283.697388	2185.714600	2123.779785	93.133743
806.676636	1283.268799	2185.714600	2110.921631	91.712196
807.072632	1285.840332	2185.714600	2110.064453	91.593254
807.468628	1283.911621	2178.642334	2111.350098	92.479050
807.864441	1278.553955	2166.855469	2094.419678	91.845589
808.260315	1281.982910	2153.782715	2084.775879	92.084557
808.656128	1289.483643	2152.497070	2074.489258	90.960999
809.051941	1294.841309	2143.495850	2070.845947	91.439400
809.447571	1295.269897	2145.638916	2060.559082	89.994949
809.843262	1288.626465	2145.853516	2051.772461	89.024956
810.238831	1287.554810	2154.211426	2038.914063	86.696304
810.634338	1287.340698	2160.854980	2032.485107	85.304207
811.029724	1287.983521	2157.640381	2035.271118	85.929016
811.425110	1285.840576	2154.854492	2024.127075	84.956810
811.820496	1286.054810	2143.710205	2023.484253	85.982018
812.215759	1294.841309	2140.067139	2026.055908	86.511154
812.611023	1292.698364	2143.067383	2017.269409	85.206657
813.006165	1291.841064	2141.781494	2003.553833	83.736786
813.401245	1286.054810	2147.567871	1998.838989	82.736320
813.796265	1288.626465	2155.282959	1999.910522	82.072197
814.191223	1291.841064	2153.997070	2009.982910	83.296043
814.586182	1289.697998	2157.640381	2009.125732	82.888878
814.981018	1290.769409	2167.284180	2018.983643	83.080658
815.375916	1288.626465	2165.998291	2018.769409	83.219330
815.770630	1298.484497	2170.284424	2024.984497	83.333344
816.165344	1293.555542	2194.715576	2039.985840	82.829941
816.559875	1287.769043	2229.004639	2072.560303	83.378830
816.954468	1286.054688	2282.152588	2140.281494	85.757317
817.349060	1278.553955	2371.304443	2241.862793	88.154510
817.743469	1285.840332	2485.958252	2355.445313	89.124992
818.137939	1280.697144	2622.900146	2494.958984	90.467827
818.532288	1277.482422	2776.558350	2628.900635	90.150085
818.926575	1284.554565	2923.144043	2783.630371	91.485748
819.320862	1275.553711	3104.661865	2981.864014	93.286461
819.714844	1278.768311	3369.759277	3255.962402	94.557755
820.109009	1273.625000	3698.719727	3613.211670	96.474030
820.503052	1277.053955	4088.758057	3997.249268	96.745430
820.897095	1286.912109	4456.937012	4366.071289	97.133598
821.291016	1283.911865	4772.182617	4673.172852	97.161636
821.684875	1297.841797	4994.418457	4893.480469	97.269417
822.078735	1294.412842	5149.576660	5039.851563	97.153816
822.472412	1301.913452	5238.728516	5129.003418	97.212845
822.866089	1305.128052	5269.160645	5179.151367	97.729347
823.259766	1305.556641	5287.376953	5188.366699	97.513443
823.653381	1305.770996	5223.941406	5121.717285	97.391022
824.046875	1305.128052	5088.713867	4972.130859	96.918716
824.440369	1299.127441	4885.336426	4730.607422	95.685440
824.833801	1299.984741	4618.095703	4470.867676	95.562897
825.227112	1290.769531	4389.001953	4220.771484	94.570114
825.620300	1296.341675	4178.552734	4000.892822	93.835991
826.013550	1282.411621	4013.107910	3815.946045	92.779793
826.406799	1286.054810	3852.164063	3671.502930	92.959724
826.799866	1285.197510	3719.722412	3535.846924	92.447174
827.192932	1284.983276	3610.425781	3411.120361	91.429367
827.585938	1280.268677	3486.770508	3302.681396	91.656967
827.978882	1286.054810	3390.975586	3200.028320	90.928528
828.371643	1278.554199	3293.037598	3105.090088	90.670189
828.764465	1280.268433	3194.670410	3019.582031	90.854149
829.157227	1279.839966	3084.731201	2910.714355	90.358597
829.549988	1283.268921	2952.932617	2796.917480	90.655891
829.942627	1282.625977	2831.849365	2694.693115	91.146774
830.335144	1280.268677	2721.267090	2594.397461	91.195717
830.727722	1269.767456	2647.331299	2522.604736	90.945862
831.120178	1262.052368	2603.184326	2491.315918	91.658661
831.512451	1260.980835	2600.398193	2497.531006	92.320007
831.904846	1267.410034	2629.758057	2522.390381	92.118927
832.297119	1269.338867	2666.619141	2565.894531	92.791382
832.689331	1268.695923	2695.979004	2612.399414	94.144150
833.081543	1269.981812	2722.338623	2632.329834	93.802574
833.473694	1268.910278	2742.697754	2636.187256	92.773010
833.865723	1265.481323	2745.483643	2625.900635	91.920082
834.257568	1263.338257	2734.554199	2615.185303	91.886375
834.649536	1274.053589	2716.552246	2603.184082	92.140846
835.041382	1278.553955	2686.763672	2563.965820	91.279861
835.433228	1283.054443	2634.901367	2512.960938	90.979713
835.825012	1281.339966	2566.966309	2441.596680	90.248360
836.216675	1270.196045	2488.530029	2361.660400	89.586632
836.608337	1265.052734	2399.592529	2277.866211	89.270866
836.999756	1269.338745	2331.657227	2201.572998	87.754684
837.391296	1268.481567	2268.865479	2146.067627	87.724930
837.782715	1275.553711	2212.074219	2108.135498	88.901611
838.174194	1274.053589	2169.855713	2083.918945	90.406723
838.565491	1277.482422	2145.210693	2052.630127	89.330696
838.956787	1272.981934	2113.278809	2034.842285	90.665619
839.348022	1271.696167	2104.920898	2016.411987	89.377548
839.739197	1277.911011	2082.847412	1994.767090	89.057480
840.130127	1288.197754	2065.702881	1980.194214	89.002174
840.521179	1293.341309	2043.843262	1962.835205	89.206146
840.912170	1295.912964	2039.342896	1953.619995	88.469269
841.303101	1301.056152	2015.126221	1933.046997	88.505440
841.693970	1302.985107	1990.480957	1904.329956	87.468872
842.084778	1297.841675	1965.407104	1872.183594	86.035301
842.475464	1301.699219	1937.761597	1844.109497	85.276268
842.866028	1299.770386	1911.401855	1817.749878	84.688171
843.256653	1302.127808	1886.970703	1786.675415	82.850899
843.647217	1301.056152	1851.610229	1766.959106	84.624374
844.037720	1293.341309	1834.894409	1748.528809	84.052238
844.428223	1289.912354	1816.035278	1729.669922	83.584564
844.818604	1291.198242	1804.462769	1711.453491	81.878883
845.208923	1289.055176	1790.532837	1689.808594	79.914513
845.599182	1290.555298	1781.531982	1672.021118	77.695305
845.989258	1285.626099	1775.745728	1668.378052	78.093575
846.379395	1290.340820	1771.459717	1647.804565	74.298424
846.769470	1290.769409	1766.101929	1641.803955	73.850311
847.159546	1294.841309	1756.458130	1635.160278	73.723259
847.549438	1299.556152	1768.030762	1635.589111	71.729172
847.939392	1303.842285	1763.744507	1634.088989	71.808029
848.329163	1304.913696	1756.243774	1624.445190	70.797737
848.718872	1306.199585	1754.100830	1618.230347	69.665077
849.108582	1310.057129	1749.171753	1620.373413	70.668633
849.498230	1316.914917	1734.384644	1621.444824	72.946587
849.887817	1319.272217	1729.241333	1626.802612	75.013062
850.277405	1324.201294	1720.454712	1624.659424	75.824745
850.666870	1320.343872	1716.811279	1638.375000	80.216209
851.056274	1309.414185	1712.310913	1637.732056	81.489334
851.445496	1305.770996	1706.310425	1635.803223	82.396942
851.834839	1301.056274	1693.880493	1630.445679	83.851601
852.224060	1297.627441	1697.952393	1624.016357	81.530998
852.613220	1298.913208	1703.310059	1617.587158	78.802284
853.002380	1290.769531	1699.666870	1618.873047	80.241051
853.391418	1284.340332	1699.452393	1622.087524	81.362892
853.780396	1280.054199	1712.953857	1613.944092	77.128700
854.169312	1271.696289	1720.025757	1609.658081	75.382462
854.558105	1271.910645	1720.668823	1613.944092	76.217766
854.946899	1275.553711	1721.526123	1611.158081	75.252274
855.335693	1287.126221	1725.169189	1604.300293	72.407066
855.724365	1283.911621	1728.169556	1603.442993	71.924744
856.112976	1280.054077	1734.813232	1600.228394	70.405251
856.501526	1282.840088	1734.384644	1601.299927	70.526779
856.890076	1281.768555	1725.812134	1612.443848	74.469109
857.278381	1287.126221	1716.382813	1607.086304	74.538185
857.666809	1281.982910	1711.453613	1598.514038	73.702614
858.055115	1290.126587	1707.810425	1604.514771	75.269417
858.443420	1291.198120	1713.167969	1603.014526	73.895424
858.831543	1293.341309	1717.882813	1599.585571	72.135292
859.219788	1289.912354	1714.025391	1603.014526	73.825172
859.607788	1289.912231	1719.811646	1602.157104	72.632080
859.995850	1290.769409	1724.097778	1602.800049	72.007896
860.383728	1287.983398	1722.169067	1605.157471	73.050331
860.771606	1287.126221	1720.454590	1606.871826	73.788292
861.159424	1287.340698	1736.527710	1602.585815	70.181259
861.547241	1289.055054	1747.885864	1610.943726	70.154114
861.934937	1294.412842	1753.457886	1614.801270	69.794548
862.322632	1283.483154	1743.814087	1613.729980	71.741173
862.710205	1282.625854	1738.884888	1623.802246	74.776909
863.097656	1280.268555	1734.384644	1618.015991	74.374687
863.485107	1282.625854	1735.670288	1605.371826	71.239365
863.872498	1282.411621	1726.669434	1605.157471	72.648323
864.259827	1279.625488	1719.168701	1597.013794	72.208672
864.647156	1285.840454	1718.954590	1593.370728	71.004440
865.034424	1284.983276	1718.097168	1587.369995	69.816910
865.421570	1287.554932	1716.382813	1579.869263	68.165886
865.808655	1281.768677	1711.453491	1577.726196	68.877815
866.195557	1281.982910	1707.810547	1570.225464	67.689957
866.582581	1290.983887	1718.311646	1564.439331	63.991970
866.969482	1291.626831	1710.810669	1562.082031	64.519470
867.356323	1291.626831	1715.525391	1566.582397	64.863533
867.743225	1292.483887	1719.168823	1583.726929	68.257164
868.129883	1293.769897	1729.455200	1594.442261	69.011360
868.516602	1304.270752	1742.742310	1607.300659	69.110504
868.903076	1307.699707	1743.813965	1618.873047	71.351334
869.289673	1302.556396	1743.385254	1626.588257	73.505135
869.676147	1300.841919	1742.313721	1640.946899	77.038895
870.062561	1302.127808	1748.100098	1647.804565	77.510818
870.448914	1302.127808	1748.100098	1667.735107	81.979828
870.835266	1292.055420	1745.099976	1681.450684	85.950768
871.221558	1295.484253	1757.744019	1684.879639	84.237350
871.607544	1289.912354	1758.386841	1698.166748	87.145493
871.993713	1291.198120	1763.958862	1689.165894	84.179527
872.379761	1291.412476	1761.601440	1686.808472	84.092995
872.765747	1289.697998	1759.672363	1684.665283	84.040176
873.151672	1281.982910	1762.887207	1680.164795	82.798569
873.537598	1284.768921	1768.030518	1684.665283	82.749458
873.923401	1282.411621	1769.744995	1683.593750	82.321907
874.309204	1283.911743	1775.531250	1685.522583	81.691399
874.694763	1282.625854	1785.603638	1689.808594	80.954422
875.080383	1284.126099	1804.677002	1692.166016	78.386169
875.465942	1275.339478	1825.464844	1715.954224	80.093513
875.851440	1286.697754	1873.683960	1751.100464	79.116463
876.236938	1280.482788	1934.546875	1821.821777	82.765434
876.622314	1282.197266	2019.841064	1912.259033	85.415451
877.007629	1276.411011	2108.778320	2015.769043	88.825935
877.392761	1283.483154	2218.717773	2126.780029	90.169556
877.777954	1288.840698	2343.230225	2255.364258	91.666649
878.163086	1293.341187	2518.104004	2431.738525	92.948395
878.548218	1293.984131	2740.125977	2662.547119	94.635460
878.933167	1297.412964	3044.656006	2942.217285	94.137123
879.318176	1296.984497	3368.044678	3258.319580	94.701988
879.703003	1297.627319	3657.144287	3502.629150	93.451408
880.087830	1284.768799	3875.737549	3713.935791	93.755165
880.472534	1282.197144	4036.896240	3859.021973	93.542870
880.857239	1276.196533	4137.191406	3945.815674	93.310867
881.241882	1276.625122	4187.982422	3978.176025	92.793510
881.626465	1269.338745	4190.125488	3975.818848	92.662704
882.010986	1267.624390	4144.906738	3918.813232	92.142128
882.395447	1259.480591	4033.896240	3797.729736	91.487701
882.779846	1253.694458	3857.521240	3599.709961	90.098763
883.164063	1250.479736	3592.852295	3346.614014	89.487656
883.548340	1250.265503	3288.322754	3049.156250	88.264977
883.932495	1253.051514	2999.222900	2801.632080	88.684341
884.316650	1257.123413	2758.342041	2561.179932	86.866531
884.700745	1259.480835	2544.463867	2376.233154	86.907944
885.084778	1260.552368	2373.875732	2212.931396	85.543793
885.468750	1263.124146	2239.505615	2086.919189	84.372253
885.852661	1263.981323	2130.851807	1983.194580	82.966637
886.236389	1262.052612	2051.558594	1916.545044	82.898987
886.620117	1266.552856	1989.195313	1864.040161	82.680901
887.003845	1269.124634	1936.261597	1837.466064	85.191116
887.387451	1278.339844	1890.185425	1803.605469	85.849380
887.771057	1283.054565	1858.682373	1783.675049	86.969475
888.154602	1284.983276	1839.609009	1762.672974	86.128296
888.538086	1280.268555	1822.035889	1747.028564	86.155067
888.921326	1282.840210	1810.677734	1733.741699	85.424294
889.304688	1278.768311	1802.748413	1716.811401	83.599182
889.687927	1278.125488	1806.605835	1721.311768	83.860504
890.071167	1275.768066	1817.964111	1738.242065	85.296455
890.454285	1274.267944	1837.037476	1752.814819	85.034256
890.837402	1277.482544	1861.682861	1769.959473	84.299324
891.220459	1282.411621	1893.399902	1786.889771	82.567566
891.603271	1272.124878	1939.904663	1820.535889	82.124527
891.986145	1270.624756	1985.980591	1858.253784	82.144997
892.369019	1273.196411	2041.057495	1918.045410	83.979904
892.751770	1279.411255	2101.491943	1965.835815	83.498444
893.134460	1276.625244	2146.710693	1999.053223	83.029541
893.517151	1278.768433	2180.999756	2029.270630	83.182899
893.899658	1277.268188	2199.215820	2041.486206	82.891693
894.282227	1283.483276	2206.502197	2040.628906	82.029266
894.664612	1284.340332	2197.929932	2030.556519	81.679581
895.046997	1287.769287	2177.570801	2014.054810	81.623322
895.429321	1283.483276	2151.425537	1985.766479	80.913582
895.811523	1282.411621	2105.563477	1945.262573	80.525963
896.193726	1285.626099	2059.701904	1905.187012	80.038788
896.575928	1293.126953	1997.981689	1832.322632	76.497421
896.958008	1289.269409	1925.331909	1772.745239	76.010742
897.339905	1293.341309	1870.683716	1720.668823	74.016304
897.721863	1295.912964	1811.320679	1678.664551	74.261902
898.103760	1294.627075	1774.674194	1644.589966	72.901779
898.485535	1288.626465	1747.885864	1614.158325	70.881912
898.867310	1287.983521	1738.027710	1596.585205	68.571419
899.249084	1280.268433	1735.027344	1598.085449	69.886925
899.630676	1282.625854	1743.171021	1601.728516	69.288025
900.012268	1291.626709	1759.029663	1611.158081	68.363152
900.393616	1292.912598	1766.101929	1621.016113	69.338737
900.775085	1291.198120	1787.961060	1648.447388	71.915443
901.156494	1297.627319	1823.107544	1693.666138	75.367027
901.537842	1293.769897	1879.041382	1744.671143	77.041382
901.919067	1296.127197	1951.905884	1809.391846	78.267967
902.300293	1303.413696	2003.125122	1859.753906	79.509949
902.681458	1299.770508	2047.058105	1895.543091	79.724670
903.062378	1305.342529	2072.346191	1921.045654	80.273819
903.443359	1308.557007	2079.418213	1931.546753	80.817368
903.824341	1306.413940	2074.489258	1927.903564	80.915192
904.205200	1306.413940	2063.988281	1923.617554	81.471031
904.586060	1303.413574	2046.843384	1906.687134	81.147346
904.966797	1297.412964	2019.626587	1880.970337	80.801216
905.347473	1288.412231	1979.765747	1838.537598	79.572227
905.728027	1290.126587	1918.902710	1784.317993	78.595764
906.108521	1287.340576	1846.466797	1718.097290	77.041054
906.489075	1280.268433	1790.961304	1658.305786	74.024406
906.869507	1287.555054	1731.812866	1619.087524	74.626144
907.249878	1279.625610	1688.094238	1584.798462	74.711456
907.630188	1275.339600	1661.948730	1557.581543	73.004471
908.010437	1282.411621	1643.089722	1543.651611	72.430237
908.390625	1281.125854	1632.374512	1523.506714	69.005493
908.770630	1284.340332	1627.230957	1515.362915	67.375008
909.150696	1278.553955	1624.016357	1510.433960	67.121635
909.530640	1284.125854	1628.945435	1510.005371	65.506584
909.910583	1287.983521	1644.161255	1520.292114	65.222664
910.290527	1287.126221	1664.734741	1540.222656	67.026146
910.670288	1293.126831	1696.023560	1577.940674	70.691528
911.049988	1281.554199	1738.456299	1627.016846	75.609772
911.429565	1290.983887	1795.033203	1672.664063	75.722786
911.809204	1287.769287	1855.039063	1730.741089	78.088387
912.188721	1279.411255	1913.116089	1789.461304	80.487007
912.568237	1282.625977	1985.337769	1876.041382	84.446487
912.947632	1272.767700	2085.847900	1980.623047	87.058487
913.327026	1276.196777	2203.287598	2105.992188	89.505302
913.706299	1278.339722	2331.014648	2225.789795	90.004051
914.085510	1274.482300	2427.023682	2327.585449	91.372261
914.464539	1273.196411	2516.604248	2404.950195	91.020317
914.843628	1264.409790	2562.251221	2424.880615	89.415459
915.222717	1275.125122	2577.895752	2421.237305	87.974976
915.601685	1270.624878	2569.966553	2414.379395	88.025696
915.980591	1277.268188	2544.892334	2384.376709	87.337288
916.359436	1281.125732	2508.888916	2345.372803	86.681786
916.738220	1269.338745	2445.454346	2275.294678	85.532066
917.116821	1273.839355	2356.945557	2181.428223	83.795006
917.495483	1269.981689	2246.577881	2059.059082	80.798737
917.874023	1263.552612	2119.922363	1942.690674	79.304306
918.252563	1265.909912	2017.269165	1828.464966	74.871651
918.631042	1265.695557	1914.187622	1734.170044	72.240585
919.009399	1279.197021	1834.680054	1678.879272	71.952194
919.387695	1277.268188	1777.674316	1624.873779	69.464699
919.766052	1272.982056	1726.883545	1577.297729	67.044434
920.144104	1273.624878	1687.665649	1542.365723	64.906853
920.522278	1266.552856	1653.805054	1511.719849	63.309387
920.900269	1265.052856	1621.015991	1484.288574	61.589443
921.278320	1258.194946	1598.942505	1462.429199	59.937115
921.656311	1262.052368	1574.511719	1450.642456	60.356678
922.034180	1265.267090	1552.652344	1433.069214	58.389259
922.411987	1263.766968	1532.507446	1421.925293	58.851696
922.789612	1270.624878	1510.434082	1415.067505	60.232311
923.167297	1263.124146	1496.504028	1407.352417	61.799786
923.544922	1261.838013	1483.002808	1402.852051	63.759712
923.922485	1261.195190	1477.430664	1396.851440	62.735428
924.299988	1256.051880	1465.000854	1389.350708	63.794918
924.677429	1257.551880	1454.499878	1383.992920	64.200218
925.054810	1260.980835	1458.571655	1384.635864	62.581364
925.431946	1264.409790	1452.785400	1379.921143	61.319698
925.809204	1261.195190	1449.785034	1376.492188	61.136375
926.186401	1262.909546	1452.571045	1369.634399	56.271229
926.563477	1258.409180	1441.641479	1363.419434	57.309902
926.940491	1256.909058	1446.784912	1353.132690	50.677128
927.317505	1253.480103	1439.712769	1346.274902	49.827347
927.694397	1260.980957	1439.069824	1344.346069	46.810963
928.071289	1272.124878	1430.926025	1341.345825	43.589703
928.447937	1270.838989	1425.996948	1337.059814	42.679619
928.824707	1271.053223	1428.783081	1328.487427	36.413021
929.201355	1275.125122	1425.997192	1325.915894	33.664795
929.577881	1278.339722	1425.782837	1319.058105	27.616335
929.954407	1278.553955	1420.425293	1308.342651	20.996981
930.330933	1273.839111	1412.067261	1313.057495	28.372211
930.707336	1276.625122	1413.781616	1307.485474	22.500103
931.083496	1273.196289	1401.994629	1295.055664	16.971783
931.459778	1265.909912	1403.066284	1282.625854	12.187507
931.835938	1261.195190	1406.495239	1281.982910	14.306753
932.212158	1253.908813	1411.638550	1278.339722	15.489095
932.588196	1257.766479	1421.925293	1272.767700	9.138237
932.964172	1258.837891	1421.925293	1268.481567	5.913196
933.340149	1258.409302	1430.283325	1263.981201	3.241851
933.716003	1258.409302	1428.783081	1263.552612	3.018839
934.091736	1258.623535	1434.997925	1265.267090	3.766734
934.467468	1257.551880	1440.570068	1257.337769	-0.116989
934.843140	1253.694458	1448.070679	1260.123779	3.307669
935.218750	1258.194946	1454.285522	1271.910522	6.994511
935.594299	1264.838379	1452.356689	1283.268677	9.828532
935.969788	1256.480469	1442.927246	1282.197266	13.793103
936.345276	1257.766357	1444.213135	1284.554688	14.367816
936.720459	1250.265503	1436.283691	1287.126465	19.815784
937.095764	1252.837158	1431.140503	1293.341309	22.716427
937.471008	1246.193604	1424.711304	1289.055176	24.009705
937.846130	1244.693604	1413.353027	1295.055542	29.860140
938.221252	1242.550659	1408.638184	1299.127441	34.064438
938.596252	1246.193848	1403.066284	1301.913452	35.519054
938.971191	1250.908569	1400.494629	1305.556519	36.532784
939.346130	1247.265259	1395.136841	1291.626831	30.000067
939.720886	1241.907715	1388.707764	1282.840088	27.883080
940.095581	1249.622559	1382.492798	1262.266724	9.516175
940.470337	1253.908691	1371.348877	1257.337524	2.919642
940.844971	1262.266846	1365.562622	1251.337036	-10.581080
941.219543	1257.552002	1363.633789	1243.193481	-13.535331
941.594055	1260.552246	1357.204590	1241.693359	-19.512085
941.968506	1261.623779	1359.776245	1237.621582	-24.453993
942.342712	1270.624634	1356.776001	1226.048828	-51.741264
942.717041	1268.052856	1352.061279	1219.833984	-57.397663
943.091309	1262.909668	1340.060059	1209.547241	-69.166763
943.465515	1268.052856	1340.274414	1212.547607	-76.854126
943.839600	1278.553833	1344.346191	1215.976440	-95.113464
944.213623	1282.197144	1349.275391	1226.477539	-83.066582
944.587646	1279.196899	1347.346558	1217.476685	-90.565697
944.961426	1276.625244	1343.060425	1226.048950	-76.128784
945.335266	1275.553711	1346.060669	1232.906738	-60.486191
945.709106	1281.339966	1347.560791	1239.978882	-62.459332
946.082825	1277.268311	1343.060425	1232.478149	-68.078316
946.456421	1264.838379	1337.916992	1246.836670	-24.633348
946.830017	1270.196045	1337.702637	1247.265259	-33.968216
947.203613	1271.696167	1341.560181	1246.193726	-36.502972
947.577026	1262.695313	1340.703003	1247.050903	-20.054958
947.950317	1263.338257	1347.132080	1251.122925	-14.577843
948.323669	1262.266724	1350.346802	1251.980103	-11.678715
948.696899	1263.338257	1356.775879	1266.767090	3.669649
949.070068	1273.839355	1360.419189	1267.195801	-7.673328
949.443237	1278.768433	1364.491089	1268.910156	-11.500199
949.816284	1280.697144	1364.276733	1269.338867	-13.589773
950.189270	1286.269043	1369.420044	1272.124878	-17.010216
950.562073	1294.412842	1370.491577	1263.123901	-41.127052
950.934998	1291.198120	1366.419800	1261.838013	-39.031445
951.307739	1286.697754	1367.919922	1258.409180	-34.828636
951.680481	1290.769531	1364.062378	1259.480591	-42.690308
952.053162	1283.697388	1357.847534	1254.122925	-39.884563
952.425781	1282.411499	1349.489502	1247.908081	-51.437756
952.798279	1276.625366	1338.560059	1248.336792	-45.674843
953.170776	1266.124268	1340.060059	1244.264893	-29.565350
953.543030	1271.481934	1331.059204	1239.764648	-53.237225
953.915405	1265.052734	1326.987427	1229.049316	-58.131260
954.287659	1269.124512	1329.130493	1233.549683	-59.285473
954.659851	1270.410278	1332.988037	1229.906494	-64.725525
955.031982	1269.124512	1330.844849	1227.120483	-68.055412
955.404114	1273.839233	1324.630005	1235.907104	-74.683113
955.776123	1274.910767	1320.558228	1229.263550	-99.999466
956.147888	1274.696533	1319.915283	1222.834351	-114.691765
956.519775	1282.411621	1321.844116	1230.335083	-132.065033
956.891602	1279.411255	1327.416016	1226.691895	-109.821106
957.263306	1278.768433	1329.559082	1220.048340	-115.612015
957.635010	1268.052979	1331.273560	1217.262207	-80.338982
958.006592	1272.124878	1327.844604	1221.119873	-91.538506
958.378174	1260.552246	1322.701294	1213.404785	-75.861923
958.749512	1259.266479	1319.915283	1212.761841	-76.678574
959.120911	1262.695313	1317.772217	1203.760864	-107.003922
959.492310	1261.838257	1322.058472	1195.831665	-109.608696
959.863586	1256.051880	1323.772827	1199.689209	-83.227821
960.234741	1257.980591	1320.558228	1200.117798	-92.465607
960.605896	1243.836304	1319.915283	1199.474854	-58.309734
960.976990	1248.765381	1319.915161	1193.474243	-77.710907
961.347961	1247.693848	1317.986450	1200.975098	-66.463249
961.718811	1248.979736	1312.200317	1208.261475	-64.406654
962.089661	1249.193970	1319.272339	1208.047119	-58.715481
962.460510	1256.909058	1326.558716	1200.975098	-80.307587
962.831299	1256.909058	1335.130981	1194.760132	-79.452057
963.201965	1258.194824	1343.060425	1203.118042	-64.898834
963.572510	1265.695557	1340.488647	1202.475098	-84.527138
963.943054	1267.624390	1345.203247	1206.761230	-78.453278
964.313477	1262.909424	1346.274902	1209.547363	-64.009781
964.683838	1268.267212	1349.060913	1207.832886	-74.800789
965.054199	1267.624390	1354.418579	1211.904663	-64.197533
965.424500	1274.053589	1349.489502	1206.975586	-88.920517
965.794678	1279.411255	1353.989868	1210.618774	-92.241562
966.164795	1279.839966	1350.346802	1218.976685	-86.322525
966.534912	1267.838745	1345.203247	1231.192261	-47.368603
966.904907	1265.267090	1340.488647	1237.407104	-37.037235
967.274780	1263.766846	1341.131592	1241.479004	-28.808783
967.644592	1255.408936	1344.131836	1246.622314	-9.903442
968.014404	1257.337769	1344.989136	1245.979370	-12.958610
968.384155	1270.196045	1341.131592	1246.193604	-33.836971
968.753845	1279.196899	1347.346558	1258.194824	-30.817579
969.123474	1281.125732	1343.488892	1266.552856	-23.367764
969.492981	1280.268555	1351.418335	1270.624634	-13.554393
969.862305	1280.482788	1351.846924	1261.623901	-26.426281
970.231750	1272.553467	1351.846924	1251.551514	-26.486362
970.601135	1280.054199	1352.704224	1250.051270	-41.297894
970.970337	1285.411865	1347.560791	1250.908447	-55.517319
971.339539	1286.697632	1344.989136	1247.265259	-67.646858
971.708740	1291.198120	1342.417480	1254.337402	-71.966377
972.077759	1288.626465	1343.060425	1252.837158	-65.748123
972.446777	1285.197510	1351.204102	1257.980591	-41.233639
972.815613	1273.196167	1348.632324	1249.408325	-31.533741
973.184509	1268.052979	1350.132568	1245.336426	-27.676250
973.553284	1261.195190	1346.060669	1235.264160	-30.555452
973.921997	1260.338013	1357.204590	1235.692749	-25.442484
974.290710	1262.909790	1366.634155	1243.407715	-18.801826
974.659302	1266.981445	1377.135254	1242.336060	-22.373611
975.027771	1261.623901	1388.921997	1249.408325	-9.596040
975.396118	1257.551880	1403.709106	1265.052612	5.131961
975.764526	1248.550903	1420.210815	1272.338989	13.857682
976.132874	1243.836304	1433.497925	1278.982544	18.531023
976.501160	1239.978760	1454.071289	1289.269287	23.023003
976.869324	1246.193726	1471.858765	1304.485107	25.830931
977.237488	1260.980835	1487.074463	1315.629150	24.170656
977.605530	1263.552612	1496.289795	1332.130615	29.465857
977.973450	1261.195190	1496.503906	1338.988403	33.060066
978.341309	1264.838379	1491.360596	1338.988403	32.734108
978.709167	1263.766846	1484.502808	1346.917847	37.669891
979.077026	1265.910034	1479.787964	1346.917725	37.875668
979.444702	1270.410400	1469.072754	1335.988159	33.009655
979.812378	1280.911499	1455.142700	1329.987793	28.167339
980.179932	1287.769287	1448.070557	1322.915649	21.925192
980.547485	1292.269653	1427.497192	1308.771362	12.202920
980.914795	1292.055420	1407.352417	1292.484009	0.371726
981.282166	1288.626465	1389.350586	1273.410645	-15.106431
981.649475	1280.482788	1373.706177	1261.838013	-20.000105
982.016785	1277.696777	1363.848145	1250.908447	-31.094492
982.383911	1277.696777	1354.632935	1240.407349	-48.468014
982.751038	1281.554443	1344.346191	1230.763672	-80.887650
983.118103	1280.697144	1328.273315	1220.691284	-126.125870
983.484924	1278.554077	1319.701050	1217.047974	-149.479050
983.851868	1275.553833	1315.414917	1200.546387	-188.172119
984.218689	1279.625732	1302.556519	1200.546509	-344.860504
984.585449	1271.482056	1298.270264	1191.545532	-298.401917
984.952209	1271.267700	1291.198120	1187.259399	-421.507935
985.318787	1263.981201	1284.769043	1187.473633	-368.039978
985.685425	1275.553711	1288.412231	1187.473755	-684.992920
986.051880	1277.268066	1286.697754	1190.688232	-918.162292
986.418213	1276.196533	1290.555176	1200.974976	-523.876526
986.784607	1272.124878	1298.270264	1203.975342	-260.656067
987.150879	1267.410034	1312.200073	1216.405151	-113.875504
987.517090	1270.410522	1318.629395	1216.405151	-112.000488
987.883301	1276.625366	1326.344482	1235.478516	-82.758614
988.249390	1272.339233	1342.846069	1239.764648	-46.200603
988.615417	1283.697388	1358.061890	1258.623535	-33.717503
988.981262	1280.054199	1375.849243	1269.124512	-11.409450
989.347168	1285.197632	1398.137207	1285.197388	-0.000216
989.712952	1288.197876	1422.568237	1298.698853	7.814950
990.078674	1288.626465	1442.498535	1304.913696	10.584917
990.444397	1287.769165	1456.857300	1310.914429	13.688284
990.809998	1277.482422	1466.929688	1321.844116	23.416382
991.175537	1277.696777	1468.215454	1309.628540	16.760437
991.540894	1270.839111	1471.215820	1314.129028	21.604265
991.906311	1264.409790	1467.572510	1303.199341	19.092848
992.271729	1264.409790	1456.643066	1298.484619	17.725771
992.636963	1257.337769	1449.570801	1290.126709	17.056871
993.002136	1260.766602	1427.068726	1282.840210	13.273197
993.367310	1256.694824	1411.424316	1263.338257	4.293579
993.732361	1251.551270	1384.635986	1246.408081	-3.864597
994.097351	1251.765625	1364.491089	1243.193359	-7.604551
994.462219	1251.337158	1352.704224	1234.621094	-16.490627
994.827026	1266.552856	1334.702393	1212.761719	-78.931038
995.191833	1270.410278	1327.201660	1216.405029	-95.094093
995.556580	1280.054199	1321.629761	1207.618408	-174.226852
995.921204	1282.625854	1312.414551	1206.118286	-256.834229
996.285828	1279.839722	1307.699707	1196.903198	-297.690491
996.650391	1284.554565	1297.627441	1193.902954	-693.432800
997.014648	1291.841064	1309.414185	1187.902344	-591.464233
997.379028	1308.985596	1319.915283	1211.476074	-892.152893
997.743408	1310.700073	1330.844849	1220.905640	-445.745514
998.107605	1315.200562	1328.916138	1217.905396	-709.377197
998.471802	1322.058350	1325.701538	1214.476440	-2952.960205
998.835938	1315.843506	1325.915894	1218.333984	-968.087463
999.199951	1321.844116	1326.987427	1213.619263	-2104.186523
999.563904	1314.129028	1325.487305	1209.333130	-922.639099
999.927673	1314.343262	1332.130859	1203.546753	-622.886292
1000.291565	1319.915161	1330.416382	1205.261230	-1091.815308
1000.655396	1312.843262	1330.202026	1200.546387	-646.917419
1001.019043	1301.913330	1321.415405	1199.260498	-526.368774
1001.382629	1281.125732	1302.556396	1182.330200	-461.000793
1001.746216	1270.624634	1291.626831	1174.615112	-457.140381
1002.109741	1271.696167	1291.412354	1171.400635	-508.696411
1002.473022	1265.695557	1291.841064	1170.114746	-365.572601
1002.836365	1265.052612	1299.556152	1174.186646	-263.352600
1003.199646	1266.124146	1300.841919	1176.115356	-259.258545
1003.562866	1273.624878	1299.984619	1183.401855	-342.275818
1003.925964	1268.910156	1297.841675	1187.045044	-282.961670
1004.289124	1271.696167	1300.413208	1191.545410	-279.105194
1004.652100	1278.553955	1301.270630	1194.760010	-368.865356
1005.015076	1278.339722	1303.413574	1198.188965	-319.658722
1005.377747	1277.911011	1306.199585	1190.259644	-309.847229
1005.740662	1286.697754	1308.771240	1180.401489	-481.556305
1006.103333	1276.196655	1308.557007	1176.329712	-308.608948
1006.466003	1275.553833	1303.413696	1181.258789	-338.461975
1006.828552	1269.124634	1303.413696	1180.401611	-258.750214
1007.191101	1261.623779	1297.198730	1175.258301	-242.770477
1007.553528	1257.337646	1301.699219	1167.971802	-201.448776
1007.915771	1257.766235	1303.199341	1170.329102	-192.452469
1008.278137	1251.979980	1298.055908	1167.971802	-182.325531
1008.640442	1246.193726	1302.556396	1172.043579	-131.558960
1009.002563	1250.908447	1304.056519	1169.471802	-153.225967
1009.364624	1250.694092	1298.484619	1173.543701	-161.434479
1009.726685	1244.479370	1298.913208	1180.401489	-117.717003
1010.088684	1255.194580	1301.056274	1187.473633	-147.663422
1010.450439	1247.050903	1300.842041	1181.258789	-122.310326
1010.812256	1258.409058	1294.412842	1177.187012	-225.593079
1011.174011	1262.266724	1298.056030	1177.615601	-236.526306
1011.535706	1264.195435	1292.055420	1186.616455	-278.460236
1011.897400	1266.338623	1297.412964	1184.258911	-264.139832
1012.258911	1263.766846	1304.485107	1188.330811	-185.263397
1012.620361	1264.195435	1300.841919	1186.830688	-211.110962
1012.981812	1253.480103	1298.698853	1192.402710	-135.070938
1013.343079	1254.551636	1305.770874	1193.688599	-118.828468
1013.704285	1256.480347	1303.628052	1191.331299	-138.180740
1014.065430	1249.194092	1296.555786	1188.330933	-128.507141
1014.426575	1253.694458	1296.555786	1186.616455	-156.500061
1014.787720	1251.979980	1298.913208	1191.759888	-128.310150
1015.148743	1248.551025	1301.270630	1194.545898	-102.438416
1015.509644	1247.050903	1301.699219	1192.402832	-99.999550
1015.870361	1252.837158	1297.198730	1198.189087	-123.187859
1016.231140	1258.623535	1292.912598	1194.545898	-186.874863
1016.591919	1259.909302	1289.269531	1189.188232	-240.873688
1016.952515	1267.195801	1286.483276	1180.830200	-447.780731
1017.313049	1269.553223	1282.197266	1174.186768	-754.240173
1017.673584	1273.839355	1280.911377	1176.544067	-1375.777588
1018.034058	1278.768433	1289.269409	1176.972656	-969.393433
1018.394348	1282.197388	1298.484497	1176.758301	-647.377563
1018.754639	1284.769043	1293.126953	1172.472290	-1343.598511
1019.114868	1285.840576	1283.054443	1173.329590	4038.249268
1019.475037	1284.554688	1285.411865	1167.328857	-13675.790039
1019.835022	1277.053955	1280.268555	1158.542236	-3686.671143
1020.195129	1274.053589	1285.197510	1159.828125	-1025.002441
1020.555054	1275.339478	1286.269043	1158.756592	-1066.674438
1020.914917	1281.125732	1287.126343	1155.327637	-2096.421631
1021.274536	1285.626343	1290.983765	1155.756226	-2424.115967
1021.634338	1289.269531	1293.341187	1151.470093	-3384.359131
1021.993958	1286.697754	1284.125977	1150.398560	5299.805176
1022.353577	1287.126465	1270.196045	1150.827271	805.054993
1022.713135	1285.411865	1271.267578	1144.183716	998.481934
1023.072632	1282.625854	1273.410645	1138.611816	1562.786255
1023.431946	1274.053467	1268.052856	1132.825439	2353.561035
1023.791260	1276.839600	1273.624878	1135.182861	4406.500977
1024.150391	1269.553101	1265.266968	1132.182495	3205.001221
1024.509644	1265.909790	1265.266846	1135.825684	20232.560547
1024.868652	1257.337524	1264.838379	1142.254883	-1534.260376
1025.227661	1247.693848	1267.838745	1145.255371	-508.508301
1025.586670	1248.765503	1267.195801	1146.112427	-556.980042
1025.945557	1253.908813	1277.482544	1149.327026	-443.636993
1026.304443	1255.408936	1282.840210	1149.969971	-384.375000
1026.663086	1256.909058	1287.769287	1158.970825	-317.360687
1027.021729	1259.480835	1293.126953	1166.043091	-277.707367
1027.380371	1272.767700	1296.984497	1183.401855	-369.024200
1027.738892	1276.625244	1287.983521	1182.116089	-832.073059
1028.097290	1276.839600	1294.841309	1189.831177	-483.334229
1028.455688	1277.482422	1296.984375	1191.974121	-438.460205
1028.814087	1285.197388	1304.913696	1189.831055	-483.692627
1029.172241	1289.697998	1298.056030	1190.688354	-1184.604736
1029.530518	1294.841431	1296.555908	1200.760864	-5487.418945
1029.888550	1290.769653	1290.555176	1194.545776	44864.312500
1030.246582	1292.912720	1290.555176	1194.760132	4163.340820
1030.604614	1287.340698	1291.198120	1192.402710	-2461.177246
1030.962524	1286.483521	1287.340576	1187.473755	-11552.314453
1031.320313	1277.053955	1281.125854	1182.544678	-2321.011963
1031.678101	1272.767700	1277.053955	1179.115723	-2184.937256
1032.035645	1278.768433	1276.411011	1170.114746	4609.004883
1032.393311	1281.125610	1267.838745	1173.757935	808.073792
1032.750977	1277.482422	1265.695679	1179.544312	830.917480
1033.108398	1278.339844	1273.196411	1177.829834	1954.142578
1033.465820	1265.481323	1267.838867	1169.471802	-4072.438232
1033.823120	1265.910034	1261.409668	1170.543335	2119.087646
1034.180298	1262.052612	1261.195313	1169.471802	10799.117188
1034.537476	1262.052612	1261.838257	1165.400024	45089.863281
1034.894653	1260.338013	1267.410034	1168.186035	-1303.050049
1035.251709	1262.052368	1276.411011	1167.114624	-661.188843
1035.608643	1257.337524	1277.696899	1168.614746	-435.783417
1035.965576	1277.696777	1272.982056	1169.257568	2300.012939
1036.322388	1251.765747	1336.631226	1129.182251	-144.444473
1036.679077	1237.621460	1313.057373	1178.687134	-78.125023
1037.035889	1247.050903	1313.057373	1199.903442	-71.428543
1037.392456	1232.906738	1206.975586	1148.041260	327.272308
>>>>>End Processed Spectral Data<<<<<
