# Supplementary material for: Avian learning favors colorful, not bright, signals
Source: PLoS One. 2018 Mar 22;13(3):e0194279. doi: 10.1371/journal.pone.0194279 (PMC5864004; doi:10.1371/journal.pone.0194279)
Supplement: S1 Text — (ZIP) [file pone.0194279.s001.zip › YellowTanOuter2.txt]

Jaz Data File
++++++++++++++++++++++++++++++++++++
Date: Wed May 31 03:40:39 2017
User: jaz
Dark Spectrum Present: Yes
Reference Spectrum Present: Yes
Processed Spectrum Present: Yes
Spectrometers: JAZA3305
Integration Time (usec): 450000 (JAZA3305)
Spectra Averaged: 1 (JAZA3305)
Boxcar Smoothing: 5 (JAZA3305)
Correct for Electrical Dark: No (JAZA3305)
Strobe/Lamp Enabled: Yes (JAZA3305)
Correct for Detector Non-linearity: No (JAZA3305)
Correct for Stray Light: No (JAZA3305)
Number of Pixels in Processed Spectrum: 2048
>>>>>Begin Processed Spectral Data<<<<<
W	D	R	S	P
189.090729	0.000000	0.000000	0.000000	0.000000
189.548096	0.000000	0.000000	0.000000	0.000000
190.005432	1251.765747	1270.624634	1074.962646	-937.505493
190.462753	1308.342651	1261.195190	1077.319946	490.000305
190.920044	0.000000	0.000000	0.000000	0.000000
191.377304	1046.674072	1056.317871	932.663025	-1182.221313
191.834534	1166.042969	1178.901367	1042.388062	-961.666504
192.291718	1287.769165	1296.984375	1150.184326	-1493.019043
192.748886	1294.198364	1302.127686	1165.185669	-1627.033325
193.206039	1292.055420	1305.556519	1173.543701	-877.793152
193.663162	1289.912231	1307.485474	1192.617065	-553.655212
194.120255	1295.698608	1314.129028	1194.117188	-551.161743
194.577316	1300.841919	1314.557495	1197.760376	-751.565552
195.034348	1306.413940	1309.199951	1196.688843	-3938.430420
195.491364	1306.413940	1310.914307	1206.975464	-2209.564209
195.948349	1316.700684	1299.770386	1215.762085	596.200989
196.405304	1320.343750	1294.626953	1216.619263	403.333618
196.862228	1317.557861	1290.340820	1217.262207	368.503143
197.319122	1311.557373	1291.626831	1214.904907	484.946503
197.775986	1307.699951	1284.769043	1209.975830	426.167694
198.232819	1305.771118	1288.197876	1217.476563	502.437469
198.689636	1320.129639	1296.555786	1209.761597	468.179901
199.146423	1320.772583	1314.343262	1220.048340	1566.638794
199.603180	1320.558350	1314.343262	1214.262085	1710.293823
200.059921	1321.843994	1316.057617	1215.119263	1844.413696
200.516617	1332.559448	1320.772461	1208.047119	1056.354126
200.973297	1322.487061	1342.203125	1201.617920	-613.049011
201.429932	1321.843994	1349.703857	1196.474609	-450.000000
201.886551	1322.701294	1354.204224	1187.687988	-428.573822
202.343140	1320.558105	1356.775879	1194.117188	-349.112885
202.799713	1318.415161	1367.705566	1191.974121	-256.522614
203.256241	1324.415649	1371.348877	1179.329956	-309.132141
203.712753	1316.057739	1377.778076	1179.973022	-220.486023
204.169220	1312.414551	1361.490845	1169.257568	-291.702911
204.625671	1311.985840	1372.420410	1176.329712	-224.467758
205.082092	1307.271118	1378.421021	1176.115356	-184.337234
205.538483	1296.127319	1379.706909	1171.829346	-148.718094
205.994843	1301.699219	1377.992554	1170.972168	-171.347931
206.451187	1299.984863	1378.421021	1181.687500	-150.819931
206.907486	1298.484619	1382.921387	1190.045410	-128.426529
207.363770	1299.341797	1385.921753	1181.687378	-135.891052
207.820023	1299.984741	1390.207886	1181.473022	-131.354004
208.276260	1287.340698	1395.994019	1187.259277	-92.110779
208.732452	1287.554810	1389.779297	1192.402710	-93.081512
209.188599	1282.839966	1404.566284	1192.617065	-74.119469
209.644760	1279.411255	1411.638550	1187.259399	-69.692009
210.100845	1270.624756	1415.495972	1185.759277	-58.579945
210.556931	1272.339355	1428.997314	1188.330811	-53.625458
211.012985	1271.053467	1440.569946	1179.973022	-53.729553
211.469009	1267.838745	1460.286133	1172.472290	-49.554558
211.925003	1269.767456	1471.430176	1176.115356	-46.439968
212.380966	1266.767212	1486.860229	1179.544434	-39.629963
212.836914	1269.553223	1498.004272	1179.544434	-39.399597
213.292816	1282.625854	1509.362427	1180.187378	-45.179512
213.748703	1288.412109	1529.935913	1176.329834	-46.406307
214.204559	1290.555176	1545.365967	1182.758911	-42.304436
214.660385	1290.769531	1560.581909	1188.116699	-38.046005
215.116165	1293.984009	1574.726074	1188.545166	-37.557194
215.571960	1291.198120	1595.728149	1192.188354	-32.512318
216.027664	1286.269165	1618.658936	1201.189331	-25.596405
216.483383	1280.911499	1635.589111	1204.403809	-21.571051
216.939056	1273.625122	1659.162964	1201.403564	-18.732677
217.394730	1279.625610	1682.522217	1205.261230	-18.457436
217.850342	1276.839600	1714.025269	1204.403809	-16.568657
218.305939	1267.838623	1759.458496	1206.118408	-12.554459
218.761505	1264.195435	1791.818848	1207.404175	-10.763597
219.217041	1259.909302	1841.752075	1205.475464	-9.355420
219.672546	1267.838745	1889.756958	1207.404175	-9.717446
220.128036	1273.625000	1951.048462	1212.547485	-9.016150
220.583496	1269.124634	2015.340576	1219.833862	-6.605430
221.038895	1263.552612	2081.132813	1226.691895	-4.508514
221.494308	1272.767822	2187.857666	1232.478027	-4.402824
221.949646	1277.911255	2297.796875	1238.050293	-3.908376
222.404984	1271.267700	2439.453613	1246.836792	-2.091354
222.860291	1275.339478	2606.184326	1264.409668	-0.821268
223.315567	1275.982422	2790.488281	1283.054565	0.466960
223.770813	1271.053345	3010.795410	1305.556763	1.983249
224.226044	1268.481567	3271.392334	1329.344727	3.038735
224.681229	1258.194946	3582.780273	1356.347412	4.222364
225.136383	1254.551636	3941.743652	1385.921753	4.888751
225.591522	1256.480469	4321.280762	1414.210083	5.146489
226.046616	1261.623779	4667.601074	1441.641479	5.285347
226.501694	1256.266113	4915.125488	1462.214966	5.628772
226.956726	1256.694824	5106.287109	1484.288574	5.912152
227.411743	1254.122925	5230.370605	1499.504272	6.171179
227.866714	1253.051514	5306.020508	1517.077637	6.514388
228.321671	1264.624146	5333.023438	1523.935181	6.373785
228.776611	1262.052490	5300.448730	1519.005981	6.362761
229.231506	1264.838379	5194.366699	1509.362183	6.222727
229.686371	1271.482056	5045.423828	1501.004395	6.081767
230.141220	1271.696289	4857.048340	1488.145996	6.037056
230.596024	1279.196899	4634.812012	1469.715454	5.677604
231.050797	1287.340576	4440.435547	1453.642456	5.274243
231.505554	1292.483887	4303.708008	1449.142090	5.202476
231.960281	1291.840942	4211.770508	1435.426514	4.917432
232.414963	1304.913818	4162.051270	1432.854858	4.477945
232.869614	1297.412964	4128.405273	1425.782715	4.534444
233.324265	1286.697754	4111.046387	1426.854370	4.962440
233.778839	1289.697998	4133.548828	1419.996582	4.581766
234.233414	1289.483643	4180.267578	1419.782227	4.507379
234.687973	1283.697388	4231.486328	1416.138916	4.492911
235.142487	1283.054565	4294.706543	1428.140137	4.817475
235.596954	1279.839966	4371.857910	1437.569702	5.101191
236.051422	1270.410400	4479.868164	1448.070679	5.535523
236.505859	1269.124512	4605.023438	1453.856934	5.537710
236.960251	1265.481323	4818.258301	1476.144897	5.929547
237.414612	1254.551758	5052.495605	1493.932373	6.302900
237.868942	1258.409180	5339.238770	1511.719849	6.207333
238.323257	1256.051880	5690.916016	1542.794434	6.465644
238.777512	1260.980957	6078.167480	1585.655762	6.739926
239.231781	1266.124268	6464.349609	1623.802246	6.880771
239.685974	1261.838257	6808.525391	1661.734497	7.209641
240.140167	1262.695435	7112.412109	1681.450806	7.158558
240.594330	1257.123413	7349.650391	1705.024536	7.351648
241.048462	1263.766846	7572.742676	1733.312866	7.442508
241.502563	1264.838379	7810.193848	1756.458130	7.510971
241.956619	1266.552856	8045.074707	1767.173462	7.385395
242.410660	1269.981812	8309.530273	1792.033081	7.415977
242.864670	1269.553223	8648.348633	1820.964478	7.472917
243.318649	1279.411255	8984.166992	1844.966797	7.340343
243.772583	1270.196045	9299.841797	1867.897705	7.443687
244.226517	1265.266968	9541.793945	1886.328125	7.503886
244.680389	1272.553467	9697.380859	1892.114014	7.353985
245.134247	1275.125122	9742.813477	1906.044189	7.450901
245.588074	1272.767700	9791.675781	1904.972656	7.421197
246.041870	1265.481323	9761.671875	1898.757690	7.453651
246.495636	1263.552612	9649.803711	1887.399536	7.438925
246.949387	1265.267090	9441.069336	1885.256348	7.583222
247.403091	1265.695679	9187.757813	1860.396851	7.506899
247.856766	1265.267090	8834.366211	1837.894531	7.565331
248.310410	1262.266724	8440.470703	1802.962524	7.532466
248.764023	1272.124878	8032.645508	1774.459839	7.430418
249.217606	1273.410645	7648.822266	1746.814331	7.425461
249.671158	1274.482300	7342.578125	1721.097534	7.360056
250.124695	1276.411011	7110.054688	1691.737183	7.119499
250.578171	1279.411255	6918.250000	1681.450806	7.129828
251.031662	1282.411621	6817.097168	1662.377441	6.865174
251.485077	1282.411621	6783.665527	1651.662109	6.712115
251.938477	1287.554810	6803.382324	1649.519043	6.562283
252.391861	1289.483643	6858.887695	1649.733276	6.468369
252.845200	1299.127441	6933.251465	1652.304810	6.268541
253.298508	1301.056396	7050.477051	1657.448364	6.198745
253.751801	1292.484009	7218.065918	1660.448730	6.209765
254.205048	1297.413208	7484.448730	1685.522583	6.272945
254.658279	1289.483765	7849.413574	1719.168701	6.550146
255.111465	1286.483521	8350.890625	1753.243408	6.607205
255.564621	1293.555542	8982.453125	1800.819580	6.597357
256.017761	1293.769897	9682.592773	1863.611450	6.792866
256.470825	1294.841309	10383.589844	1930.903931	6.998353
256.923950	1286.054810	10974.434570	1968.193237	7.040790
257.376953	1289.269409	11368.972656	2007.411255	7.124633
257.829987	1282.840210	11574.493164	2030.556274	7.265267
258.282928	1274.267944	11629.569336	2039.557129	7.390313
258.735870	1282.411499	11591.209961	2036.342651	7.313472
259.188812	1282.625854	11469.697266	2019.626953	7.234671
259.641693	1282.411621	11301.038086	2001.196411	7.174484
260.094543	1280.268433	11010.866211	1983.837524	7.230482
260.547333	1273.196411	10608.612305	1952.762817	7.279444
261.000183	1269.767456	10086.990234	1915.902222	7.328099
261.452911	1272.124756	9579.082031	1877.755493	7.290645
261.905640	1272.339111	9195.473633	1851.824585	7.313841
262.358337	1265.267090	8989.524414	1837.251587	7.405042
262.811035	1262.052368	8947.949219	1823.964722	7.310954
263.263641	1266.338623	9022.743164	1829.322388	7.258309
263.716217	1263.123901	9159.255859	1841.109253	7.319854
264.168823	1258.194946	9306.913086	1846.681152	7.311552
264.621368	1261.838257	9457.141602	1862.111328	7.324598
265.073883	1259.695190	9647.446289	1878.613159	7.378831
265.526367	1260.980835	9827.678711	1899.186401	7.449843
265.978821	1266.124146	10056.344727	1918.045410	7.416438
266.431244	1259.052124	10297.439453	1934.761230	7.475992
266.883636	1262.909668	10541.320313	1958.978027	7.502022
267.335999	1262.695313	10825.491211	1990.266724	7.608355
267.788330	1261.623779	11114.375977	2026.913330	7.767267
268.240601	1266.767090	11376.259766	2054.558838	7.792594
268.692871	1263.766846	11552.205078	2085.633301	7.988253
269.145081	1257.337646	11708.220703	2110.921631	8.167578
269.597351	1257.980591	11803.586914	2126.565918	8.236466
270.049500	1253.908691	11882.666016	2136.638184	8.305105
270.501587	1256.051880	11923.170898	2142.638672	8.311399
270.953735	1250.908447	11929.170898	2143.067383	8.354907
271.405823	1253.051636	11908.811523	2154.639893	8.461041
271.857849	1257.980591	11825.874023	2159.569336	8.531395
272.309875	1268.053101	11698.577148	2154.640137	8.499928
272.761871	1274.910767	11565.278320	2142.853271	8.434514
273.213806	1265.695679	11439.908203	2141.781494	8.610847
273.665741	1267.838745	11372.402344	2135.781250	8.589609
274.117615	1274.268066	11292.250977	2142.853271	8.670260
274.569489	1275.982422	11252.603516	2147.353760	8.734133
275.021271	1285.626343	11245.532227	2160.212158	8.781065
275.473083	1281.554565	11295.250977	2163.855225	8.810939
275.924835	1284.769043	11362.542969	2188.929199	8.971825
276.376587	1286.269165	11464.553711	2199.429932	8.971657
276.828308	1278.768433	11625.927734	2209.716797	8.997140
277.279938	1269.338989	11748.939453	2221.718018	9.087933
277.731598	1262.695313	11939.671875	2249.363525	9.241082
278.183197	1260.766479	12147.121094	2272.294434	9.291705
278.634796	1262.695190	12351.784180	2292.653564	9.288034
279.086304	1261.409424	12583.449219	2311.083984	9.271072
279.537842	1253.694458	12800.969727	2333.586182	9.351918
279.989288	1251.337036	12962.342773	2369.804199	9.550565
280.440765	1253.908691	13134.431641	2398.521240	9.634361
280.892151	1253.265869	13310.805664	2420.380615	9.679543
281.343567	1249.193970	13479.037109	2435.382080	9.699128
281.794891	1252.622925	13612.764648	2458.312744	9.754661
282.246216	1251.551270	13735.991211	2482.529541	9.860101
282.697510	1248.979614	13818.712891	2495.816406	9.919357
283.148773	1254.122925	13827.928711	2510.389160	9.991138
283.599976	1253.694458	13782.281250	2525.176514	10.148647
284.051178	1251.122681	13739.420898	2528.176514	10.226004
284.502350	1254.123047	13662.697266	2535.891602	10.329700
284.953461	1256.480347	13636.125000	2532.677002	10.308831
285.404602	1261.623779	13611.265625	2543.392334	10.378994
285.855621	1262.481201	13601.191406	2542.535156	10.374293
286.306671	1265.910156	13554.687500	2562.037109	10.547241
286.757660	1263.552612	13543.756836	2581.539063	10.732611
287.208618	1263.981201	13573.975586	2590.540039	10.776275
287.659546	1265.481445	13503.038086	2604.898682	10.945136
288.110504	1270.410522	13444.961914	2608.327393	10.989455
288.561340	1275.982422	13418.600586	2634.044189	11.184258
289.012207	1279.197144	13411.530273	2660.189697	11.382745
289.463013	1280.482910	13495.109375	2676.905518	11.432381
289.913757	1274.696533	13604.619141	2704.122314	11.593144
290.364532	1273.410645	13756.134766	2745.055176	11.789450
290.815216	1269.124512	13900.579102	2789.202393	12.034068
291.265900	1266.552734	14031.090820	2819.205322	12.163797
291.716553	1263.123901	14131.172852	2835.706787	12.220834
292.167206	1271.910522	14205.965820	2858.423340	12.266167
292.617767	1281.768677	14340.549805	2877.925293	12.222860
293.068298	1278.339844	14535.355469	2926.572754	12.432911
293.518829	1278.554199	14741.733398	2952.504150	12.433541
293.969299	1282.840332	14904.391602	2982.507080	12.477777
294.419769	1286.054810	14956.896484	3011.652588	12.622469
294.870209	1285.626221	14911.035156	3010.152588	12.656694
295.320587	1280.482788	14699.728516	2996.222656	12.785666
295.770935	1285.411865	14469.777344	2976.291992	12.824888
296.221252	1282.840210	14212.822266	2952.075439	12.909802
296.671539	1286.269043	13908.508789	2937.931152	13.085333
297.121796	1279.197021	13571.832031	2907.713867	13.247908
297.572021	1271.267578	13237.728516	2881.354248	13.454994
298.022217	1268.267334	12856.688477	2830.777588	13.483375
298.472382	1256.694824	12488.725586	2788.559082	13.638354
298.922485	1254.337402	12113.687500	2751.484131	13.786707
299.372589	1249.837036	11781.512695	2710.551758	13.869727
299.822693	1253.908691	11504.842773	2686.334717	13.973616
300.272705	1251.551270	11327.182617	2661.046631	13.989153
300.722687	1249.837036	11140.735352	2646.474121	14.120427
301.172668	1255.837524	10969.290039	2642.187744	14.272477
301.622559	1259.909302	10835.992188	2637.044434	14.380986
302.072510	1262.052490	10742.125977	2640.044678	14.535670
302.522339	1266.552856	10645.259766	2644.973633	14.697344
302.972198	1272.553589	10575.180664	2659.975342	14.914301
303.421997	1272.339233	10513.246094	2657.617920	14.990722
303.871735	1264.838379	10480.457031	2664.904541	15.192318
304.321503	1270.410400	10506.816406	2684.620850	15.311263
304.771210	1269.981689	10553.535156	2692.978760	15.328151
305.220856	1273.196289	10610.969727	2713.980713	15.429636
305.670471	1270.196045	10655.116211	2734.768311	15.605592
306.120117	1270.410278	10728.409180	2752.770020	15.673079
306.569702	1270.838867	10780.700195	2764.771240	15.709297
307.019226	1266.981323	10831.491211	2774.200928	15.758462
307.468719	1266.338501	10875.852539	2782.987305	15.782784
307.918213	1266.124268	10909.071289	2782.987305	15.730285
308.367645	1270.196045	10906.928711	2793.274170	15.804923
308.817047	1276.839722	10917.428711	2796.488525	15.763029
309.266388	1268.481567	10864.923828	2797.131836	15.929343
309.715790	1263.766968	10778.344727	2799.917725	16.145233
310.165070	1260.766479	10685.977539	2781.487305	16.134607
310.614319	1261.409424	10605.613281	2760.485352	16.042843
311.063568	1260.766479	10547.320313	2745.483887	15.987819
311.512817	1257.552002	10490.100586	2736.697266	16.020985
311.961945	1268.267212	10402.663086	2725.124756	15.949141
312.411072	1272.982056	10247.290039	2706.480225	15.973356
312.860199	1265.267090	10103.705078	2679.477539	16.000685
313.309265	1263.123901	9957.333984	2660.404053	16.071386
313.758331	1262.909668	9824.035156	2636.401611	16.043358
314.207336	1268.910278	9713.881836	2610.041748	15.880829
314.656311	1278.339722	9646.803711	2592.468750	15.703348
315.105225	1281.554321	9563.652344	2579.181641	15.667858
315.554138	1278.125488	9495.931641	2569.537842	15.714806
316.003021	1271.481812	9423.711914	2554.107666	15.733436
316.451874	1265.695557	9373.133789	2538.892090	15.704054
316.900665	1259.694946	9348.703125	2530.748535	15.713343
317.349426	1256.909058	9367.562500	2529.677002	15.692545
317.798187	1263.338257	9411.280273	2534.391602	15.599686
318.246918	1263.981079	9515.648438	2546.607178	15.543842
318.695557	1257.551880	9623.444336	2556.893555	15.531417
319.144196	1259.052002	9771.315430	2576.823975	15.480865
319.592834	1251.980103	9936.974609	2593.754395	15.449340
320.041382	1256.480591	10131.565430	2623.543213	15.403375
320.489899	1258.837891	10338.158203	2636.187256	15.170181
320.938416	1256.266113	10488.386719	2661.046875	15.216229
321.386932	1259.695190	10611.183594	2683.334717	15.223668
321.835327	1254.337402	10697.764648	2703.051025	15.340972
322.283722	1254.766113	10795.916016	2705.836914	15.208551
322.732117	1244.907959	10844.779297	2706.265625	15.222680
323.180450	1247.265381	10867.280273	2702.836670	15.130655
323.628754	1251.980103	10861.066406	2703.265381	15.103260
324.077026	1248.765381	10795.488281	2685.692383	15.051521
324.525238	1245.550781	10691.334961	2664.475830	15.021781
324.973480	1243.407837	10550.320313	2637.473145	14.978817
325.421600	1251.122803	10365.160156	2624.186035	15.065368
325.869751	1261.838257	10253.291016	2596.968994	14.848887
326.317871	1259.266479	10158.997070	2566.537598	14.688885
326.765930	1263.552612	10077.347656	2539.106445	14.472243
327.213959	1258.837891	10035.342773	2537.606445	14.570362
327.661957	1271.053223	10008.768555	2529.677002	14.404496
328.109924	1273.625122	9987.980469	2528.605225	14.401296
328.557831	1276.411011	9980.694336	2529.034180	14.390882
329.005737	1284.340210	10028.697266	2529.676758	14.241602
329.453613	1291.412354	10069.844727	2530.748291	14.117964
329.901459	1289.483643	10139.065430	2536.106201	14.086796
330.349213	1284.125977	10205.714844	2538.677979	14.061979
330.796967	1281.982910	10238.503906	2541.035400	14.057383
331.244720	1286.054810	10270.222656	2539.963867	13.956875
331.692413	1291.412476	10315.655273	2540.177979	13.837897
332.140045	1295.270020	10327.440430	2527.962158	13.647796
332.587677	1285.411865	10347.584961	2526.890625	13.699571
333.035309	1286.269043	10327.227539	2518.961182	13.634528
333.482819	1280.268555	10334.514648	2501.388428	13.486710
333.930328	1280.268555	10295.509766	2500.959717	13.540305
334.377838	1281.982910	10268.293945	2494.959229	13.498046
334.825317	1277.911133	10212.359375	2484.029541	13.499640
335.272705	1273.196411	10186.857422	2467.313477	13.396482
335.720062	1272.982056	10171.856445	2460.241211	13.341679
336.167450	1273.625000	10131.566406	2461.741455	13.413009
336.614777	1268.696045	10099.847656	2460.884277	13.499805
337.062012	1266.767090	10111.634766	2448.454346	13.360147
337.509277	1273.839355	10125.779297	2441.382568	13.189688
337.956482	1268.695801	10178.712891	2432.381592	13.060421
338.403687	1273.410645	10217.288086	2435.810547	12.996600
338.850800	1271.053345	10280.508789	2431.952881	12.885346
339.297913	1272.553589	10344.372070	2442.454102	12.895987
339.745026	1284.768921	10427.737305	2455.097900	12.800317
340.192047	1291.841064	10524.604492	2469.670898	12.757067
340.639038	1295.484253	10627.257813	2481.457764	12.708983
341.086029	1295.055664	10741.483398	2488.529785	12.634131
341.532959	1288.626465	10878.425781	2500.102539	12.632966
341.979828	1293.341187	10959.218750	2517.675781	12.666564
342.426727	1293.984131	11043.441406	2523.247559	12.608532
342.873535	1297.841675	11082.874023	2522.819092	12.518890
343.320343	1292.912598	11084.802734	2515.318359	12.483858
343.767059	1290.983887	11080.301758	2504.817383	12.399571
344.213806	1286.697754	11045.155273	2485.958496	12.289451
344.660522	1279.411255	11000.792969	2474.385742	12.292229
345.107178	1283.054565	10934.144531	2463.241943	12.228540
345.553772	1283.483032	10864.065430	2446.525879	12.139585
346.000366	1286.269165	10817.990234	2448.454590	12.192819
346.446960	1287.769287	10769.342773	2439.453369	12.146550
346.893463	1281.125854	10745.341797	2421.880615	12.053347
347.339905	1286.697754	10720.695313	2420.380615	12.016993
347.786377	1286.269043	10733.982422	2425.094971	12.053986
348.232788	1293.126953	10791.416016	2431.952881	11.989800
348.679169	1286.054688	10873.709961	2457.884277	12.222275
349.125519	1286.269043	11008.722656	2474.385742	12.220339
349.571838	1291.412476	11180.167969	2476.957275	11.988816
350.018097	1280.697021	11368.330078	2499.674072	12.083876
350.464325	1276.411011	11587.351563	2531.176758	12.169266
350.910553	1274.053711	11819.660156	2535.891602	11.965531
351.356720	1272.124878	12056.468750	2560.322754	11.945074
351.802856	1270.838989	12317.066406	2603.398682	12.063482
352.248932	1260.338013	12579.592773	2642.187988	12.207959
352.695007	1260.337891	12846.188477	2672.833740	12.191560
353.141052	1269.981689	13204.081055	2714.838135	12.106958
353.587036	1275.339355	13568.402344	2747.198242	11.973085
354.032990	1274.267822	13951.369141	2788.130859	11.941712
354.478912	1272.982056	14320.406250	2839.564209	12.006831
354.924774	1276.411011	14637.578125	2866.566895	11.901325
355.370605	1275.339355	14875.244141	2887.568848	11.854712
355.816467	1279.197021	15141.200195	2919.500488	11.833092
356.262238	1287.126221	15370.079102	2951.861084	11.820922
356.708008	1292.698364	15618.675781	2986.792969	11.825334
357.153656	1296.555786	15884.417969	3013.795898	11.771705
357.599365	1292.912598	16188.087891	3047.441650	11.779177
358.045013	1284.125977	16426.826172	3071.444336	11.803168
358.490631	1283.054565	16665.136719	3103.590088	11.835430
358.936157	1284.983276	16713.353516	3121.806396	11.905490
359.381714	1288.412109	16611.773438	3112.376709	11.903163
359.827209	1291.841064	16451.898438	3099.089600	11.921119
360.272644	1296.127197	16244.021484	3081.516602	11.944086
360.718109	1291.840942	15961.352539	3054.299805	12.014435
361.163513	1291.626831	15665.394531	3010.795410	11.960459
361.608856	1289.055054	15296.785156	2955.075684	11.893580
362.054169	1284.983154	14880.172852	2905.999268	11.923453
362.499481	1287.554810	14407.199219	2845.350586	11.873765
362.944733	1281.768677	13911.937500	2788.130615	11.926697
363.389923	1281.554321	13370.168945	2727.910400	11.964614
363.835083	1277.482544	12942.842773	2678.834229	12.012931
364.280243	1269.124634	12656.741211	2647.974121	12.108324
364.725372	1262.695435	12424.003906	2621.400146	12.173346
365.170410	1259.480835	12284.277344	2594.397461	12.108311
365.615448	1260.980957	12146.906250	2579.395996	12.111189
366.060455	1260.766602	12061.612305	2569.752197	12.119288
366.505402	1256.909058	12002.034180	2566.966309	12.192108
366.950317	1268.267334	11979.105469	2564.180176	12.099080
367.395233	1269.553101	12008.678711	2568.466553	12.095151
367.840088	1271.696289	12016.608398	2572.109619	12.102596
368.284882	1270.838989	12019.393555	2560.750977	12.000794
368.729675	1270.838989	12056.683594	2557.536865	11.929505
369.174438	1274.696533	12095.900391	2547.678467	11.763773
369.619141	1280.911377	12159.336914	2554.536133	11.707804
370.063812	1277.482422	12243.558594	2565.894531	11.749071
370.508453	1274.482056	12376.214844	2578.538818	11.746426
370.953094	1273.839355	12490.655273	2592.683105	11.757737
371.397614	1274.267944	12632.096680	2606.398682	11.728745
371.842133	1259.909302	12781.255859	2619.257080	11.798514
372.286652	1257.551880	12907.696289	2634.044189	11.815238
372.731140	1256.694702	13051.924805	2655.046143	11.855227
373.175537	1270.838989	13258.944336	2701.122314	11.930854
373.619904	1272.553467	13473.464844	2724.052979	11.896648
374.064270	1271.910645	13682.413086	2766.914307	12.046279
374.508606	1267.838501	13869.931641	2792.630859	12.099517
374.952881	1276.625122	13986.300781	2813.633301	12.093213
375.397095	1280.482666	14039.449219	2822.205322	12.083445
375.841339	1278.768188	14031.734375	2820.277100	12.087454
376.285522	1278.339600	14003.446289	2816.847900	12.090338
376.729645	1285.626099	13951.369141	2808.918701	12.026871
377.173706	1286.269043	13911.079102	2811.490234	12.081141
377.617767	1289.269287	13841.000977	2807.846924	12.098551
378.061798	1281.768677	13733.847656	2779.558350	12.028430
378.505768	1285.197510	13602.049805	2775.915039	12.103072
378.949738	1286.697754	13502.183594	2760.913818	12.068419
379.393677	1288.412231	13452.034180	2762.842529	12.121638
379.837524	1279.839966	13453.962891	2758.342041	12.144629
380.281372	1277.268311	13504.753906	2781.915771	12.305453
380.725189	1271.481934	13621.336914	2808.489990	12.445555
381.168976	1271.910645	13763.850586	2838.921387	12.544175
381.612701	1272.339111	13877.218750	2866.352539	12.646003
382.056396	1267.838623	13964.227539	2887.354736	12.755723
382.500031	1263.552612	14060.665039	2893.140869	12.734031
382.943665	1253.908691	14172.747070	2910.499756	12.823066
383.387238	1241.693237	14283.759766	2933.644775	12.973033
383.830811	1239.550171	14380.840820	2953.146973	13.039790
384.274323	1243.407715	14471.062500	2964.505127	13.011357
384.717804	1253.265747	14535.140625	3000.937500	13.158321
385.161224	1257.766235	14591.502930	3011.652588	13.153750
385.604645	1267.838745	14652.579102	3031.797607	13.178880
386.048035	1270.196167	14694.800781	3048.728027	13.248300
386.491333	1273.196411	14733.589844	3074.015869	13.378654
386.934631	1280.482910	14793.165039	3097.589844	13.447419
387.377869	1283.697388	14899.034180	3137.665039	13.616759
387.821136	1291.198120	15061.907227	3181.169434	13.724575
388.264282	1289.697876	15221.350586	3212.886719	13.804456
388.707428	1285.197510	15348.005859	3246.532959	13.946968
389.150543	1284.554565	15409.083984	3278.250732	14.115133
389.593597	1281.982910	15450.447266	3297.323975	14.224132
390.036621	1283.268799	15476.377930	3319.182861	14.344383
390.479614	1274.267822	15495.235352	3328.612549	14.445886
390.922638	1275.339478	15529.522461	3348.757568	14.546032
391.365509	1272.767700	15553.096680	3357.972412	14.601936
391.808411	1268.481567	15510.665039	3372.759521	14.774966
392.251251	1266.124390	15384.868164	3383.260742	14.995216
392.694092	1260.552368	15144.202148	3362.472900	15.139538
393.136871	1278.125366	14917.678711	3369.973389	15.336632
393.579590	1276.839600	14659.868164	3358.401367	15.553742
394.022308	1282.197388	14502.137695	3351.757568	15.654837
394.464966	1280.482788	14349.980469	3347.685791	15.817005
394.907562	1277.911133	14197.393555	3351.114258	16.047106
395.350159	1283.054565	14034.947266	3365.258545	16.328588
395.792755	1278.339722	13871.002930	3362.687256	16.552080
396.235229	1279.197021	13707.488281	3383.474854	16.931353
396.677704	1277.911133	13620.481445	3395.261719	17.154860
397.120148	1278.339722	13581.477539	3402.976807	17.269068
397.562561	1284.340332	13581.262695	3448.838379	17.601950
398.004944	1268.481689	13599.049805	3469.626465	17.851122
398.447235	1269.338745	13650.483398	3512.058838	18.113998
398.889557	1265.909912	13692.274414	3564.778320	18.499928
399.331818	1265.910034	13750.349609	3618.355225	18.843019
399.774017	1266.338501	13865.431641	3684.361816	19.192043
400.216187	1272.124878	13987.586914	3751.225098	19.496737
400.658356	1277.268188	14107.170898	3835.876465	19.942539
401.100433	1273.196289	14282.687500	3905.740479	20.235565
401.542511	1280.482788	14412.128906	3979.890381	20.556505
401.984558	1283.911621	14502.996094	4064.970215	21.038210
402.426575	1286.911987	14612.934570	4147.263672	21.464405
402.868500	1292.483887	14647.866211	4218.628418	21.909851
403.310394	1297.841675	14731.231445	4306.708008	22.398415
403.752289	1296.770020	14748.375977	4374.643555	22.881086
404.194153	1295.484253	14785.238281	4452.008301	23.399418
404.635956	1301.699219	14776.021484	4515.443359	23.850878
405.077698	1295.484253	14765.305664	4590.450195	24.461838
405.519440	1290.983887	14726.730469	4657.314453	25.055033
405.961090	1288.840698	14687.511719	4739.822266	25.756147
406.402740	1281.554199	14696.727539	4820.615723	26.381033
406.844391	1282.197144	14714.514648	4914.696289	27.042980
407.285980	1283.054443	14750.089844	5014.991699	27.711647
407.727509	1284.554565	14824.454102	5099.428711	28.175055
408.168976	1283.483154	14812.668945	5170.792969	28.732771
408.610474	1285.411865	14872.246094	5259.730957	29.251253
409.051910	1282.411499	14869.458984	5341.809570	29.876968
409.493317	1276.625366	14919.821289	5437.390625	30.496996
409.934631	1274.482300	15000.828125	5525.685547	30.971121
410.375946	1276.625244	15052.261719	5599.621094	31.381462
410.817230	1281.554199	15117.410156	5681.057617	31.797842
411.258453	1283.268677	15170.346680	5777.709473	32.364193
411.699677	1282.411499	15314.144531	5854.645508	32.584953
412.140839	1283.697388	15455.802734	5911.865723	32.656887
412.581940	1284.554688	15650.393555	5999.945313	32.823635
413.023010	1285.411865	15910.347656	6109.027832	32.982136
413.464081	1282.411499	16200.089844	6224.110840	33.126461
413.905090	1288.626465	16581.556641	6342.407715	33.046520
414.346069	1284.768921	16986.593750	6472.706543	33.040348
414.786987	1292.055420	17425.708984	6593.575195	32.860008
415.227875	1294.841309	17962.548828	6744.662109	32.696884
415.668762	1297.198730	18507.957031	6881.603516	32.447174
416.109558	1303.413574	19067.083984	7018.331543	32.171944
416.550323	1305.770996	19641.000000	7168.132324	31.973211
416.991119	1302.342163	20231.841797	7336.576660	31.877411
417.431793	1304.270874	20884.623047	7520.666016	31.748127
417.872437	1307.699707	21492.181641	7680.539063	31.572964
418.313080	1313.485962	22071.880859	7841.482910	31.447504
418.753662	1308.342651	22547.423828	7954.208984	31.290741
419.194214	1315.629028	22913.888672	8051.932617	31.189104
419.634705	1313.057495	23169.558594	8145.370605	31.259865
420.075226	1307.913940	23412.794922	8217.592773	31.258612
420.515656	1303.413574	23623.888672	8290.884766	31.305208
420.956055	1300.627563	23769.617188	8343.819336	31.346277
421.396393	1293.555542	23793.619141	8360.106445	31.406803
421.836700	1292.055420	23701.468750	8347.676758	31.485077
422.276978	1285.840454	23483.732422	8304.815430	31.620007
422.717194	1288.412109	23215.207031	8273.097656	31.854567
423.157440	1278.982666	22872.744141	8202.375977	32.062008
423.597626	1288.197876	22581.501953	8157.372070	32.259785
424.037720	1288.626465	22217.394531	8088.150391	32.488888
424.477783	1287.340576	21858.429688	7993.855957	32.601654
424.917847	1288.626465	21443.103516	7901.062012	32.808769
425.357880	1283.911743	20996.486328	7811.267090	33.112648
425.797882	1276.196777	20522.656250	7718.471680	33.472519
426.237793	1273.625000	20086.328125	7633.820313	33.807983
426.677673	1278.768433	19771.511719	7580.458008	34.076550
427.117554	1285.411865	19410.189453	7506.093750	34.321423
427.557343	1274.910767	19131.376953	7436.658203	34.507092
427.997131	1273.625000	18880.207031	7386.724609	34.720535
428.436890	1262.909668	18644.255859	7350.078613	35.021275
428.876587	1261.838013	18556.392578	7356.507813	35.240398
429.316223	1264.195435	18537.320313	7389.725098	35.462776
429.755859	1270.196045	18559.177734	7432.157715	35.640976
430.195465	1270.196167	18580.394531	7456.160645	35.735950
430.634979	1275.125244	18684.548828	7504.164551	35.779697
431.074493	1278.339844	18748.625000	7549.383301	35.895485
431.513947	1275.339478	18760.626953	7577.672363	36.043636
431.953430	1266.981567	18838.205078	7644.536133	36.295452
432.392792	1274.267944	18915.353516	7704.112793	36.448124
432.832153	1275.982422	19022.937500	7754.475098	36.504814
433.271454	1284.768921	19150.236328	7797.122070	36.452187
433.710693	1274.482300	19232.314453	7822.410645	36.462799
434.149963	1278.982544	19315.039063	7869.986328	36.543488
434.589172	1267.624390	19430.548828	7921.206055	36.632767
435.028320	1271.696167	19601.351563	7992.784180	36.667835
435.467407	1267.410034	19746.652344	8041.432617	36.657471
435.906494	1279.197021	19944.029297	8114.938965	36.623646
436.345551	1272.767700	20131.332031	8178.802734	36.620152
436.784546	1279.625488	20388.929688	8259.381836	36.525433
437.223511	1283.697388	20654.455078	8337.174805	36.413017
437.662415	1293.555542	20916.550781	8429.756836	36.366524
438.101318	1289.055176	21145.218750	8525.980469	36.446743
438.540161	1299.770386	21362.095703	8605.058594	36.412968
438.978912	1295.698486	21467.750000	8649.206055	36.453941
439.417725	1301.056152	21528.398438	8659.493164	36.378666
439.856445	1299.984619	21527.755859	8662.920898	36.400139
440.295135	1307.056885	21544.255859	8663.993164	36.353531
440.733765	1297.413086	21520.683594	8660.349609	36.408241
441.172394	1298.270386	21544.900391	8647.277344	36.297432
441.610962	1302.556519	21511.683594	8624.990234	36.233299
442.049469	1291.412476	21547.472656	8625.417969	36.206474
442.487946	1285.411865	21584.976563	8612.774414	36.096157
442.926422	1290.126465	21652.267578	8610.845703	35.952602
443.364807	1286.697632	21701.558594	8604.415039	35.845051
443.803192	1284.340210	21873.216797	8615.774414	35.608711
444.241516	1284.554688	21959.583984	8624.346680	35.500759
444.679810	1287.769287	22089.236328	8634.632813	35.318966
445.118073	1289.055054	22135.742188	8635.276367	35.239273
445.556274	1293.769653	22157.388672	8616.202148	35.096657
445.994415	1296.770142	22121.597656	8603.343750	35.085876
446.432587	1301.056274	22079.164063	8569.698242	34.982216
446.870667	1308.556885	21926.794922	8516.334961	34.958263
447.308716	1311.557373	21692.126953	8461.472656	35.082016
447.746735	1312.628906	21375.597656	8363.962891	35.146015
448.184692	1312.200195	21141.359375	8285.527344	35.167034
448.622620	1320.343872	20884.835938	8219.521484	35.263771
449.060516	1330.202026	20645.667969	8153.943359	35.327862
449.498383	1335.130981	20411.216797	8078.720703	35.351013
449.936188	1338.345581	20185.767578	8004.785645	35.370567
450.373993	1336.845459	19983.031250	7946.493652	35.447723
450.811707	1339.202881	19770.011719	7890.988770	35.548012
451.249420	1337.274170	19529.130859	7841.483887	35.753414
451.687042	1335.988281	19324.039063	7761.546875	35.721260
452.124664	1330.844849	19226.312500	7717.828613	35.690514
452.562225	1326.130127	19207.240234	7694.684082	35.616100
452.999756	1326.773071	19164.167969	7679.039551	35.612076
453.437256	1325.701538	19117.234375	7667.466797	35.644848
453.874725	1325.915894	19121.304688	7673.895508	35.672047
454.312164	1329.773315	19167.810547	7694.897949	35.682877
454.749512	1327.201660	19292.107422	7732.615723	35.655148
455.186829	1328.273193	19519.486328	7777.406250	35.451912
455.624115	1326.344482	19844.162109	7862.057617	35.294186
456.061401	1326.130127	20315.423828	7968.781738	34.981037
456.498596	1333.845093	20764.611328	8105.295410	34.849117
456.935791	1338.131348	21224.513672	8216.734375	34.589512
457.372894	1340.274414	21545.328125	8319.602539	34.542484
457.810028	1338.559937	21741.205078	8365.034180	34.439037
458.247070	1338.774292	21838.929688	8380.893555	34.351540
458.684052	1340.917236	21861.429688	8383.894531	34.321648
459.121033	1331.487793	21751.062500	8361.820313	34.429379
459.557953	1331.273560	21668.982422	8347.033203	34.496311
459.994873	1335.131104	21431.316406	8309.315430	34.704021
460.431702	1331.487793	21123.144531	8224.449219	34.827614
460.868530	1334.059448	20730.533203	8140.870117	35.093029
461.305298	1322.486938	20353.783203	8056.646973	35.384663
461.742035	1326.987427	19928.382813	7962.781250	35.673637
462.178741	1327.844604	19668.857422	7915.419922	35.917183
462.615387	1335.559692	19433.763672	7905.561035	36.301956
463.051971	1336.202637	19369.257813	7916.062012	36.487770
463.488586	1334.059570	19344.398438	7939.208008	36.674202
463.925079	1343.917725	19408.689453	7987.640625	36.777229
464.361572	1345.203491	19421.333984	8031.359375	36.988865
464.798035	1345.846313	19477.054688	8092.009277	37.207462
465.234406	1356.775879	19533.632813	8157.586426	37.414665
465.670776	1356.132935	19528.488281	8194.018555	37.627956
466.107117	1368.134155	19497.199219	8211.591797	37.748543
466.543396	1366.848511	19441.693359	8255.738281	38.113132
466.979645	1370.491577	19356.398438	8274.383789	38.385010
467.415863	1373.063354	19340.539063	8290.028320	38.497143
467.851990	1371.777466	19219.671875	8312.101563	38.885956
468.288116	1367.920044	19158.595703	8325.388672	39.107388
468.724182	1360.847900	19088.945313	8350.676758	39.427971
469.160248	1367.277100	19075.443359	8402.110352	39.726490
469.596252	1361.919434	19101.804688	8432.327148	39.855995
470.032196	1359.990723	19163.308594	8515.692383	40.193077
470.468109	1358.490479	19242.816406	8591.772461	40.444813
470.903992	1352.275513	19348.041016	8681.137695	40.725483
471.339844	1346.060669	19473.839844	8767.289063	40.938431
471.775604	1346.703491	19566.205078	8863.512695	41.256939
472.211395	1340.917236	19719.863281	8991.240234	41.625473
472.647095	1339.417114	19909.953125	9114.465820	41.867661
473.082794	1336.845337	20073.039063	9253.979492	42.255833
473.518402	1337.488403	20299.777344	9399.708008	42.517124
473.954010	1337.274048	20491.367188	9529.792969	42.771633
474.389557	1338.131348	20781.966797	9720.096680	43.108597
474.825073	1338.988770	21078.998047	9890.469727	43.320549
475.260529	1347.346680	21443.746094	10108.633789	43.596306
475.695923	1350.132568	21887.576172	10368.803711	43.913307
476.131348	1359.347656	22459.130859	10680.406250	44.176086
476.566681	1356.990356	23277.570313	11021.368164	44.088150
477.001984	1361.276367	24234.664063	11446.980469	44.093620
477.437256	1364.491089	25368.773438	11953.387695	44.112530
477.872467	1375.634888	26711.619141	12592.450195	44.272270
478.307648	1384.207275	28097.970703	13232.583984	44.353081
478.742767	1382.921387	29568.970703	13922.652344	44.489140
479.177887	1384.635864	31119.267578	14651.937500	44.619022
479.612946	1385.707397	32968.949219	15517.308594	44.743988
480.047943	1381.206909	35273.386719	16570.839844	44.817516
480.482941	1382.492676	37874.214844	17754.884766	44.866043
480.917847	1384.635864	40468.187500	18996.363281	45.061737
481.352722	1385.064575	42709.406250	20143.335938	45.392792
481.787598	1385.921753	44388.070313	20991.988281	45.593224
482.222382	1386.136230	45424.246094	21562.257813	45.815140
482.657166	1380.778442	45985.296875	21918.652344	46.044376
483.091888	1375.206421	46336.332031	22210.537109	46.340767
483.526581	1369.848755	46664.433594	22466.205078	46.575886
483.961212	1368.777222	46960.609375	22712.658203	46.815144
484.395844	1367.705566	47043.546875	22924.179688	47.194477
484.830353	1365.776733	46581.285156	22859.673828	47.536560
485.264893	1361.062134	45593.757813	22595.216797	48.005562
485.699371	1351.847046	44268.058594	22108.099609	48.364597
486.133820	1356.347412	42848.277344	21566.115234	48.707706
486.568176	1351.203979	41570.152344	21122.285156	49.158623
487.002533	1356.561646	40676.066406	20844.117188	49.562057
487.436859	1356.132935	40031.214844	20681.888672	49.969528
487.871094	1355.704346	39637.316406	20624.453125	50.334209
488.305359	1360.847778	39244.703125	20571.949219	50.710526
488.739502	1357.418823	38695.011719	20454.722656	51.147659
489.173676	1353.989990	37811.421875	20090.400391	51.392563
489.607788	1347.775146	36654.597656	19659.429688	51.864349
490.041840	1352.275513	35451.050781	19143.164063	52.174572
490.475861	1360.204956	34261.218750	18649.617188	52.549782
490.909851	1354.632935	33166.109375	18206.427734	52.973949
491.343750	1351.418335	32204.300781	17823.460938	53.388992
491.777649	1346.060669	31310.861328	17446.496094	53.731163
492.211517	1347.132324	30367.050781	17009.742188	53.971928
492.645294	1344.774902	29298.732422	16524.123047	54.301247
493.079071	1349.061035	28157.123047	16001.214844	54.655773
493.512787	1356.561768	27055.798828	15477.449219	54.946720
493.946503	1359.347778	26125.279297	15079.909180	55.400951
494.380096	1363.205200	25440.568359	14778.806641	55.718731
494.813751	1357.847656	24919.375000	14569.644531	56.073601
495.247284	1358.919067	24580.343750	14419.415039	56.243305
495.680786	1363.419434	24319.101563	14303.903320	56.371597
496.114258	1366.205444	24093.867188	14193.535156	56.439285
496.547699	1361.490723	23849.554688	14096.454102	56.629875
496.981079	1358.276123	23636.105469	13998.086914	56.737171
497.414429	1359.562012	23356.433594	13836.285156	56.720444
497.847717	1358.490356	23040.761719	13698.916016	56.914822
498.280975	1355.918701	22668.294922	13530.684570	57.125328
498.714203	1358.061646	22316.617188	13369.097656	57.308514
499.147369	1356.561523	22036.949219	13209.653320	57.315620
499.580505	1359.347534	21763.492188	13073.353516	57.409935
500.013611	1351.632690	21544.042969	12948.413086	57.431381
500.446655	1343.917603	21364.667969	12862.261719	57.532028
500.879639	1344.560425	21254.513672	12790.041016	57.486225
501.312653	1346.703613	21126.789063	12716.319336	57.480110
501.745544	1347.989380	21057.781250	12653.312500	57.358921
502.178436	1347.560669	21010.632813	12633.381836	57.396023
502.611267	1339.417114	21002.060547	12610.452148	57.322079
503.044037	1334.059326	20992.632813	12597.593750	57.295784
503.476807	1335.345215	21000.345703	12565.875977	57.109238
503.909515	1337.273926	21012.775391	12562.662109	57.052616
504.342194	1335.559692	21068.923828	12574.234375	56.952656
504.774841	1337.916870	21096.355469	12586.663086	56.931351
505.207428	1340.274292	21137.931641	12583.449219	56.790428
505.639954	1346.489258	21188.937500	12600.378906	56.716232
506.072449	1350.561035	21272.517578	12624.811523	56.592079
506.504852	1345.846313	21377.312500	12668.530273	56.524487
506.937286	1346.274902	21464.750000	12710.318359	56.485611
507.369690	1339.845703	21580.904297	12719.962891	56.222935
507.802032	1343.274658	21727.917969	12776.540039	56.087643
508.234314	1335.130981	21829.927734	12827.543945	56.074783
508.666504	1333.202271	21917.150391	12871.475586	56.054718
509.098724	1337.274170	22009.300781	12879.406250	55.834541
509.530853	1329.987793	22067.164063	12901.694336	55.801750
509.962952	1329.344849	22113.882813	12904.907227	55.693146
510.395050	1327.844727	22136.171875	12863.547852	55.437916
510.827118	1323.987183	22148.386719	12817.900391	55.194450
511.259125	1327.201660	22114.310547	12775.467773	55.073872
511.691040	1322.701294	22125.669922	12735.177734	54.859844
512.122925	1320.129517	22127.814453	12713.318359	54.754711
512.554810	1314.557617	22158.246094	12679.028320	54.522362
512.986572	1313.485962	22254.041016	12643.025391	54.103336
513.418396	1305.556641	22339.121094	12628.667969	53.833534
513.850098	1297.627319	22490.207031	12644.097656	53.539825
514.281799	1300.841919	22679.654297	12671.315430	53.185711
514.713440	1290.983887	22893.314453	12749.108398	53.041153
515.145020	1288.197998	23195.917969	12863.119141	52.834892
515.576599	1280.911499	23530.666016	12971.772461	52.543777
516.008057	1281.768677	23812.265625	13064.139648	52.295216
516.439575	1285.197632	24009.855469	13122.430664	52.089821
516.870972	1299.341675	24150.654297	13176.650391	51.976482
517.302368	1302.127808	24205.091797	13160.147461	51.775040
517.733704	1304.270874	24221.806641	13144.075195	51.662643
518.165039	1311.557373	24210.445313	13107.428711	51.512856
518.596252	1314.557617	24135.439453	13062.424805	51.478584
519.027466	1322.272583	24107.150391	12989.561523	51.206284
519.458618	1326.130127	24073.718750	12922.268555	50.977444
519.889771	1315.843384	24007.498047	12847.261719	50.817883
520.320862	1319.915161	23986.925781	12800.969727	50.650944
520.751892	1321.415405	24109.724609	12809.756836	50.413315
521.182922	1323.772705	24462.470703	12896.122070	50.012970
521.613831	1308.342651	24959.019531	13082.784180	49.784794
522.044739	1302.985107	25759.455078	13426.746094	49.572815
522.475586	1298.484741	26723.193359	13833.714844	49.303341
522.906372	1289.483643	27835.445313	14290.188477	48.974323
523.337219	1287.340698	28954.982422	14755.662109	48.678963
523.767944	1277.482422	29994.158203	15226.922852	48.576099
524.198669	1275.982300	31165.341797	15708.684570	48.287090
524.629333	1276.410889	32463.185547	16244.022461	47.993458
525.059875	1274.267822	33978.976563	16915.875000	47.826775
525.490356	1268.481567	35615.636719	17631.658203	47.640556
525.920898	1258.623535	37035.851563	18273.935547	47.559059
526.351379	1266.338501	38145.531250	18707.476563	47.292629
526.781860	1275.125000	38706.371094	18951.574219	47.223782
527.212219	1277.482544	38837.097656	18955.001953	47.065231
527.642639	1280.482910	38631.363281	18822.562500	46.965641
528.072876	1276.196655	38241.328125	18594.751953	46.851055
528.503113	1271.053223	37809.710938	18320.226563	46.660648
528.933350	1273.410767	37202.367188	17986.550781	46.517189
529.363525	1278.339722	36535.015625	17657.160156	46.455940
529.793640	1272.982056	35669.433594	17196.400391	46.293777
530.223694	1275.768188	34654.257813	16695.351563	46.196171
530.653748	1272.553467	33681.523438	16202.662109	46.067825
531.083679	1269.553223	32736.425781	15728.613281	45.950104
531.513672	1262.481079	31939.205078	15281.784180	45.700130
531.943542	1264.838379	31288.142578	14949.396484	45.579788
532.373413	1258.409180	30723.873047	14650.652344	45.450642
532.803284	1260.552246	30339.623047	14433.988281	45.302120
533.233093	1264.838501	30037.019531	14281.402344	45.240101
533.662781	1262.480957	29841.787109	14175.321289	45.182480
534.092468	1254.123169	29496.751953	13996.159180	45.116325
534.522095	1252.194336	29079.283203	13773.494141	44.996799
534.951721	1251.337036	28568.587891	13501.324219	44.843414
535.381226	1252.408691	28059.611328	13218.653320	44.638168
535.810730	1254.123047	27712.435547	13032.207031	44.515629
536.240234	1262.480957	27510.773438	12899.765625	44.335400
536.669678	1255.408813	27493.843750	12876.834961	44.291611
537.099060	1262.266724	27725.724609	12931.484375	44.095592
537.528381	1268.052856	28103.970703	13055.781250	43.925194
537.957703	1268.910156	28585.945313	13244.156250	43.838017
538.386841	1272.553345	29040.919922	13411.100586	43.713577
538.816040	1283.268677	29480.037109	13594.977539	43.663548
539.245239	1286.054565	29793.998047	13717.990234	43.608673
539.674377	1283.697266	29965.011719	13783.353516	43.581184
540.103455	1289.483643	30020.517578	13799.640625	43.542316
540.532471	1284.769043	29921.720703	13760.636719	43.565628
540.961426	1276.196777	29739.560547	13672.127930	43.550480
541.390381	1280.697144	29391.095703	13504.752930	43.485886
541.819275	1284.340332	28836.470703	13245.228516	43.411846
542.248108	1277.053833	28082.542969	12892.265625	43.331470
542.676880	1274.267944	27148.810547	12426.147461	43.099815
543.105713	1277.911255	26128.705078	11953.386719	42.958290
543.534424	1278.553955	25120.820313	11508.915039	42.908512
543.963074	1274.053589	24218.375000	11098.089844	42.816849
544.391663	1272.338989	23424.798828	10726.266602	42.676651
544.820251	1269.767456	22708.585938	10382.089844	42.503845
545.248779	1275.768066	22079.595703	10082.703125	42.333244
545.677246	1275.339355	21497.539063	9799.818359	42.154064
546.105713	1275.553711	20943.341797	9545.007813	42.045673
546.534119	1272.982056	20472.078125	9355.346680	42.097633
546.962524	1272.553467	20003.820313	9148.326172	42.046127
547.390747	1276.196655	19546.060547	8969.379883	42.108597
547.819031	1274.482300	19097.515625	8778.432617	42.102543
548.247253	1266.124146	18666.117188	8556.839844	41.900684
548.675476	1271.267578	18282.935547	8393.324219	41.865715
549.103577	1273.196289	17947.759766	8233.450195	41.741749
549.531677	1276.625122	17663.804688	8114.081543	41.724426
549.959717	1265.052612	17494.931641	8012.071777	41.571590
550.387695	1262.909668	17334.628906	7942.207520	41.559326
550.815674	1260.980835	17264.550781	7877.059082	41.341263
551.243530	1259.480835	17160.181641	7793.693848	41.093868
551.671448	1260.338013	17044.455078	7740.759277	41.056599
552.099304	1257.123413	16955.947266	7669.181152	40.844189
552.527039	1260.552246	16892.728516	7608.960938	40.611164
552.954834	1260.337891	16838.080078	7551.955078	40.388504
553.382446	1256.480347	16708.427734	7470.732910	40.216629
553.810120	1257.337646	16599.345703	7403.655762	40.062019
554.237671	1248.979614	16518.335938	7347.721680	39.941055
554.665222	1259.266357	16380.535156	7278.071777	39.803577
555.092712	1259.909302	16253.880859	7208.421875	39.672695
555.520203	1259.909302	16159.584961	7159.130859	39.592953
555.947632	1264.409668	16086.292969	7117.341797	39.488453
556.375061	1268.481689	16053.933594	7097.410645	39.423405
556.802307	1267.195801	16050.290039	7073.836426	39.278927
557.229614	1259.052124	16025.428711	7053.478027	39.240673
557.656799	1260.980957	16035.715820	7056.692383	39.227177
558.083984	1271.053223	16077.505859	7067.407715	39.147488
558.511169	1267.838745	16119.938477	7079.837891	39.132507
558.938232	1281.340088	16143.728516	7099.339355	39.145786
559.365356	1280.697144	16173.944336	7105.125488	39.107845
559.792297	1282.625854	16252.378906	7112.626465	38.945202
560.219238	1283.268677	16262.453125	7090.981445	38.771889
560.646179	1284.983154	16287.099609	7084.981445	38.661198
561.073059	1277.696777	16320.531250	7052.191895	38.387016
561.499939	1282.625854	16338.105469	7065.264160	38.408859
561.926697	1291.412354	16408.398438	7091.195313	38.366001
562.353455	1286.269043	16445.044922	7099.125488	38.346478
562.780151	1283.054565	16539.552734	7108.125488	38.180916
563.206726	1281.982910	16607.056641	7105.340332	37.998886
563.633301	1278.339722	16671.562500	7121.626953	37.960129
564.059875	1276.625244	16723.210938	7137.485840	37.942757
564.486450	1280.482788	16749.785156	7137.271973	37.860718
564.912903	1267.410034	16798.861328	7161.916992	37.952068
565.339355	1258.837769	16860.798828	7176.489258	37.928894
565.765747	1262.052368	16878.798828	7202.634766	38.039822
566.192017	1256.265991	16894.658203	7200.492188	38.010468
566.618347	1242.764648	16901.087891	7179.918945	37.916924
567.044495	1246.193604	16913.945313	7152.059082	37.694401
567.470703	1238.907349	16888.230469	7142.629395	37.725094
567.896912	1232.906616	16857.156250	7129.342285	37.738998
568.322998	1235.264038	16855.011719	7100.625488	37.550934
568.749023	1232.692261	16895.515625	7104.054199	37.485973
569.175049	1227.763184	16947.164063	7110.697266	37.424671
569.600952	1234.192383	17001.169922	7110.482910	37.269608
570.026917	1238.692871	17033.742188	7114.983887	37.203373
570.452759	1239.121582	17052.601563	7111.340820	37.134262
570.878601	1244.693481	17057.746094	7109.840332	37.090542
571.304443	1250.479858	17033.097656	7106.412109	37.103680
571.730164	1259.909302	16988.738281	7113.055176	37.212852
572.155823	1262.481079	16913.087891	7080.479980	37.174271
572.581482	1272.553589	16875.154297	7043.191895	36.985104
573.007080	1263.123901	16746.787109	6990.686035	36.991001
573.432556	1267.624390	16575.769531	6916.750000	36.902740
573.858093	1271.053345	16357.605469	6859.744141	37.044189
574.283508	1280.697144	16124.225586	6783.022949	37.068851
574.708984	1277.911255	15855.055664	6693.014160	37.147900
575.134399	1275.125122	15616.103516	6608.362793	37.188801
575.559631	1278.125488	15369.650391	6539.569824	37.337650
575.984924	1281.982910	15122.340820	6458.134277	37.398972
576.410156	1276.625122	14874.602539	6372.839355	37.477737
576.835327	1283.268677	14635.006836	6311.762207	37.661716
577.260437	1284.340332	14335.193359	6247.255859	38.027515
577.685547	1283.268799	14102.668945	6184.463867	38.232639
578.110657	1275.339478	13871.217773	6111.600098	38.395584
578.535645	1280.482788	13665.269531	6050.736328	38.517040
578.960571	1275.768066	13476.037109	6012.590332	38.825554
579.385498	1276.411011	13351.953125	5982.158203	38.969242
579.810303	1284.126099	13192.509766	5969.085449	39.341690
580.235107	1273.839355	13095.000000	5948.512207	39.544960
580.659912	1265.910034	12982.059570	5946.155273	39.946957
581.084656	1259.480835	12880.477539	5943.369141	40.305389
581.509338	1253.480347	12776.325195	5934.582520	40.624535
581.933899	1245.765137	12739.035156	5934.368164	40.794338
582.358521	1244.479370	12664.886719	5950.012695	41.202850
582.782959	1244.693604	12610.452148	5978.943359	41.653622
583.207520	1239.550171	12568.018555	5995.231445	41.979912
583.632019	1236.764160	12553.233398	6010.446777	42.183498
584.056396	1243.407715	12499.227539	6031.020020	42.534550
584.480774	1234.406860	12516.799805	6042.593262	42.616726
584.905029	1244.693481	12492.582031	6064.880859	42.854153
585.329285	1251.337036	12512.299805	6088.668945	42.956646
585.753418	1253.694458	12519.584961	6103.242188	43.046288
586.177612	1257.551880	12548.946289	6112.671387	42.998405
586.601746	1267.410156	12538.659180	6152.103516	43.337639
587.025818	1273.839355	12568.018555	6184.249512	43.477352
587.449890	1281.983032	12593.092773	6222.609863	43.679420
587.873901	1279.625610	12599.950195	6257.542480	43.973270
588.297729	1278.553955	12597.165039	6295.689453	44.326424
588.721680	1272.767700	12624.809570	6344.336426	44.675388
589.145447	1277.911133	12609.593750	6381.840332	45.041229
589.569275	1264.624146	12607.237305	6415.486328	45.411602
589.993042	1265.695801	12618.594727	6451.490234	45.678154
590.416687	1271.053345	12638.524414	6502.923828	46.024933
590.840393	1269.553223	12652.456055	6565.500488	46.525455
591.263916	1269.124512	12710.105469	6625.721680	46.819389
591.687561	1263.338257	12745.250977	6678.440918	47.162022
592.111023	1263.338379	12786.397461	6716.159180	47.320950
592.534485	1264.838379	12842.975586	6762.448730	47.482685
592.957886	1268.910278	12908.553711	6812.382324	47.625790
593.381226	1266.124146	12993.631836	6875.174805	47.828156
593.804626	1265.052734	13093.712891	6962.183105	48.163784
594.227905	1277.268311	13228.941406	7035.047363	48.175510
594.651062	1271.053345	13283.589844	7110.698242	48.612923
595.074280	1266.767212	13314.235352	7159.987793	48.916676
595.497375	1262.695313	13300.090820	7180.346680	49.160564
595.920471	1257.552002	13246.084961	7166.417480	49.287640
596.343567	1260.338013	13179.652344	7132.127930	49.262817
596.766541	1256.051758	13075.712891	7110.483887	49.531303
597.189514	1259.480713	12979.702148	7103.840332	49.865604
597.612366	1262.052368	12898.050781	7094.195801	50.121559
598.035278	1265.695679	12761.752930	7050.048828	50.315971
598.458008	1262.481079	12658.671875	7015.973633	50.486107
598.880737	1250.694092	12509.084961	6971.612793	50.814713
599.303528	1246.407959	12425.077148	6930.251465	50.845444
599.726135	1244.907715	12391.430664	6925.750488	50.965153
600.148804	1255.194580	12434.291016	6958.326172	51.016033
600.571411	1255.408936	12496.655273	7027.761230	51.349758
600.993835	1252.622925	12604.878906	7116.483887	51.653706
601.416382	1252.622925	12754.465820	7224.922363	51.924717
601.838684	1248.336792	12901.266602	7306.788574	51.990803
602.261169	1246.408081	13045.922852	7397.440430	52.129536
602.683472	1234.621216	13196.581055	7477.591797	52.190201
603.105774	1235.906982	13291.731445	7539.311035	52.285137
603.528015	1246.408081	13376.170898	7604.032715	52.413429
603.950134	1255.408936	13407.672852	7650.322266	52.623226
604.372314	1256.909058	13416.459961	7659.965820	52.658661
604.794434	1248.979614	13350.667969	7660.180176	52.977737
605.216431	1244.479248	13292.162109	7623.319824	52.946621
605.638489	1253.694458	13206.438477	7608.318359	53.164562
606.060425	1255.194580	13128.859375	7579.386230	53.262337
606.482361	1253.265747	13070.997070	7587.315918	53.597851
606.904236	1253.051636	13005.418945	7572.528320	53.771946
607.325928	1263.552612	12957.627930	7586.887207	54.072975
607.747742	1268.053101	12906.409180	7572.957520	54.173492
608.169434	1262.695313	12866.761719	7565.670410	54.316952
608.591125	1256.694824	12816.615234	7564.385742	54.565178
609.012756	1262.695313	12744.821289	7551.526855	54.770618
609.434326	1262.266724	12691.031250	7530.524902	54.846333
609.855896	1268.267090	12614.094727	7508.879395	55.003586
610.277283	1267.410034	12535.444336	7466.661133	55.016258
610.698792	1268.695801	12415.217773	7420.370605	55.189190
611.120056	1267.410034	12265.203125	7339.148438	55.208698
611.541382	1263.981201	12084.113281	7280.000000	55.600235
611.962708	1262.909668	11918.027344	7203.921387	55.757359
612.383972	1252.622925	11780.656250	7134.485840	55.868580
612.805176	1254.337402	11651.429688	7066.336426	55.900238
613.226318	1251.765747	11557.777344	6978.470703	55.566647
613.647339	1251.551514	11497.126953	6948.468262	55.603680
614.068359	1260.123779	11435.835938	6923.393555	55.654774
614.489380	1251.122925	11397.475586	6904.962891	55.722881
614.910400	1256.909302	11354.613281	6883.961426	55.726055
615.331299	1260.123901	11310.895508	6852.458008	55.640842
615.752136	1262.052490	11274.892578	6806.811035	55.376484
616.172974	1267.195801	11253.247070	6766.092285	55.065777
616.593628	1267.624390	11206.958008	6717.445313	54.830845
617.014404	1274.053589	11165.595703	6695.799805	54.811939
617.435059	1270.624756	11087.159180	6656.796387	54.868366
617.855652	1275.553711	11029.296875	6651.009766	55.111725
618.276245	1267.624390	10962.647461	6621.435547	55.222260
618.696716	1257.337646	10904.141602	6572.788574	55.100647
619.117249	1270.624634	10828.920898	6546.856445	55.200550
619.537598	1260.123535	10753.912109	6489.636230	55.083515
619.957947	1254.337280	10715.979492	6466.920410	55.091736
620.378235	1256.266113	10654.045898	6442.917480	55.190182
620.798523	1251.551270	10585.039063	6408.414551	55.251190
621.218811	1251.765747	10534.034180	6412.058105	55.593010
621.639038	1257.766357	10482.599609	6385.698242	55.588341
622.059082	1264.195435	10458.168945	6377.982910	55.621082
622.479248	1260.766602	10438.452148	6362.552734	55.589027
622.899231	1262.909668	10423.236328	6342.407715	55.451061
623.319153	1270.410400	10439.309570	6342.836426	55.322079
623.739136	1266.338501	10454.954102	6342.193848	55.240700
624.158997	1268.267334	10461.597656	6378.197266	55.583012
624.578918	1271.481934	10462.026367	6396.199707	55.760761
624.998657	1269.981689	10484.099609	6414.414551	55.832066
625.418457	1270.838989	10492.885742	6420.201172	55.837521
625.838074	1270.410278	10463.311523	6388.484375	55.674198
626.257751	1266.767212	10441.666992	6368.339355	55.603577
626.677307	1266.767212	10399.449219	6347.551758	55.632999
627.096802	1268.910278	10339.871094	6314.548340	55.624077
627.516357	1268.695801	10257.149414	6278.115723	55.731724
627.935791	1271.267578	10149.996094	6226.039551	55.804974
628.355225	1267.410034	10028.913086	6169.890625	55.954788
628.774536	1265.481201	9915.329102	6106.671387	55.968506
629.193848	1261.409424	9790.389648	6022.233887	55.819382
629.613098	1266.124146	9682.378906	5969.943359	55.889698
630.032349	1268.267334	9572.868164	5900.293457	55.776630
630.451477	1266.767090	9496.574219	5837.500977	55.538776
630.870605	1262.266724	9398.422852	5802.140625	55.798756
631.289673	1256.051880	9348.061523	5767.637207	55.753582
631.708740	1255.194580	9265.124023	5724.990234	55.803185
632.127625	1253.265747	9185.401367	5694.558594	55.991138
632.546509	1246.836670	9104.178711	5670.341797	56.297729
632.965393	1248.765259	9050.173828	5636.481445	56.242615
633.384155	1249.193848	8990.381836	5588.048340	56.048950
633.802979	1247.265259	8933.163086	5557.616699	56.081303
634.221741	1245.979370	8846.153320	5504.683105	56.034294
634.640381	1247.908081	8765.145508	5467.394043	56.130806
635.058960	1248.765381	8689.708984	5442.319824	56.357838
635.477600	1253.480103	8612.344727	5392.814941	56.249641
635.896057	1251.979980	8502.620117	5338.380859	56.359173
636.314514	1259.052246	8414.326172	5282.018555	56.223793
636.732910	1267.195801	8348.534180	5226.512695	55.911987
637.151367	1266.981567	8287.456055	5164.363770	55.514515
637.569641	1264.409790	8210.734375	5115.501953	55.440720
637.987976	1262.480957	8131.226074	5072.640625	55.470970
638.406189	1263.338135	8066.291016	5031.708008	55.393147
638.824402	1262.695313	7999.642090	4993.989746	55.385540
639.242432	1256.694824	7941.564453	4966.559082	55.496433
639.660522	1256.909058	7871.057617	4931.840820	55.561676
640.078613	1255.623169	7807.837402	4900.552734	55.628975
640.496582	1256.266113	7764.333008	4888.979980	55.818630
640.914490	1250.479858	7732.187500	4870.335449	55.847252
641.332397	1243.193481	7680.539063	4852.547363	56.068977
641.750183	1247.265137	7640.893555	4842.904297	56.237850
642.167969	1248.122437	7581.958984	4828.331543	56.525124
642.585693	1249.622559	7547.026367	4821.901855	56.726223
643.003357	1244.693481	7505.021973	4812.043457	56.983433
643.421021	1243.836426	7483.805176	4796.398926	56.932377
643.838684	1248.122559	7480.162598	4780.754395	56.684998
644.256226	1250.051270	7472.875488	4769.824707	56.562317
644.673645	1246.836792	7476.304688	4773.253906	56.608639
645.091064	1247.693970	7453.588867	4754.609375	56.509422
645.508423	1257.766479	7455.303223	4751.823730	56.378159
645.925842	1257.552002	7466.446777	4746.037109	56.185284
646.343079	1246.836670	7450.587891	4745.394043	56.394226
646.760376	1248.336792	7464.732910	4730.820801	56.020947
647.177551	1246.622314	7459.804199	4717.534180	55.863678
647.594604	1258.623535	7448.230957	4713.461914	55.816761
648.011719	1257.123291	7431.515625	4712.605469	55.964729
648.428772	1262.052368	7406.440918	4716.462891	56.220573
648.845764	1260.766724	7396.583008	4728.678223	56.519157
649.262756	1263.981201	7360.793457	4717.319824	56.641705
649.679626	1258.194946	7363.793945	4716.462891	56.640930
650.096497	1250.051270	7335.720215	4719.248535	57.006012
650.513245	1249.622559	7296.287598	4707.247559	57.182346
650.929993	1252.837280	7280.642578	4695.246582	57.108833
651.346619	1251.979980	7265.427734	4683.030762	57.056301
651.763245	1253.694458	7253.426270	4678.315918	57.079578
652.179871	1247.050903	7251.068848	4653.884766	56.742569
652.596436	1245.550781	7244.210938	4644.669922	56.664639
653.012939	1240.193237	7225.994141	4632.454102	56.671795
653.429443	1248.765503	7213.135742	4612.737793	56.401131
653.845703	1255.408936	7229.851563	4610.594727	56.158978
654.262146	1259.909302	7212.065430	4611.452637	56.308056
654.678345	1263.123901	7223.637695	4612.095703	56.185959
655.094604	1271.053223	7265.426758	4624.525391	55.943665
655.510803	1276.411011	7301.001953	4646.598633	55.940521
655.926941	1274.267944	7340.648926	4686.673828	56.251095
656.343079	1278.125488	7405.583984	4722.034668	56.204529
656.759094	1285.411987	7466.447266	4768.968262	56.358784
657.175049	1291.198120	7531.166992	4820.401855	56.558033
657.591003	1292.483887	7581.529297	4861.120117	56.743687
658.006897	1281.982910	7616.032715	4876.764160	56.753284
658.422729	1277.053833	7616.890137	4868.834961	56.654163
658.838562	1279.839844	7618.604980	4864.548828	56.552166
659.254333	1275.553589	7582.815918	4859.619629	56.824432
659.669983	1271.267578	7533.096680	4832.831055	56.877365
660.085571	1274.053589	7460.232422	4802.613770	57.039413
660.501221	1274.267944	7373.437500	4764.467285	57.224171
660.916687	1271.482056	7259.426270	4703.604492	57.317207
661.332214	1268.267456	7156.987793	4623.882813	56.983776
661.747681	1263.338257	7051.763672	4555.519043	56.875237
662.163025	1262.266846	6935.823730	4482.654297	56.761353
662.578430	1274.696533	6847.101074	4447.722168	56.941769
662.993652	1275.982300	6761.163574	4402.717773	57.003319
663.408936	1276.196655	6700.086426	4359.856445	56.853291
663.824036	1281.768677	6658.296387	4334.139648	56.772163
664.239197	1282.840088	6611.148438	4318.495605	56.972218
664.654297	1280.482788	6572.787598	4303.065430	57.112785
665.069336	1289.697998	6554.786133	4277.990723	56.756748
665.484314	1294.412720	6542.570313	4278.205078	56.854092
665.899292	1298.484497	6509.781250	4289.562988	57.396049
666.314148	1300.627686	6480.850098	4287.634766	57.661751
666.728943	1307.056885	6482.992676	4298.992676	57.804733
667.143677	1294.841309	6463.276855	4291.277832	57.975697
667.558472	1287.340698	6464.562500	4299.636719	58.183636
667.973206	1287.126221	6459.848145	4298.136230	58.209396
668.387756	1283.268677	6440.774902	4276.276855	58.032082
668.802368	1278.982544	6431.559570	4272.204590	58.091747
669.216858	1272.338989	6413.129395	4262.989258	58.174911
669.631409	1260.980957	6384.626465	4251.845703	58.373764
670.045776	1257.123413	6350.551270	4233.201172	58.429760
670.460144	1246.622314	6331.692383	4207.270020	58.222355
670.874512	1251.765747	6309.619141	4183.052734	57.955162
671.288757	1249.408325	6288.617188	4141.477051	57.391327
671.703003	1248.336792	6280.687988	4118.546387	57.035160
672.117126	1260.552246	6256.257324	4101.831055	56.874432
672.531311	1266.981445	6224.539063	4088.115479	56.905724
672.945313	1267.410034	6197.965332	4077.828857	57.000050
673.359314	1272.982056	6176.105957	4052.968994	56.698277
673.773315	1276.839722	6164.319824	4042.682617	56.590366
674.187256	1283.268799	6149.103516	4033.895508	56.529388
674.601135	1288.840698	6144.389160	4020.394531	56.256340
675.014954	1298.270386	6145.460449	4038.181885	56.525772
675.428650	1294.198364	6156.604492	4040.539307	56.481106
675.842407	1286.911987	6150.603516	4045.039307	56.708519
676.256042	1290.769531	6155.103516	4047.611084	56.674595
676.669678	1284.554688	6175.891113	4072.256836	56.992649
677.083191	1276.625244	6208.037598	4086.186768	56.972759
677.496704	1275.339600	6245.327637	4108.046387	56.996246
677.910217	1273.196411	6293.332520	4131.619629	56.939159
678.323547	1274.910889	6325.264160	4134.406250	56.619705
678.736938	1271.696167	6368.554199	4154.122559	56.553005
679.150208	1269.124512	6392.984375	4176.624512	56.744331
679.563477	1262.909668	6392.770508	4172.766602	56.723896
679.976685	1256.909058	6365.553223	4175.552246	57.131462
680.389832	1260.766479	6371.554199	4181.981445	57.157822
680.802979	1259.909302	6341.551270	4187.553711	57.612175
681.216064	1262.695435	6297.189453	4159.908203	57.547249
681.629028	1268.481689	6250.041992	4130.977051	57.461819
682.041870	1265.267090	6187.464355	4095.830322	57.506092
682.454773	1272.339233	6116.742676	4065.827393	57.664238
682.867615	1274.910889	6049.021973	4037.538818	57.866852
683.280457	1278.768433	5987.944824	3991.034424	57.595341
683.693237	1272.339111	5926.867676	3956.531250	57.668404
684.105896	1272.553345	5865.575684	3919.456299	57.628780
684.518555	1278.553955	5842.430664	3890.739258	57.236103
684.931030	1274.482056	5801.069824	3867.808350	57.290970
685.343567	1274.053589	5766.137695	3835.447510	57.020172
685.756042	1267.624268	5743.421387	3815.088379	56.916435
686.168518	1271.053223	5703.345703	3802.230225	57.107624
686.580872	1275.125122	5684.915039	3787.657227	56.976231
686.993225	1263.124023	5647.411621	3767.298340	57.117016
687.405518	1251.551392	5633.052734	3743.724365	56.879425
687.817627	1253.265991	5590.405762	3740.724121	57.352501
688.229858	1259.052246	5543.901367	3715.435791	57.327190
688.641907	1255.837524	5502.111328	3701.506104	57.595634
689.054077	1251.122681	5451.964355	3662.502441	57.402302
689.466064	1254.123047	5391.958008	3635.928223	57.561626
689.878052	1254.551636	5345.024902	3593.709473	57.185505
690.289978	1260.980957	5302.377930	3573.564941	57.222393
690.701843	1256.480591	5275.160645	3551.277344	57.103249
691.113586	1260.552368	5224.155273	3507.772705	56.696400
691.525330	1262.909668	5183.008301	3477.984375	56.505585
691.937073	1277.268311	5146.147949	3458.268066	56.372902
692.348755	1269.981812	5136.075684	3443.695313	56.225056
692.760315	1271.267578	5157.077637	3438.337402	55.768806
693.171875	1279.839966	5178.722656	3444.337646	55.515839
693.583435	1284.554688	5192.652344	3436.622803	55.066898
693.994751	1284.126099	5216.440430	3432.765381	54.640572
694.406128	1285.626221	5250.729492	3451.838867	54.631935
694.817444	1284.125977	5285.232910	3449.909912	54.129620
695.228760	1284.126099	5314.378418	3462.982666	54.062531
695.640076	1275.982422	5373.956055	3503.486572	54.356236
696.051208	1277.053955	5445.105469	3539.275879	54.275284
696.462402	1270.624878	5513.469727	3587.709229	54.611580
696.873474	1272.982178	5567.903809	3606.782227	54.338593
697.284424	1267.195801	5599.835449	3635.071045	54.652023
697.695374	1264.838379	5614.836426	3638.071045	54.557098
698.106323	1256.909058	5612.693848	3668.503174	55.365322
698.517212	1260.766602	5594.906738	3666.788818	55.513252
698.928101	1263.552612	5550.759277	3647.929688	55.616096
699.338867	1265.695679	5479.609375	3625.641357	56.003658
699.749573	1266.124268	5403.101563	3585.995117	56.076466
700.160095	1272.124878	5321.665039	3542.704834	56.070072
700.570740	1272.339233	5217.511719	3484.842285	56.081276
700.981262	1276.839722	5098.785645	3413.692383	55.910069
701.391785	1282.625977	4960.343750	3348.542969	56.173885
701.802307	1280.697266	4840.117676	3282.322510	56.234585
702.212708	1274.696655	4749.894531	3226.602539	56.166756
702.623108	1281.125854	4668.887207	3168.096680	55.699642
703.033264	1280.911377	4589.808105	3129.521240	55.867863
703.443481	1274.267944	4533.444824	3089.446045	55.694374
703.853699	1272.553467	4492.726563	3059.443115	55.490486
704.263855	1267.624390	4453.937012	3033.726318	55.427769
704.673950	1263.338257	4427.791992	3009.724121	55.187595
705.083984	1263.766846	4401.860352	2999.437500	55.309719
705.493958	1260.338013	4389.002441	2991.936523	55.346249
705.903931	1249.408325	4400.574707	2988.078857	55.175457
706.313721	1249.837036	4405.075195	2988.507568	55.104256
706.723511	1250.265503	4392.859863	2983.364014	55.148655
707.133301	1253.694458	4404.003418	2988.721924	55.074833
707.543030	1241.693237	4410.218262	2985.078369	55.021980
707.952698	1242.550415	4418.576660	3010.795410	55.674759
708.362305	1243.836304	4432.720703	3021.939209	55.759407
708.771912	1246.622437	4455.437012	3037.797852	55.820473
709.181335	1254.337402	4460.794922	3056.871338	56.215744
709.590820	1252.837158	4481.368652	3061.157227	56.010605
710.000183	1251.122681	4485.654297	3062.014893	55.986225
710.409546	1257.766357	4490.369141	3073.158447	56.158836
710.818848	1265.052856	4492.083496	3070.372559	55.943680
711.228088	1277.696777	4495.512207	3070.801514	55.724289
711.637329	1273.410767	4481.796875	3043.584473	55.173336
712.046448	1285.626099	4467.437988	3037.798340	55.068378
712.455444	1290.340942	4449.007813	3005.866455	54.311691
712.864441	1286.269043	4424.362793	2989.364990	54.271671
713.273438	1287.126343	4406.789551	2972.220459	54.015259
713.682434	1284.340332	4366.714355	2959.362061	54.341938
714.091309	1289.055176	4321.924316	2950.361084	54.776711
714.500061	1288.626465	4284.634766	2924.001221	54.585121
714.908875	1283.483154	4237.059082	2901.927490	54.796097
715.317505	1279.839966	4192.697266	2881.997070	55.002937
715.726135	1271.267700	4146.406738	2851.779785	54.971672
716.134766	1270.410400	4104.616699	2844.493164	55.538750
716.543274	1264.409790	4057.683594	2822.848145	55.792534
716.951843	1261.838135	4021.680420	2806.561035	55.971420
717.360291	1260.337891	3974.961670	2773.772217	55.751163
717.768738	1256.051880	3923.313477	2743.983643	55.784992
718.177063	1249.622681	3900.811523	2711.623291	55.145092
718.585205	1250.051270	3862.450684	2677.334229	54.634945
718.993469	1249.836914	3837.161865	2654.403320	54.286430
719.401672	1256.051636	3809.087646	2623.329102	53.554958
719.809814	1257.766235	3771.798340	2604.684326	53.576008
720.217896	1262.480957	3754.439941	2598.469482	53.611980
720.625916	1265.267090	3726.365723	2583.682129	53.570183
721.033875	1258.837891	3708.792236	2569.966553	53.516453
721.441650	1254.980469	3679.860840	2556.465088	53.672115
721.849548	1257.552002	3674.289063	2561.608643	53.959393
722.257385	1259.052246	3666.788818	2563.537354	54.178898
722.665161	1257.766235	3643.857666	2562.037109	54.661400
723.072876	1254.551758	3647.929443	2555.607910	54.360672
723.480469	1254.980347	3644.071777	2561.179932	54.673489
723.888123	1255.194580	3635.928223	2567.609131	55.126476
724.295532	1253.480347	3643.643555	2568.894775	55.034504
724.703064	1248.765503	3646.857910	2564.608643	54.870415
725.110474	1242.550537	3656.715820	2569.109131	54.948956
725.517822	1255.408936	3690.576416	2585.182129	54.607052
725.925171	1260.552246	3711.149414	2587.539307	54.149540
726.332520	1259.480713	3714.792725	2589.896973	54.185223
726.739685	1263.123901	3722.079590	2590.325684	53.974209
727.146851	1272.339233	3751.439209	2587.111084	53.034237
727.553894	1273.410645	3754.654053	2605.755615	53.696667
727.960938	1278.125488	3771.584473	2613.042236	53.536743
728.367981	1278.554077	3783.585693	2619.471436	53.528957
728.774902	1270.410278	3800.944336	2621.828857	53.404480
729.181824	1273.196289	3811.874023	2630.186768	53.452648
729.588684	1277.696777	3827.089600	2631.686768	53.110294
729.995422	1275.767944	3810.159424	2632.972900	53.551510
730.402039	1275.768066	3820.231934	2655.474854	54.223869
730.808777	1278.553955	3831.375977	2660.403809	54.130287
731.215393	1284.125854	3834.805420	2668.761719	54.284977
731.622009	1280.268433	3821.518066	2675.190918	54.891205
732.028503	1287.340576	3820.446045	2680.548584	55.000000
732.434998	1278.554077	3794.943848	2670.904785	55.331284
732.841370	1283.697388	3790.872070	2651.188721	54.543118
733.247742	1285.411865	3774.584961	2639.401855	54.395172
733.653931	1276.410889	3755.725830	2635.973145	54.836205
734.060181	1279.839722	3734.080566	2631.044189	55.055904
734.466370	1281.554199	3726.580322	2629.329590	55.123150
734.872559	1282.840088	3702.792236	2607.898682	54.755569
735.278625	1279.196899	3693.790771	2594.611816	54.477692
735.684692	1272.553467	3676.646240	2592.683105	54.911758
736.090698	1273.839355	3672.574463	2590.968506	54.909321
736.496460	1264.624146	3670.860352	2579.824707	54.657997
736.902344	1271.053345	3674.503662	2592.040039	54.962101
737.308167	1263.338257	3676.646729	2611.541992	55.865368
737.713928	1267.410156	3671.502930	2624.614502	56.453911
738.119690	1274.482300	3675.360352	2627.829102	56.368832
738.525330	1272.982056	3676.431885	2635.329834	56.683018
738.930908	1269.124634	3667.645508	2628.471924	56.674397
739.336426	1263.766846	3657.787598	2632.543945	57.174820
739.741821	1268.910278	3650.929932	2637.044434	57.435890
740.147278	1273.625000	3649.858398	2622.471680	56.764065
740.552673	1264.195435	3630.142090	2619.042725	57.264488
740.957947	1267.195801	3614.497559	2601.469482	56.842869
741.363220	1262.909668	3596.067139	2584.967773	56.663902
741.768494	1262.909668	3569.064209	2575.752930	56.927811
742.173645	1263.552612	3549.777100	2559.465332	56.683525
742.578613	1257.980591	3525.774414	2548.321289	56.898499
742.983704	1250.908447	3495.343018	2529.033691	56.946426
743.388733	1250.479736	3478.412598	2519.604248	56.964218
743.793640	1256.480347	3451.195557	2508.674805	57.054981
744.198547	1249.622559	3418.192383	2500.745605	57.693462
744.603394	1243.193359	3403.619629	2489.815430	57.702599
745.008179	1248.979614	3386.475098	2467.313477	56.998192
745.412781	1248.122437	3363.115723	2467.527588	57.655277
745.817444	1250.908325	3342.756836	2462.170166	57.903896
746.222107	1254.551636	3331.398438	2451.455078	57.630806
746.626648	1251.979980	3326.040771	2447.168945	57.625553
747.031189	1256.694824	3306.539063	2445.239990	57.982220
747.435669	1265.910034	3308.467773	2452.955078	58.115616
747.840027	1262.052612	3311.253662	2460.670166	58.491943
748.244385	1259.909424	3310.181885	2461.955811	58.628616
748.648499	1264.409668	3313.396729	2468.385010	58.759537
749.052795	1260.980835	3297.966553	2471.170898	59.410828
749.456970	1264.409668	3288.751465	2475.242676	59.813663
749.861084	1271.910400	3280.821777	2479.314453	60.102406
750.265137	1274.910767	3285.750732	2483.600830	60.108715
750.669189	1272.339111	3280.393066	2479.957520	60.138744
751.073181	1276.411011	3269.249756	2479.743164	60.382816
751.476929	1280.268555	3253.176514	2479.957520	60.808155
751.880798	1279.411255	3236.246094	2484.886719	61.603333
752.284546	1282.411621	3218.244385	2470.528320	61.374966
752.688354	1282.625854	3209.886475	2478.671875	62.059383
753.091980	1284.340210	3191.455566	2476.957520	62.535141
753.495667	1293.769775	3181.169434	2487.672852	63.256504
753.899231	1294.841309	3175.597412	2494.530518	63.787601
754.302734	1284.340332	3163.596191	2490.887451	64.203453
754.706055	1277.268188	3128.664063	2488.744385	65.435829
755.109497	1275.553711	3116.877197	2496.030762	66.282600
755.512878	1277.268188	3100.590088	2504.388428	67.301346
755.916199	1272.124878	3116.877197	2505.460205	66.856415
756.319397	1268.695801	3102.518799	2502.888428	67.301620
756.722595	1279.197021	3093.518066	2509.960693	67.836044
757.125732	1277.911133	3083.659912	2499.888428	67.671501
757.528687	1279.197021	3083.659912	2503.531494	67.850357
757.931702	1272.767700	3081.731201	2508.031982	68.285751
758.334656	1271.481934	3092.446777	2517.461182	68.424126
758.737610	1276.196655	3111.090820	2535.891602	68.652184
759.140442	1280.482910	3138.522461	2564.179932	69.088791
759.543274	1282.625854	3135.736572	2580.681396	70.047379
759.945984	1280.482910	3148.594727	2599.969238	70.632088
760.348572	1279.196899	3152.452393	2626.757568	71.936836
760.751221	1287.983643	3181.812256	2661.046875	72.501976
761.153809	1275.768066	3219.316162	2709.908691	73.789818
761.556274	1273.839355	3266.034912	2770.557617	75.129082
761.958740	1260.980835	3306.967285	2815.347656	75.971512
762.361206	1260.552246	3342.113525	2855.637451	76.629272
762.763550	1257.980591	3351.757080	2883.926025	77.656120
763.165833	1262.052490	3352.614746	2900.213379	78.359825
763.567932	1254.551636	3351.971680	2894.212646	78.175140
763.970154	1253.908813	3349.614746	2893.998291	78.259521
764.372253	1253.051636	3328.398438	2880.497070	78.418007
764.774353	1256.694824	3289.608643	2859.494873	78.842499
765.176453	1248.979736	3245.461182	2821.133789	78.746239
765.578369	1254.337402	3178.383057	2764.771240	78.503014
765.980286	1263.338257	3110.876709	2701.550781	77.844795
766.382019	1275.982422	3039.941162	2640.902100	77.378212
766.783813	1284.768799	2974.791992	2581.753174	76.743584
767.185608	1293.769653	2919.072021	2537.605957	76.529533
767.587219	1289.483643	2864.209473	2496.459229	76.646713
767.988892	1308.342651	2806.775146	2474.599854	77.831818
768.390442	1310.914185	2769.057373	2454.026611	78.395073
768.791992	1314.557495	2732.625244	2440.310791	79.386429
769.193420	1315.843384	2711.408936	2422.737793	79.315117
769.594788	1317.772095	2682.048828	2400.021240	79.327682
769.996094	1321.629639	2668.119141	2385.019775	78.975006
770.397400	1310.485718	2651.831787	2375.590088	79.405632
770.798645	1309.199829	2632.758545	2366.375244	79.873711
771.199829	1298.270264	2606.398682	2365.732178	81.602226
771.600952	1289.912354	2590.754150	2349.016357	81.416817
772.002014	1291.841064	2571.252197	2333.585938	81.423775
772.402893	1281.339966	2566.323242	2318.370117	80.703789
772.803894	1276.625366	2548.750000	2296.510986	80.171829
773.204773	1268.052979	2547.250000	2275.937500	78.790405
773.605652	1266.124268	2533.963135	2259.650146	78.363731
774.006409	1262.480957	2535.677734	2257.292725	78.134956
774.407104	1254.551636	2531.177490	2254.292725	78.311203
774.807861	1255.408813	2520.676270	2258.150146	79.251335
775.208435	1250.908325	2512.318115	2257.721436	79.816498
775.608948	1261.195190	2514.461182	2246.791748	78.642250
776.009399	1264.195435	2499.459473	2251.292480	79.909805
776.409851	1259.909302	2502.459961	2256.435791	80.200066
776.810242	1259.909302	2496.030518	2255.149902	80.513191
777.210632	1265.481323	2504.817383	2261.150635	80.338928
777.610901	1278.339722	2499.673828	2264.364990	80.733459
778.011108	1276.625244	2490.887451	2264.150635	81.327194
778.411133	1272.767700	2481.029297	2271.008545	82.617943
778.811279	1280.054199	2466.456299	2271.008545	83.526009
779.211304	1286.483398	2456.598145	2257.507080	82.985336
779.611328	1289.912231	2445.025635	2244.434570	82.634514
780.011292	1286.054810	2432.595459	2245.291992	83.663597
780.411133	1280.482788	2427.881104	2233.933838	83.096779
780.810974	1281.982910	2416.308594	2233.933594	83.922165
781.210632	1282.839966	2404.092773	2228.361572	84.327248
781.610352	1276.625122	2387.805664	2220.646729	84.956635
782.010071	1266.124146	2368.946777	2214.003174	85.950272
782.409668	1266.767090	2365.303711	2205.859375	85.485748
782.809204	1277.268188	2354.374023	2192.358154	84.958221
783.208679	1277.482544	2353.088135	2194.072510	85.216179
783.608093	1275.125122	2348.159180	2199.001465	86.099442
784.007507	1271.696411	2345.801758	2209.073975	87.270546
784.406677	1277.268311	2351.588135	2198.358887	85.737091
784.805969	1285.411865	2348.373291	2198.787354	85.927437
785.205139	1284.554565	2341.729980	2192.358154	85.870667
785.604370	1288.412231	2353.945313	2193.000977	84.895416
786.003418	1293.769775	2353.302490	2202.859131	85.800972
786.402466	1301.699219	2362.732178	2207.788086	85.396866
786.801453	1303.413574	2365.518066	2211.431396	85.492325
787.200256	1295.912964	2374.090088	2220.860840	85.788116
787.599121	1292.483887	2380.947998	2219.360840	85.154572
787.997864	1286.054688	2392.306152	2215.288818	83.998451
788.396667	1286.697632	2390.163086	2211.002686	83.763840
788.795349	1285.840332	2390.591797	2208.431152	83.511162
789.194031	1281.339966	2395.520752	2212.931396	83.612236
789.592590	1281.125732	2389.305908	2211.859863	83.987617
789.991089	1277.482544	2375.161865	2202.216064	84.244415
790.389465	1281.125732	2374.518799	2187.000244	82.849846
790.787903	1282.625854	2372.590088	2180.142578	82.343689
791.186218	1282.411621	2375.804688	2179.499756	82.046265
791.584473	1281.768677	2362.303223	2166.427002	81.872284
791.982788	1281.768555	2343.229736	2165.569580	83.262680
792.380920	1284.983276	2322.013672	2162.354980	84.604240
792.779053	1284.983276	2322.870850	2160.211914	84.327888
793.177002	1276.625244	2311.941162	2168.141113	86.110512
793.575012	1279.839966	2310.869629	2174.570313	86.780273
793.972961	1278.554077	2317.727539	2182.714111	87.007614
794.370850	1276.625244	2315.584229	2188.500244	87.768143
794.768677	1274.267944	2313.655518	2198.144287	88.886604
795.166504	1267.195801	2312.798584	2198.787354	89.096123
795.564209	1268.053101	2311.298340	2208.002441	90.098602
795.961731	1270.410522	2320.084961	2211.431396	89.648834
796.359375	1270.196167	2328.657227	2208.645508	88.661682
796.756897	1279.197021	2342.586914	2218.289063	88.311165
797.154358	1277.268066	2328.442871	2199.215576	87.706390
797.551819	1281.125610	2320.727539	2188.286133	87.260376
797.949219	1274.053467	2307.655273	2173.284424	86.999748
798.346558	1278.768188	2301.868652	2154.425537	85.588600
798.743774	1281.982910	2298.011475	2145.638916	85.003120
799.140869	1278.768433	2289.653320	2138.138428	85.011658
799.538025	1279.411377	2281.723877	2129.137695	84.776588
799.935120	1278.982788	2269.079834	2112.207275	84.155838
800.332153	1283.054565	2253.435303	2105.778320	84.783600
800.729126	1283.268799	2250.006348	2101.492188	84.637596
801.126038	1279.625488	2226.861328	2079.632813	84.457039
801.522888	1286.697754	2228.575928	2092.491211	85.551773
801.919556	1292.698242	2231.361816	2098.706055	85.867592
802.316345	1298.913208	2228.790039	2092.062500	85.296165
802.713013	1294.412842	2220.432129	2086.704834	85.558907
803.109680	1295.698608	2225.146729	2089.705078	85.427734
803.506226	1296.127319	2227.718750	2088.633545	85.070152
803.902710	1295.698730	2225.146973	2090.776611	85.542999
804.299194	1293.769897	2220.003662	2087.776367	85.724197
804.695557	1290.555176	2221.503906	2095.919922	86.510109
805.091797	1288.840820	2203.930176	2084.561523	86.955521
805.488098	1290.126709	2204.787842	2087.990479	87.230530
805.884277	1287.340698	2196.000977	2075.132080	86.698120
806.280457	1283.697388	2185.714600	2068.916992	87.051514
806.676636	1283.268799	2185.714600	2067.845459	86.938927
807.072632	1285.840332	2185.714600	2068.488525	86.973061
807.468628	1283.911621	2178.642334	2057.344727	86.443115
807.864441	1278.553955	2166.855469	2046.200684	86.417358
808.260315	1281.982910	2153.782715	2043.629028	87.364799
808.656128	1289.483643	2152.497070	2039.557373	86.913330
809.051941	1294.841309	2143.495850	2036.128418	87.348511
809.447571	1295.269897	2145.638916	2027.556152	86.113937
809.843262	1288.626465	2145.853516	2019.198364	85.225014
810.238831	1287.554810	2154.211426	2013.411987	83.753723
810.634338	1287.340698	2160.854980	1997.553101	81.305183
811.029724	1287.983521	2157.640381	1981.480347	79.743729
811.425110	1285.840576	2154.854492	1978.051270	79.654732
811.820496	1286.054810	2143.710205	1975.051147	80.334869
812.215759	1294.841309	2140.067139	1967.550293	79.589264
812.611023	1292.698364	2143.067383	1959.406616	78.402229
813.006165	1291.841064	2141.781494	1952.763184	77.760994
813.401245	1286.054810	2147.567871	1943.119141	76.268646
813.796265	1288.626465	2155.282959	1942.261841	75.420349
814.191223	1291.841064	2153.997070	1944.190674	75.664917
814.586182	1289.697998	2157.640381	1954.263184	76.567894
814.981018	1290.769409	2167.284180	1961.978149	76.577003
815.375916	1288.626465	2165.998291	1982.551514	79.091331
815.770630	1298.484497	2170.284424	1988.766724	79.178970
816.165344	1293.555542	2194.715576	2010.840210	79.595703
816.559875	1287.769043	2229.004639	2048.343994	80.806015
816.954468	1286.054688	2282.152588	2108.992920	82.616203
817.349060	1278.553955	2371.304443	2206.288086	84.898987
817.743469	1285.840332	2485.958252	2313.012695	85.589287
818.137939	1280.697144	2622.900146	2444.382568	86.699661
818.532288	1277.482422	2776.558350	2576.609863	86.661880
818.926575	1284.554565	2923.144043	2717.838135	87.470573
819.320862	1275.553711	3104.661865	2900.213135	88.822495
819.714844	1278.768311	3369.759277	3141.093994	89.064262
820.109009	1273.625000	3698.719727	3466.625977	90.429497
820.503052	1277.053955	4088.758057	3816.802979	90.327751
820.897095	1286.912109	4456.937012	4161.836914	90.690918
821.291016	1283.911865	4772.182617	4429.934570	90.188606
821.684875	1297.841797	4994.418457	4634.597656	90.266106
822.078735	1294.412842	5149.576660	4781.397949	90.449722
822.472412	1301.913452	5238.728516	4879.550293	90.876427
822.866089	1305.128052	5269.160645	4916.410645	91.101234
823.259766	1305.556641	5287.376953	4917.910645	90.721169
823.653381	1305.770996	5223.941406	4847.404297	90.389977
824.046875	1305.128052	5088.713867	4719.677734	90.246391
824.440369	1299.127441	4885.336426	4516.514160	89.715538
824.833801	1299.984741	4618.095703	4283.991699	89.930901
825.227112	1290.769531	4389.001953	4050.397461	89.071045
825.620300	1296.341675	4178.552734	3868.879639	89.255722
826.013550	1282.411621	4013.107910	3696.148682	88.392731
826.406799	1286.054810	3852.164063	3541.847656	87.907127
826.799866	1285.197510	3719.722412	3397.618896	86.769348
827.192932	1284.983276	3610.425781	3290.680420	86.250130
827.585938	1280.268677	3486.770508	3192.956055	86.684143
827.978882	1286.054810	3390.975586	3126.949463	87.456711
828.371643	1278.554199	3293.037598	3041.870117	87.531914
828.764465	1280.268433	3194.670410	2952.718262	87.361473
829.157227	1279.839966	3084.731201	2847.493896	86.855865
829.549988	1283.268921	2952.932617	2737.125732	87.074829
829.942627	1282.625977	2831.849365	2628.686523	86.886147
830.335144	1280.268677	2721.267090	2537.177490	87.224861
830.727722	1269.767456	2647.331299	2476.529053	87.601135
831.120178	1262.052368	2603.184326	2457.884277	89.165863
831.512451	1260.980835	2600.398193	2453.597900	89.039986
831.904846	1267.410034	2629.758057	2481.886475	89.145828
832.297119	1269.338867	2666.619141	2506.960449	88.573608
832.689331	1268.695923	2695.979004	2522.604736	87.852844
833.081543	1269.981812	2722.338623	2540.606445	87.487083
833.473694	1268.910278	2742.697754	2555.393555	87.290962
833.865723	1265.481323	2745.483643	2556.465088	87.228493
834.257568	1263.338257	2734.554199	2543.606934	87.021126
834.649536	1274.053589	2716.552246	2518.961670	86.302200
835.041382	1278.553955	2686.763672	2484.243896	85.618637
835.433228	1283.054443	2634.901367	2431.524414	84.955620
835.825012	1281.339966	2566.966309	2375.161865	85.080856
836.216675	1270.196045	2488.530029	2293.725342	84.010567
836.608337	1265.052734	2399.592529	2219.575195	84.133011
836.999756	1269.338745	2331.657227	2161.711914	84.002411
837.391296	1268.481567	2268.865479	2106.635010	83.783180
837.782715	1275.553711	2212.074219	2055.415771	83.272285
838.174194	1274.053589	2169.855713	2021.126831	83.397125
838.565491	1277.482422	2145.210693	2002.696533	83.576180
838.956787	1272.981934	2113.278809	1986.837769	84.952812
839.348022	1271.696167	2104.920898	1971.193359	83.950607
839.739197	1277.911011	2082.847412	1944.405151	82.800842
840.130127	1288.197754	2065.702881	1928.117920	82.304298
840.521179	1293.341309	2043.843262	1917.616821	83.181061
840.912170	1295.912964	2039.342896	1898.328979	81.031982
841.303101	1301.056152	2015.126221	1881.613159	81.302528
841.693970	1302.985107	1990.480957	1857.825073	80.704483
842.084778	1297.841675	1965.407104	1829.751099	79.678993
842.475464	1301.699219	1937.761597	1807.248779	79.481133
842.866028	1299.770386	1911.401855	1771.888184	77.189911
843.256653	1302.127808	1886.970703	1753.457886	77.171165
843.647217	1301.056152	1851.610229	1733.312988	78.513054
844.037720	1293.341309	1834.894409	1721.526123	79.066078
844.428223	1289.912354	1816.035278	1706.310425	79.144638
844.818604	1291.198242	1804.462769	1686.165527	76.951996
845.208923	1289.055176	1790.532837	1675.878784	77.136757
845.599182	1290.555298	1781.531982	1665.592163	76.385880
845.989258	1285.626099	1775.745728	1657.019653	75.776100
846.379395	1290.340820	1771.459717	1652.947754	75.367424
846.769470	1290.769409	1766.101929	1644.161377	74.346260
847.159546	1294.841309	1756.458130	1637.946411	74.326820
847.549438	1299.556152	1768.030762	1636.017578	71.820633
847.939392	1303.842285	1763.744507	1640.303833	73.159363
848.329163	1304.913696	1756.243774	1634.303223	72.981956
848.718872	1306.199585	1754.100830	1620.801880	70.239212
849.108582	1310.057129	1749.171753	1622.730591	71.205429
849.498230	1316.914917	1734.384644	1619.301636	72.433212
849.887817	1319.272217	1729.241333	1616.087036	72.399315
850.277405	1324.201294	1720.454712	1607.729004	71.552116
850.666870	1320.343872	1716.811279	1601.942871	71.027023
851.056274	1309.414185	1712.310913	1595.299316	70.957420
851.445496	1305.770996	1706.310425	1597.871094	72.926674
851.834839	1301.056274	1693.880493	1587.798706	72.995102
852.224060	1297.627441	1697.952393	1580.512207	70.663788
852.613220	1298.913208	1703.310059	1582.655396	70.164291
853.002380	1290.769531	1699.666870	1583.726685	71.645653
853.391418	1284.340332	1699.452393	1573.440186	69.643806
853.780396	1280.054199	1712.953857	1581.155151	69.554443
854.169312	1271.696289	1720.025757	1583.726929	69.598511
854.558105	1271.910645	1720.668823	1587.584351	70.343834
854.946899	1275.553711	1721.526123	1594.870728	71.600174
855.335693	1287.126221	1725.169189	1596.370972	70.596901
855.724365	1283.911621	1728.169556	1594.228027	69.850502
856.112976	1280.054077	1734.813232	1597.442505	69.792641
856.501526	1282.840088	1734.384644	1593.799316	68.865677
856.890076	1281.768555	1725.812134	1588.655884	69.111984
857.278381	1287.126221	1716.382813	1591.441895	70.893654
857.666809	1281.982910	1711.453613	1598.299683	73.652702
858.055115	1290.126587	1707.810425	1594.227783	72.806549
858.443420	1291.198120	1713.167969	1585.869873	69.832420
858.831543	1293.341309	1717.882813	1583.726685	68.399765
859.219788	1289.912354	1714.025391	1589.941772	70.742798
859.607788	1289.912231	1719.811646	1595.727783	71.136536
859.995850	1290.769409	1724.097778	1595.942261	70.425308
860.383728	1287.983398	1722.169067	1594.013550	70.483704
860.771606	1287.126221	1720.454590	1591.227417	70.178001
861.159424	1287.340698	1736.527710	1590.156128	67.414108
861.547241	1289.055054	1747.885864	1603.228638	68.472641
861.934937	1294.412842	1753.457886	1604.085938	67.460281
862.322632	1283.483154	1743.814087	1602.371582	69.273735
862.710205	1282.625854	1738.884888	1610.729370	71.911674
863.097656	1280.268555	1734.384644	1610.300903	72.675766
863.485107	1282.625854	1735.670288	1604.943237	71.144760
863.872498	1282.411621	1726.669434	1607.086304	73.082489
864.259827	1279.625488	1719.168701	1598.085449	72.452484
864.647156	1285.840454	1718.954590	1600.656982	72.686737
865.034424	1284.983276	1718.097168	1602.800049	73.379494
865.421570	1287.554932	1716.382813	1616.301514	76.661659
865.808655	1281.768677	1711.453491	1605.800415	75.411491
866.195557	1281.982910	1707.810547	1606.871948	76.295906
866.582581	1290.983887	1718.311646	1600.657104	72.467377
866.969482	1291.626831	1710.810669	1600.014160	73.568520
867.356323	1291.626831	1715.525391	1604.085938	73.710823
867.743225	1292.483887	1719.168823	1605.157715	73.279793
868.129883	1293.769897	1729.455200	1597.013794	69.601593
868.516602	1304.270752	1742.742310	1611.158081	69.990250
868.903076	1307.699707	1743.813965	1624.016479	72.530708
869.289673	1302.556396	1743.385254	1626.802368	73.553711
869.676147	1300.841919	1742.313721	1624.230835	73.252449
870.062561	1302.127808	1748.100098	1626.373901	72.705437
870.448914	1302.127808	1748.100098	1631.731567	73.906776
870.835266	1292.055420	1745.099976	1644.375732	77.767258
871.221558	1295.484253	1757.744019	1645.018677	75.614288
871.607544	1289.912354	1758.386841	1640.518066	74.839874
871.993713	1291.198120	1763.958862	1643.518433	74.524017
872.379761	1291.412476	1761.601440	1646.947266	75.615295
872.765747	1289.697998	1759.672363	1650.161987	76.698647
873.151672	1281.982910	1762.887207	1642.018433	74.866356
873.537598	1284.768921	1768.030518	1647.161743	74.988953
873.923401	1282.411621	1769.744995	1654.447998	76.341248
874.309204	1283.911743	1775.531250	1664.520386	77.419350
874.694763	1282.625854	1785.603638	1668.163696	76.651070
875.080383	1284.126099	1804.677002	1672.878540	74.680969
875.465942	1275.339478	1825.464844	1701.595703	77.483467
875.851440	1286.697754	1873.683960	1753.457886	79.518074
876.236938	1280.482788	1934.546875	1816.678467	81.979073
876.622314	1282.197266	2019.841064	1902.615356	84.108086
877.007629	1276.411011	2108.778320	1990.052612	85.736382
877.392761	1283.483154	2218.717773	2103.420898	87.671875
877.777954	1288.840698	2343.230225	2226.647217	88.943077
878.163086	1293.341187	2518.104004	2387.163086	89.308876
878.548218	1293.984131	2740.125977	2597.183350	90.115585
878.933167	1297.412964	3044.656006	2867.638428	89.868752
879.318176	1296.984497	3368.044678	3150.094727	89.476410
879.703003	1297.627319	3657.144287	3405.977295	89.355156
880.087830	1284.768799	3875.737549	3603.139160	89.478905
880.472534	1282.197144	4036.896240	3743.081787	89.334061
880.857239	1276.196533	4137.191406	3821.089111	88.951317
881.241882	1276.625122	4187.982422	3862.450684	88.818558
881.626465	1269.338745	4190.125488	3848.306396	88.297028
882.010986	1267.624390	4144.906738	3796.872559	87.904068
882.395447	1259.480591	4033.896240	3674.717773	87.053917
882.779846	1253.694458	3857.521240	3497.057617	86.156403
883.164063	1250.479736	3592.852295	3254.891357	85.571854
883.548340	1250.265503	3288.322754	2998.580322	85.783401
883.932495	1253.051514	2999.222900	2744.626709	85.419746
884.316650	1257.123413	2758.342041	2522.819092	84.311218
884.700745	1259.480835	2544.463867	2334.014648	83.622414
885.084778	1260.552368	2373.875732	2188.714844	83.368637
885.468750	1263.124146	2239.505615	2065.702637	82.199272
885.852661	1263.981323	2130.851807	1967.764526	81.186661
886.236389	1262.052612	2051.558594	1894.900269	80.157425
886.620117	1266.552856	1989.195313	1845.609497	80.130447
887.003845	1269.124634	1936.261597	1808.320313	80.822334
887.387451	1278.339844	1890.185425	1776.603027	81.436104
887.771057	1283.054565	1858.682373	1744.671387	80.193626
888.154602	1284.983276	1839.609009	1722.383301	78.863998
888.538086	1280.268555	1822.035889	1700.095337	77.492081
888.921326	1282.840210	1810.677734	1686.808472	76.532692
889.304688	1278.768311	1802.748413	1676.735840	75.950890
889.687927	1278.125488	1806.605835	1681.021973	76.236794
890.071167	1275.768066	1817.964111	1694.308960	77.193649
890.454285	1274.267944	1837.037476	1716.811279	78.636688
890.837402	1277.482544	1861.682861	1736.956177	78.650017
891.220459	1282.411621	1893.399902	1761.816040	78.463768
891.603271	1272.124878	1939.904663	1794.390503	78.209259
891.986145	1270.624756	1985.980591	1832.108276	78.490105
892.369019	1273.196411	2041.057495	1873.041016	78.118896
892.751770	1279.411255	2101.491943	1931.332520	79.301369
893.134460	1276.625244	2146.710693	1978.051270	80.615761
893.517151	1278.768433	2180.999756	2004.410889	80.427536
893.899658	1277.268188	2199.215820	2011.697388	79.660622
894.282227	1283.483276	2206.502197	2019.412476	79.730675
894.664612	1284.340332	2197.929932	2002.482056	78.606598
895.046997	1287.769287	2177.570801	1992.195313	79.166649
895.429321	1283.483276	2151.425537	1959.406372	77.876503
895.811523	1282.411621	2105.563477	1920.402466	77.505852
896.193726	1285.626099	2059.701904	1879.041382	76.661133
896.575928	1293.126953	1997.981689	1825.250732	75.494102
896.958008	1289.269409	1925.331909	1756.458130	73.450127
897.339905	1293.341309	1870.683716	1695.594849	69.673309
897.721863	1295.912964	1811.320679	1646.304321	67.983337
898.103760	1294.627075	1774.674194	1616.087158	66.964279
898.485535	1288.626465	1747.885864	1592.084717	66.075569
898.867310	1287.983521	1738.027710	1584.583984	65.904739
899.249084	1280.268433	1735.027344	1584.798340	66.965134
899.630676	1282.625854	1743.171021	1592.941895	67.380150
900.012268	1291.626709	1759.029663	1602.585815	66.529129
900.393616	1292.912598	1766.101929	1616.301514	68.342392
900.775085	1291.198120	1787.961060	1648.233154	71.872314
901.156494	1297.627319	1823.107544	1693.880493	75.407822
901.537842	1293.769897	1879.041382	1752.600708	78.396233
901.919067	1296.127197	1951.905884	1811.106323	78.529411
902.300293	1303.413696	2003.125122	1865.326050	80.306297
902.681458	1299.770508	2047.058105	1889.971191	78.979057
903.062378	1305.342529	2072.346191	1909.044556	78.709145
903.443359	1308.557007	2079.418213	1906.687012	77.592438
903.824341	1306.413940	2074.489258	1899.186279	77.176331
904.205200	1306.413940	2063.988281	1892.328613	77.340881
904.586060	1303.413574	2046.843384	1876.684082	77.111588
904.966797	1297.412964	2019.626587	1839.823486	75.103889
905.347473	1288.412231	1979.765747	1804.248413	74.612503
905.728027	1290.126587	1918.902710	1739.527710	71.472359
906.108521	1287.340576	1846.466797	1685.093750	71.138351
906.489075	1280.268433	1790.961304	1618.015747	66.135117
906.869507	1287.555054	1731.812866	1589.084473	67.872620
907.249878	1279.625610	1688.094238	1554.152466	67.208801
907.630188	1275.339600	1661.948730	1536.150757	67.461197
908.010437	1282.411621	1643.089722	1526.721191	67.736183
908.390625	1281.125854	1632.374512	1513.648560	66.198891
908.770630	1284.340332	1627.230957	1498.218384	62.375008
909.150696	1278.553955	1624.016357	1505.076294	65.570763
909.530640	1284.125854	1628.945435	1494.575317	61.031761
909.910583	1287.983521	1644.161255	1507.005127	61.492222
910.290527	1287.126221	1664.734741	1526.935547	63.507393
910.670288	1293.126831	1696.023560	1575.583130	70.106377
911.049988	1281.554199	1738.456299	1604.085938	70.590996
911.429565	1290.983887	1795.033203	1650.804810	71.386055
911.809204	1287.769287	1855.039063	1705.238770	73.592758
912.188721	1279.411255	1913.116089	1757.529419	75.448082
912.568237	1282.625977	1985.337769	1836.608643	78.834976
912.947632	1272.767700	2085.847900	1940.119019	82.076935
913.327026	1276.196777	2203.287598	2052.201416	83.703194
913.706299	1278.339722	2331.014648	2185.071533	86.135979
914.085510	1274.482300	2427.023682	2283.438232	87.541840
914.464539	1273.196411	2516.604248	2344.086914	86.125443
914.843628	1264.409790	2562.251221	2371.303955	85.287323
915.222717	1275.125122	2577.895752	2388.019775	85.425217
915.601685	1270.624878	2569.966553	2389.734375	86.128960
915.980591	1277.268188	2544.892334	2372.375732	86.390556
916.359436	1281.125732	2508.888916	2331.443115	85.547226
916.738220	1269.338745	2445.454346	2271.865723	85.240517
917.116821	1273.839355	2356.945557	2186.571777	84.269890
917.495483	1269.981689	2246.577881	2076.417969	82.576225
917.874023	1263.552612	2119.922363	1943.333496	79.379364
918.252563	1265.909912	2017.269165	1845.824097	77.182014
918.631042	1265.695557	1914.187622	1766.959106	77.296791
919.009399	1279.197021	1834.680054	1699.452393	75.655846
919.387695	1277.268188	1777.674316	1636.660645	71.820152
919.766052	1272.982056	1726.883545	1583.512451	68.413612
920.144104	1273.624878	1687.665649	1538.508179	63.975174
920.522278	1266.552856	1653.805054	1513.648560	63.807438
920.900269	1265.052856	1621.015991	1483.859863	61.469009
921.278320	1258.194946	1598.942505	1458.357422	58.742161
921.656311	1262.052368	1574.511719	1440.570068	57.133095
922.034180	1265.267090	1552.652344	1431.140503	57.718136
922.411987	1263.766968	1532.507446	1406.709473	53.189793
922.789612	1270.624878	1510.434082	1391.708130	50.491493
923.167297	1263.124146	1496.504028	1379.063965	49.678585
923.544922	1261.838013	1483.002808	1374.777710	51.065857
923.922485	1261.195190	1477.430664	1367.705566	49.256660
924.299988	1256.051880	1465.000854	1364.062500	51.692341
924.677429	1257.551880	1454.499878	1355.275879	49.619190
925.054810	1260.980835	1458.571655	1343.489014	41.757092
925.431946	1264.409790	1452.785400	1336.845581	38.452850
925.809204	1261.195190	1449.785034	1323.558472	33.068207
926.186401	1262.909546	1452.571045	1314.129028	27.005735
926.563477	1258.409180	1441.641479	1316.700684	31.812897
926.940491	1256.909058	1446.784912	1314.771851	30.474012
927.317505	1253.480103	1439.712769	1312.200073	31.530436
927.694397	1260.980957	1439.069824	1309.628418	27.316397
928.071289	1272.124878	1430.926025	1305.128052	20.782705
928.447937	1270.838989	1425.996948	1294.412842	15.193454
928.824707	1271.053223	1428.783081	1296.341553	16.032684
929.201355	1275.125122	1425.997192	1297.841675	15.056831
929.577881	1278.339722	1425.782837	1302.342163	16.279119
929.954407	1278.553955	1420.425293	1300.413208	15.407801
930.330933	1273.839111	1412.067261	1297.412964	17.054306
930.707336	1276.625122	1413.781616	1291.626709	10.937570
931.083496	1273.196289	1401.994629	1286.483276	10.316117
931.459778	1265.909912	1403.066284	1278.553955	9.218706
931.835938	1261.195190	1406.495239	1280.268433	13.126797
932.212158	1253.908813	1411.638550	1285.411743	19.972727
932.588196	1257.766479	1421.925293	1285.197388	16.709982
932.964172	1258.837891	1421.925293	1284.983154	16.031443
933.340149	1258.409302	1430.283325	1292.912476	20.074688
933.716003	1258.409302	1428.783081	1291.412476	19.371040
934.091736	1258.623535	1434.997925	1298.270264	22.478733
934.467468	1257.551880	1440.570068	1303.413574	25.058544
934.843140	1253.694458	1448.070679	1302.984863	25.358248
935.218750	1258.194946	1454.285522	1314.771973	28.852497
935.594299	1264.838379	1452.356689	1320.986816	29.942909
935.969788	1256.480469	1442.927246	1313.271729	30.459770
936.345276	1257.766357	1444.213135	1311.557373	28.850601
936.720459	1250.265503	1436.283691	1308.128418	31.106052
937.095764	1252.837158	1431.140503	1303.842285	28.605816
937.471008	1246.193604	1424.711304	1296.341553	28.091303
937.846130	1244.693604	1413.353027	1286.054810	24.523508
938.221252	1242.550659	1408.638184	1282.625854	24.128962
938.596252	1246.193848	1403.066284	1280.697144	21.994492
938.971191	1250.908569	1400.494629	1280.911255	20.057140
939.346130	1247.265259	1395.136841	1259.480591	8.260771
939.720886	1241.907715	1388.707764	1248.979614	4.817369
940.095581	1249.622559	1382.492798	1247.479614	-1.612810
940.470337	1253.908691	1371.348877	1237.621338	-13.868637
940.844971	1262.266846	1365.562622	1240.621704	-20.954527
941.219543	1257.552002	1363.633789	1237.192871	-19.191919
941.594055	1260.552246	1357.204590	1233.549561	-27.937952
941.968506	1261.623779	1359.776245	1234.835449	-27.292570
942.342712	1270.624634	1356.776001	1230.549194	-46.517475
942.717041	1268.052856	1352.061279	1224.120117	-52.295635
943.091309	1262.909668	1340.060059	1217.262207	-59.166855
943.465515	1268.052856	1340.274414	1220.048340	-66.468407
943.839600	1278.553833	1344.346191	1221.762817	-86.318558
944.213623	1282.197144	1349.275391	1217.262451	-96.804398
944.587646	1279.196899	1347.346558	1214.262085	-95.282669
944.961426	1276.625244	1343.060425	1220.905640	-83.870628
945.335266	1275.553711	1346.060669	1219.619629	-79.331291
945.709106	1281.339966	1347.560791	1224.977417	-85.113029
946.082825	1277.268311	1343.060425	1225.620239	-78.501915
946.456421	1264.838379	1337.916992	1232.263672	-44.574883
946.830017	1270.196045	1337.702637	1236.549927	-49.841232
947.203613	1271.696167	1341.560181	1236.978516	-49.693180
947.577026	1262.695313	1340.703003	1246.193726	-21.153795
947.950317	1263.338257	1347.132080	1259.909424	-4.091988
948.323669	1262.266724	1350.346802	1265.052734	3.163043
948.696899	1263.338257	1356.775879	1278.125488	15.825779
949.070068	1273.839355	1360.419189	1274.696533	0.990043
949.443237	1278.768433	1364.491089	1284.340332	6.499915
949.816284	1280.697144	1364.276733	1285.626099	5.897319
950.189270	1286.269043	1369.420044	1281.982910	-5.154638
950.562073	1294.412842	1370.491577	1268.481567	-34.084785
950.934998	1291.198120	1366.419800	1269.981934	-28.204884
951.307739	1286.697754	1367.919922	1268.052979	-22.955278
951.680481	1290.769531	1364.062378	1261.838013	-39.473866
952.053162	1283.697388	1357.847534	1248.979736	-46.820747
952.425781	1282.411499	1349.489502	1244.264893	-56.869026
952.798279	1276.625366	1338.560059	1239.121582	-60.553761
953.170776	1266.124268	1340.060059	1229.049194	-50.144962
953.543030	1271.481934	1331.059204	1221.548584	-83.812752
953.915405	1265.052734	1326.987427	1203.332397	-99.653900
954.287659	1269.124512	1329.130493	1203.546753	-109.285370
954.659851	1270.410278	1332.988037	1206.546997	-102.054283
955.031982	1269.124512	1330.844849	1198.403198	-114.583488
955.404114	1273.839233	1324.630005	1195.188599	-154.852219
955.776123	1274.910767	1320.558228	1197.974731	-168.543961
956.147888	1274.696533	1319.915283	1193.688599	-179.146774
956.519775	1282.411621	1321.844116	1193.688599	-224.999771
956.891602	1279.411255	1327.416016	1190.045410	-186.160385
957.263306	1278.768433	1329.559082	1192.831543	-169.198242
957.635010	1268.052979	1331.273560	1187.902344	-126.779343
958.006592	1272.124878	1327.844604	1200.332031	-128.846375
958.378174	1260.552246	1322.701294	1200.332031	-96.896439
958.749512	1259.266479	1319.915283	1199.689087	-98.233421
959.120911	1262.695313	1317.772217	1198.831909	-115.953148
959.492310	1261.838257	1322.058472	1205.689575	-93.238930
959.863586	1256.051880	1323.772827	1206.975708	-72.468231
960.234741	1257.980591	1320.558228	1209.118652	-78.082108
960.605896	1243.836304	1319.915283	1208.475708	-46.478798
960.976990	1248.765381	1319.915161	1206.118408	-59.939713
961.347961	1247.693848	1317.986450	1207.618530	-57.012142
961.718811	1248.979736	1312.200317	1213.619141	-55.932095
962.089661	1249.193970	1319.272339	1205.689819	-62.079285
962.460510	1256.909058	1326.558716	1211.476074	-65.230736
962.831299	1256.909058	1335.130981	1217.262329	-50.684933
963.201965	1258.194824	1343.060425	1223.691528	-40.656399
963.572510	1265.695557	1340.488647	1217.047974	-65.042885
963.943054	1267.624390	1345.203247	1211.476074	-72.375793
964.313477	1262.909424	1346.274902	1212.333252	-60.668003
964.683838	1268.267212	1349.060913	1217.690918	-62.599304
965.054199	1267.624390	1354.418579	1225.620239	-48.395119
965.424500	1274.053589	1349.489502	1221.119873	-70.170448
965.794678	1279.411255	1353.989868	1217.905396	-82.471176
966.164795	1279.839966	1350.346802	1223.477417	-79.939125
966.534912	1267.838745	1345.203247	1221.119995	-60.387836
966.904907	1265.267090	1340.488647	1217.690918	-63.248055
967.274780	1263.766846	1341.131592	1215.762085	-62.049915
967.644592	1255.408936	1344.131836	1220.262573	-39.613632
968.014404	1257.337769	1344.989136	1219.405396	-43.276421
968.384155	1270.196045	1341.131592	1222.834351	-66.767220
968.753845	1279.196899	1347.346558	1226.263306	-77.672577
969.123474	1281.125732	1343.488892	1226.906128	-86.941719
969.492981	1280.268555	1351.418335	1240.836060	-55.421810
969.862305	1280.482788	1351.846924	1243.193481	-52.252167
970.231750	1272.553467	1351.846924	1247.908081	-31.081236
970.601135	1280.054199	1352.704224	1248.336792	-43.657806
970.970337	1285.411865	1347.560791	1245.765137	-63.793102
971.339539	1286.697632	1344.989136	1240.836060	-78.676254
971.708740	1291.198120	1342.417480	1249.193970	-82.008347
972.077759	1288.626465	1343.060425	1248.551025	-73.622131
972.446777	1285.197510	1351.204102	1255.194702	-45.454258
972.815613	1273.196167	1348.632324	1253.265991	-26.419924
973.184509	1268.052979	1350.132568	1253.051514	-18.276730
973.553284	1261.195190	1346.060669	1245.550781	-18.434362
973.921997	1260.338013	1357.204590	1244.479248	-16.371761
974.290710	1262.909790	1366.634155	1239.550171	-22.520861
974.659302	1266.981445	1377.135254	1242.336182	-22.373501
975.027771	1261.623901	1388.921997	1253.480225	-6.397328
975.396118	1257.551880	1403.709106	1270.196167	8.651155
975.764526	1248.550903	1420.210815	1272.124878	13.732953
976.132874	1243.836304	1433.497925	1281.554443	19.887070
976.501160	1239.978760	1454.071289	1286.697632	21.821814
976.869324	1246.193726	1471.858765	1297.841675	22.886997
977.237488	1260.980835	1487.074463	1312.414551	22.748857
977.605530	1263.552612	1496.289795	1324.844238	26.335125
977.973450	1261.195190	1496.503906	1341.988770	34.335140
978.341309	1264.838379	1491.360596	1346.274902	35.950790
978.709167	1263.766846	1484.502808	1350.561035	39.320366
979.077026	1265.910034	1479.787964	1347.775024	38.276501
979.444702	1270.410400	1469.072754	1335.131104	32.578243
979.812378	1280.911499	1455.142700	1331.702271	29.151363
980.179932	1287.769287	1448.070557	1326.344482	24.064186
980.547485	1292.269653	1427.497192	1306.628174	10.618045
980.914795	1292.055420	1407.352417	1292.055420	0.000000
981.282166	1288.626465	1389.350586	1265.909912	-22.553240
981.649475	1280.482788	1373.706177	1254.123047	-28.275888
982.016785	1277.696777	1363.848145	1229.906372	-55.472603
982.383911	1277.696777	1354.632935	1221.548462	-72.980400
982.751038	1281.554443	1344.346191	1210.833130	-112.628357
983.118103	1280.697144	1328.273315	1201.832153	-165.765732
983.484924	1278.554077	1319.701050	1205.261230	-178.124512
983.851868	1275.553833	1315.414917	1196.688843	-197.849594
984.218689	1279.625732	1302.556519	1191.331177	-385.048096
984.585449	1271.482056	1298.270264	1189.402344	-306.402405
984.952209	1271.267700	1291.198120	1183.830322	-438.713165
985.318787	1263.981201	1284.769043	1188.973755	-360.823639
985.685425	1275.553711	1288.412231	1190.473877	-661.661133
986.051880	1277.268066	1286.697754	1195.188843	-870.434204
986.418213	1276.196533	1290.555176	1204.832642	-497.010010
986.784607	1272.124878	1298.270264	1208.261475	-244.262619
987.150879	1267.410034	1312.200073	1221.977051	-101.435463
987.517090	1270.410522	1318.629395	1226.263184	-91.556145
987.883301	1276.625366	1326.344482	1238.478638	-76.724472
988.249390	1272.339233	1342.846069	1252.837158	-27.659836
988.615417	1283.697388	1358.061890	1268.910278	-19.884634
988.981262	1280.054199	1375.849243	1280.482788	0.447402
989.347168	1285.197632	1398.137207	1296.770142	10.246638
989.712952	1288.197876	1422.568237	1301.484863	9.888332
990.078674	1288.626465	1442.498535	1315.843384	17.688017
990.444397	1287.769165	1456.857300	1322.272583	20.405582
990.809998	1277.482422	1466.929688	1328.701782	27.036209
991.175537	1277.696777	1468.215454	1329.559082	27.221638
991.540894	1270.839111	1471.215820	1333.630981	31.336910
991.906311	1264.409790	1467.572510	1324.201294	29.430351
992.271729	1264.409790	1456.643066	1317.986450	27.870647
992.636963	1257.337769	1449.570801	1308.985718	26.867365
993.002136	1260.766602	1427.068726	1298.913208	22.938135
993.367310	1256.694824	1411.424316	1279.411255	14.681384
993.732361	1251.551270	1384.635986	1268.267456	12.560560
994.097351	1251.765625	1364.491089	1255.623169	3.422070
994.462219	1251.337158	1352.704224	1239.121582	-12.050834
994.827026	1266.552856	1334.702393	1230.549316	-52.830204
995.191833	1270.410278	1327.201660	1218.762573	-90.942856
995.556580	1280.054199	1321.629761	1204.618164	-181.443207
995.921204	1282.625854	1312.414551	1200.760620	-274.819794
996.285828	1279.839722	1307.699707	1195.188599	-303.844818
996.650391	1284.554565	1297.627441	1189.402466	-727.858948
997.014648	1291.841064	1309.414185	1194.117310	-556.097900
997.379028	1308.985596	1319.915283	1210.190308	-903.916870
997.743408	1310.700073	1330.844849	1213.833374	-480.852722
998.107605	1315.200562	1328.916138	1211.904663	-753.128418
998.471802	1322.058350	1325.701538	1214.690552	-2947.083252
998.835938	1315.843506	1325.915894	1204.189453	-1108.516235
999.199951	1321.844116	1326.987427	1202.046387	-2329.195068
999.563904	1314.129028	1325.487305	1199.474731	-1009.433960
999.927673	1314.343262	1332.130859	1200.546387	-639.754028
1000.291565	1319.915161	1330.416382	1196.045898	-1179.570190
1000.655396	1312.843262	1330.202026	1204.403809	-624.695679
1001.019043	1301.913330	1321.415405	1199.689087	-524.171082
1001.382629	1281.125732	1302.556396	1185.973511	-444.000336
1001.746216	1270.624634	1291.626831	1178.901367	-436.731750
1002.109741	1271.696167	1291.412354	1172.900879	-501.087219
1002.473022	1265.695557	1291.841064	1167.328857	-376.227905
1002.836365	1265.052612	1299.556152	1175.258179	-260.247009
1003.199646	1266.124146	1300.841919	1170.543457	-275.307648
1003.562866	1273.624878	1299.984619	1176.329712	-369.105164
1003.925964	1268.910156	1297.841675	1171.829224	-335.554230
1004.289124	1271.696167	1300.413208	1169.043091	-357.463989
1004.652100	1278.553955	1301.270630	1164.757080	-500.939850
1005.015076	1278.339722	1303.413574	1169.686157	-433.334137
1005.377747	1277.911011	1306.199585	1162.399780	-408.331757
1005.740662	1286.697754	1308.771240	1158.113770	-582.526855
1006.103333	1276.196655	1308.557007	1161.328247	-354.966492
1006.466003	1275.553833	1303.413696	1167.757446	-386.923615
1006.828552	1269.124634	1303.413696	1174.615234	-275.625488
1007.191101	1261.623779	1297.198730	1175.686646	-241.566422
1007.553528	1257.337646	1301.699219	1165.614380	-206.762878
1007.915771	1257.766235	1303.199341	1169.900513	-193.395813
1008.278137	1251.979980	1298.055908	1174.829590	-167.441864
1008.640442	1246.193726	1302.556396	1169.257568	-136.501968
1009.002563	1250.908447	1304.056519	1160.042358	-170.967804
1009.364624	1250.694092	1298.484619	1163.899902	-181.613800
1009.726685	1244.479370	1298.913208	1179.329956	-119.685509
1010.088684	1255.194580	1301.056274	1188.545044	-145.327240
1010.450439	1247.050903	1300.842041	1182.115967	-120.716797
1010.812256	1258.409058	1294.412842	1171.400513	-241.664993
1011.174011	1262.266724	1298.056030	1172.686401	-250.299133
1011.535706	1264.195435	1292.055420	1180.187256	-301.537048
1011.897400	1266.338623	1297.412964	1180.830078	-275.174133
1012.258911	1263.766846	1304.485107	1173.115112	-222.631638
1012.620361	1264.195435	1300.841919	1174.829590	-243.859253
1012.981812	1253.480103	1298.698853	1179.973022	-162.558853
1013.343079	1254.551636	1305.770874	1182.116089	-141.422531
1013.704285	1256.480347	1303.628052	1171.186401	-180.907944
1014.065430	1249.194092	1296.555786	1164.757202	-178.280975
1014.426575	1253.694458	1296.555786	1163.685669	-210.000000
1014.787720	1251.979980	1298.913208	1168.614746	-177.625183
1015.148743	1248.551025	1301.270630	1167.757446	-153.251495
1015.509644	1247.050903	1301.699219	1162.185425	-155.293854
1015.870361	1252.837158	1297.198730	1165.185669	-197.584274
1016.231140	1258.623535	1292.912598	1170.972046	-255.625214
1016.591919	1259.909302	1289.269531	1170.757690	-303.647522
1016.952515	1267.195801	1286.483276	1165.185791	-528.892517
1017.313049	1269.553223	1282.197266	1158.970947	-874.580017
1017.673584	1273.839355	1280.911377	1156.399292	-1660.629395
1018.034058	1278.768433	1289.269409	1157.899536	-1151.025269
1018.394348	1282.197388	1298.484497	1158.328003	-760.536316
1018.754639	1284.769043	1293.126953	1144.826782	-1674.369019
1019.114868	1285.840576	1283.054443	1144.612305	5068.971191
1019.475037	1284.554688	1285.411865	1147.612671	-15975.918945
1019.835022	1277.053955	1280.268555	1145.255249	-4100.003906
1020.195129	1274.053589	1285.197510	1145.683838	-1151.926270
1020.555054	1275.339478	1286.269043	1149.755737	-1149.027710
1020.914917	1281.125732	1287.126343	1150.398560	-2178.564697
1021.274536	1285.626343	1290.983765	1152.755981	-2480.117676
1021.634338	1289.269531	1293.341187	1152.327393	-3363.303955
1021.993958	1286.697754	1284.125977	1152.541626	5216.475098
1022.353577	1287.126465	1270.196045	1160.685303	746.828247
1022.713135	1285.411865	1271.267578	1174.829590	781.815857
1023.072632	1282.625854	1273.410645	1178.472778	1130.230103
1023.431946	1274.053467	1268.052856	1175.043823	1649.992920
1023.791260	1276.839600	1273.624878	1172.686401	3239.882324
1024.150391	1269.553101	1265.266968	1171.186279	2295.001709
1024.509644	1265.909790	1265.266846	1166.685913	15432.732422
1024.868652	1257.337524	1264.838379	1173.115112	-1122.837524
1025.227661	1247.693848	1267.838745	1181.473022	-328.722565
1025.586670	1248.765503	1267.195801	1189.402344	-322.095490
1025.945557	1253.908813	1277.482544	1191.974121	-262.727570
1026.304443	1255.408936	1282.840210	1180.401489	-273.437714
1026.663086	1256.909058	1287.769287	1180.401489	-247.916397
1027.021729	1259.480835	1293.126953	1180.187134	-235.669693
1027.380371	1272.767700	1296.984497	1189.187988	-345.131165
1027.738892	1276.625244	1287.983521	1187.687866	-783.018250
1028.097290	1276.839600	1294.841309	1189.188110	-486.906494
1028.455688	1277.482422	1296.984375	1187.045044	-463.734985
1028.814087	1285.197388	1304.913696	1181.473145	-526.083496
1029.172241	1289.697998	1298.056030	1171.829346	-1410.244019
1029.530518	1294.841431	1296.555908	1170.757690	-7237.408203
1029.888550	1290.769653	1290.555176	1163.685669	59252.816406
1030.246582	1292.912720	1290.555176	1167.971802	5299.622070
1030.604614	1287.340698	1291.198120	1158.113525	-3350.091797
1030.962524	1286.483521	1287.340576	1153.398926	-15528.115234
1031.320313	1277.053955	1281.125854	1144.183594	-3263.105225
1031.678101	1272.767700	1277.053955	1142.040527	-3049.916016
1032.035645	1278.768433	1276.411011	1138.183105	5963.520020
1032.393311	1281.125610	1267.838745	1142.040649	1046.785400
1032.750977	1277.482422	1265.695679	1145.041016	1123.647217
1033.108398	1278.339844	1273.196411	1150.612915	2483.301270
1033.465820	1265.481323	1267.838867	1145.040894	-5108.724609
1033.823120	1265.910034	1261.409668	1139.254639	2814.335205
1034.180298	1262.052612	1261.195313	1137.325928	14548.782227
1034.537476	1262.052612	1261.838257	1140.969116	56487.242188
1034.894653	1260.338013	1267.410034	1143.969482	-1645.477661
1035.251709	1262.052368	1276.411011	1145.255371	-813.426453
1035.608643	1257.337524	1277.696899	1151.041504	-522.098633
1035.965576	1277.696777	1272.982056	1112.680664	3500.018066
1036.322388	1251.765747	1336.631226	1136.254395	-136.111115
1036.679077	1237.621460	1313.057373	1171.614990	-87.500061
1037.035889	1247.050903	1313.057373	1150.398560	-146.428589
1037.392456	1232.906738	1206.975586	1206.975586	100.000000
>>>>>End Processed Spectral Data<<<<<
