# Supplementary material for: Avian learning favors colorful, not bright, signals
Source: PLoS One. 2018 Mar 22;13(3):e0194279. doi: 10.1371/journal.pone.0194279 (PMC5864004; doi:10.1371/journal.pone.0194279)
Supplement: S1 Text — (ZIP) [file pone.0194279.s001.zip › YellowTanOuter3.txt]

Jaz Data File
++++++++++++++++++++++++++++++++++++
Date: Wed May 31 03:40:52 2017
User: jaz
Dark Spectrum Present: Yes
Reference Spectrum Present: Yes
Processed Spectrum Present: Yes
Spectrometers: JAZA3305
Integration Time (usec): 450000 (JAZA3305)
Spectra Averaged: 1 (JAZA3305)
Boxcar Smoothing: 5 (JAZA3305)
Correct for Electrical Dark: No (JAZA3305)
Strobe/Lamp Enabled: Yes (JAZA3305)
Correct for Detector Non-linearity: No (JAZA3305)
Correct for Stray Light: No (JAZA3305)
Number of Pixels in Processed Spectrum: 2048
>>>>>Begin Processed Spectral Data<<<<<
W	D	R	S	P
189.090729	0.000000	0.000000	0.000000	0.000000
189.548096	0.000000	0.000000	0.000000	0.000000
190.005432	1251.765747	1270.624634	1051.388916	-1062.506104
190.462753	1308.342651	1261.195190	1131.539551	375.000244
190.920044	0.000000	0.000000	0.000000	0.000000
191.377304	1046.674072	1056.317871	929.876953	-1211.111084
191.834534	1166.042969	1178.901367	1031.886963	-1043.333740
192.291718	1287.769165	1296.984375	1141.612061	-1586.041992
192.748886	1294.198364	1302.127686	1157.685059	-1721.626587
193.206039	1292.055420	1305.556519	1168.400391	-915.888672
193.663162	1289.912231	1307.485474	1176.758301	-643.898987
194.120255	1295.698608	1314.129028	1181.687378	-618.603516
194.577316	1300.841919	1314.557495	1181.258789	-871.878296
195.034348	1306.413940	1309.199951	1186.187866	-4315.348633
195.491364	1306.413940	1310.914307	1197.974609	-2409.566895
195.948349	1316.700684	1299.770386	1204.189575	664.554810
196.405304	1320.343750	1294.626953	1205.475464	446.666382
196.862228	1317.557861	1290.340820	1205.046753	413.384796
197.319122	1311.557373	1291.626831	1207.404175	522.580872
197.775986	1307.699951	1284.769043	1201.617920	462.615906
198.232819	1305.771118	1288.197876	1191.331177	651.216980
198.689636	1320.129639	1296.555786	1188.545166	558.179749
199.146423	1320.772583	1314.343262	1191.331177	2013.298096
199.603180	1320.558350	1314.343262	1188.545044	2124.077881
200.059921	1321.843994	1316.057617	1192.617065	2233.296143
200.516617	1332.559448	1320.772461	1191.331177	1198.171021
200.973297	1322.487061	1342.203125	1190.045410	-671.744873
201.429932	1321.843994	1349.703857	1187.687988	-481.538635
201.886551	1322.701294	1354.204224	1190.688354	-419.049713
202.343140	1320.558105	1356.775879	1185.759277	-372.189728
202.799713	1318.415161	1367.705566	1188.116699	-264.348541
203.256241	1324.415649	1371.348877	1198.188965	-268.949493
203.712753	1316.057739	1377.778076	1203.546753	-182.291595
204.169220	1312.414551	1361.490845	1197.760254	-233.624603
204.625671	1311.985840	1372.420410	1198.403198	-187.943161
205.082092	1307.271118	1378.421021	1191.331177	-162.951645
205.538483	1296.127319	1379.706909	1184.044800	-134.102737
205.994843	1301.699219	1377.992554	1175.901123	-164.887405
206.451187	1299.984863	1378.421021	1177.829834	-155.738159
206.907486	1298.484619	1382.921387	1179.115723	-141.370758
207.363770	1299.341797	1385.921753	1181.901733	-135.643478
207.820023	1299.984741	1390.207886	1178.044067	-135.154541
208.276260	1287.340698	1395.994019	1169.900513	-108.087067
208.732452	1287.554810	1389.779297	1164.328491	-120.544815
209.188599	1282.839966	1404.566284	1166.685791	-95.422401
209.644760	1279.411255	1411.638550	1166.471558	-85.413300
210.100845	1270.624756	1415.495972	1165.828613	-72.337448
210.556931	1272.339355	1428.997314	1170.114746	-65.253380
211.012985	1271.053467	1440.569946	1176.972534	-55.499580
211.469009	1267.838745	1460.286133	1179.758545	-45.768456
211.925003	1269.767456	1471.430176	1183.830322	-42.614288
212.380966	1266.767212	1486.860229	1190.045288	-34.858864
212.836914	1269.553223	1498.004272	1200.332031	-30.300228
213.292816	1282.625854	1509.362427	1205.046753	-34.215523
213.748703	1288.412109	1529.935913	1202.689575	-35.492374
214.204559	1290.555176	1545.365967	1206.761230	-32.884769
214.660385	1290.769531	1560.581909	1211.904541	-29.229567
215.116165	1293.984009	1574.726074	1211.475952	-29.389275
215.571960	1291.198120	1595.728149	1215.547729	-24.841684
216.027664	1286.269165	1618.658936	1213.619019	-21.856915
216.483383	1280.911499	1635.589111	1206.332642	-21.027224
216.939056	1273.625122	1659.162964	1201.832153	-18.621510
217.394730	1279.625610	1682.522217	1195.188721	-20.957458
217.850342	1276.839600	1714.025269	1188.759521	-20.147064
218.305939	1267.838623	1759.458496	1185.973511	-16.652117
218.761505	1264.195435	1791.818848	1190.688354	-13.931732
219.217041	1259.909302	1841.752075	1193.260010	-11.454863
219.672546	1267.838745	1889.756958	1201.403687	-10.682282
220.128036	1273.625000	1951.048462	1211.047363	-9.237596
220.583496	1269.124634	2015.340576	1212.547607	-7.581857
221.038895	1263.552612	2081.132813	1218.333862	-5.530803
221.494308	1272.767822	2187.857666	1232.049438	-4.449660
221.949646	1277.911255	2297.796875	1238.264404	-3.887382
222.404984	1271.267700	2439.453613	1245.122314	-2.238119
222.860291	1275.339478	2606.184326	1264.624146	-0.805153
223.315567	1275.982422	2790.488281	1276.625366	0.042452
223.770813	1271.053345	3010.795410	1289.912231	1.084005
224.226044	1268.481567	3271.392334	1301.056152	1.626362
224.681229	1258.194946	3582.780273	1311.128662	2.277125
225.136383	1254.551636	3941.743652	1334.059448	2.958769
225.591522	1256.480469	4321.280762	1362.133667	3.447311
226.046616	1261.623779	4667.601074	1388.707764	3.731205
226.501694	1256.266113	4915.125488	1401.351685	3.965322
226.956726	1256.694824	5106.287109	1421.282349	4.275454
227.411743	1254.122925	5230.370605	1431.354614	4.457260
227.866714	1253.051514	5306.020508	1428.568726	4.330584
228.321671	1264.624146	5333.023438	1437.998169	4.261480
228.776611	1262.052490	5300.448730	1444.641724	4.521330
229.231506	1264.838379	5194.366699	1446.784790	4.630235
229.686371	1271.482056	5045.423828	1444.213257	4.576944
230.141220	1271.696289	4857.048340	1433.497803	4.512849
230.596024	1279.196899	4634.812012	1421.282349	4.234259
231.050797	1287.340576	4440.435547	1403.280518	3.677020
231.505554	1292.483887	4303.708008	1398.780151	3.530002
231.960281	1291.840942	4211.770508	1391.708008	3.420187
232.414963	1304.913818	4162.051270	1392.993774	3.082804
232.869614	1297.412964	4128.405273	1394.279785	3.421656
233.324265	1286.697754	4111.046387	1392.136597	3.733209
233.778839	1289.697998	4133.548828	1382.492920	3.263002
234.233414	1289.483643	4180.267578	1383.778564	3.261915
234.687973	1283.697388	4231.486328	1383.564331	3.387859
235.142487	1283.054565	4294.706543	1387.207520	3.458333
235.596954	1279.839966	4371.857910	1385.707520	3.423898
236.051422	1270.410400	4479.868164	1404.994995	4.193375
236.505859	1269.124512	4605.023438	1413.567261	4.329950
236.960251	1265.481323	4818.258301	1423.854004	4.457716
237.414612	1254.551758	5052.495605	1438.641113	4.847079
237.868942	1258.409180	5339.238770	1456.857178	4.862933
238.323257	1256.051880	5690.916016	1487.288818	5.214070
238.777512	1260.980957	6078.167480	1519.648926	5.369690
239.231781	1266.124268	6464.349609	1541.079712	5.289410
239.685974	1261.838257	6808.525391	1570.439575	5.563705
240.140167	1262.695435	7112.412109	1598.085449	5.733440
240.594330	1257.123413	7349.650391	1619.944824	5.955188
241.048462	1263.766846	7572.742676	1630.231323	5.808621
241.502563	1264.838379	7810.193848	1644.804321	5.805123
241.956619	1266.552856	8045.074707	1667.306519	5.912110
242.410660	1269.981812	8309.530273	1688.737183	5.948611
242.864670	1269.553223	8648.348633	1709.524902	5.962649
243.318649	1279.411255	8984.166992	1723.669434	5.766026
243.772583	1270.196045	9299.841797	1752.171875	6.002455
244.226517	1265.266968	9541.793945	1771.673828	6.118591
244.680389	1272.553467	9697.380859	1782.174927	6.049044
245.134247	1275.125122	9742.813477	1775.960083	5.914660
245.588074	1272.767700	9791.675781	1778.960205	5.941988
246.041870	1265.481323	9761.671875	1777.031372	6.020935
246.495636	1263.552612	9649.803711	1776.602783	6.117754
246.949387	1265.267090	9441.069336	1761.387085	6.068151
247.403091	1265.695679	9187.757813	1746.171387	6.065033
247.856766	1265.267090	8834.366211	1737.813354	6.243098
248.310410	1262.266724	8440.470703	1714.025269	6.293476
248.764023	1272.124878	8032.645508	1682.307861	6.067328
249.217606	1273.410645	7648.822266	1648.661743	5.885911
249.671158	1274.482300	7342.578125	1632.588989	5.901467
250.124695	1276.411011	7110.054688	1624.016479	5.958634
250.578171	1279.411255	6918.250000	1609.443481	5.852840
251.031662	1282.411621	6817.097168	1595.513672	5.657088
251.485077	1282.411621	6783.665527	1585.441284	5.508374
251.938477	1287.554810	6803.382324	1587.798706	5.443316
252.391861	1289.483643	6858.887695	1577.940552	5.179314
252.845200	1299.127441	6933.251465	1568.296753	4.777483
253.298508	1301.056396	7050.477051	1573.225830	4.733858
253.751801	1292.484009	7218.065918	1583.298096	4.907773
254.205048	1297.413208	7484.448730	1617.587402	5.174921
254.658279	1289.483765	7849.413574	1633.660278	5.246649
255.111465	1286.483521	8350.890625	1670.092285	5.430162
255.564621	1293.555542	8982.453125	1712.953613	5.454593
256.017761	1293.769897	9682.592773	1768.244995	5.656039
256.470825	1294.841309	10383.589844	1816.678223	5.741571
256.923950	1286.054810	10974.434570	1860.182739	5.925944
257.376953	1289.269409	11368.972656	1891.257080	5.972276
257.829987	1282.840210	11574.493164	1905.615723	6.051268
258.282928	1274.267944	11629.569336	1916.759399	6.204469
258.735870	1282.411499	11591.209961	1912.901855	6.116041
259.188812	1282.625854	11469.697266	1897.257446	6.033447
259.641693	1282.411621	11301.038086	1894.042969	6.104942
260.094543	1280.268433	11010.866211	1864.683105	6.005949
260.547333	1273.196411	10608.612305	1831.251099	5.977823
261.000183	1269.767456	10086.990234	1789.032715	5.889215
261.452911	1272.124756	9579.082031	1755.814941	5.822712
261.905640	1272.339111	9195.473633	1723.669067	5.696356
262.358337	1265.267090	8989.524414	1707.381714	5.723717
262.811035	1262.052368	8947.949219	1711.239502	5.844303
263.263641	1266.338623	9022.743164	1713.811035	5.769070
263.716217	1263.123901	9159.255859	1721.097534	5.799974
264.168823	1258.194946	9306.913086	1722.383179	5.767232
264.621368	1261.838257	9457.141602	1723.026245	5.627467
265.073883	1259.695190	9647.446289	1745.742676	5.794730
265.526367	1260.980835	9827.678711	1764.816040	5.881323
265.978821	1266.124146	10056.344727	1784.103638	5.892679
266.431244	1259.052124	10297.439453	1804.462769	6.034380
266.883636	1262.909668	10541.320313	1832.108276	6.134657
267.335999	1262.695313	10825.491211	1864.468628	6.292860
267.788330	1261.623779	11114.375977	1888.042236	6.357802
268.240601	1266.767090	11376.259766	1907.758667	6.340492
268.692871	1263.766846	11552.205078	1935.189819	6.525995
269.145081	1257.337646	11708.220703	1959.406372	6.717793
269.597351	1257.980591	11803.586914	1975.265259	6.801739
270.049500	1253.908691	11882.666016	1982.551636	6.855392
270.501587	1256.051880	11923.170898	1988.980835	6.870917
270.953735	1250.908447	11929.170898	1996.052856	6.978143
271.405823	1253.051636	11908.811523	1999.696411	7.006959
271.857849	1257.980591	11825.874023	1997.338745	6.996268
272.309875	1268.053101	11698.577148	1984.051880	6.864456
272.761871	1274.910767	11565.278320	1979.337036	6.845492
273.213806	1265.695679	11439.908203	1976.122314	6.982620
273.665741	1267.838745	11372.402344	1963.907104	6.888653
274.117615	1274.268066	11292.250977	1962.407104	6.869038
274.569489	1275.982422	11252.603516	1960.264038	6.858851
275.021271	1285.626343	11245.532227	1966.264404	6.833780
275.473083	1281.554565	11295.250977	1974.408081	6.919059
275.924835	1284.769043	11362.542969	1990.266479	7.000529
276.376587	1286.269165	11464.553711	2002.267700	7.034570
276.828308	1278.768433	11625.927734	2012.768799	7.093738
277.279938	1269.338989	11748.939453	2039.342896	7.347646
277.731598	1262.695313	11939.671875	2059.273438	7.460709
278.183197	1260.766479	12147.121094	2082.418701	7.547543
278.634796	1262.695190	12351.784180	2113.493164	7.672389
279.086304	1261.409424	12583.449219	2139.853027	7.758704
279.537842	1253.694458	12800.969727	2173.927490	7.969265
279.989288	1251.337036	12962.342773	2180.785400	7.936537
280.440765	1253.908691	13134.431641	2200.715820	7.969406
280.892151	1253.265869	13310.805664	2222.575195	8.039030
281.343567	1249.193970	13479.037109	2250.435303	8.186870
281.794891	1252.622925	13612.764648	2276.366211	8.282618
282.246216	1251.551270	13735.991211	2289.010254	8.310017
282.697510	1248.979614	13818.712891	2292.653564	8.303071
283.148773	1254.122925	13827.928711	2300.154297	8.319131
283.599976	1253.694458	13782.281250	2304.226318	8.385078
284.051178	1251.122681	13739.420898	2313.226807	8.504795
284.502350	1254.123047	13662.697266	2314.941406	8.549075
284.953461	1256.480347	13636.125000	2334.872070	8.711007
285.404602	1261.623779	13611.265625	2351.802490	8.827614
285.855621	1262.481201	13601.191406	2361.446289	8.906645
286.306671	1265.910156	13554.687500	2362.303223	8.921906
286.757660	1263.552612	13543.756836	2374.090088	9.043315
287.208618	1263.981201	13573.975586	2383.948242	9.098031
287.659546	1265.481445	13503.038086	2400.878662	9.277973
288.110504	1270.410522	13444.961914	2413.522461	9.389356
288.561340	1275.982422	13418.600586	2417.808594	9.403460
289.012207	1279.197144	13411.530273	2417.593994	9.383165
289.463013	1280.482910	13495.109375	2424.880615	9.369076
289.913757	1274.696533	13604.619141	2441.168213	9.460495
290.364532	1273.410645	13756.134766	2461.313232	9.516373
290.815216	1269.124512	13900.579102	2479.743164	9.584158
291.265900	1266.552734	14031.090820	2508.246338	9.727681
291.716553	1263.123901	14131.172852	2522.176025	9.784328
292.167206	1271.910522	14205.965820	2542.320801	9.822211
292.617767	1281.768677	14340.549805	2572.538086	9.884302
293.068298	1278.339844	14535.355469	2591.825684	9.907855
293.518829	1278.554199	14741.733398	2631.258057	10.047432
293.969299	1282.840332	14904.391602	2674.119629	10.213810
294.419769	1286.054810	14956.896484	2697.907715	10.327476
294.870209	1285.626221	14911.035156	2706.265869	10.426400
295.320587	1280.482788	14699.728516	2703.693848	10.605745
295.770935	1285.411865	14469.777344	2696.193115	10.700411
296.221252	1282.840210	14212.822266	2677.119873	10.783307
296.671539	1286.269043	13908.508789	2658.046631	10.867941
297.121796	1279.197021	13571.832031	2635.544189	11.033820
297.572021	1271.267578	13237.728516	2605.755615	11.151902
298.022217	1268.267334	12856.688477	2572.109375	11.251248
298.472382	1256.694824	12488.725586	2530.533936	11.341128
298.922485	1254.337402	12113.687500	2487.458252	11.355384
299.372589	1249.837036	11781.512695	2460.670166	11.497061
299.822693	1253.908691	11504.842773	2439.024902	11.561056
300.272705	1251.551270	11327.182617	2419.523193	11.592048
300.722687	1249.837036	11140.735352	2406.664795	11.695882
301.172668	1255.837524	10969.290039	2391.448975	11.691121
301.622559	1259.909302	10835.992188	2392.948975	11.831974
302.072510	1262.052490	10742.125977	2384.591064	11.841033
302.522339	1266.552856	10645.259766	2383.948242	11.914173
302.972198	1272.553589	10575.180664	2391.663086	12.030037
303.421997	1272.339233	10513.246094	2398.306885	12.184601
303.871735	1264.838379	10480.457031	2412.022461	12.448258
304.321503	1270.410400	10506.816406	2419.523193	12.441124
304.771210	1269.981689	10553.535156	2430.667236	12.502600
305.220856	1273.196289	10610.969727	2447.597412	12.576886
305.670471	1270.196045	10655.116211	2466.241943	12.744338
306.120117	1270.410278	10728.409180	2492.173096	12.917772
306.569702	1270.838867	10780.700195	2491.744385	12.838310
307.019226	1266.981323	10831.491211	2514.889648	13.047279
307.468719	1266.338501	10875.852539	2521.318604	13.059767
307.918213	1266.124268	10909.071289	2532.462646	13.132276
308.367645	1270.196045	10906.928711	2536.534668	13.140747
308.817047	1276.839722	10917.428711	2545.107178	13.155498
309.266388	1268.481567	10864.923828	2552.822021	13.383506
309.715790	1263.766968	10778.344727	2550.250244	13.521180
310.165070	1260.766479	10685.977539	2536.749023	13.537973
310.614319	1261.409424	10605.613281	2517.675537	13.444335
311.063568	1260.766479	10547.320313	2501.388428	13.359337
311.512817	1257.552002	10490.100586	2498.602539	13.442122
311.961945	1268.267212	10402.663086	2488.101563	13.354298
312.411072	1272.982056	10247.290039	2468.385254	13.320283
312.860199	1265.267090	10103.705078	2456.812744	13.481406
313.309265	1263.123901	9957.333984	2440.953857	13.547292
313.758331	1262.909668	9824.035156	2411.165039	13.412436
314.207336	1268.910278	9713.881836	2389.520264	13.269553
314.656311	1278.339722	9646.803711	2373.875732	13.091244
315.105225	1281.554321	9563.652344	2359.302979	13.012991
315.554138	1278.125488	9495.931641	2350.301758	13.046988
316.003021	1271.481812	9423.711914	2328.014160	12.960041
316.451874	1265.695557	9373.133789	2317.298584	12.970842
316.900665	1259.694946	9348.703125	2315.798584	13.056033
317.349426	1256.909058	9367.562500	2326.085449	13.182371
317.798187	1263.338257	9411.280273	2316.870117	12.930037
318.246918	1263.981079	9515.648438	2315.370117	12.741535
318.695557	1257.551880	9623.444336	2323.084961	12.736633
319.144196	1259.052002	9771.315430	2346.015625	12.769383
319.592834	1251.980103	9936.974609	2361.231445	12.772045
320.041382	1256.480591	10131.565430	2379.876221	12.657858
320.489899	1258.837891	10338.158203	2400.021240	12.569039
320.938416	1256.266113	10488.386719	2425.952148	12.669744
321.386932	1259.695190	10611.183594	2438.810547	12.608852
321.835327	1254.337402	10697.764648	2439.239258	12.547370
322.283722	1254.766113	10795.916016	2442.025146	12.443563
322.732117	1244.907959	10844.779297	2455.741211	12.613016
323.180450	1247.265381	10867.280273	2461.098633	12.617790
323.628754	1251.980103	10861.066406	2455.526855	12.525091
324.077026	1248.765381	10795.488281	2443.525391	12.514871
324.525238	1245.550781	10691.334961	2432.381836	12.564664
324.973480	1243.407837	10550.320313	2417.594482	12.616286
325.421600	1251.122803	10365.160156	2399.806885	12.603460
325.869751	1261.838257	10253.291016	2386.734375	12.510727
326.317871	1259.266479	10158.997070	2365.946533	12.434984
326.765930	1263.552612	10077.347656	2353.945557	12.371435
327.213959	1258.837891	10035.342773	2347.087646	12.399580
327.661957	1271.053223	10008.768555	2337.872314	12.209360
328.109924	1273.625122	9987.980469	2329.943115	12.121585
328.557831	1276.411011	9980.694336	2333.586182	12.145459
329.005737	1284.340210	10028.697266	2329.514404	11.952556
329.453613	1291.412354	10069.844727	2325.228271	11.776772
329.901459	1289.483643	10139.065430	2326.513916	11.718410
330.349213	1284.125977	10205.714844	2334.229004	11.770359
330.796967	1281.982910	10238.503906	2331.657471	11.719667
331.244720	1286.054810	10270.222656	2338.301025	11.712228
331.692413	1291.412476	10315.655273	2335.943604	11.574722
332.140045	1295.270020	10327.440430	2331.443115	11.472029
332.587677	1285.411865	10347.584961	2326.085449	11.483709
333.035309	1286.269043	10327.227539	2325.871094	11.498803
333.482819	1280.268555	10334.514648	2305.511963	11.323343
333.930328	1280.268555	10295.509766	2290.938965	11.210687
334.377838	1281.982910	10268.293945	2292.653564	11.246780
334.825317	1277.911133	10212.359375	2290.939209	11.338451
335.272705	1273.196411	10186.857422	2277.866455	11.271127
335.720062	1272.982056	10171.856445	2270.365479	11.207973
336.167450	1273.625000	10131.566406	2264.364990	11.184766
336.614777	1268.696045	10099.847656	2258.150146	11.204135
337.062012	1266.767090	10111.634766	2248.720703	11.101960
337.509277	1273.839355	10125.779297	2248.077881	11.005933
337.956482	1268.695801	10178.712891	2248.291992	10.994324
338.403687	1273.410645	10217.288086	2263.293457	11.067715
338.850800	1271.053345	10280.508789	2265.864990	11.041862
339.297913	1272.553589	10344.372070	2268.865479	10.982493
339.745026	1284.768921	10427.737305	2275.937744	10.840776
340.192047	1291.841064	10524.604492	2283.224121	10.737663
340.639038	1295.484253	10627.257813	2300.583008	10.770716
341.086029	1295.055664	10741.483398	2311.298340	10.757957
341.532959	1288.626465	10878.425781	2322.013672	10.775901
341.979828	1293.341187	10959.218750	2339.801025	10.826330
342.426727	1293.984131	11043.441406	2342.372803	10.753304
342.873535	1297.841675	11082.874023	2343.015625	10.681355
343.320343	1292.912598	11084.802734	2333.157715	10.623537
343.767059	1290.983887	11080.301758	2327.156982	10.584732
344.213806	1286.697754	11045.155273	2314.727295	10.534755
344.660522	1279.411255	11000.792969	2291.796631	10.414007
345.107178	1283.054565	10934.144531	2281.081055	10.341076
345.553772	1283.483032	10864.065430	2253.221191	10.121913
346.000366	1286.269165	10817.990234	2249.363525	10.104097
346.446960	1287.769287	10769.342773	2244.434570	10.089731
346.893463	1281.125854	10745.341797	2228.361572	10.008602
347.339905	1286.697754	10720.695313	2230.075928	9.999771
347.786377	1286.269043	10733.982422	2228.147461	9.969380
348.232788	1293.126953	10791.416016	2238.219727	9.950137
348.679169	1286.054688	10873.709961	2252.364014	10.078682
349.125519	1286.269043	11008.722656	2257.292969	9.987437
349.571838	1291.412476	11180.167969	2280.437988	10.001516
350.018097	1280.697021	11368.330078	2291.153564	10.016786
350.464325	1276.411011	11587.351563	2316.870117	10.090826
350.910553	1274.053711	11819.660156	2334.014893	10.051211
351.356720	1272.124878	12056.468750	2350.945068	10.003577
351.802856	1270.838989	12317.066406	2373.018555	9.977882
352.248932	1260.338013	12579.592773	2389.091553	9.971977
352.695007	1260.337891	12846.188477	2410.522217	9.927491
353.141052	1269.981689	13204.081055	2446.311523	9.856879
353.587036	1275.339355	13568.402344	2480.600586	9.804401
354.032990	1274.267822	13951.369141	2525.176025	9.867462
354.478912	1272.982056	14320.406250	2563.322754	9.889621
354.924774	1276.411011	14637.578125	2604.684082	9.941296
355.370605	1275.339355	14875.244141	2634.258545	9.992124
355.816467	1279.197021	15141.200195	2643.473633	9.841844
356.262238	1287.126221	15370.079102	2663.618652	9.774175
356.708008	1292.698364	15618.675781	2690.192383	9.754965
357.153656	1296.555786	15884.417969	2718.909912	9.750257
357.599365	1292.912598	16188.087891	2756.413330	9.825334
358.045013	1284.125977	16426.826172	2782.987305	9.898244
358.490631	1283.054565	16665.136719	2809.775635	9.925322
358.936157	1284.983276	16713.353516	2813.418945	9.906657
359.381714	1288.412109	16611.773438	2800.560303	9.868254
359.827209	1291.841064	16451.898438	2775.915039	9.789369
360.272644	1296.127197	16244.021484	2754.484619	9.756273
360.718109	1291.840942	15961.352539	2737.554443	9.855226
361.163513	1291.626831	15665.394531	2708.837158	9.859700
361.608856	1289.055054	15296.785156	2674.976807	9.893978
362.054169	1284.983154	14880.172852	2637.044434	9.945145
362.499481	1287.554810	14407.199219	2591.825684	9.941359
362.944733	1281.768677	13911.937500	2538.677490	9.951639
363.389923	1281.554321	13370.168945	2472.885498	9.854985
363.835083	1277.482544	12942.842773	2421.666260	9.808387
364.280243	1269.124634	12656.741211	2393.592041	9.874475
364.725372	1262.695435	12424.003906	2377.090576	9.984448
365.170410	1259.480835	12284.277344	2356.302979	9.948684
365.615448	1260.980957	12146.906250	2339.158203	9.904323
366.060455	1260.766602	12061.612305	2332.943359	9.926785
366.505402	1256.909058	12002.034180	2318.584961	9.880536
366.950317	1268.267334	11979.105469	2310.441162	9.730087
367.395233	1269.553101	12008.678711	2301.011475	9.604677
367.840088	1271.696289	12016.608398	2289.867432	9.475844
368.284882	1270.838989	12019.393555	2294.582275	9.524474
368.729675	1270.838989	12056.683594	2301.654541	9.557115
369.174438	1274.696533	12095.900391	2307.011963	9.539746
369.619141	1280.911377	12159.336914	2305.940430	9.422586
370.063812	1277.482422	12243.558594	2315.798584	9.468438
370.508453	1274.482056	12376.214844	2333.800537	9.541921
370.953094	1273.839355	12490.655273	2344.515869	9.545280
371.397614	1274.267944	12632.096680	2369.375244	9.641871
371.842133	1259.909302	12781.255859	2383.733887	9.754281
372.286652	1257.551880	12907.696289	2410.307861	9.894778
372.731140	1256.694702	13051.924805	2435.596191	9.994730
373.175537	1270.838989	13258.944336	2471.171143	10.012692
373.619904	1272.553467	13473.464844	2495.173584	10.020728
374.064270	1271.910645	13682.413086	2512.318115	9.994822
374.508606	1267.838501	13869.931641	2533.748535	10.045237
374.952881	1276.625122	13986.300781	2543.177979	9.965265
375.397095	1280.482666	14039.449219	2546.821289	9.925088
375.841339	1278.768188	14031.734375	2555.822021	10.013779
376.285522	1278.339600	14003.446289	2542.535156	9.934656
376.729645	1285.626099	13951.369141	2543.177979	9.928765
377.173706	1286.269043	13911.079102	2525.819336	9.818367
377.617767	1289.269287	13841.000977	2523.676025	9.834554
378.061798	1281.768677	13733.847656	2501.602539	9.796227
378.505768	1285.197510	13602.049805	2490.458740	9.785464
378.949738	1286.697754	13502.183594	2488.744141	9.840348
379.393677	1288.412231	13452.034180	2488.958496	9.869973
379.837524	1279.839966	13453.962891	2501.816895	10.037495
380.281372	1277.268311	13504.753906	2515.104004	10.123387
380.725189	1271.481934	13621.336914	2527.533691	10.170579
381.168976	1271.910645	13763.850586	2548.321533	10.217876
381.612701	1272.339111	13877.218750	2567.823242	10.277639
382.056396	1267.838623	13964.227539	2591.182617	10.422996
382.500031	1263.552612	14060.665039	2602.112549	10.459859
382.943665	1253.908691	14172.747070	2622.042969	10.590227
383.387238	1241.693237	14283.759766	2650.974365	10.805658
383.830811	1239.550171	14380.840820	2667.690430	10.867579
384.274323	1243.407715	14471.062500	2680.548584	10.864669
384.717804	1253.265747	14535.140625	2701.550781	10.904222
385.161224	1257.766235	14591.502930	2716.552246	10.940564
385.604645	1267.838745	14652.579102	2731.125244	10.932498
386.048035	1270.196167	14694.800781	2753.627197	11.050091
386.491333	1273.196411	14733.589844	2772.914795	11.141713
386.934631	1280.482910	14793.165039	2796.060059	11.215961
387.377869	1283.697388	14899.034180	2822.848633	11.304541
387.821136	1291.198120	15061.907227	2858.208984	11.379304
388.264282	1289.697876	15221.350586	2879.211182	11.409367
388.707428	1285.197510	15348.005859	2907.713867	11.537641
389.150543	1284.554565	15409.083984	2927.644531	11.632883
389.593597	1281.982910	15450.447266	2936.859619	11.680000
390.036621	1283.268799	15476.377930	2954.647217	11.775985
390.479614	1274.267822	15495.235352	2971.577148	11.935259
390.922638	1275.339478	15529.522461	2993.650879	12.054788
391.365509	1272.767700	15553.096680	2994.508057	12.056727
391.808411	1268.481567	15510.665039	3007.152344	12.207894
392.251251	1266.124390	15384.868164	3009.938232	12.351055
392.694092	1260.552368	15144.202148	3005.866455	12.571004
393.136871	1278.125366	14917.678711	3009.723633	12.695417
393.579590	1276.839600	14659.868164	2995.579590	12.842684
394.022308	1282.197388	14502.137695	3010.581055	13.074065
394.464966	1280.482788	14349.980469	3020.225098	13.311470
394.907562	1277.911133	14197.393555	3030.939941	13.568878
395.350159	1283.054565	14034.947266	3036.083740	13.747208
395.792755	1278.339722	13871.002930	3044.870117	14.028251
396.235229	1279.197021	13707.488281	3072.301514	14.427603
396.677704	1277.911133	13620.481445	3082.159912	14.618096
397.120148	1278.339722	13581.477539	3116.448975	14.940166
397.562561	1284.340332	13581.262695	3155.666992	15.217846
398.004944	1268.481689	13599.049805	3185.455566	15.546516
398.447235	1269.338745	13650.483398	3239.675049	15.914008
398.889557	1265.909912	13692.274414	3277.393066	16.187222
399.331818	1265.910034	13750.349609	3335.684570	16.578833
399.774017	1266.338501	13865.431641	3391.618652	16.868519
400.216187	1272.124878	13987.586914	3449.481445	17.123692
400.658356	1277.268188	14107.170898	3516.130615	17.450346
401.100433	1273.196289	14282.687500	3571.636475	17.667410
401.542511	1280.482788	14412.128906	3650.072754	18.044880
401.984558	1283.911621	14502.996094	3715.007813	18.390806
402.426575	1286.911987	14612.934570	3768.369629	18.621141
402.868500	1292.483887	14647.866211	3846.377441	19.122578
403.310394	1297.841675	14731.231445	3919.027344	19.512466
403.752289	1296.770020	14748.375977	3976.247070	19.919384
404.194153	1295.484253	14785.238281	4034.324219	20.303112
404.635956	1301.699219	14776.021484	4098.401855	20.755795
405.077698	1295.484253	14765.305664	4179.410156	21.410275
405.519440	1290.983887	14726.730469	4235.129883	21.912785
405.961090	1288.840698	14687.511719	4317.423828	22.603607
406.402740	1281.554199	14696.727539	4385.144531	23.134924
406.844391	1282.197144	14714.514648	4457.580078	23.639874
407.285980	1283.054443	14750.089844	4530.873047	24.116804
407.727509	1284.554565	14824.454102	4600.522949	24.490347
408.168976	1283.483154	14812.668945	4667.172363	25.010296
408.610474	1285.411865	14872.246094	4757.823730	25.557182
409.051910	1282.411499	14869.458984	4833.259766	26.134068
409.493317	1276.625366	14919.821289	4901.195313	26.566868
409.934631	1274.482300	15000.828125	4967.630371	26.905544
410.375946	1276.625244	15052.261719	5042.208984	27.335098
410.817230	1281.554199	15117.410156	5107.144043	27.649826
411.258453	1283.268677	15170.346680	5178.079590	28.046295
411.699677	1282.411499	15314.144531	5247.300781	28.256588
412.140839	1283.697388	15455.802734	5328.308594	28.539242
412.581940	1284.554688	15650.393555	5413.388672	28.740639
413.023010	1285.411865	15910.347656	5495.253418	28.785370
413.464081	1282.411499	16200.089844	5604.978516	28.976135
413.905090	1288.626465	16581.556641	5704.845215	28.877520
414.346069	1284.768921	16986.593750	5820.356934	28.885736
414.786987	1292.055420	17425.708984	5947.012207	28.852467
415.227875	1294.841309	17962.548828	6065.737793	28.623592
415.668762	1297.198730	18507.957031	6201.608887	28.496189
416.109558	1303.413574	19067.083984	6332.335449	28.310152
416.550323	1305.770996	19641.000000	6473.778320	28.186216
416.991119	1302.342163	20231.841797	6626.365234	28.125534
417.431793	1304.270874	20884.623047	6762.877930	27.877983
417.872437	1307.699707	21492.181641	6909.678223	27.753887
418.313080	1313.485962	22071.880859	7033.119141	27.553350
418.753662	1308.342651	22547.423828	7140.486328	27.459490
419.194214	1315.629028	22913.888672	7241.853027	27.438433
419.634705	1313.057495	23169.558594	7319.218262	27.479973
420.075226	1307.913940	23412.794922	7402.154785	27.569660
420.515656	1303.413574	23623.888672	7453.588867	27.553963
420.956055	1300.627563	23769.617188	7518.951660	27.675138
421.396393	1293.555542	23793.619141	7546.597168	27.791216
421.836700	1292.055420	23701.468750	7537.811035	27.871126
422.276978	1285.840454	23483.732422	7522.595215	28.096157
422.717194	1288.412109	23215.207031	7488.092285	28.274448
423.157440	1278.982666	22872.744141	7435.158203	28.509047
423.597626	1288.197876	22581.501953	7381.581055	28.616428
424.037720	1288.626465	22217.394531	7325.219238	28.843517
424.477783	1287.340576	21858.429688	7234.139160	28.908525
424.917847	1288.626465	21443.103516	7160.845703	29.136055
425.357880	1283.911743	20996.486328	7074.265625	29.373911
425.797882	1276.196777	20522.656250	6964.754883	29.556389
426.237793	1273.625000	20086.328125	6876.888672	29.784470
426.677673	1278.768433	19771.511719	6830.598633	30.021667
427.117554	1285.411865	19410.189453	6773.807617	30.281176
427.557343	1274.910767	19131.376953	6733.517578	30.569357
427.997131	1273.625000	18880.207031	6687.013672	30.746391
428.436890	1262.909668	18644.255859	6675.440918	31.139887
428.876587	1261.838013	18556.392578	6675.012695	31.299879
429.316223	1264.195435	18537.320313	6715.516113	31.559551
429.755859	1270.196045	18559.177734	6729.445801	31.576468
430.195465	1270.196167	18580.394531	6779.379883	31.826229
430.634979	1275.125244	18684.548828	6840.242188	31.966120
431.074493	1278.339844	18748.625000	6891.890625	32.131992
431.513947	1275.339478	18760.626953	6907.963867	32.213509
431.953430	1266.981567	18838.205078	6952.753418	32.358433
432.392792	1274.267944	18915.353516	6988.971680	32.394283
432.832153	1275.982422	19022.937500	7025.617676	32.397869
433.271454	1284.768921	19150.236328	7071.051270	32.388084
433.710693	1274.482300	19232.314453	7112.626465	32.510296
434.149963	1278.982544	19315.039063	7139.629395	32.494061
434.589172	1267.624390	19430.548828	7195.349609	32.636402
435.028320	1271.696167	19601.351563	7253.854980	32.636501
435.467407	1267.410034	19746.652344	7295.430176	32.620495
435.906494	1279.197021	19944.029297	7350.078613	32.525780
436.345551	1272.767700	20131.332031	7402.154297	32.501873
436.784546	1279.625488	20388.929688	7450.587891	32.292973
437.223511	1283.697388	20654.455078	7531.596680	32.254284
437.662415	1293.555542	20916.550781	7612.818359	32.203354
438.101318	1289.055176	21145.218750	7679.896973	32.185680
438.540161	1299.770386	21362.095703	7729.401367	32.048283
438.978912	1295.698486	21467.750000	7769.476563	32.092812
439.417725	1301.056152	21528.398438	7794.979492	32.104679
439.856445	1299.984619	21527.755859	7793.264160	32.100815
440.295135	1307.056885	21544.255859	7789.406738	32.031853
440.733765	1297.413086	21520.683594	7792.835938	32.118561
441.172394	1298.270386	21544.900391	7821.767578	32.220161
441.610962	1302.556519	21511.683594	7823.054199	32.265114
442.049469	1291.412476	21547.472656	7810.195313	32.181889
442.487946	1285.411865	21584.976563	7834.412109	32.261776
442.926422	1290.126465	21652.267578	7848.770020	32.209991
443.364807	1286.697632	21701.558594	7848.770508	32.143608
443.803192	1284.340210	21873.216797	7867.201172	31.972898
444.241516	1284.554688	21959.583984	7875.345215	31.878023
444.679810	1287.769287	22089.236328	7872.343262	31.654375
445.118073	1289.055054	22135.742188	7883.273438	31.631971
445.556274	1293.769653	22157.388672	7859.698730	31.470711
445.994415	1296.770142	22121.597656	7816.838867	31.309113
446.432587	1301.056274	22079.164063	7791.336426	31.236147
446.870667	1308.556885	21926.794922	7753.189453	31.256952
447.308716	1311.557373	21692.126953	7661.680176	31.157730
447.746735	1312.628906	21375.597656	7550.668945	31.092308
448.184692	1312.200195	21141.359375	7479.519043	31.102270
448.622620	1320.343872	20884.835938	7404.083984	31.095825
449.060516	1330.202026	20645.667969	7336.576660	31.096191
449.498383	1335.130981	20411.216797	7267.570313	31.098829
449.936188	1338.345581	20185.767578	7214.637207	31.178225
450.373993	1336.845459	19983.031250	7160.416992	31.231972
450.811707	1339.202881	19770.011719	7109.626465	31.308577
451.249420	1337.274170	19529.130859	7044.690918	31.373470
451.687042	1335.988281	19324.039063	6978.685547	31.369143
452.124664	1330.844849	19226.312500	6952.325195	31.412874
452.562225	1326.130127	19207.240234	6957.039551	31.490828
452.999756	1326.773071	19164.167969	6935.181152	31.441858
453.437256	1325.701538	19117.234375	6928.107910	31.489170
453.874725	1325.915894	19121.304688	6924.250488	31.459467
454.312164	1329.773315	19167.810547	6944.824707	31.477966
454.749512	1327.201660	19292.107422	6957.682617	31.341555
455.186829	1328.273193	19519.486328	7004.401367	31.202581
455.624115	1326.344482	19844.162109	7090.766113	31.129055
456.061401	1326.130127	20315.423828	7219.137207	31.033314
456.498596	1333.845093	20764.611328	7332.504883	30.871967
456.935791	1338.131348	21224.513672	7444.801758	30.707798
457.372894	1340.274414	21545.328125	7514.451660	30.557587
457.810028	1338.559937	21741.205078	7569.742188	30.541052
458.247070	1338.774292	21838.929688	7596.102051	30.523317
458.684052	1340.917236	21861.429688	7605.103027	30.526459
459.121033	1331.487793	21751.062500	7590.744141	30.653217
459.557953	1331.273560	21668.982422	7578.957520	30.719704
459.994873	1335.131104	21431.316406	7545.525391	30.903349
460.431702	1331.487793	21123.144531	7464.732422	30.989042
460.868530	1334.059448	20730.533203	7380.723633	31.174036
461.305298	1322.486938	20353.783203	7310.859863	31.465921
461.742035	1326.987427	19928.382813	7221.280762	31.687374
462.178741	1327.844604	19668.857422	7178.848145	31.901199
462.615387	1335.559692	19433.763672	7170.918457	32.242752
463.051971	1336.202637	19369.257813	7173.704590	32.371120
463.488586	1334.059570	19344.398438	7182.062500	32.470253
463.925079	1343.917725	19408.689453	7238.853516	32.632217
464.361572	1345.203491	19421.333984	7276.570801	32.813255
464.798035	1345.846313	19477.054688	7315.789551	32.926338
465.234406	1356.775879	19533.632813	7389.510742	33.189098
465.670776	1356.132935	19528.488281	7409.441895	33.310535
466.107117	1368.134155	19497.199219	7450.802734	33.552025
466.543396	1366.848511	19441.693359	7493.664063	33.896915
466.979645	1370.491577	19356.398438	7497.950195	34.068111
467.415863	1373.063354	19340.539063	7515.737305	34.187737
467.851990	1371.777466	19219.671875	7543.596680	34.580097
468.288116	1367.920044	19158.595703	7577.029297	34.900921
468.724182	1360.847900	19088.945313	7579.815430	35.079723
469.160248	1367.277100	19075.443359	7626.105957	35.344311
469.596252	1361.919434	19101.804688	7674.967285	35.586746
470.032196	1359.990723	19163.308594	7726.829590	35.762093
470.468109	1358.490479	19242.816406	7803.979980	36.039879
470.903992	1352.275513	19348.041016	7857.127930	36.146572
471.339844	1346.060669	19473.839844	7922.491699	36.278194
471.775604	1346.703491	19566.205078	8035.002930	36.709560
472.211395	1340.917236	19719.863281	8136.583984	36.975285
472.647095	1339.417114	19909.953125	8234.951172	37.131584
473.082794	1336.845337	20073.039063	8357.749023	37.472412
473.518402	1337.488403	20299.777344	8495.761719	37.750050
473.954010	1337.274048	20491.367188	8612.130859	37.980690
474.389557	1338.131348	20781.966797	8755.073242	38.145466
474.825073	1338.988770	21078.998047	8889.444336	38.249504
475.260529	1347.346680	21443.746094	9057.889648	38.367786
475.695923	1350.132568	21887.576172	9275.838867	38.591492
476.131348	1359.347656	22459.130859	9530.219727	38.724911
476.566681	1356.990356	23277.570313	9845.250977	38.722794
477.001984	1361.276367	24234.664063	10224.788086	38.750324
477.437256	1364.491089	25368.773438	10676.547852	38.793312
477.872467	1375.634888	26711.619141	11190.240234	38.737808
478.307648	1384.207275	28097.970703	11750.866211	38.806435
478.742767	1382.921387	29568.970703	12354.569336	38.925812
479.177887	1384.635864	31119.267578	13022.347656	39.138580
479.612946	1385.707397	32968.949219	13803.711914	39.318336
480.047943	1381.206909	35273.386719	14748.803711	39.441536
480.482941	1382.492676	37874.214844	15820.337891	39.564713
480.917847	1384.635864	40468.187500	16942.019531	39.805450
481.352722	1385.064575	42709.406250	17915.400391	40.001453
481.787598	1385.921753	44388.070313	18646.830078	40.139641
482.222382	1386.136230	45424.246094	19139.304688	40.313194
482.657166	1380.778442	45985.296875	19455.195313	40.521492
483.091888	1375.206421	46336.332031	19719.220703	40.799721
483.526581	1369.848755	46664.433594	19945.529297	41.010818
483.961212	1368.777222	46960.609375	20142.263672	41.177303
484.395844	1367.705566	47043.546875	20265.916016	41.374634
484.830353	1365.776733	46581.285156	20217.267578	41.692532
485.264893	1361.062134	45593.757813	19953.671875	42.033634
485.699371	1351.847046	44268.058594	19519.916016	42.333813
486.133820	1356.347412	42848.277344	19067.730469	42.686333
486.568176	1351.203979	41570.152344	18681.976563	43.091064
487.002533	1356.561646	40676.066406	18444.738281	43.459793
487.436859	1356.132935	40031.214844	18302.226563	43.816566
487.871094	1355.704346	39637.316406	18217.787109	44.047470
488.305359	1360.847778	39244.703125	18144.923828	44.304035
488.739502	1357.418823	38695.011719	18020.412109	44.627926
489.173676	1353.989990	37811.421875	17770.958984	45.030510
489.607788	1347.775146	36654.597656	17383.279297	45.417576
490.041840	1352.275513	35451.050781	16920.804688	45.657154
490.475861	1360.204956	34261.218750	16487.046875	45.976822
490.909851	1354.632935	33166.109375	16076.650391	46.278950
491.343750	1351.418335	32204.300781	15732.045898	46.610321
491.777649	1346.060669	31310.861328	15384.868164	46.850994
492.211517	1347.132324	30367.050781	15041.333984	47.188972
492.645294	1344.774902	29298.732422	14623.863281	47.503429
493.079071	1349.061035	28157.123047	14183.034180	47.873554
493.512787	1356.561768	27055.798828	13788.068359	48.373058
493.946503	1359.347778	26125.279297	13425.889648	48.722343
494.380096	1363.205200	25440.568359	13146.434570	48.939037
494.813751	1357.847656	24919.375000	12986.988281	49.356480
495.247284	1358.919067	24580.343750	12843.831055	49.458260
495.680786	1363.419434	24319.101563	12766.894531	49.676044
496.114258	1366.205444	24093.867188	12701.318359	49.873646
496.547699	1361.490723	23849.554688	12630.812500	50.112461
496.981079	1358.276123	23636.105469	12518.514648	50.095715
497.414429	1359.562012	23356.433594	12431.934570	50.336128
497.847717	1358.490356	23040.761719	12324.994141	50.578205
498.280975	1355.918701	22668.294922	12124.403320	50.526905
498.714203	1358.061646	22316.617188	11983.390625	50.696861
499.147369	1356.561523	22036.949219	11850.520508	50.743534
499.580505	1359.347534	21763.492188	11714.650391	50.750977
500.013611	1351.632690	21544.042969	11638.999023	50.946697
500.446655	1343.917603	21364.667969	11535.917969	50.907185
500.879639	1344.560425	21254.513672	11460.266602	50.807281
501.312653	1346.703613	21126.789063	11399.190430	50.821247
501.745544	1347.989380	21057.781250	11363.400391	50.814396
502.178436	1347.560669	21010.632813	11305.538086	50.643040
502.611267	1339.417114	21002.060547	11289.036133	50.601639
503.044037	1334.059326	20992.632813	11274.678711	50.566330
503.476807	1335.345215	21000.345703	11240.603516	50.369987
503.909515	1337.273926	21012.775391	11259.890625	50.431328
504.342194	1335.559692	21068.923828	11278.107422	50.384457
504.774841	1337.916870	21096.355469	11259.675781	50.215294
505.207428	1340.274292	21137.931641	11282.821289	50.220821
505.639954	1346.489258	21188.937500	11287.536133	50.099899
506.072449	1350.561035	21272.517578	11304.680664	49.965569
506.504852	1345.846313	21377.312500	11320.967773	49.797256
506.937286	1346.274902	21464.750000	11353.114258	49.739555
507.369690	1339.845703	21580.904297	11374.116211	49.573841
507.802032	1343.274658	21727.917969	11426.621094	49.465408
508.234314	1335.130981	21829.927734	11454.481445	49.375217
508.666504	1333.202271	21917.150391	11468.625000	49.239452
509.098724	1337.274170	22009.300781	11466.053711	48.997513
509.530853	1329.987793	22067.164063	11469.912109	48.897324
509.962952	1329.344849	22113.882813	11452.766602	48.706505
510.395050	1327.844727	22136.171875	11428.979492	48.543713
510.827118	1323.987183	22148.386719	11399.190430	48.381721
511.259125	1327.201660	22114.310547	11370.473633	48.314903
511.691040	1322.701294	22125.669922	11341.756836	48.161663
512.122925	1320.129517	22127.814453	11311.324219	48.016846
512.554810	1314.557617	22158.246094	11269.962891	47.762207
512.986572	1313.485962	22254.041016	11272.964844	47.560719
513.418396	1305.556641	22339.121094	11272.107422	47.384033
513.850098	1297.627319	22490.207031	11293.750977	47.168037
514.281799	1300.841919	22679.654297	11331.041016	46.916542
514.713440	1290.983887	22893.314453	11398.333008	46.788239
515.145020	1288.197998	23195.917969	11491.127930	46.572300
515.576599	1280.911499	23530.666016	11579.421875	46.285954
516.008057	1281.768677	23812.265625	11661.288086	46.068756
516.439575	1285.197632	24009.855469	11707.792969	45.864697
516.870972	1299.341675	24150.654297	11725.579102	45.626427
517.302368	1302.127808	24205.091797	11719.149414	45.483288
517.733704	1304.270874	24221.806641	11675.431641	45.254261
518.165039	1311.557373	24210.445313	11651.214844	45.153534
518.596252	1314.557617	24135.439453	11603.208984	45.084370
519.027466	1322.272583	24107.150391	11538.917969	44.839592
519.458618	1326.130127	24073.718750	11470.982422	44.597488
519.889771	1315.843384	24007.498047	11408.405273	44.476974
520.320862	1319.915161	23986.925781	11354.614258	44.270061
520.751892	1321.415405	24109.724609	11344.541992	43.983639
521.182922	1323.772705	24462.470703	11437.336914	43.708443
521.613831	1308.342651	24959.019531	11605.353516	43.537910
522.044739	1302.985107	25759.455078	11900.882813	43.333717
522.475586	1298.484741	26723.193359	12266.704102	43.139999
522.906372	1289.483643	27835.445313	12660.171875	42.833969
523.337219	1287.340698	28954.982422	13063.282227	42.562141
523.767944	1277.482422	29994.158203	13461.677734	42.428989
524.198669	1275.982300	31165.341797	13869.931641	42.135227
524.629333	1276.410889	32463.185547	14339.694336	41.887253
525.059875	1274.267822	33978.976563	14941.465820	41.789696
525.490356	1268.481567	35615.636719	15610.958984	41.757393
525.920898	1258.623535	37035.851563	16162.797852	41.658272
526.351379	1266.338501	38145.531250	16556.267578	41.459499
526.781860	1275.125000	38706.371094	16761.574219	41.373055
527.212219	1277.482544	38837.097656	16763.931641	41.231651
527.642639	1280.482910	38631.363281	16637.705078	41.116093
528.072876	1276.196655	38241.328125	16435.826172	41.010620
528.503113	1271.053223	37809.710938	16230.306641	40.940899
528.933350	1273.410767	37202.367188	15983.211914	40.941353
529.363525	1278.339722	36535.015625	15681.681641	40.852806
529.793640	1272.982056	35669.433594	15281.785156	40.727463
530.223694	1275.768188	34654.257813	14840.312500	40.638580
530.653748	1272.553467	33681.523438	14399.913086	40.505325
531.083679	1269.553223	32736.425781	13997.874023	40.449905
531.513672	1262.481079	31939.205078	13637.837891	40.341190
531.943542	1264.838379	31288.142578	13354.738281	40.268387
532.373413	1258.409180	30723.873047	13096.500000	40.176155
532.803284	1260.552246	30339.623047	12919.052734	40.092411
533.233093	1264.838501	30037.019531	12775.468750	40.006107
533.662781	1262.480957	29841.787109	12637.454102	39.801430
534.092468	1254.123169	29496.751953	12480.795898	39.750805
534.522095	1252.194336	29079.283203	12270.562500	39.595833
534.951721	1251.337036	28568.587891	11999.891602	39.347134
535.381226	1252.408691	28059.611328	11762.225586	39.205196
535.810730	1254.123047	27712.435547	11595.709961	39.086342
536.240234	1262.480957	27510.773438	11479.555664	38.924717
536.669678	1255.408813	27493.843750	11436.479492	38.802124
537.099060	1262.266724	27725.724609	11482.555664	38.620384
537.528381	1268.052856	28103.970703	11603.423828	38.513203
537.957703	1268.910156	28585.945313	11751.509766	38.373856
538.386841	1272.553345	29040.919922	11912.668945	38.317394
538.816040	1283.268677	29480.037109	12066.327148	38.242180
539.245239	1286.054565	29793.998047	12180.337891	38.214905
539.674377	1283.697266	29965.011719	12240.987305	38.203583
540.103455	1289.483643	30020.517578	12255.988281	38.169544
540.532471	1284.769043	29921.720703	12203.484375	38.128063
540.961426	1276.196777	29739.560547	12106.402344	38.049633
541.390381	1280.697144	29391.095703	11952.102539	37.962482
541.819275	1284.340332	28836.470703	11737.152344	37.938309
542.248108	1277.053833	28082.542969	11433.478516	37.889347
542.676880	1274.267944	27148.810547	11052.227539	37.789886
543.105713	1277.911255	26128.705078	10642.686523	37.684010
543.534424	1278.553955	25120.820313	10242.576172	37.597191
543.963074	1274.053589	24218.375000	9872.253906	37.474197
544.391663	1272.338989	23424.798828	9543.506836	37.337471
544.820251	1269.767456	22708.585938	9244.977539	37.199860
545.248779	1275.768066	22079.595703	8959.735352	36.935352
545.677246	1275.339355	21497.539063	8745.000000	36.937923
546.105713	1275.553711	20943.341797	8531.336914	36.891708
546.534119	1272.982056	20472.078125	8327.745117	36.745289
546.962524	1272.553467	20003.820313	8127.154785	36.594437
547.390747	1276.196655	19546.060547	7949.279785	36.525085
547.819031	1274.482300	19097.515625	7791.550293	36.565426
548.247253	1266.124146	18666.117188	7608.960938	36.453102
548.675476	1271.267578	18282.935547	7457.875000	36.366848
549.103577	1273.196289	17947.759766	7309.574707	36.201118
549.531677	1276.625122	17663.804688	7196.849609	36.127171
549.959717	1265.052612	17494.931641	7131.485840	36.145882
550.387695	1262.909668	17334.628906	7035.476074	35.917542
550.815674	1260.980835	17264.550781	6991.757813	35.809364
551.243530	1259.480835	17160.181641	6954.468262	35.815952
551.671448	1260.338013	17044.455078	6923.179199	35.876831
552.099304	1257.123413	16955.947266	6862.315918	35.704536
552.527039	1260.552246	16892.728516	6804.882813	35.467426
552.954834	1260.337891	16838.080078	6756.663574	35.283199
553.382446	1256.480347	16708.427734	6696.443359	35.205677
553.810120	1257.337646	16599.345703	6659.368652	35.210720
554.237671	1248.979614	16518.335938	6608.148438	35.097542
554.665222	1259.266357	16380.535156	6535.927734	34.895626
555.092712	1259.909302	16253.880859	6486.208008	34.855999
555.520203	1259.909302	16159.584961	6433.059570	34.719887
555.947632	1264.409668	16086.292969	6377.554688	34.497272
556.375061	1268.481689	16053.933594	6339.622070	34.298176
556.802307	1267.195801	16050.290039	6329.764160	34.245663
557.229614	1259.052124	16025.428711	6325.692383	34.312004
557.656799	1260.980957	16035.715820	6322.691895	34.259235
558.083984	1271.053223	16077.505859	6315.191895	34.067165
558.511169	1267.838745	16119.938477	6305.762207	33.920612
558.938232	1281.340088	16143.728516	6293.975098	33.726978
559.365356	1280.697144	16173.944336	6304.904785	33.734802
559.792297	1282.625854	16252.378906	6312.190918	33.598183
560.219238	1283.268677	16262.453125	6322.478027	33.641415
560.646179	1284.983154	16287.099609	6332.335938	33.644272
561.073059	1277.696777	16320.531250	6320.548828	33.523285
561.499939	1282.625854	16338.105469	6319.477051	33.455269
561.926697	1291.412354	16408.398438	6319.263672	33.259617
562.353455	1286.269043	16445.044922	6325.263672	33.241436
562.780151	1283.054565	16539.552734	6365.338867	33.312260
563.206726	1281.982910	16607.056641	6377.768555	33.251293
563.633301	1278.339722	16671.562500	6387.412109	33.190399
564.059875	1276.625244	16723.210938	6400.270508	33.170082
564.486450	1280.482788	16749.785156	6415.058105	33.192028
564.912903	1267.410034	16798.861328	6413.557617	33.133720
565.339355	1258.837769	16860.798828	6398.342285	32.941399
565.765747	1262.052368	16878.798828	6400.484863	32.903351
566.192017	1256.265991	16894.658203	6397.698730	32.876987
566.618347	1242.764648	16901.087891	6383.983887	32.833778
567.044495	1246.193604	16913.945313	6372.625488	32.719639
567.470703	1238.907349	16888.230469	6326.120605	32.507561
567.896912	1232.906616	16857.156250	6313.691895	32.518585
568.322998	1235.264038	16855.011719	6319.477051	32.549904
568.749023	1232.692261	16895.515625	6318.834473	32.472702
569.175049	1227.763184	16947.164063	6323.548828	32.417175
569.600952	1234.192383	17001.169922	6335.121582	32.351978
570.026917	1238.692871	17033.742188	6366.195801	32.462723
570.452759	1239.121582	17052.601563	6370.054199	32.446575
570.878601	1244.693481	17057.746094	6385.054688	32.507076
571.304443	1250.479858	17033.097656	6384.840820	32.531742
571.730164	1259.909302	16988.738281	6397.699707	32.664799
572.155823	1262.481079	16913.087891	6410.343750	32.892418
572.581482	1272.553589	16875.154297	6403.057617	32.882362
573.007080	1263.123901	16746.787109	6368.554199	32.973011
573.432556	1267.624390	16575.769531	6310.262207	32.940880
573.858093	1271.053345	16357.605469	6248.541992	32.992886
574.283508	1280.697144	16124.225586	6189.821777	33.072491
574.708984	1277.911255	15855.055664	6125.529297	33.254921
575.134399	1275.125122	15616.103516	6054.165527	33.324368
575.559631	1278.125488	15369.650391	5975.514160	33.334850
575.984924	1281.982910	15122.340820	5896.221191	33.339012
576.410156	1276.625122	14874.602539	5803.426270	33.290253
576.835327	1283.268677	14635.006836	5727.133301	33.283043
577.260437	1284.340332	14335.193359	5645.054199	33.413246
577.685547	1283.268799	14102.668945	5567.046387	33.416363
578.110657	1275.339478	13871.217773	5513.897949	33.650364
578.535645	1280.482788	13665.269531	5465.679199	33.793041
578.960571	1275.768066	13476.037109	5410.173828	33.887825
579.385498	1276.411011	13351.953125	5368.812500	33.890003
579.810303	1284.126099	13192.509766	5356.382813	34.196552
580.235107	1273.839355	13095.000000	5332.594238	34.334660
580.659912	1265.910034	12982.059570	5335.594727	34.735683
581.084656	1259.480835	12880.477539	5343.523926	35.143654
581.509338	1253.480347	12776.325195	5342.667480	35.487652
581.933899	1245.765137	12739.035156	5346.524414	35.679657
582.358521	1244.479370	12664.886719	5362.812012	36.061169
582.782959	1244.693604	12610.452148	5383.813965	36.417454
583.207520	1239.550171	12568.018555	5391.957520	36.654621
583.632019	1236.764160	12553.233398	5422.389160	36.987022
584.056396	1243.407715	12499.227539	5433.961426	37.230106
584.480774	1234.406860	12516.799805	5455.820801	37.415947
584.905029	1244.693481	12492.582031	5476.608887	37.624088
585.329285	1251.337036	12512.299805	5494.610840	37.681271
585.753418	1253.694458	12519.584961	5495.039063	37.647663
586.177612	1257.551880	12548.946289	5518.827637	37.739147
586.601746	1267.410156	12538.659180	5554.616699	38.036659
587.025818	1273.839355	12568.018555	5598.763672	38.293392
587.449890	1281.983032	12593.092773	5638.839355	38.518383
587.873901	1279.625610	12599.950195	5655.983887	38.659302
588.297729	1278.553955	12597.165039	5669.699707	38.795795
588.721680	1272.767700	12624.809570	5711.488770	39.100639
589.145447	1277.911133	12609.593750	5725.847656	39.252216
589.569275	1264.624146	12607.237305	5759.708008	39.630054
589.993042	1265.695801	12618.594727	5801.069336	39.949036
590.416687	1271.053345	12638.524414	5859.360840	40.363487
590.840393	1269.553223	12652.456055	5912.937500	40.792622
591.263916	1269.124512	12710.105469	5966.299805	41.055706
591.687561	1263.338257	12745.250977	5999.303223	41.247177
592.111023	1263.338379	12786.397461	6049.236328	41.533226
592.534485	1264.838379	12842.975586	6120.386230	41.937214
592.957886	1268.910278	12908.553711	6173.534180	42.137234
593.381226	1266.124146	12993.631836	6245.326660	42.457466
593.804626	1265.052734	13093.712891	6338.335938	42.889755
594.227905	1277.268311	13228.941406	6409.914551	42.945004
594.651062	1271.053345	13283.589844	6462.206055	43.214462
595.074280	1266.767212	13314.235352	6488.137207	43.339981
595.497375	1262.695313	13300.090820	6490.922363	43.433208
595.920471	1257.552002	13246.084961	6482.992676	43.586987
596.343567	1260.338013	13179.652344	6470.777832	43.714260
596.766541	1256.051758	13075.712891	6430.487793	43.778210
597.189514	1259.480713	12979.702148	6384.840820	43.730915
597.612366	1262.052368	12898.050781	6357.837891	43.793285
598.035278	1265.695679	12761.752930	6304.689453	43.832363
598.458008	1262.481079	12658.671875	6254.756348	43.806530
598.880737	1250.694092	12509.084961	6208.251465	44.034336
599.303528	1246.407959	12425.077148	6185.320801	44.181583
599.726135	1244.907715	12391.430664	6200.965332	44.462811
600.148804	1255.194580	12434.291016	6243.398438	44.620815
600.571411	1255.408936	12496.655273	6303.618652	44.907921
600.993835	1252.622925	12604.878906	6361.695313	45.004910
601.416382	1252.622925	12754.465820	6447.847168	45.168625
601.838684	1248.336792	12901.266602	6552.429199	45.517242
602.261169	1246.408081	13045.922852	6646.723633	45.767269
602.683472	1234.621216	13196.581055	6724.088867	45.891041
603.105774	1235.906982	13291.731445	6797.595703	46.132793
603.528015	1246.408081	13376.170898	6865.530762	46.325081
603.950134	1255.408936	13407.672852	6905.176758	46.491482
604.372314	1256.909058	13416.459961	6933.037598	46.680412
604.794434	1248.979614	13350.667969	6931.108887	46.953194
605.216431	1244.479248	13292.162109	6910.749512	47.032036
605.638489	1253.694458	13206.438477	6908.605957	47.310574
606.060425	1255.194580	13128.859375	6891.248047	47.466843
606.482361	1253.265747	13070.997070	6888.676270	47.686062
606.904236	1253.051636	13005.418945	6889.104492	47.956745
607.325928	1263.552612	12957.627930	6896.819824	48.171974
607.747742	1268.053101	12906.409180	6900.034180	48.391548
608.169434	1262.695313	12866.761719	6909.678223	48.663830
608.591125	1256.694824	12816.615234	6901.105957	48.827423
609.012756	1262.695313	12744.821289	6888.033203	48.992126
609.434326	1262.266724	12691.031250	6899.177734	49.322140
609.855896	1268.267090	12614.094727	6876.460938	49.429569
610.277283	1267.410034	12535.444336	6838.314453	49.439896
610.698792	1268.695801	12415.217773	6777.236328	49.419369
611.120056	1267.410034	12265.203125	6715.516113	49.538174
611.541382	1263.981201	12084.113281	6643.723145	49.719746
611.962708	1262.909668	11918.027344	6570.215820	49.809929
612.383972	1252.622925	11780.656250	6481.707520	49.668198
612.805176	1254.337402	11651.429688	6420.844238	49.691845
613.226318	1251.765747	11557.777344	6358.909668	49.555000
613.647339	1251.551514	11497.126953	6308.118652	49.353668
614.068359	1260.123779	11435.835938	6242.969238	48.968029
614.489380	1251.122925	11397.475586	6217.467285	48.947090
614.910400	1256.909302	11354.613281	6201.823242	48.970676
615.331299	1260.123901	11310.895508	6200.108887	49.150307
615.752136	1262.052490	11274.892578	6169.676270	49.013309
616.172974	1267.195801	11253.247070	6160.032715	48.996716
616.593628	1267.624390	11206.958008	6137.316895	48.994152
617.014404	1274.053589	11165.595703	6133.887207	49.131203
617.435059	1270.624756	11087.159180	6091.883301	49.113655
617.855652	1275.553711	11029.296875	6078.168457	49.238686
618.276245	1267.624390	10962.647461	6041.949707	49.245113
618.696716	1257.337646	10904.141602	6017.732910	49.346867
619.117249	1270.624634	10828.920898	5997.159668	49.449558
619.537598	1260.123535	10753.912109	5978.086426	49.695255
619.957947	1254.337280	10715.979492	5936.297363	49.483585
620.378235	1256.266113	10654.045898	5920.652344	49.632854
620.798523	1251.551270	10585.039063	5893.649902	49.735947
621.218811	1251.765747	10534.034180	5863.218262	49.680233
621.639038	1257.766357	10482.599609	5842.216309	49.696838
622.059082	1264.195435	10458.168945	5840.287109	49.772732
622.479248	1260.766602	10438.452148	5831.072266	49.798019
622.899231	1262.909668	10423.236328	5828.072266	49.836246
623.319153	1270.410400	10439.309570	5825.071777	49.675114
623.739136	1266.338501	10454.954102	5833.644043	49.706139
624.158997	1268.267334	10461.597656	5836.215820	49.687634
624.578918	1271.481934	10462.026367	5858.503906	49.910229
624.998657	1269.981689	10484.099609	5868.576172	49.908138
625.418457	1270.838989	10492.885742	5855.503418	49.714176
625.838074	1270.410278	10463.311523	5842.858887	49.738907
626.257751	1266.767212	10441.666992	5821.214355	49.640297
626.677307	1266.767212	10399.449219	5791.854004	49.548283
627.096802	1268.910278	10339.871094	5759.707520	49.507404
627.516357	1268.695801	10257.149414	5734.848145	49.687664
627.935791	1271.267578	10149.996094	5708.917480	49.980690
628.355225	1267.410034	10028.913086	5642.696289	49.937622
628.774536	1265.481201	9915.329102	5588.477051	49.977715
629.193848	1261.409424	9790.389648	5526.113770	50.002506
629.613098	1266.124146	9682.378906	5454.963867	49.770828
630.032349	1268.267334	9572.868164	5402.029785	49.776779
630.451477	1266.767090	9496.574219	5369.884277	49.856789
630.870605	1262.266724	9398.422852	5327.022949	49.959171
631.289673	1256.051880	9348.061523	5282.232910	49.755020
631.708740	1255.194580	9265.124023	5245.158203	49.812717
632.127625	1253.265747	9185.401367	5211.083008	49.895985
632.546509	1246.836670	9104.178711	5165.435547	49.871815
632.965393	1248.765259	9050.173828	5136.718750	49.836559
633.384155	1249.193848	8990.381836	5096.428711	49.698250
633.802979	1247.265259	8933.163086	5068.998047	49.723961
634.221741	1245.979370	8846.153320	5049.924805	50.050766
634.640381	1247.908081	8765.145508	5020.350098	50.183887
635.058960	1248.765381	8689.708984	4973.202637	50.053295
635.477600	1253.480103	8612.344727	4932.698242	49.997089
635.896057	1251.979980	8502.620117	4896.909668	50.270454
636.314514	1259.052246	8414.326172	4868.191895	50.440273
636.732910	1267.195801	8348.534180	4826.616699	50.264805
637.151367	1266.981567	8287.456055	4783.541016	50.090054
637.569641	1264.409790	8210.734375	4753.323242	50.226757
637.987976	1262.480957	8131.226074	4737.250488	50.588127
638.406189	1263.338135	8066.291016	4699.104004	50.504036
638.824402	1262.695313	7999.642090	4654.099609	50.340374
639.242432	1256.694824	7941.564453	4620.882324	50.325401
639.660522	1256.909058	7871.057617	4604.594727	50.614006
640.078613	1255.623169	7807.837402	4572.663086	50.624718
640.496582	1256.266113	7764.333008	4540.302734	50.461014
640.914490	1250.479858	7732.187500	4504.728027	50.206646
641.332397	1243.193481	7680.539063	4475.582520	50.213074
641.750183	1247.265137	7640.893555	4455.437012	50.177639
642.167969	1248.122437	7581.958984	4429.505859	50.228378
642.585693	1249.622559	7547.026367	4390.930664	49.882591
643.003357	1244.693481	7505.021973	4373.572266	49.979469
643.421021	1243.836426	7483.805176	4375.500488	50.187176
643.838684	1248.122559	7480.162598	4359.427734	49.924347
644.256226	1250.051270	7472.875488	4347.854980	49.781315
644.673645	1246.836792	7476.304688	4346.569824	49.759193
645.091064	1247.693970	7453.588867	4340.354492	49.834240
645.508423	1257.766479	7455.303223	4342.711914	49.776958
645.925842	1257.552002	7466.446777	4336.711426	49.592716
646.343079	1246.836670	7450.587891	4337.568359	49.820370
646.760376	1248.336792	7464.732910	4333.925293	49.636292
647.177551	1246.622314	7459.804199	4324.496094	49.537804
647.594604	1258.623535	7448.230957	4330.710938	49.632992
648.011719	1257.123291	7431.515625	4321.281250	49.626873
648.428772	1262.052368	7406.440918	4327.710449	49.893623
648.845764	1260.766724	7396.583008	4311.422852	49.718830
649.262756	1263.981201	7360.793457	4314.637695	50.036907
649.679626	1258.194946	7363.793945	4329.853516	50.308884
650.096497	1250.051270	7335.720215	4327.496582	50.568726
650.513245	1249.622559	7296.287598	4330.496582	50.951622
650.929993	1252.837280	7280.642578	4331.996582	51.082592
651.346619	1251.979980	7265.427734	4331.996582	51.218815
651.763245	1253.694458	7253.426270	4340.354492	51.446636
652.179871	1247.050903	7251.068848	4316.995117	51.131496
652.596436	1245.550781	7244.210938	4311.852051	51.116436
653.012939	1240.193237	7225.994141	4300.921875	51.133152
653.429443	1248.765503	7213.135742	4306.279297	51.262978
653.845703	1255.408936	7229.851563	4300.921875	50.975685
654.262146	1259.909302	7212.065430	4289.134766	50.892910
654.678345	1263.123901	7223.637695	4290.849609	50.796387
655.094604	1271.053223	7265.426758	4294.279297	50.434395
655.510803	1276.411011	7301.001953	4292.992676	50.071144
655.926941	1274.267944	7340.648926	4310.994141	50.058281
656.343079	1278.125488	7405.583984	4334.354004	49.877586
656.759094	1285.411987	7466.447266	4384.716309	50.142155
657.175049	1291.198120	7531.166992	4402.074707	49.854038
657.591003	1292.483887	7581.529297	4423.934082	49.792137
658.006897	1281.982910	7616.032715	4443.222168	49.908657
658.422729	1277.053833	7616.890137	4446.865234	49.998318
658.838562	1279.839844	7618.604980	4445.365234	49.939148
659.254333	1275.553589	7582.815918	4426.077148	49.950729
659.669983	1271.267578	7533.096680	4410.647461	50.135189
660.085571	1274.053589	7460.232422	4381.072754	50.225174
660.501221	1274.267944	7373.437500	4345.712402	50.358402
660.916687	1271.482056	7259.426270	4296.635742	50.520741
661.332214	1268.267456	7156.987793	4225.700195	50.221992
661.747681	1263.338257	7051.763672	4178.981445	50.370228
662.163025	1262.266846	6935.823730	4130.548340	50.555264
662.578430	1274.696533	6847.101074	4082.114746	50.380733
662.993652	1275.982300	6761.163574	4046.325928	50.505966
663.408936	1276.196655	6700.086426	4013.965088	50.476112
663.824036	1281.768677	6658.296387	3998.749756	50.534119
664.239197	1282.840088	6611.148438	3974.532715	50.516830
664.654297	1280.482788	6572.787598	3974.318604	50.900997
665.069336	1289.697998	6554.786133	3963.175049	50.777443
665.484314	1294.412720	6542.570313	3955.888428	50.712570
665.899292	1298.484497	6509.781250	3950.959229	50.898552
666.314148	1300.627686	6480.850098	3941.315430	50.976337
666.728943	1307.056885	6482.992676	3936.172119	50.794975
667.143677	1294.841309	6463.276855	3925.456787	50.897713
667.558472	1287.340698	6464.562500	3924.385010	50.935513
667.973206	1287.126221	6459.848145	3917.741455	50.855534
668.387756	1283.268677	6440.774902	3909.383789	50.918312
668.802368	1278.982544	6431.559570	3889.238525	50.659229
669.216858	1272.338989	6413.129395	3876.594482	50.658657
669.631409	1260.980957	6384.626465	3859.021729	50.706879
670.045776	1257.123413	6350.551270	3851.306396	50.931969
670.460144	1246.622314	6331.692383	3835.447754	50.910316
670.874512	1251.765747	6309.619141	3815.303223	50.684299
671.288757	1249.408325	6288.617188	3802.230469	50.659187
671.703003	1248.336792	6280.687988	3795.801025	50.621754
672.117126	1260.552246	6256.257324	3781.871338	50.469734
672.531311	1266.981445	6224.539063	3767.512695	50.438774
672.945313	1267.410034	6197.965332	3742.438477	50.197762
673.359314	1272.982056	6176.105957	3745.010254	50.417412
673.773315	1276.839722	6164.319824	3723.364990	50.056992
674.187256	1283.268799	6149.103516	3722.722412	50.134327
674.601135	1288.840698	6144.389160	3712.221680	49.909519
675.014954	1298.270386	6145.460449	3725.722656	50.079575
675.428650	1294.198364	6156.604492	3739.438477	50.288685
675.842407	1286.911987	6150.603516	3749.939209	50.641109
676.256042	1290.769531	6155.103516	3768.155273	50.929600
676.669678	1284.554688	6175.891113	3773.513184	50.885040
677.083191	1276.625244	6208.037598	3780.156494	50.767025
677.496704	1275.339600	6245.327637	3811.231201	51.024097
677.910217	1273.196411	6293.332520	3829.232910	50.915684
678.323547	1274.910889	6325.264160	3837.590820	50.742584
678.736938	1271.696167	6368.554199	3853.235352	50.649616
679.150208	1269.124512	6392.984375	3859.450195	50.554188
679.563477	1262.909668	6392.770508	3847.877197	50.390598
679.976685	1256.909058	6365.553223	3834.375977	50.453053
680.389832	1260.766479	6371.554199	3818.731445	50.050304
680.802979	1259.909302	6341.551270	3810.588379	50.193996
681.216064	1262.695435	6297.189453	3793.657959	50.272427
681.629028	1268.481689	6250.041992	3775.013428	50.316196
682.041870	1265.267090	6187.464355	3742.224365	50.322186
682.454773	1272.339233	6116.742676	3707.292725	50.263229
682.867615	1274.910889	6049.021973	3683.504150	50.451134
683.280457	1278.768433	5987.944824	3645.143555	50.250298
683.693237	1272.339111	5926.867676	3610.854004	50.241714
684.105896	1272.553345	5865.575684	3588.995117	50.433933
684.518555	1278.553955	5842.430664	3571.636475	50.244179
684.931030	1274.482056	5801.069824	3553.848633	50.355076
685.343567	1274.053589	5766.137695	3512.273193	49.825867
685.756042	1267.624268	5743.421387	3483.556152	49.509216
686.168518	1271.053223	5703.345703	3473.484131	49.690559
686.580872	1275.125122	5684.915039	3472.411865	49.827465
686.993225	1263.124023	5647.411621	3469.197510	50.317719
687.405518	1251.551392	5633.052734	3455.053223	50.291023
687.817627	1253.265991	5590.405762	3441.766357	50.459534
688.229858	1259.052246	5543.901367	3440.694580	50.915268
688.641907	1255.837524	5502.111328	3426.979004	51.130512
689.054077	1251.122681	5451.964355	3396.333008	51.066204
689.466064	1254.123047	5391.958008	3366.973389	51.061737
689.878052	1254.551636	5345.024902	3354.757813	51.343842
690.289978	1260.980957	5302.377930	3332.898438	51.267357
690.701843	1256.480591	5275.160645	3301.823975	50.895897
691.113586	1260.552368	5224.155273	3250.818848	50.213566
691.525330	1262.909668	5183.008301	3214.815430	49.792263
691.937073	1277.268311	5146.147949	3200.457031	49.709190
692.348755	1269.981812	5136.075684	3181.383545	49.440128
692.760315	1271.267578	5157.077637	3177.954834	49.067947
693.171875	1279.839966	5178.722656	3180.954834	48.760502
693.583435	1284.554688	5192.652344	3193.170410	48.837463
693.994751	1284.126099	5216.440430	3209.457764	48.961792
694.406128	1285.626221	5250.729492	3225.316406	48.919033
694.817444	1284.125977	5285.232910	3253.605225	49.223358
695.228760	1284.126099	5314.378418	3292.394531	49.829842
695.640076	1275.982422	5373.956055	3333.969727	50.219631
696.051208	1277.053955	5445.105469	3373.831055	50.305927
696.462402	1270.624878	5513.469727	3397.833496	50.136375
696.873474	1272.982178	5567.903809	3430.407959	50.232014
697.284424	1267.195801	5599.835449	3440.694580	50.165695
697.695374	1264.838379	5614.836426	3442.195068	50.054199
698.106323	1256.909058	5612.693848	3449.909912	50.346863
698.517212	1260.766602	5594.906738	3432.765381	50.113720
698.928101	1263.552612	5550.759277	3407.906006	50.017498
699.338867	1265.695679	5479.609375	3366.758789	49.860134
699.749573	1266.124268	5403.101563	3315.325195	49.533772
700.160095	1272.124878	5321.665039	3270.535156	49.349068
700.570740	1272.339233	5217.511719	3213.958008	49.215057
700.981262	1276.839722	5098.785645	3166.810791	49.450493
701.391785	1282.625977	4960.343750	3112.377197	49.752354
701.802307	1280.697266	4840.117676	3059.228760	49.966885
702.212708	1274.696655	4749.894531	3009.509521	49.919830
702.623108	1281.125854	4668.887207	2961.933594	49.614113
703.033264	1280.911377	4589.808105	2928.501709	49.792740
703.443481	1274.267944	4533.444824	2895.069824	49.730408
703.853699	1272.553467	4492.726563	2885.640381	50.093174
704.263855	1267.624390	4453.937012	2862.923828	50.067261
704.673950	1263.338257	4427.791992	2851.351318	50.182850
705.083984	1263.766846	4401.860352	2844.707275	50.379009
705.493958	1260.338013	4389.002441	2824.562744	49.996563
705.903931	1249.408325	4400.574707	2806.989746	49.428726
706.313721	1249.837036	4405.075195	2804.203369	49.263042
706.723511	1250.265503	4392.859863	2806.989746	49.536278
707.133301	1253.694458	4404.003418	2803.775146	49.204082
707.543030	1241.693237	4410.218262	2808.918457	49.462299
707.952698	1242.550415	4418.576660	2815.347656	49.520912
708.362305	1243.836304	4432.720703	2814.918945	49.267471
708.771912	1246.622437	4455.437012	2832.063477	49.408936
709.181335	1254.337402	4460.794922	2835.492188	49.311577
709.590820	1252.837158	4481.368652	2833.135010	48.947884
710.000183	1251.122681	4485.654297	2846.850586	49.334126
710.409546	1257.766357	4490.369141	2846.636475	49.151417
710.818848	1265.052856	4492.083496	2840.207275	48.811260
711.228088	1277.696777	4495.512207	2833.777832	48.358307
711.637329	1273.410767	4481.796875	2826.062744	48.393551
712.046448	1285.626099	4467.437988	2807.632568	47.834583
712.455444	1290.340942	4449.007813	2803.132080	47.893341
712.864441	1286.269043	4424.362793	2789.416748	47.900024
713.273438	1287.126343	4406.789551	2771.629150	47.585358
713.682434	1284.340332	4366.714355	2765.628662	48.056736
714.091309	1289.055176	4321.924316	2740.983398	47.873093
714.500061	1288.626465	4284.634766	2717.195313	47.682407
714.908875	1283.483154	4237.059082	2703.693848	48.084450
715.317505	1279.839966	4192.697266	2682.906006	48.168030
715.726135	1271.267700	4146.406738	2656.760742	48.188728
716.134766	1270.410400	4104.616699	2632.329590	48.052929
716.543274	1264.409790	4057.683594	2608.541260	48.120289
716.951843	1261.838135	4021.680420	2581.110352	47.802448
717.360291	1260.337891	3974.961670	2558.822266	47.832939
717.768738	1256.051880	3923.313477	2530.533936	47.782413
718.177063	1249.622681	3900.811523	2499.030762	47.126331
718.585205	1250.051270	3862.450684	2492.601563	47.563564
718.993469	1249.836914	3837.161865	2468.170654	47.088547
719.401672	1256.051636	3809.087646	2449.740234	46.755650
719.809814	1257.766235	3771.798340	2429.166992	46.594501
720.217896	1262.480957	3754.439941	2421.451904	46.508427
720.625916	1265.267090	3726.365723	2427.023926	47.204807
721.033875	1258.837891	3708.792236	2421.880615	47.472015
721.441650	1254.980469	3679.860840	2410.093506	47.635876
721.849548	1257.552002	3674.289063	2409.450684	47.663383
722.257385	1259.052246	3666.788818	2416.736816	48.081863
722.665161	1257.766235	3643.857666	2413.950928	48.455173
723.072876	1254.551758	3647.929443	2403.449951	48.003212
723.480469	1254.980347	3644.071777	2411.379395	48.403301
723.888123	1255.194580	3635.928223	2416.308594	48.771271
724.295532	1253.480347	3643.643555	2436.882080	49.511337
724.703064	1248.765503	3646.857910	2438.596191	49.615719
725.110474	1242.550537	3656.715820	2429.809814	49.178871
725.517822	1255.408936	3690.576416	2450.168945	49.062744
725.925171	1260.552246	3711.149414	2465.813232	49.182339
726.332520	1259.480713	3714.792725	2472.885498	49.419575
726.739685	1263.123901	3722.079590	2483.815186	49.642673
727.146851	1272.339233	3751.439209	2482.958008	48.832993
727.553894	1273.410645	3754.654053	2488.958740	48.989475
727.960938	1278.125488	3771.584473	2489.387207	48.577568
728.367981	1278.554077	3783.585693	2494.316162	48.532803
728.774902	1270.410278	3800.944336	2488.958740	48.153805
729.181824	1273.196289	3811.874023	2499.459717	48.303234
729.588684	1277.696777	3827.089600	2505.460205	48.159054
729.995422	1275.767944	3810.159424	2496.673584	48.173519
730.402039	1275.768066	3820.231934	2486.172363	47.570110
730.808777	1278.553955	3831.375977	2481.029053	47.103756
731.215393	1284.125854	3834.805420	2485.958252	47.118122
731.622009	1280.268433	3821.518066	2491.744385	47.672451
732.028503	1287.340576	3820.446045	2494.744629	47.664974
732.434998	1278.554077	3794.943848	2500.316650	48.552200
732.841370	1283.697388	3790.872070	2487.672852	48.021202
733.247742	1285.411865	3774.584961	2482.743408	48.101578
733.653931	1276.410889	3755.725830	2476.314697	48.396587
734.060181	1279.839722	3734.080566	2470.099609	48.498089
734.466370	1281.554199	3726.580322	2468.813965	48.558163
734.872559	1282.840088	3702.792236	2473.957275	49.220692
735.278625	1279.196899	3693.790771	2472.885742	49.436424
735.684692	1272.553467	3676.646240	2460.455566	49.411659
736.090698	1273.839355	3672.574463	2463.241699	49.584564
736.496460	1264.624146	3670.860352	2458.955566	49.634834
736.902344	1271.053345	3674.503662	2460.669922	49.496204
737.308167	1263.338257	3676.646729	2468.385010	49.933388
737.713928	1267.410156	3671.502930	2478.028809	50.356571
738.119690	1274.482300	3675.360352	2478.029053	50.129444
738.525330	1272.982056	3676.431885	2472.028320	49.888554
738.930908	1269.124634	3667.645508	2473.528809	50.214451
739.336426	1263.766846	3657.787598	2462.384521	50.067139
739.741821	1268.910278	3650.929932	2456.169678	49.842556
740.147278	1273.625000	3649.858398	2444.382813	49.269478
740.552673	1264.195435	3630.142090	2432.595703	49.384048
740.957947	1267.195801	3614.497559	2435.595947	49.776306
741.363220	1262.909668	3596.067139	2426.809570	49.885185
741.768494	1262.909668	3569.064209	2419.094482	50.134750
742.173645	1263.552612	3549.777100	2398.306885	49.634418
742.578613	1257.980591	3525.774414	2388.663086	49.858253
742.983704	1250.908447	3495.343018	2385.448242	50.549026
743.388733	1250.479736	3478.412598	2370.018311	50.250103
743.793640	1256.480347	3451.195557	2373.018555	50.873943
744.198547	1249.622559	3418.192383	2371.947021	51.754131
744.603394	1243.193359	3403.619629	2369.589600	52.137684
745.008179	1248.979614	3386.475098	2356.731445	51.824753
745.412781	1248.122437	3363.115723	2350.087646	52.102543
745.817444	1250.908325	3342.756836	2342.158447	52.166782
746.222107	1254.551636	3331.398438	2335.943604	52.068935
746.626648	1251.979980	3326.040771	2339.586670	52.438515
747.031189	1256.694824	3306.539063	2345.587402	53.120747
747.435669	1265.910034	3308.467773	2347.516113	52.953514
747.840027	1262.052612	3311.253662	2351.159180	53.147861
748.244385	1259.909424	3310.181885	2344.515869	52.900600
748.648499	1264.409668	3313.396729	2345.801758	52.776913
749.052795	1260.980835	3297.966553	2349.016113	53.413986
749.456970	1264.409668	3288.751465	2364.875000	54.361637
749.861084	1271.910400	3280.821777	2363.160400	54.320465
750.265137	1274.910767	3285.750732	2362.088867	54.065868
750.669189	1272.339111	3280.393066	2358.660156	54.098202
751.073181	1276.411011	3269.249756	2365.946533	54.672539
751.476929	1280.268555	3253.176514	2364.232178	54.942432
751.880798	1279.411255	3236.246094	2365.946777	55.525150
752.284546	1282.411621	3218.244385	2367.232178	56.038960
752.688354	1282.625854	3209.886475	2368.089600	56.321587
753.091980	1284.340210	3191.455566	2369.375244	56.894043
753.495667	1293.769775	3181.169434	2365.517822	56.784370
753.899231	1294.841309	3175.597412	2356.945557	56.472195
754.302734	1284.340332	3163.596191	2351.159180	56.768154
754.706055	1277.268188	3128.664063	2360.802979	58.525288
755.109497	1275.553711	3116.877197	2362.088867	59.008381
755.512878	1277.268188	3100.590088	2353.945313	59.050304
755.916199	1272.124878	3116.877197	2356.088135	58.759285
756.319397	1268.695801	3102.518799	2361.231445	59.576942
756.722595	1279.197021	3093.518066	2365.731934	59.886585
757.125732	1277.911133	3083.659912	2365.303467	60.218361
757.528687	1279.197021	3083.659912	2364.446289	60.142509
757.931702	1272.767700	3081.731201	2370.232666	60.668167
758.334656	1271.481934	3092.446777	2391.877441	61.527576
758.737610	1276.196655	3111.090820	2421.023193	62.391964
759.140442	1280.482910	3138.522461	2438.382080	62.318329
759.543274	1282.625854	3135.736572	2455.740723	63.305168
759.945984	1280.482910	3148.594727	2466.027588	63.462189
760.348572	1279.196899	3152.452393	2473.957031	63.779881
760.751221	1287.983643	3181.812256	2496.030518	63.788605
761.153809	1275.768066	3219.316162	2532.677002	64.670845
761.556274	1273.839355	3266.034912	2576.824463	65.404480
761.958740	1260.980835	3306.967285	2611.970947	66.031235
762.361206	1260.552246	3342.113525	2646.259766	66.570587
762.763550	1257.980591	3351.757080	2657.832275	66.857742
763.165833	1262.052490	3352.614746	2664.904297	67.104042
763.567932	1254.551636	3351.971680	2667.904541	67.385307
763.970154	1253.908813	3349.614746	2670.047852	67.573364
764.372253	1253.051636	3328.398438	2676.262695	68.577026
764.774353	1256.694824	3289.608643	2664.904297	69.270493
765.176453	1248.979736	3245.461182	2638.544678	69.600693
765.578369	1254.337402	3178.383057	2600.612305	69.971046
765.980286	1263.338257	3110.876709	2560.108154	70.189064
766.382019	1275.982422	3039.941162	2521.961670	70.635399
766.783813	1284.768799	2974.791992	2482.314697	70.859734
767.185608	1293.769653	2919.072021	2439.453613	70.490509
767.587219	1289.483643	2864.209473	2401.521240	70.617851
767.988892	1308.342651	2806.775146	2359.946045	70.180229
768.390442	1310.914185	2769.057373	2340.444092	70.605545
768.791992	1314.557495	2732.625244	2309.155029	70.137520
769.193420	1315.843384	2711.408936	2294.582275	70.132065
769.594788	1317.772095	2682.048828	2280.223633	70.546654
769.996094	1321.629639	2668.119141	2255.578369	69.361755
770.397400	1310.485718	2651.831787	2236.719482	69.052559
770.798645	1309.199829	2632.758545	2220.217773	68.830940
771.199829	1298.270264	2606.398682	2216.145996	70.167099
771.600952	1289.912354	2590.754150	2214.002930	71.037888
772.002014	1291.841064	2571.252197	2200.930176	71.055275
772.402893	1281.339966	2566.323242	2211.002441	72.348213
772.803894	1276.625366	2548.750000	2205.216309	72.995277
773.204773	1268.052979	2547.250000	2208.859619	73.546654
773.605652	1266.124268	2533.963135	2200.715820	73.715324
774.006409	1262.480957	2535.677734	2192.786865	73.068512
774.407104	1254.551636	2531.177490	2200.930176	74.131241
774.807861	1255.408813	2520.676270	2203.501953	74.932228
775.208435	1250.908325	2512.318115	2204.144775	75.569130
775.608948	1261.195190	2514.461182	2187.428711	73.905579
776.009399	1264.195435	2499.459473	2176.499023	73.854942
776.409851	1259.909302	2502.459961	2177.999268	73.887527
776.810242	1259.909302	2496.030518	2165.569580	73.266296
777.210632	1265.481323	2504.817383	2159.569092	72.142479
777.610901	1278.339722	2499.673828	2158.068848	72.030174
778.011108	1276.625244	2490.887451	2154.211426	72.273201
778.411133	1272.767700	2481.029297	2150.354004	72.632141
778.811279	1280.054199	2466.456299	2150.782471	73.392342
779.211304	1286.483398	2456.598145	2146.281982	73.479851
779.611328	1289.912231	2445.025635	2137.281250	73.358078
780.011292	1286.054810	2432.595459	2139.853027	74.467331
780.411133	1280.482788	2427.881104	2139.424072	74.859901
780.810974	1281.982910	2416.308594	2141.138672	75.741539
781.210632	1282.839966	2404.092773	2138.566895	76.318825
781.610352	1276.625122	2387.805664	2135.566650	77.299904
782.010071	1266.124146	2368.946777	2124.208496	77.808014
782.409668	1266.767090	2365.303711	2125.708496	78.189598
782.809204	1277.268188	2354.374023	2129.137451	79.088722
783.208679	1277.482544	2353.088135	2128.494385	79.119324
783.608093	1275.125122	2348.159180	2128.494385	79.528625
784.007507	1271.696411	2345.801758	2128.494385	79.768524
784.406677	1277.268311	2351.588135	2128.494385	79.233955
784.805969	1285.411865	2348.373291	2127.422852	79.213692
785.205139	1284.554565	2341.729980	2131.923584	80.154060
785.604370	1288.412231	2353.945313	2134.066650	79.364449
786.003418	1293.769775	2353.302490	2144.567627	80.299347
786.402466	1301.699219	2362.732178	2154.854492	80.407990
786.801453	1303.413574	2365.518066	2169.427246	81.537521
787.200256	1295.912964	2374.090088	2176.927734	81.713364
787.599121	1292.483887	2380.947998	2164.712402	80.133881
787.997864	1286.054688	2392.306152	2169.427246	79.852783
788.396667	1286.697632	2390.163086	2170.713135	80.112656
788.795349	1285.840332	2390.591797	2176.927979	80.659561
789.194031	1281.339966	2395.520752	2185.286133	81.131012
789.592590	1281.125732	2389.305908	2168.784180	80.100555
789.991089	1277.482544	2375.161865	2157.426025	80.163986
790.389465	1281.125732	2374.518799	2147.139404	79.204239
790.787903	1282.625854	2372.590088	2137.709717	78.450638
791.186218	1282.411621	2375.804688	2123.779785	76.950203
791.584473	1281.768677	2362.303223	2114.350342	77.052757
791.982788	1281.768555	2343.229736	2108.992432	77.932564
792.380920	1284.983276	2322.013672	2100.420166	78.631920
792.779053	1284.983276	2322.870850	2097.848633	78.319214
793.177002	1276.625244	2311.941162	2084.775879	78.058357
793.575012	1279.839966	2310.869629	2077.275146	77.343575
793.972961	1278.554077	2317.727539	2077.275146	76.861191
794.370850	1276.625244	2315.584229	2081.989990	77.516510
794.768677	1274.267944	2313.655518	2080.061035	77.525757
795.166504	1267.195801	2312.798584	2080.275391	77.761803
795.564209	1268.053101	2311.298340	2077.918213	77.629410
795.961731	1270.410522	2320.084961	2077.703857	76.908928
796.359375	1270.196167	2328.657227	2086.061523	77.080338
796.756897	1279.197021	2342.586914	2098.062744	77.005219
797.154358	1277.268066	2328.442871	2093.777100	77.675858
797.551819	1281.125610	2320.727539	2093.134033	78.107628
797.949219	1274.053467	2307.655273	2082.418945	78.208595
798.346558	1278.768188	2301.868652	2077.489990	78.068756
798.743774	1281.982910	2298.011475	2071.703369	77.726204
799.140869	1278.768433	2289.653320	2068.703125	78.142891
799.538025	1279.411377	2281.723877	2062.488037	78.126999
799.935120	1278.982788	2269.079834	2052.201416	78.095238
800.332153	1283.054565	2253.435303	2037.628540	77.760612
800.729126	1283.268799	2250.006348	2029.699097	77.211266
801.126038	1279.625488	2226.861328	2011.483154	77.262459
801.522888	1286.697754	2228.575928	1997.338745	75.449356
801.919556	1292.698242	2231.361816	2002.696411	75.639259
802.316345	1298.913208	2228.790039	2008.911377	76.354004
802.713013	1294.412842	2220.432129	2011.483154	77.435783
803.109680	1295.698608	2225.146729	2012.768799	77.150101
803.506226	1296.127319	2227.718750	2002.696533	75.845398
803.902710	1295.698730	2225.146973	1996.053101	75.351624
804.299194	1293.769897	2220.003662	1999.696411	76.214722
804.695557	1290.555176	2221.503906	2005.696777	76.818581
805.091797	1288.840820	2203.930176	2009.554321	78.758812
805.488098	1290.126709	2204.787842	2011.268799	78.842545
805.884277	1287.340698	2196.000977	2013.197632	79.882103
806.280457	1283.697388	2185.714600	2001.839111	79.615082
806.676636	1283.268799	2185.714600	1997.338623	79.126060
807.072632	1285.840332	2185.714600	1987.694824	77.994728
807.468628	1283.911621	2178.642334	1973.979370	77.125748
807.864441	1278.553955	2166.855469	1975.479614	78.455978
808.260315	1281.982910	2153.782715	1973.550903	79.326469
808.656128	1289.483643	2152.497070	1963.264038	78.072990
809.051941	1294.841309	2143.495850	1952.120239	77.449524
809.447571	1295.269897	2145.638916	1937.761597	75.554459
809.843262	1288.626465	2145.853516	1919.331299	73.575005
810.238831	1287.554810	2154.211426	1927.260498	73.813049
810.634338	1287.340698	2160.854980	1917.188232	72.105003
811.029724	1287.983521	2157.640381	1915.045288	72.104507
811.425110	1285.840576	2154.854492	1920.188599	72.996300
811.820496	1286.054810	2143.710205	1920.188599	73.938065
812.215759	1294.841309	2140.067139	1914.402222	73.301231
812.611023	1292.698364	2143.067383	1901.757935	71.622971
813.006165	1291.841064	2141.781494	1906.901489	72.365120
813.401245	1286.054810	2147.567871	1908.401489	72.238800
813.796265	1288.626465	2155.282959	1904.972656	71.117706
814.191223	1291.841064	2153.997070	1909.258667	71.613213
814.586182	1289.697998	2157.640381	1908.615723	71.308617
814.981018	1290.769409	2167.284180	1919.973877	71.784813
815.375916	1288.626465	2165.998291	1924.045776	72.423035
815.770630	1298.484497	2170.284424	1935.189941	73.033440
816.165344	1293.555542	2194.715576	1954.477295	73.341217
816.559875	1287.769043	2229.004639	1984.266113	73.998161
816.954468	1286.054688	2282.152588	2051.772949	76.871788
817.349060	1278.553955	2371.304443	2137.924072	78.642853
817.743469	1285.840332	2485.958252	2236.291016	79.196442
818.137939	1280.697144	2622.900146	2347.730469	79.498657
818.532288	1277.482422	2776.558350	2466.456055	79.313766
818.926575	1284.554565	2923.144043	2587.539795	79.518707
819.320862	1275.553711	3104.661865	2738.197510	79.964859
819.714844	1278.768311	3369.759277	2959.361816	80.373062
820.109009	1273.625000	3698.719727	3237.103271	80.965012
820.503052	1277.053955	4088.758057	3558.135010	81.128059
820.897095	1286.912109	4456.937012	3864.593506	81.314232
821.291016	1283.911865	4772.182617	4113.618164	81.120605
821.684875	1297.841797	4994.418457	4293.207031	81.030792
822.078735	1294.412842	5149.576660	4419.004883	81.049530
822.472412	1301.913452	5238.728516	4508.585449	81.453461
822.866089	1305.128052	5269.160645	4547.374512	81.791618
823.259766	1305.556641	5287.376953	4549.089355	81.458542
823.653381	1305.770996	5223.941406	4502.584961	81.589455
824.046875	1305.128052	5088.713867	4380.215820	81.274429
824.440369	1299.127441	4885.336426	4200.412109	80.901161
824.833801	1299.984741	4618.095703	3981.819336	80.824135
825.227112	1290.769531	4389.001953	3776.084961	80.217201
825.620300	1296.341675	4178.552734	3599.281494	79.901855
826.013550	1282.411621	4013.107910	3441.980469	79.084915
826.406799	1286.054810	3852.164063	3316.611084	79.129761
826.799866	1285.197510	3719.722412	3195.956299	78.485901
827.192932	1284.983276	3610.425781	3100.161133	78.057312
827.585938	1280.268677	3486.770508	3009.081055	78.350822
827.978882	1286.054810	3390.975586	2934.288086	78.303810
828.371643	1278.554199	3293.037598	2862.924072	78.648941
828.764465	1280.268433	3194.670410	2787.488037	78.730568
829.157227	1279.839966	3084.731201	2701.122314	78.746147
829.549988	1283.268921	2952.932617	2603.827148	79.091270
829.942627	1282.625977	2831.849365	2493.030273	78.129745
830.335144	1280.268677	2721.267090	2401.950195	77.840576
830.727722	1269.767456	2647.331299	2344.301514	78.002487
831.120178	1262.052368	2603.184326	2322.013672	79.034828
831.512451	1260.980835	2600.398193	2322.656494	79.263992
831.904846	1267.410034	2629.758057	2358.874512	80.116425
832.297119	1269.338867	2666.619141	2392.734863	80.398758
832.689331	1268.695923	2695.979004	2418.023193	80.525528
833.081543	1269.981812	2722.338623	2432.810303	80.064934
833.473694	1268.910278	2742.697754	2441.811035	79.584114
833.865723	1265.481323	2745.483643	2442.453613	79.525032
834.257568	1263.338257	2734.554199	2440.525146	80.014557
834.649536	1274.053589	2716.552246	2419.951660	79.438416
835.041382	1278.553955	2686.763672	2382.876709	78.420334
835.433228	1283.054443	2634.901367	2337.014893	77.964485
835.825012	1281.339966	2566.966309	2269.508301	76.862793
836.216675	1270.196045	2488.530029	2189.143555	75.426567
836.608337	1265.052734	2399.592529	2110.707275	74.537231
836.999756	1269.338745	2331.657227	2044.700684	72.987709
837.391296	1268.481567	2268.865479	1991.338379	72.257942
837.782715	1275.553711	2212.074219	1940.761841	71.029747
838.174194	1274.053589	2169.855713	1900.900757	69.976074
838.565491	1277.482422	2145.210693	1878.613159	69.276382
838.956787	1272.981934	2113.278809	1877.541504	71.945953
839.348022	1271.696167	2104.920898	1864.683105	71.167709
839.739197	1277.911011	2082.847412	1853.539063	71.512238
840.130127	1288.197754	2065.702881	1850.110107	72.271210
840.521179	1293.341309	2043.843262	1833.394165	71.958885
840.912170	1295.912964	2039.342896	1824.178955	71.057938
841.303101	1301.056152	2015.126221	1806.177368	70.738327
841.693970	1302.985107	1990.480957	1781.746216	69.638397
842.084778	1297.841675	1965.407104	1766.316284	70.176582
842.475464	1301.699219	1937.761597	1749.171753	70.350418
842.866028	1299.770386	1911.401855	1728.598145	70.112114
843.256653	1302.127808	1886.970703	1700.738281	68.156845
843.647217	1301.056152	1851.610229	1687.451294	70.182961
844.037720	1293.341309	1834.894409	1665.377686	68.698044
844.428223	1289.912354	1816.035278	1652.947998	69.002060
844.818604	1291.198242	1804.462769	1645.875732	69.102280
845.208923	1289.055176	1790.532837	1631.088623	68.205124
845.599182	1290.555298	1781.531982	1624.445190	68.005241
845.989258	1285.626099	1775.745728	1622.087769	68.648888
846.379395	1290.340820	1771.459717	1618.658691	68.240486
846.769470	1290.769409	1766.101929	1610.729370	67.312866
847.159546	1294.841309	1756.458130	1605.157715	67.223808
847.549438	1299.556152	1768.030762	1604.085938	65.004547
847.939392	1303.842285	1763.744507	1598.513794	64.072639
848.329163	1304.913696	1756.243774	1589.513184	63.057949
848.718872	1306.199585	1754.100830	1581.583618	61.483204
849.108582	1310.057129	1749.171753	1574.511597	60.224472
849.498230	1316.914917	1734.384644	1570.225464	60.677586
849.887817	1319.272217	1729.241333	1561.224609	59.017223
850.277405	1324.201294	1720.454712	1550.080566	57.003742
850.666870	1320.343872	1716.811279	1543.437012	56.270233
851.056274	1309.414185	1712.310913	1546.223022	58.776562
851.445496	1305.770996	1706.310425	1543.651245	59.389969
851.834839	1301.056274	1693.880493	1543.651489	61.756683
852.224060	1297.627441	1697.952393	1537.650879	59.957153
852.613220	1298.913208	1703.310059	1535.507690	58.505520
853.002380	1290.769531	1699.666870	1537.650757	60.377312
853.391418	1284.340332	1699.452393	1540.008179	61.590080
853.780396	1280.054199	1712.953857	1540.865601	60.247543
854.169312	1271.696289	1720.025757	1547.294800	61.472317
854.558105	1271.910645	1720.668823	1547.080444	61.318058
854.946899	1275.553711	1721.526123	1545.580200	60.547802
855.335693	1287.126221	1725.169189	1547.937622	59.540142
855.724365	1283.911621	1728.169556	1554.366821	60.877968
856.112976	1280.054077	1734.813232	1555.223877	60.508907
856.501526	1282.840088	1734.384644	1556.938599	60.702427
856.890076	1281.768555	1725.812134	1560.153076	62.693062
857.278381	1287.126221	1716.382813	1555.438232	62.506207
857.666809	1281.982910	1711.453613	1558.438599	64.371254
858.055115	1290.126587	1707.810425	1556.938354	63.878883
858.443420	1291.198120	1713.167969	1559.510254	63.585617
858.831543	1293.341309	1717.882813	1563.367676	63.604233
859.219788	1289.912354	1714.025391	1569.153931	65.841309
859.607788	1289.912231	1719.811646	1564.010864	63.758781
859.995850	1290.769409	1724.097778	1554.366821	60.830868
860.383728	1287.983398	1722.169067	1542.794434	58.687115
860.771606	1287.126221	1720.454590	1544.723022	59.446098
861.159424	1287.340698	1736.527710	1542.151245	56.727051
861.547241	1289.055054	1747.885864	1546.651855	56.142002
861.934937	1294.412842	1753.457886	1545.794800	54.761936
862.322632	1283.483154	1743.814087	1553.938232	58.752316
862.710205	1282.625854	1738.884888	1558.438721	60.450939
863.097656	1280.268555	1734.384644	1555.438354	60.594593
863.485107	1282.625854	1735.670288	1553.080933	59.697250
863.872498	1282.411621	1726.669434	1550.937866	60.443787
864.259827	1279.625488	1719.168701	1559.724487	63.725021
864.647156	1285.840454	1718.954590	1567.439453	65.017273
865.034424	1284.983276	1718.097168	1563.796387	64.374084
865.421570	1287.554932	1716.382813	1567.010864	65.167389
865.808655	1281.768677	1711.453491	1557.152710	64.089775
866.195557	1281.982910	1707.810547	1556.724243	64.519379
866.582581	1290.983887	1718.311646	1549.437866	60.481438
866.969482	1291.626831	1710.810669	1537.007935	58.537827
867.356323	1291.626831	1715.525391	1550.723755	61.122387
867.743225	1292.483887	1719.168823	1552.652344	60.974373
868.129883	1293.769897	1729.455200	1552.866699	59.468796
868.516602	1304.270752	1742.742310	1550.295044	56.109520
868.903076	1307.699707	1743.813965	1556.509888	57.051605
869.289673	1302.556396	1743.385254	1563.582031	59.212467
869.676147	1300.841919	1742.313721	1563.582031	59.514584
870.062561	1302.127808	1748.100098	1573.868652	60.932228
870.448914	1302.127808	1748.100098	1576.869019	61.604996
870.835266	1292.055420	1745.099976	1591.870605	66.177856
871.221558	1295.484253	1757.744019	1598.728394	65.600372
871.607544	1289.912354	1758.386841	1596.370972	65.416290
871.993713	1291.198120	1763.958862	1603.871582	66.137779
872.379761	1291.412476	1761.601440	1615.015625	68.824066
872.765747	1289.697998	1759.672363	1621.873413	70.679474
873.151672	1281.982910	1762.887207	1631.302856	72.638145
873.537598	1284.768921	1768.030518	1625.730957	70.554344
873.923401	1282.411621	1769.744995	1633.231689	71.987694
874.309204	1283.911743	1775.531250	1640.946777	72.624260
874.694763	1282.625854	1785.603638	1650.590332	73.157204
875.080383	1284.126099	1804.677002	1651.019043	70.481667
875.465942	1275.339478	1825.464844	1675.450073	72.730804
875.851440	1286.697754	1873.683960	1713.168091	72.654236
876.236938	1280.482788	1934.546875	1771.030884	75.000008
876.622314	1282.197266	2019.841064	1851.181763	77.135399
877.007629	1276.411011	2108.778320	1935.404297	79.170975
877.392761	1283.483154	2218.717773	2018.340942	78.574699
877.777954	1288.840698	2343.230225	2132.995117	80.060966
878.163086	1293.341187	2518.104004	2275.509033	80.192497
878.548218	1293.984131	2740.125977	2462.598877	80.809135
878.933167	1297.412964	3044.656006	2709.908691	80.841400
879.318176	1296.984497	3368.044678	2972.863037	80.918877
879.703003	1297.627319	3657.144287	3208.386475	80.980942
880.087830	1284.768799	3875.737549	3381.760254	80.934647
880.472534	1282.197144	4036.896240	3497.486084	80.418549
880.857239	1276.196533	4137.191406	3549.991211	79.475662
881.241882	1276.625122	4187.982422	3582.351563	79.197647
881.626465	1269.338745	4190.125488	3579.779785	79.103378
882.010986	1267.624390	4144.906738	3527.060791	78.526764
882.395447	1259.480591	4033.896240	3436.837402	78.479843
882.779846	1253.694458	3857.521240	3278.036133	77.744873
883.164063	1250.479736	3592.852295	3053.871094	76.989944
883.548340	1250.265503	3288.322754	2807.632568	76.414291
883.932495	1253.051514	2999.222900	2568.251953	75.319092
884.316650	1257.123413	2758.342041	2373.447266	74.361176
884.700745	1259.480835	2544.463867	2202.644531	73.398926
885.084778	1260.552368	2373.875732	2068.702881	72.589020
885.468750	1263.124146	2239.505615	1954.263306	70.785774
885.852661	1263.981323	2130.851807	1870.040894	69.913506
886.236389	1262.052612	2051.558594	1813.249512	69.815414
886.620117	1266.552856	1989.195313	1765.244629	69.009476
887.003845	1269.124634	1936.261597	1737.170410	70.157372
887.387451	1278.339844	1890.185425	1703.524292	69.492119
887.771057	1283.054565	1858.682373	1675.450317	68.168312
888.154602	1284.983276	1839.609009	1660.020020	67.619789
888.538086	1280.268555	1822.035889	1643.946899	67.128143
888.921326	1282.840210	1810.677734	1635.374878	66.788483
889.304688	1278.768311	1802.748413	1638.160645	68.588928
889.687927	1278.125488	1806.605835	1645.875732	69.586365
890.071167	1275.768066	1817.964111	1651.447754	69.288536
890.454285	1274.267944	1837.037476	1661.305908	68.773796
890.837402	1277.482544	1861.682861	1672.449707	67.608170
891.220459	1282.411621	1893.399902	1696.023804	67.695602
891.603271	1272.124878	1939.904663	1720.883301	67.201561
891.986145	1270.624756	1985.980591	1758.172607	68.154594
892.369019	1273.196411	2041.057495	1806.820313	69.494850
892.751770	1279.411255	2101.491943	1853.539185	69.838394
893.134460	1276.625244	2146.710693	1888.042603	70.270958
893.517151	1278.768433	2180.999756	1905.401245	69.453674
893.899658	1277.268188	2199.215820	1909.687500	68.596016
894.282227	1283.483276	2206.502197	1914.187622	68.330597
894.664612	1284.340332	2197.929932	1910.758911	68.566734
895.046997	1287.769287	2177.570801	1898.757813	68.665710
895.429321	1283.483276	2151.425537	1865.754639	67.086418
895.811523	1282.411621	2105.563477	1837.894531	67.482437
896.193726	1285.626099	2059.701904	1800.390991	66.500580
896.575928	1293.126953	1997.981689	1740.170654	63.423523
896.958008	1289.269409	1925.331909	1680.593384	61.522881
897.339905	1293.341309	1870.683716	1640.089478	60.059364
897.721863	1295.912964	1811.320679	1601.085571	59.209942
898.103760	1294.627075	1774.674194	1568.510986	57.053547
898.485535	1288.626465	1747.885864	1540.222656	54.783024
898.867310	1287.983521	1738.027710	1526.506958	53.000004
899.249084	1280.268433	1735.027344	1518.363281	52.356281
899.630676	1282.625854	1743.171021	1522.006592	51.977688
900.012268	1291.626709	1759.029663	1525.435425	50.022945
900.393616	1292.912598	1766.101929	1536.365112	51.449284
900.775085	1291.198120	1787.961060	1562.510498	54.616066
901.156494	1297.627319	1823.107544	1603.871826	58.278980
901.537842	1293.769897	1879.041382	1658.305542	62.284882
901.919067	1296.127197	1951.905884	1712.953857	63.562092
902.300293	1303.413696	2003.125122	1766.744873	66.217468
902.681458	1299.770508	2047.058105	1805.962891	67.737289
903.062378	1305.342529	2072.346191	1826.107788	67.896057
903.443359	1308.557007	2079.418213	1839.394653	68.862938
903.824341	1306.413940	2074.489258	1837.251587	69.112709
904.205200	1306.413940	2063.988281	1837.680176	70.127274
904.586060	1303.413574	2046.843384	1826.107544	70.308449
904.966797	1297.412964	2019.626587	1794.604736	68.842758
905.347473	1288.412231	1979.765747	1745.314331	66.088058
905.728027	1290.126587	1918.902710	1685.737061	62.917542
906.108521	1287.340576	1846.466797	1630.017090	61.287865
906.489075	1280.268433	1790.961304	1578.154785	58.329842
906.869507	1287.555054	1731.812866	1534.221924	55.523361
907.249878	1279.625610	1688.094238	1504.647583	55.089169
907.630188	1275.339600	1661.948730	1482.574097	53.603104
908.010437	1282.411621	1643.089722	1475.073364	53.416534
908.390625	1281.125854	1632.374512	1460.071777	50.945652
908.770630	1284.340332	1627.230957	1446.356201	47.250015
909.150696	1278.553955	1624.016357	1448.713623	49.255627
909.530640	1284.125854	1628.945435	1449.785034	48.042278
909.910583	1287.983521	1644.161255	1459.857422	48.255093
910.290527	1287.126221	1664.734741	1486.645996	52.837730
910.670288	1293.126831	1696.023560	1502.076050	51.861732
911.049988	1281.554199	1738.456299	1538.508179	56.238300
911.429565	1290.983887	1795.033203	1581.369507	57.610558
911.809204	1287.769287	1855.039063	1624.016479	59.274654
912.188721	1279.411255	1913.116089	1668.378052	61.379807
912.568237	1282.625977	1985.337769	1738.884766	64.928299
912.947632	1272.767700	2085.847900	1836.394409	69.319939
913.327026	1276.196777	2203.287598	1947.619629	72.422554
913.706299	1278.339722	2331.014648	2069.560303	75.162857
914.085510	1274.482300	2427.023682	2152.711182	76.199333
914.464539	1273.196411	2516.604248	2204.573486	74.905197
914.843628	1264.409790	2562.251221	2243.577393	75.445854
915.222717	1275.125122	2577.895752	2245.506104	74.485939
915.601685	1270.624878	2569.966553	2245.720459	75.045357
915.980591	1277.268188	2544.892334	2220.217773	74.387161
916.359436	1281.125732	2508.888916	2185.500244	73.660339
916.738220	1269.338745	2445.454346	2120.993652	72.412514
917.116821	1273.839355	2356.945557	2034.628174	70.241386
917.495483	1269.981689	2246.577881	1927.474976	67.324989
917.874023	1263.552612	2119.922363	1821.607422	65.165169
918.252563	1265.909912	2017.269165	1736.527466	62.635490
918.631042	1265.695557	1914.187622	1661.734497	61.070747
919.009399	1279.197021	1834.680054	1612.015259	59.915104
919.387695	1277.268188	1777.674316	1573.440186	59.186325
919.766052	1272.982056	1726.883545	1533.793335	57.459885
920.144104	1273.624878	1687.665649	1508.719482	56.780544
920.522278	1266.552856	1653.805054	1485.145630	56.447136
920.900269	1265.052856	1621.015991	1467.572632	56.893471
921.278320	1258.194946	1598.942505	1447.642090	55.597507
921.656311	1262.052368	1574.511719	1433.069214	54.732510
922.034180	1265.267090	1552.652344	1414.210449	51.827072
922.411987	1263.766968	1532.507446	1403.280640	51.913902
922.789612	1270.624878	1510.434082	1392.350952	50.759552
923.167297	1263.124146	1496.504028	1377.135132	48.852104
923.544922	1261.838013	1483.002808	1362.133667	45.348835
923.922485	1261.195190	1477.430664	1349.061035	40.634335
924.299988	1256.051880	1465.000854	1343.060425	41.641048
924.677429	1257.551880	1454.499878	1333.202271	38.411354
925.054810	1260.980835	1458.571655	1325.487183	32.646431
925.431946	1264.409790	1452.785400	1325.272949	32.309467
925.809204	1261.195190	1449.785034	1313.271851	27.613714
926.186401	1262.909546	1452.571045	1308.342773	23.954903
926.563477	1258.409180	1441.641479	1292.055542	18.362680
926.940491	1256.909058	1446.784912	1286.483521	15.575684
927.317505	1253.480103	1439.712769	1275.768066	11.967806
927.694397	1260.980957	1439.069824	1279.625488	10.469229
928.071289	1272.124878	1430.926025	1281.339966	5.802910
928.447937	1270.838989	1425.996948	1276.411011	3.591193
928.824707	1271.053223	1428.783081	1278.768433	4.891407
929.201355	1275.125122	1425.997192	1287.126465	7.954648
929.577881	1278.339722	1425.782837	1283.483154	3.488418
929.954407	1278.553955	1420.425293	1284.126099	3.927603
930.330933	1273.839111	1412.067261	1284.769043	7.907168
930.707336	1276.625122	1413.781616	1284.554810	5.781489
931.083496	1273.196289	1401.994629	1280.482910	5.657387
931.459778	1265.909912	1403.066284	1277.482544	8.437546
931.835938	1261.195190	1406.495239	1272.982056	8.112086
932.212158	1253.908813	1411.638550	1268.695801	9.374888
932.588196	1257.766479	1421.925293	1272.553345	9.007658
932.964172	1258.837891	1421.925293	1265.910034	4.336413
933.340149	1258.409302	1430.283325	1265.052612	3.865221
933.716003	1258.409302	1428.783081	1265.910034	4.402516
934.091736	1258.623535	1434.997925	1269.981812	6.439867
934.467468	1257.551880	1440.570068	1266.767090	5.035133
934.843140	1253.694458	1448.070679	1271.696167	9.261271
935.218750	1258.194946	1454.285522	1276.196655	9.180303
935.594299	1264.838379	1452.356689	1285.840454	11.200013
935.969788	1256.480469	1442.927246	1288.412109	17.126411
936.345276	1257.766357	1444.213135	1288.197754	16.321760
936.720459	1250.265503	1436.283691	1282.625854	17.396338
937.095764	1252.837158	1431.140503	1286.483276	18.870155
937.471008	1246.193604	1424.711304	1274.267944	15.726362
937.846130	1244.693604	1413.353027	1267.838745	13.723005
938.221252	1242.550659	1408.638184	1265.481323	13.806374
938.596252	1246.193848	1403.066284	1260.766602	9.289557
938.971191	1250.908569	1400.494629	1254.551636	2.435432
939.346130	1247.265259	1395.136841	1243.621948	-2.463834
939.720886	1241.907715	1388.707764	1233.978271	-5.401526
940.095581	1249.622559	1382.492798	1226.048828	-17.741919
940.470337	1253.908691	1371.348877	1223.477051	-25.912460
940.844971	1262.266846	1365.562622	1219.833984	-41.078991
941.219543	1257.552002	1363.633789	1209.975830	-44.848576
941.594055	1260.552246	1357.204590	1216.190796	-45.897957
941.968506	1261.623779	1359.776245	1219.405396	-43.013065
942.342712	1270.624634	1356.776001	1214.904785	-64.676682
942.717041	1268.052856	1352.061279	1210.190186	-68.877228
943.091309	1262.909668	1340.060059	1204.403809	-75.833527
943.465515	1268.052856	1340.274414	1205.046753	-87.240021
943.839600	1278.553833	1344.346191	1205.475464	-111.074249
944.213623	1282.197144	1349.275391	1209.118652	-108.945145
944.587646	1279.196899	1347.346558	1204.618164	-109.433762
944.961426	1276.625244	1343.060425	1207.832764	-103.548271
945.335266	1275.553711	1346.060669	1212.119019	-89.969406
945.709106	1281.339966	1347.560791	1212.118896	-104.530663
946.082825	1277.268311	1343.060425	1209.332886	-103.257698
946.456421	1264.838379	1337.916992	1208.475708	-77.126083
946.830017	1270.196045	1337.702637	1212.761841	-85.079399
947.203613	1271.696167	1341.560181	1222.405762	-70.551926
947.577026	1262.695313	1340.703003	1235.478394	-34.890045
947.950317	1263.338257	1347.132080	1240.621826	-27.109911
948.323669	1262.266724	1350.346802	1242.979004	-21.897936
948.696899	1263.338257	1356.775879	1244.265015	-20.412807
949.070068	1273.839355	1360.419189	1243.622070	-34.901066
949.443237	1278.768433	1364.491089	1245.979492	-38.250027
949.816284	1280.697144	1364.276733	1247.908203	-39.230797
950.189270	1286.269043	1369.420044	1249.837036	-43.814274
950.562073	1294.412842	1370.491577	1259.909302	-45.352409
950.934998	1291.198120	1366.419800	1262.695313	-37.891747
951.307739	1286.697754	1367.919922	1261.409424	-31.134764
951.680481	1290.769531	1364.062378	1256.266113	-47.076107
952.053162	1283.697388	1357.847534	1251.765747	-43.063488
952.425781	1282.411499	1349.489502	1241.050293	-61.661354
952.798279	1276.625366	1338.560059	1236.764282	-64.359863
953.170776	1266.124268	1340.060059	1232.906738	-44.927536
953.543030	1271.481934	1331.059204	1237.621460	-56.834549
953.915405	1265.052734	1326.987427	1229.049316	-58.131260
954.287659	1269.124512	1329.130493	1230.763672	-63.928360
954.659851	1270.410278	1332.988037	1226.263184	-70.547577
955.031982	1269.124512	1330.844849	1223.905762	-73.263939
955.404114	1273.839233	1324.630005	1216.619263	-112.658203
955.776123	1274.910767	1320.558228	1205.689575	-151.643021
956.147888	1274.696533	1319.915283	1198.831909	-167.772491
956.519775	1282.411621	1321.844116	1206.546875	-192.391449
956.891602	1279.411255	1327.416016	1211.690308	-141.071320
957.263306	1278.768433	1329.559082	1210.618774	-134.177567
957.635010	1268.052979	1331.273560	1199.046143	-109.152489
958.006592	1272.124878	1327.844604	1199.903442	-129.615555
958.378174	1260.552246	1322.701294	1188.759644	-115.516815
958.749512	1259.266479	1319.915283	1185.759277	-121.201408
959.120911	1262.695313	1317.772217	1184.901978	-141.244934
959.492310	1261.838257	1322.058472	1190.045410	-119.217186
959.863586	1256.051880	1323.772827	1191.974121	-94.620293
960.234741	1257.980591	1320.558228	1197.117432	-97.260239
960.605896	1243.836304	1319.915283	1191.331177	-69.013977
960.976990	1248.765381	1319.915161	1196.474609	-73.493935
961.347961	1247.693848	1317.986450	1195.831665	-73.780426
961.718811	1248.979736	1312.200317	1203.118042	-72.542351
962.089661	1249.193970	1319.272339	1204.832520	-63.302628
962.460510	1256.909058	1326.558716	1214.690552	-60.615524
962.831299	1256.909058	1335.130981	1212.547607	-56.712299
963.201965	1258.194824	1343.060425	1210.190063	-56.565628
963.572510	1265.695557	1340.488647	1208.475708	-76.504189
963.943054	1267.624390	1345.203247	1214.261963	-68.784752
964.313477	1262.909424	1346.274902	1209.547119	-64.010071
964.683838	1268.267212	1349.060913	1213.404785	-67.904335
965.054199	1267.624390	1354.418579	1206.761230	-70.123543
965.424500	1274.053589	1349.489502	1211.047363	-83.522850
965.794678	1279.411255	1353.989868	1212.547607	-89.655258
966.164795	1279.839966	1350.346802	1209.547241	-99.696327
966.534912	1267.838745	1345.203247	1206.118286	-79.778786
966.904907	1265.267090	1340.488647	1207.832886	-76.353386
967.274780	1263.766846	1341.131592	1205.689819	-75.069107
967.644592	1255.408936	1344.131836	1207.404175	-54.106392
968.014404	1257.337769	1344.989136	1206.332764	-58.190769
968.384155	1270.196045	1341.131592	1209.333130	-85.800301
968.753845	1279.196899	1347.346558	1206.975708	-105.974403
969.123474	1281.125732	1343.488892	1209.976074	-114.089249
969.492981	1280.268555	1351.418335	1214.262085	-92.771149
969.862305	1280.482788	1351.846924	1210.833130	-97.597565
970.231750	1272.553467	1351.846924	1210.618896	-78.108047
970.601135	1280.054199	1352.704224	1212.761841	-92.625374
970.970337	1285.411865	1347.560791	1212.547729	-117.241180
971.339539	1286.697632	1344.989136	1208.904419	-133.455490
971.708740	1291.198120	1342.417480	1209.547241	-159.414093
972.077759	1288.626465	1343.060425	1209.118652	-146.062881
972.446777	1285.197510	1351.204102	1215.119263	-106.168556
972.815613	1273.196167	1348.632324	1220.905518	-69.317757
973.184509	1268.052979	1350.132568	1219.619751	-59.007637
973.553284	1261.195190	1346.060669	1214.047729	-55.555523
973.921997	1260.338013	1357.204590	1221.977051	-39.601856
974.290710	1262.909790	1366.634155	1232.049561	-29.752151
974.659302	1266.981445	1377.135254	1238.264404	-26.069948
975.027771	1261.623901	1388.921997	1247.693848	-10.942861
975.396118	1257.551880	1403.709106	1263.981201	4.398908
975.764526	1248.550903	1420.210815	1267.624390	11.111206
976.132874	1243.836304	1433.497925	1276.196777	17.062216
976.501160	1239.978760	1454.071289	1291.841187	24.224304
976.869324	1246.193726	1471.858765	1311.557373	28.964897
977.237488	1260.980835	1487.074463	1325.058716	28.341303
977.605530	1263.552612	1496.289795	1334.273926	30.386770
977.973450	1261.195190	1496.503906	1335.559692	31.602953
978.341309	1264.838379	1491.360596	1336.631226	31.693512
978.709167	1263.766846	1484.502808	1328.916138	29.514580
979.077026	1265.910034	1479.787964	1322.486938	26.452894
979.444702	1270.410400	1469.072754	1309.414185	19.633204
979.812378	1280.911499	1455.142700	1306.842651	14.883185
980.179932	1287.769287	1448.070557	1301.270630	8.422481
980.547485	1292.269653	1427.497192	1281.768677	-7.765413
980.914795	1292.055420	1407.352417	1258.194946	-29.368044
981.282166	1288.626465	1389.350586	1238.050049	-50.212814
981.649475	1280.482788	1373.706177	1225.620361	-58.850494
982.016785	1277.696777	1363.848145	1213.619141	-74.377968
982.383911	1277.696777	1354.632935	1206.546997	-92.478989
982.751038	1281.554443	1344.346191	1205.261230	-121.501976
983.118103	1280.697144	1328.273315	1194.117188	-181.981766
983.484924	1278.554077	1319.701050	1200.332031	-190.104019
983.851868	1275.553833	1315.414917	1196.688843	-197.849594
984.218689	1279.625732	1302.556519	1194.760010	-370.095123
984.585449	1271.482056	1298.270264	1193.259888	-292.002228
984.952209	1271.267700	1291.198120	1189.830933	-408.605377
985.318787	1263.981201	1284.769043	1196.045898	-326.803070
985.685425	1275.553711	1288.412231	1202.046631	-571.660461
986.051880	1277.268066	1286.697754	1207.618530	-738.619751
986.418213	1276.196533	1290.555176	1205.475464	-492.533112
986.784607	1272.124878	1298.270264	1203.975342	-260.656067
987.150879	1267.410034	1312.200073	1213.619141	-120.095665
987.517090	1270.410522	1318.629395	1218.333740	-108.000832
987.883301	1276.625366	1326.344482	1222.619995	-108.620941
988.249390	1272.339233	1342.846069	1223.905762	-68.693298
988.615417	1283.697388	1358.061890	1230.334961	-71.757927
988.981262	1280.054199	1375.849243	1241.693237	-40.044830
989.347168	1285.197632	1398.137207	1255.623169	-26.186094
989.712952	1288.197876	1422.568237	1261.623901	-19.776665
990.078674	1288.626465	1442.498535	1267.624512	-13.648971
990.444397	1287.769165	1456.857300	1275.339478	-7.351011
990.809998	1277.482422	1466.929688	1282.625854	2.714968
991.175537	1277.696777	1468.215454	1282.197266	2.362229
991.540894	1270.839111	1471.215820	1273.625000	1.390326
991.906311	1264.409790	1467.572510	1274.053711	4.746895
992.271729	1264.409790	1456.643066	1270.624756	3.233033
992.636963	1257.337769	1449.570801	1264.838379	3.901832
993.002136	1260.766602	1427.068726	1256.266113	-2.706212
993.367310	1256.694824	1411.424316	1237.621460	-12.326909
993.732361	1251.551270	1384.635986	1227.548950	-18.035368
994.097351	1251.765625	1364.491089	1221.548462	-26.805979
994.462219	1251.337158	1352.704224	1209.118652	-41.649136
994.827026	1266.552856	1334.702393	1204.189575	-91.509476
995.191833	1270.410278	1327.201660	1200.332031	-123.395920
995.556580	1280.054199	1321.629761	1202.260864	-187.113129
995.921204	1282.625854	1312.414551	1195.831665	-291.366180
996.285828	1279.839722	1307.699707	1190.259644	-321.536713
996.650391	1284.554565	1297.627441	1202.260864	-629.499573
997.014648	1291.841064	1309.414185	1203.975220	-500.001404
997.379028	1308.985596	1319.915283	1226.048828	-758.821045
997.743408	1310.700073	1330.844849	1228.406250	-408.511993
998.107605	1315.200562	1328.916138	1218.548218	-704.690369
998.471802	1322.058350	1325.701538	1226.477661	-2623.544922
998.835938	1315.843506	1325.915894	1221.762817	-934.045532
999.199951	1321.844116	1326.987427	1219.833984	-1983.355469
999.563904	1314.129028	1325.487305	1217.262207	-852.830261
999.927673	1314.343262	1332.130859	1220.262573	-528.911743
1000.291565	1319.915161	1330.416382	1217.905273	-971.409790
1000.655396	1312.843262	1330.202026	1204.404053	-624.694275
1001.019043	1301.913330	1321.415405	1200.760742	-518.676025
1001.382629	1281.125732	1302.556396	1176.544067	-488.000122
1001.746216	1270.624634	1291.626831	1173.329468	-463.261841
1002.109741	1271.696167	1291.412354	1174.829590	-491.304840
1002.473022	1265.695557	1291.841064	1167.757446	-374.588684
1002.836365	1265.052612	1299.556152	1172.686523	-267.700317
1003.199646	1266.124146	1300.841919	1179.330078	-249.998947
1003.562866	1273.624878	1299.984619	1183.187500	-343.089020
1003.925964	1268.910156	1297.841675	1173.972168	-328.147278
1004.289124	1271.696167	1300.413208	1177.829956	-326.865875
1004.652100	1278.553955	1301.270630	1178.258545	-441.505676
1005.015076	1278.339722	1303.413574	1179.115723	-395.726990
1005.377747	1277.911011	1306.199585	1183.616089	-333.332184
1005.740662	1286.697754	1308.771240	1182.758911	-470.876434
1006.103333	1276.196655	1308.557007	1192.188354	-259.602570
1006.466003	1275.553833	1303.413696	1197.117432	-281.539063
1006.828552	1269.124634	1303.413696	1190.045288	-230.625565
1007.191101	1261.623779	1297.198730	1179.972900	-229.517899
1007.553528	1257.337646	1301.699219	1170.543457	-195.651749
1007.915771	1257.766235	1303.199341	1173.115234	-186.320084
1008.278137	1251.979980	1298.055908	1174.401123	-168.371780
1008.640442	1246.193726	1302.556396	1175.043945	-126.235641
1009.002563	1250.908447	1304.056519	1176.115356	-140.725876
1009.364624	1250.694092	1298.484619	1173.972290	-160.537674
1009.726685	1244.479370	1298.913208	1173.757935	-129.921829
1010.088684	1255.194580	1301.056274	1166.257446	-193.924652
1010.450439	1247.050903	1300.842041	1166.686035	-149.401688
1010.812256	1258.409058	1294.412842	1175.901001	-229.164963
1011.174011	1262.266724	1298.056030	1176.758301	-238.921707
1011.535706	1264.195435	1292.055420	1183.187378	-290.768494
1011.897400	1266.338623	1297.412964	1177.615601	-285.518585
1012.258911	1263.766846	1304.485107	1172.043579	-225.263214
1012.620361	1264.195435	1300.841919	1174.401001	-245.028778
1012.981812	1253.480103	1298.698853	1176.329712	-170.615936
1013.343079	1254.551636	1305.770874	1176.544067	-152.301300
1013.704285	1256.480347	1303.628052	1175.043945	-172.726120
1014.065430	1249.194092	1296.555786	1175.043945	-156.561432
1014.426575	1253.694458	1296.555786	1165.614380	-205.500107
1014.787720	1251.979980	1298.913208	1162.828247	-189.954407
1015.148743	1248.551025	1301.270630	1161.328247	-165.446579
1015.509644	1247.050903	1301.699219	1157.899414	-163.136749
1015.870361	1252.837158	1297.198730	1167.114502	-193.236282
1016.231140	1258.623535	1292.912598	1172.900879	-250.000000
1016.591919	1259.909302	1289.269531	1169.257690	-308.756470
1016.952515	1267.195801	1286.483276	1163.685669	-536.670166
1017.313049	1269.553223	1282.197266	1161.114014	-857.630798
1017.673584	1273.839355	1280.911377	1161.113892	-1593.963867
1018.034058	1278.768433	1289.269409	1160.256714	-1128.578125
1018.394348	1282.197388	1298.484497	1167.757446	-702.641174
1018.754639	1284.769043	1293.126953	1164.971558	-1433.342529
1019.114868	1285.840576	1283.054443	1169.043335	4192.091797
1019.475037	1284.554688	1285.411865	1167.971802	-13600.783203
1019.835022	1277.053955	1280.268555	1164.542847	-3500.003906
1020.195129	1274.053589	1285.197510	1161.756714	-1007.696289
1020.555054	1275.339478	1286.269043	1159.828003	-1056.871582
1020.914917	1281.125732	1287.126343	1161.113892	-1999.993896
1021.274536	1285.626343	1290.983765	1158.328003	-2376.111816
1021.634338	1289.269531	1293.341187	1159.828125	-3179.085693
1021.993958	1286.697754	1284.125977	1162.614136	4824.819824
1022.353577	1287.126465	1270.196045	1161.113892	744.296814
1022.713135	1285.411865	1271.267578	1151.041504	949.997437
1023.072632	1282.625854	1273.410645	1150.827148	1430.230103
1023.431946	1274.053467	1268.052856	1146.541138	2124.989258
1023.791260	1276.839600	1273.624878	1148.041260	4006.516113
1024.150391	1269.553101	1265.266968	1151.041504	2765.000488
1024.509644	1265.909790	1265.266846	1149.327026	18132.636719
1024.868652	1257.337524	1264.838379	1141.183472	-1548.544312
1025.227661	1247.693848	1267.838745	1151.684448	-476.594147
1025.586670	1248.765503	1267.195801	1148.684082	-543.026611
1025.945557	1253.908813	1277.482544	1149.541260	-442.728210
1026.304443	1255.408936	1282.840210	1152.112915	-376.562958
1026.663086	1256.909058	1287.769287	1164.757202	-298.610413
1027.021729	1259.480835	1293.126953	1165.828735	-278.344452
1027.380371	1272.767700	1296.984497	1178.687012	-388.493530
1027.738892	1276.625244	1287.983521	1179.115723	-858.488708
1028.097290	1276.839600	1294.841309	1180.615845	-534.525696
1028.455688	1277.482422	1296.984375	1181.472900	-492.307220
1028.814087	1285.197388	1304.913696	1192.831299	-468.475555
1029.172241	1289.697998	1298.056030	1187.687988	-1220.502686
1029.530518	1294.841431	1296.555908	1187.687988	-6249.917969
1029.888550	1290.769653	1290.555176	1185.544922	49060.957031
1030.246582	1292.912720	1290.555176	1181.044556	4745.114746
1030.604614	1287.340698	1291.198120	1172.900879	-2966.743652
1030.962524	1286.483521	1287.340576	1169.043335	-13702.749023
1031.320313	1277.053955	1281.125854	1160.256714	-2868.372559
1031.678101	1272.767700	1277.053955	1153.613159	-2779.921875
1032.035645	1278.768433	1276.411011	1158.328003	5108.989258
1032.393311	1281.125610	1267.838745	1158.542114	922.591553
1032.750977	1277.482422	1265.695679	1158.113647	1012.737549
1033.108398	1278.339844	1273.196411	1159.828003	2304.139160
1033.465820	1265.481323	1267.838867	1155.327637	-4672.391602
1033.823120	1265.910034	1261.409668	1150.827148	2557.189453
1034.180298	1262.052612	1261.195313	1154.470459	12548.953125
1034.537476	1262.052612	1261.838257	1164.971436	45289.804688
1034.894653	1260.338013	1267.410034	1161.114014	-1403.050049
1035.251709	1262.052368	1276.411011	1160.899658	-704.472656
1035.608643	1257.337524	1277.696899	1169.472046	-431.572571
1035.965576	1277.696777	1272.982056	1176.329712	2150.011719
1036.322388	1251.765747	1336.631226	1228.191895	-27.777906
1036.679077	1237.621460	1313.057373	1084.392090	-203.125229
1037.035889	1247.050903	1313.057373	1145.683838	-153.571411
1037.392456	1232.906738	1206.975586	1204.618164	109.091080
>>>>>End Processed Spectral Data<<<<<
