# Supplementary material for: Avian learning favors colorful, not bright, signals
Source: PLoS One. 2018 Mar 22;13(3):e0194279. doi: 10.1371/journal.pone.0194279 (PMC5864004; doi:10.1371/journal.pone.0194279)
Supplement: S1 Table — (XLSX) [file pone.0194279.s002.xlsx]

## Sheet: Raw Data
					Controls				Learning Trials
					Trial 1	Trial 2	Trial 3		Trial 1			Trial 2			Trial 3			Trial 4			Trial 5			Trial 6			Trial 7			Trial 8			Trial 9				Trial 10
Chick Number	Learning Signal	Chloroquine Percentage	Date	Observer	Hesitation Time (sec)	Hesitation Time (sec)	Hesitation Time (sec)	Average Time	Hesitation Time (sec)	Refused	Pal. Eaten?	Hesitation Time (sec)	Refused	Pal. Eaten?	Hesitation Time (sec)	Refused	Pal. Eaten?	Hesitation Time (sec)	Refused	Pal. Eaten?	Hesitation Time (sec)	Refused	Pal. Eaten?	Hesitation Time (sec)	Refused	Pal. Eaten?	Hesitation Time (sec)	Refused	Pal. Eaten?	Hesitation Time (sec)	Refused	Pal. Eaten?	Hesitation Time (sec)	Refused	Pal. Eaten?	Hesitation Time (sec)	Refused	Pal. Eaten?	Average Time	Number of Taste	Learned
37	Yellow	0.1	2015-06-08	JP	7	7	3	5.66667	11	No		300	Yes	Yes	300	Yes	Yes	300	Yes	Yes																			227.75	1	Yes
43	Yellow	0.1	2015-06-08	JP	40	27	7	24.6667	27	No		300	Yes	Yes	300	Yes	Yes	300	Yes	Yes																			231.75	1	Yes
45	Yellow	0.1	2015-06-08	JP	41	12	2	18.3333	10	No		300	Yes	Yes	300	Yes	Yes	300	Yes	Yes																			227.5	1	Yes
32	Yellow	0.1	2015-06-07	JP	8	3	2	4.33333	50	No		2	No		300	Yes	Yes	300	Yes	Yes	300	Yes	Yes																190.4	2	Yes
40	Yellow	0.1	2015-06-07	Megan	14	39	22	25	5	No		5	No		300	Yes	Yes	300	Yes	Yes	300	Yes	Yes																182	2	Yes
42	Yellow	0.1	2015-06-07	Megan	100	40	71	70.3333	41	No		55	No		300	Yes	Yes	300	Yes	Yes	300	Yes	Yes																199.2	2	Yes
36	Yellow	0.1	2015-06-07	Megan	16	2	2	6.66667	51	No		10	No		6	No		300	Yes	Yes	300	Yes	Yes	300	Yes	Yes													161.167	3	Yes
38	Yellow	0.1	2015-06-08	JP	354	89	12	151.667	300	No		68	No		92	No		300	Yes	Yes	300	Yes	Yes	300	Yes	Yes													226.667	3	Yes
39	Yellow	0.1	2015-06-08	JP	39	2	1	14	6	No		2	No		51	No		300	Yes	Yes	300	Yes	Yes	300	Yes	Yes													159.833	3	Yes
35	Yellow	0.1	2015-06-07	Megan	26	3	4	11	67	No		2	No		125	No		300	Yes	Yes	16	No		300	Yes	Yes	300	Yes	Yes	300	Yes	Yes							176.25	4	Yes
31	Yellow	0.1	2015-06-07	JP	41	1	2	14.6667	2	No		2	No		2	No		58	No		300	Yes	Yes	300	Yes	Yes	13	No		300	Yes	Yes	300	Yes	Yes	300	Yes	Yes	157.7	5	Yes
41	Yellow	0.1	2015-06-08	JP	86	7	3	32	17	No		74	No		300	Yes	Yes	300	Yes	Yes	58	No		49	No		77	No		300	Yes	Yes	300	Yes	Yes	300	Yes	Yes	177.5	5	Yes
33	Yellow	0.1	2015-06-07	JP	245	145	6	132	22	No		4	No		46	No		300	Yes	Yes	15	No		300	Yes	Yes	300	Yes	Yes	10	No		300	Yes	Yes	300	Yes	Yes	159.7	5	No
44	Yellow	0.1	2015-06-08	JP	56	13	5	24.6667	71	No		194	No		32	No		300	Yes	Yes	300	Yes	Yes	275	No		300	Yes	Yes	15	No		300	Yes	Yes	37	No		182.4	6	No
34	Yellow	0.1	2015-06-07	JP	3	2	1	2	2	No		300	Yes	Yes	39	No		2	No		23	No		300	Yes	Yes	13	No		23	No		22	No		7	No		73.1	8	No
66	White	0.1	2015-10-27	JP	560	10	4	191.333	19	No		300	Yes	Yes	300	Yes	Yes	300	Yes	Yes																			229.75	1	Yes
51	White	0.1	2015-06-08	JP	31	2	2	11.6667	11	No		3	No		300	Yes	Yes	300	Yes	Yes	300	Yes	Yes																182.8	2	Yes
57	White	0.1	2015-10-29	JP	112	8	1	40.3333	39	No		55	No		224	No		300	Yes	Yes	300	Yes	Yes	300	Yes	Yes													203	3	Yes
72	White	0.1	2015-10-28	JP	48	2	2	17.3333	6	No		3	No		3	No		26	No		83	No		300	Yes	Yes	300	Yes	Yes	300	Yes	Yes							127.625	5	Yes
68	White	0.1	2015-10-28	JP	182	50	7	79.6667	105	No		5	No		77	Yes	Yes	178	No		300	Yes	Yes	300	Yes	Yes	236	No		47	No		31	No		300	Yes	Yes	157.9	6	No
74	White	0.1	2015-10-28	JP	24	4	7	11.6667	250	No		300	Yes	No	300	Yes	No	29	No		177	No		300	Yes	Yes	300	Yes	Yes	19	No		28	No		82	No		178.5	6	No
46	White	0.1	2015-06-08	JP	72	106	36	71.3333	45	No		14	No		15	No		15	No		300	Yes	Yes	17	No		78	No		300	Yes	Yes	33	No		300	Yes	Yes	111.7	7	No
56	White	0.1	2015-10-29	JP	28	14	2	14.6667	13	No		300	Yes	Yes	118	No		16	No		15	No		54	No		300	Yes	Yes	300	Yes	Yes	1	No		21	No		113.8	7	No
71	White	0.1	2015-10-27	JP	68	2	2	24	2	No		1	No		1	No		4	No		300	Yes	Yes	24	No		300	Yes	Yes	300	Yes	Yes	1	No		2	No		93.5	7	No
60	White	0.1	2015-10-29	JP	48	21	33	34	53	No		39	No		277	No		40	No		300	Yes	Yes	15	No		164	No		136	No		300	Yes	Yes	18	No		134.2	8	No
61	White	0.1	2015-10-27	JP	13	1	1	5	2	No		2	No		22	No		9	No		10	No		4	No		4	No		300	Yes	Yes	300	Yes	Yes	2	No		65.5	8	No
62	White	0.1	2015-10-27	JP	260	3	2	88.3333	5	No		2	No		3	No		19	No		300	Yes	Yes	300	No		27	No		7	No		300	Yes	Yes	4	No		96.7	8	No
65	White	0.1	2015-10-27	JP	206	2	1	69.6667	5	No		1	No		2	No		6	No		1	No		38	No		300	Yes	Yes	42	No		5	No		27	No		42.7	9	No
67	White	0.1	2015-10-27	JP	218	3	5	75.3333	4	No		3	No		4	No		25	No		17	No		6	No		194	No		87	No		7	No		300	Yes	Yes	64.7	9	No
76	White	0.1	2015-10-28	JP	469	42	16	175.667	8	No		5	No		3	No		1	No		24	No		4	No		9	No		22	No		21	No		4	No		10.1	10	No
85	Red	0.1	2015-10-31	JP	386	26	6	139.333	35	No		300	Yes	Yes	300	Yes	Yes	300	Yes	Yes																			233.75	1	Yes
80	Red	0.1	2015-10-30	JP	152	22	9	61	39	No		92	No		300	Yes	Yes	300	Yes	Yes	300	Yes	Yes																206.2	2	Yes
81	Red	0.1	2015-10-30	JP	148	61	11	73.3333	19	No		14	No		300	Yes	Yes	300	Yes	Yes	300	Yes	Yes																186.6	2	Yes
90	Red	0.1	2015-10-31	JP	8	41	2	17	3	No		2	No		300	Yes	Yes	300	Yes	Yes	300	Yes	Yes																181	2	Yes
87	Red	0.1	2015-10-31	JP	257	119	28	134.667	2	No		300	Yes	Yes	71	No		300	Yes	Yes	300	Yes	Yes	300	Yes	Yes													212.167	2	Yes
73	Red	0.1	2015-10-29	JP	22	2	2	8.66667	220	No		300	Yes	Yes	22	No		300	Yes	Yes	300	Yes	Yes	300	Yes	Yes													240.333	3	Yes
75	Red	0.1	2015-10-29	JP	8	1	1	3.33333	5	No		6	No		300	Yes	Yes	3	No		300	Yes	Yes	300	Yes	Yes	300	Yes	Yes										173.429	3	Yes
78	Red	0.1	2015-10-29	JP	47	5	2	18	2	No		300	Yes	Yes	300	Yes	Yes	3	No		300	Yes	Yes	8	No		300	Yes	Yes	157	No		300	Yes	Yes	51	No		172.1	5	No
82	Red	0.1	2015-10-31	JP	29	3	9	13.6667	36	No		208	No		81	No		300	Yes	Yes	7	No		24	No		300	Yes	Yes	2	No		300	Yes	Yes	300	Yes	Yes	155.8	6	No
63	Red	0.1	2015-10-29	JP	17	8	10	11.6667	27	No		300	Yes	Yes	48	No		40	No		82	No		80	No		136	No		300	Yes	Yes	115	No		300	Yes	Yes	142.8	7	No
79	Red	0.1	2015-10-30	JP	48	18	11	25.6667	25	No		61	No		48	No		300	Yes	Yes	300	Yes	Yes	9	No		13	No		25	No		300	Yes	Yes	150	No		123.1	7	No
88	Red	0.1	2015-10-31	JP	34	7	19	20	48	No		7	No		300	Yes	Yes	17	No		37	No		300	Yes	Yes	11	No		300	Yes	Yes	37	No		17	No		107.4	7	No
91	Red	0.1	2015-10-31	JP	54	7	3	21.3333	200	No		66	No		21	No		300	Yes	Yes	96	No		16	No		300	Yes	Yes	23	No		32	No		300	Yes	Yes	135.4	7	No
84	Red	0.1	2015-10-31	JP	5	1	1	2.33333	2	No		67	No		48	No		55	No		79	No		196	No		66	No		300	Yes	Yes	184	No		300	Yes	Yes	129.7	8	No
83	Red	0.1	2015-10-30	JP	1	1	2	1.33333	1	No		1	No		1	No		1	No		3	No		2	No		11	No		1	No		11	No		300	Yes	Yes	33.2	9	No
52	White	0.1	2015-10-29	JP				#DIV/0!		No			No			Yes	No		Yes	No		Yes	No																#DIV/0!
64	White	0.1	2015-10-27	JP				#DIV/0!		No			Yes	Yes		No			No			No			No			Yes	Yes		Yes	No		Yes	Yes		Yes	No	#DIV/0!
69	White	0.1	2015-10-29	JP				#DIV/0!		No			No			No			No			No			Yes	No		Yes	No		Yes	No							#DIV/0!
70	White	0.1	2015-10-27	JP				#DIV/0!		No			No			No			No			No			Yes	No		Yes	No		Yes	No							#DIV/0!
77	Red	0.1	2015-10-29	JP				#DIV/0!		No			Yes	No		Yes	No		Yes	No																			#DIV/0!
58	White	0.1	2015-06-09	Renan				#DIV/0!		No			No		300	Yes	No	300	Yes	No	300	Yes	No	300	Yes	No	300	Yes	Yes	300	Yes	No	300	Yes	Yes				300		?
59	White	0.1	2015-06-09	Renan				#DIV/0!		No			No					300	Yes	No	300	Yes	No	300	Yes	Yes	300	Yes	No	300	Yes	No	300	Yes	No				300		?
47	White	0.1	2015-06-09	Renan				#DIV/0!		No			No			No		300	Yes	Yes		No		300	Yes	Yes	300	Yes	Yes	300	Yes	No	300	Yes	No	300	Yes	No	300	4	?
48	White	0.1	2015-06-09	Renan				#DIV/0!		No			No		300	Yes	Yes	300	Yes	Yes		No		300	Yes	No	300	Yes	No	300	Yes	No	300	Yes	No	300	Yes	Yes	300	3	?
49	White	0.1	2015-06-09	Renan				#DIV/0!		No			No			Yes	No	300	Yes	No		Yes	No	300	Yes	Yes	300	Yes	Yes		No		300	Yes	No		No		300	5	?
50	White	0.1	2025-06-09	Renan				#DIV/0!		No			No			No		300	Yes	Yes	300	Yes	Yes		No		300	Yes	Yes	300	Yes	Yes	300	Yes	Yes	300			300	4	Yes
53	White	0.1	2015-06-09	Renan				#DIV/0!		No			No			No			No			No		300	Yes	Yes		No		300	Yes	Yes	300	Yes	Yes		No		300	7	No
54	White	0.1	2015-06-09	Renan				#DIV/0!		No			Yes	No		No		300	Yes	Yes		No		300	Yes	Yes	300	Yes	Yes		No			No		300	Yes	Yes	300	5	No
55	White	0.1	2015-06-09	Renan				#DIV/0!		No			No		300	Yes	Yes	300	Yes	Yes	300	Yes	Yes	300			300			300			300			300			300	2	Yes
